# Supplementary material for: Gene coexpression analysis reveals key pathways and hub genes related to late-acting self-incompatibility in Camellia oleifera
Source: Front Plant Sci. 2023 Jan 24;13:1065872. doi: 10.3389/fpls.2022.1065872 (PMC9902722; doi:10.3389/fpls.2022.1065872)
Supplement: Supplementary file 4 [file Table_1.xlsx]

## Sheet: Sheet1
Supplementary table S1 Sequences of qRT-PCR primers used in this study
ID	Primer	primer sequence(5'to3')
oil_tea_GLEAN_10287798	MYB20-F	TCAGCACTTTTGATTTGTGGATT
	MYB20-R	TACTGGGTGGGAGGAGGATG
oil_tea_GLEAN_10394599	CPK29-F	TTCGGGGAAATAGTAGGGAGC
	CPK29-R	CAAAAAGGAGGAACACCACAGA
oil_tea_GLEAN_10115754	DOF5-F	CAGACCTTGAAGTGCCCTCG
	DOF5-R	GCCGCCTTTGGTCCAGTAT
oil_tea_GLEAN_10231301	ATHB-1F	TCTTTGGTTGGGCACTTTTGAT
	ATHB-1R	CCCCTGTTTCTGTGAATTGGC
oil_tea_GLEAN_10347617	ERF1A-F	ACCTCCGCAACCGTGAAA
	ERF1A-R	CCTGTAATGCTTCCCCTTCG
oil_tea_GLEAN_10391421	WRKY24-F	CTACTCTGATTTCGCTTTCCACAC
	WRKY24-R	GATTTGACCATACCCTCTTGCTG
oil_tea_GLEAN_10201557	CML41-F	TGAGTTTGAGAAAGGGTCTGGTC
	CML41-R	GTCCGATTTCACATCACCGAG
oil_tea_GLEAN_10174212	ATHB-3F	CGGAAGAAGAGCAAGGGAGA
	ATHB-3R	TTCAGAAGCCAGGCGGTC
oil_tea_GLEAN_10050733	BHLH62-F	TTGAGGGCACTTTCAGACGAT
	BHLH62-R	GATTAGCAGCCATTGGAGACAC
MSTRG.114451	RALF-1F	GGCAACGAGTAATCTTGGAGC
	RALF-1R	CGACGACAATGAGCACGG
MSTRG.55710	RALF-3F	TGACAGCGACGACAATGAGC
	RALF-3R	GGCAACGAGTAATCTTGGAGC
oil_tea_GLEAN_10305490	F-Box-QF	CTCTTCAACCACCATTTTTCCA
	F-Box-QR	GCCTGTCACATTCACCACCTT
KC337052.1	GAPDH-F	GCTGCTATCAAGGAGGCT
	GAPDH-R	CCCGATTGCTGTAACCC
