# Supplementary material for: Gene coexpression analysis reveals key pathways and hub genes related to late-acting self-incompatibility in Camellia oleifera
Source: Front Plant Sci. 2023 Jan 24;13:1065872. doi: 10.3389/fpls.2022.1065872 (PMC9902722; doi:10.3389/fpls.2022.1065872)
Supplement: Supplementary file 5 [file Table_2.xls]

GO ID (level1)	GO Term (level1)	GO ID (level2)	GO Term (level2)	number_of_11 (All)	Genes_of_11
GO:0008150	Biological Process	GO:0044699	single-organism process	4074	MSTRG.100508(GNS1),MSTRG.101454(AGP16),MSTRG.101614(OPT2),MSTRG.101913(RCI2B),MSTRG.101914(RCI2B),MSTRG.101929(--),MSTRG.101998(ACR4),MSTRG.102336(CEQORH),MSTRG.10286(LRP1),MSTRG.10287(LRP1),MSTRG.10315(--),MSTRG.10374(CLASP),MSTRG.105213(--),MSTRG.105284(ABCD1),MSTRG.106045(NRPE1),MSTRG.10606(DGK2),MSTRG.106435(--),MSTRG.107050(LIR1),MSTRG.107301(--),MSTRG.107530(EXPA2),MSTRG.107751(LPAT2),MSTRG…
GO:0008150	Biological Process	GO:0050896	response to stimulus	2537	MSTRG.100508(GNS1),MSTRG.101454(AGP16),MSTRG.101614(OPT2),MSTRG.101913(RCI2B),MSTRG.101914(RCI2B),MSTRG.101998(ACR4),MSTRG.10286(LRP1),MSTRG.10287(LRP1),MSTRG.10374(CLASP),MSTRG.105213(--),MSTRG.106045(NRPE1),MSTRG.10606(DGK2),MSTRG.106435(--),MSTRG.107870(LRR1),MSTRG.107920(CAB7),MSTRG.108834(PFP-BETA),MSTRG.110046(AIL5),MSTRG.110425(DTX42),MSTRG.110444(CURT1B),MSTRG.111917(WRKY40),MSTRG.112557(…
GO:0008150	Biological Process	GO:0023052	signaling	756	MSTRG.100508(GNS1),MSTRG.10606(DGK2),MSTRG.110046(AIL5),MSTRG.111917(WRKY40),MSTRG.113467(MMK1),MSTRG.115161(ARF),MSTRG.116794(Os06g0694000),MSTRG.12398(MMK1),MSTRG.12402(MMK1),MSTRG.12930(RSI-1),MSTRG.13033(GASA4),MSTRG.20282(--),MSTRG.26421(RHO1),MSTRG.27515(BCA1),MSTRG.28704(ILI5),MSTRG.35011(--),MSTRG.41395(MMK1),MSTRG.43341(NAC048),MSTRG.46227(MYB86),MSTRG.47103(GNS1),MSTRG.51308(OsI_15603),…
GO:0008150	Biological Process	GO:0051704	multi-organism process	692	MSTRG.100508(GNS1),MSTRG.107870(LRR1),MSTRG.110425(DTX42),MSTRG.111917(WRKY40),MSTRG.113467(MMK1),MSTRG.12295(ACR11),MSTRG.12398(MMK1),MSTRG.12402(MMK1),MSTRG.17174(CYCD3-1),MSTRG.185(SHM1),MSTRG.27515(BCA1),MSTRG.40819(CYP707A2),MSTRG.41395(MMK1),MSTRG.41531(TIMPA),MSTRG.43341(NAC048),MSTRG.47103(GNS1),MSTRG.48082(PARB),MSTRG.51308(OsI_15603),MSTRG.52414(TIFY9),MSTRG.57489(TOM1),MSTRG.5833(AGD2)…
GO:0008150	Biological Process	GO:0002376	immune system process	352	MSTRG.100508(GNS1),MSTRG.107870(LRR1),MSTRG.110425(DTX42),MSTRG.111917(WRKY40),MSTRG.113467(MMK1),MSTRG.12398(MMK1),MSTRG.12402(MMK1),MSTRG.15407(SMC3),MSTRG.185(SHM1),MSTRG.27515(BCA1),MSTRG.33473(RIN4),MSTRG.41395(MMK1),MSTRG.47103(GNS1),MSTRG.51308(OsI_15603),MSTRG.51329(EP3),MSTRG.51745(MUS1),MSTRG.59710(HEV1),MSTRG.6269(ADF1),MSTRG.9817(--),oil_tea_GLEAN_10000762(ATPD),oil_tea_GLEAN_10001387…
GO:0008150	Biological Process	GO:0065007	biological regulation	2080	MSTRG.100508(GNS1),MSTRG.10374(CLASP),MSTRG.106045(NRPE1),MSTRG.10606(DGK2),MSTRG.107489(NEK2),MSTRG.107870(LRR1),MSTRG.107920(CAB7),MSTRG.108834(PFP-BETA),MSTRG.110046(AIL5),MSTRG.110425(DTX42),MSTRG.110444(CURT1B),MSTRG.110553(ORC4),MSTRG.111541(CYP85A1),MSTRG.111917(WRKY40),MSTRG.113219(EJ2),MSTRG.113467(MMK1),MSTRG.11422(ELIP1),MSTRG.11501(REV),MSTRG.115161(ARF),MSTRG.115213(At4g29360),MSTRG.…
GO:0008150	Biological Process	GO:0032501	multicellular organismal process	1098	MSTRG.101454(AGP16),MSTRG.10286(LRP1),MSTRG.10287(LRP1),MSTRG.10374(CLASP),MSTRG.106045(NRPE1),MSTRG.10606(DGK2),MSTRG.107751(LPAT2),MSTRG.109019(SPL8),MSTRG.109097(RNR2A),MSTRG.110046(AIL5),MSTRG.110425(DTX42),MSTRG.110553(ORC4),MSTRG.113467(MMK1),MSTRG.11422(ELIP1),MSTRG.11501(REV),MSTRG.115213(At4g29360),MSTRG.116794(Os06g0694000),MSTRG.12398(MMK1),MSTRG.12402(MMK1),MSTRG.14073(--),MSTRG.19286…
GO:0008150	Biological Process	GO:0048518	positive regulation of biological process	246	MSTRG.107489(NEK2),MSTRG.113467(MMK1),MSTRG.115161(ARF),MSTRG.12398(MMK1),MSTRG.12402(MMK1),MSTRG.20282(--),MSTRG.41395(MMK1),MSTRG.6269(ADF1),MSTRG.6462(--),MSTRG.76117(--),MSTRG.76447(At1g53440),MSTRG.86756(SNA-I),oil_tea_GLEAN_10002247(SIZ1),oil_tea_GLEAN_10004282(PETH),oil_tea_GLEAN_10006076(MYC2),oil_tea_GLEAN_10006749(CRLK2),oil_tea_GLEAN_10012272(TAT),oil_tea_GLEAN_10015105(CYP73A16),oil_t…
GO:0008150	Biological Process	GO:0032502	developmental process	1496	MSTRG.101454(AGP16),MSTRG.10286(LRP1),MSTRG.10287(LRP1),MSTRG.10374(CLASP),MSTRG.106045(NRPE1),MSTRG.10606(DGK2),MSTRG.107530(EXPA2),MSTRG.109019(SPL8),MSTRG.109874(INV1),MSTRG.110046(AIL5),MSTRG.110425(DTX42),MSTRG.110553(ORC4),MSTRG.113467(MMK1),MSTRG.11422(ELIP1),MSTRG.11501(REV),MSTRG.115213(At4g29360),MSTRG.116794(Os06g0694000),MSTRG.12398(MMK1),MSTRG.12402(MMK1),MSTRG.14073(--),MSTRG.15067(…
GO:0008150	Biological Process	GO:0050789	regulation of biological process	1861	MSTRG.100508(GNS1),MSTRG.10374(CLASP),MSTRG.106045(NRPE1),MSTRG.10606(DGK2),MSTRG.107489(NEK2),MSTRG.107870(LRR1),MSTRG.108834(PFP-BETA),MSTRG.110046(AIL5),MSTRG.110425(DTX42),MSTRG.110444(CURT1B),MSTRG.110553(ORC4),MSTRG.111917(WRKY40),MSTRG.113219(EJ2),MSTRG.113467(MMK1),MSTRG.11422(ELIP1),MSTRG.11501(REV),MSTRG.115161(ARF),MSTRG.115833(RAD23B),MSTRG.116177(--),MSTRG.116794(Os06g0694000),MSTRG.…
GO:0008150	Biological Process	GO:0001906	cell killing	14	MSTRG.59710(HEV1),oil_tea_GLEAN_10112304(HEV1),oil_tea_GLEAN_10132269(TLP),oil_tea_GLEAN_10167992(HEV1),oil_tea_GLEAN_10172234(CHIT1B),oil_tea_GLEAN_10172243(CHIT1B),oil_tea_GLEAN_10216672(AAG),oil_tea_GLEAN_10265530(CHIT1B),oil_tea_GLEAN_10331788(TLP),oil_tea_GLEAN_10331789(tlp),oil_tea_GLEAN_10347017(tlp),oil_tea_GLEAN_10347018(TLP),oil_tea_GLEAN_10376796(TLP),oil_tea_GLEAN_10378743(AAG)
GO:0008150	Biological Process	GO:0051179	localization	1485	MSTRG.100508(GNS1),MSTRG.101454(AGP16),MSTRG.101614(OPT2),MSTRG.101913(RCI2B),MSTRG.101914(RCI2B),MSTRG.105213(--),MSTRG.105284(ABCD1),MSTRG.10606(DGK2),MSTRG.107870(LRR1),MSTRG.107920(CAB7),MSTRG.109484(--),MSTRG.109841(PAPS4),MSTRG.109874(INV1),MSTRG.110425(DTX42),MSTRG.112557(--),MSTRG.113467(MMK1),MSTRG.114013(CYP87A3),MSTRG.114105(--),MSTRG.115161(ARF),MSTRG.116794(Os06g0694000),MSTRG.12295(…
GO:0008150	Biological Process	GO:0008152	metabolic process	4386	MSTRG.100508(GNS1),MSTRG.101454(AGP16),MSTRG.101913(RCI2B),MSTRG.101914(RCI2B),MSTRG.101929(--),MSTRG.101998(ACR4),MSTRG.102336(CEQORH),MSTRG.102884(WAK5),MSTRG.10315(--),MSTRG.10374(CLASP),MSTRG.105213(--),MSTRG.105284(ABCD1),MSTRG.106045(NRPE1),MSTRG.10606(DGK2),MSTRG.106435(--),MSTRG.107015(At4g27290),MSTRG.107301(--),MSTRG.107489(NEK2),MSTRG.107751(LPAT2),MSTRG.107870(LRR1),MSTRG.107920(CAB7)…
GO:0008150	Biological Process	GO:0048511	rhythmic process	64	MSTRG.116794(Os06g0694000),MSTRG.185(SHM1),MSTRG.35011(--),MSTRG.56348(TPS13),MSTRG.79126(OHP1),oil_tea_GLEAN_10022549(LHY),oil_tea_GLEAN_10023681(GATA1),oil_tea_GLEAN_10031352(VIL2),oil_tea_GLEAN_10052909(LHY),oil_tea_GLEAN_10055133(TCP22),oil_tea_GLEAN_10073617(GATA1),oil_tea_GLEAN_10075782(CSP41A),oil_tea_GLEAN_10092209(FAR3),oil_tea_GLEAN_10094182(GATA12),oil_tea_GLEAN_10096355(ARR9),oil_tea_…
GO:0008150	Biological Process	GO:0007610	behavior	2	oil_tea_GLEAN_10149359(MAP65-3),oil_tea_GLEAN_10295975(MAP65-3)
GO:0008150	Biological Process	GO:0040007	growth	232	MSTRG.10374(CLASP),MSTRG.11501(REV),MSTRG.26421(RHO1),MSTRG.42157(GLU13),MSTRG.45566(GSVIVT00026920001),MSTRG.6106(VHA-H),MSTRG.6269(ADF1),MSTRG.84463(FER),oil_tea_GLEAN_10001116(CBL10),oil_tea_GLEAN_10002113(NIK1),oil_tea_GLEAN_10002247(SIZ1),oil_tea_GLEAN_10002660(NIK3),oil_tea_GLEAN_10004093(TUBA3),oil_tea_GLEAN_10004891(BGAL1),oil_tea_GLEAN_10007612(NIK3),oil_tea_GLEAN_10007775(ZAT6),oil_tea_…
GO:0008150	Biological Process	GO:0071840	cellular component organization or biogenesis	1353	MSTRG.101913(RCI2B),MSTRG.101914(RCI2B),MSTRG.10286(LRP1),MSTRG.10287(LRP1),MSTRG.10374(CLASP),MSTRG.106045(NRPE1),MSTRG.10606(DGK2),MSTRG.106435(--),MSTRG.107530(EXPA2),MSTRG.107870(LRR1),MSTRG.107966(RPL38A),MSTRG.108834(PFP-BETA),MSTRG.109355(RPL35),MSTRG.109841(PAPS4),MSTRG.109874(INV1),MSTRG.110425(DTX42),MSTRG.110444(CURT1B),MSTRG.110553(ORC4),MSTRG.111917(WRKY40),MSTRG.112557(--),MSTRG.113…
GO:0008150	Biological Process	GO:0040011	locomotion	10	oil_tea_GLEAN_10002247(SIZ1),oil_tea_GLEAN_10090263(SYT2),oil_tea_GLEAN_10105881(JAL24),oil_tea_GLEAN_10171166(PDLP2),oil_tea_GLEAN_10177966(SIZ1),oil_tea_GLEAN_10228770(SYT2),oil_tea_GLEAN_10288898(MPK3),oil_tea_GLEAN_10317304(MYB98),oil_tea_GLEAN_10349521(MPK3),oil_tea_GLEAN_10412394(CRL)
GO:0008150	Biological Process	GO:0098754	detoxification	6	oil_tea_GLEAN_10121868(LOL1),oil_tea_GLEAN_10142598(At3g24170),oil_tea_GLEAN_10161057(MTP1),oil_tea_GLEAN_10317516(MTP8),oil_tea_GLEAN_10331031(LOL1),oil_tea_GLEAN_10342450(At3g24170)
GO:0008150	Biological Process	GO:0048519	negative regulation of biological process	214	MSTRG.10374(CLASP),MSTRG.106045(NRPE1),MSTRG.108834(PFP-BETA),MSTRG.110425(DTX42),MSTRG.110553(ORC4),MSTRG.15407(SMC3),MSTRG.20282(--),MSTRG.28441(ARID3),MSTRG.41531(TIMPA),MSTRG.41613(--),MSTRG.51745(MUS1),MSTRG.76153(CPC),MSTRG.83068(PMEU1),MSTRG.88281(CPC),MSTRG.90392(TSN2),MSTRG.92479(MOR1),MSTRG.96308(--),oil_tea_GLEAN_10000419(NRG2),oil_tea_GLEAN_10001387(SNI1),oil_tea_GLEAN_10002073(MCM4),…
GO:0008150	Biological Process	GO:0022610	biological adhesion	31	MSTRG.11501(REV),MSTRG.17651(cnot1),MSTRG.89199(RGTB2),MSTRG.9384(RGTB2),oil_tea_GLEAN_10031352(VIL2),oil_tea_GLEAN_10053852(At2g30600/At2g30610),oil_tea_GLEAN_10064138(NEK6),oil_tea_GLEAN_10093821(MEE23),oil_tea_GLEAN_10094188(ATHB-8),oil_tea_GLEAN_10115371(ATHB-8),oil_tea_GLEAN_10116844(MEE23),oil_tea_GLEAN_10149858(LBD19),oil_tea_GLEAN_10170983(CRN),oil_tea_GLEAN_10182125(ATHB-8),oil_tea_GLEAN…
GO:0008150	Biological Process	GO:0022414	reproductive process	599	MSTRG.106045(NRPE1),MSTRG.109019(SPL8),MSTRG.110046(AIL5),MSTRG.110425(DTX42),MSTRG.110553(ORC4),MSTRG.113467(MMK1),MSTRG.11501(REV),MSTRG.116794(Os06g0694000),MSTRG.12398(MMK1),MSTRG.12402(MMK1),MSTRG.15067(GRXS15),MSTRG.17174(CYCD3-1),MSTRG.18685(CCR1),MSTRG.24622(XTH27),MSTRG.26473(XTH27),MSTRG.35011(--),MSTRG.39305(PG2),MSTRG.40819(CYP707A2),MSTRG.41300(CYP90D2),MSTRG.41395(MMK1),MSTRG.41633(…
GO:0008150	Biological Process	GO:0000003	reproduction	606	MSTRG.106045(NRPE1),MSTRG.109019(SPL8),MSTRG.110046(AIL5),MSTRG.110425(DTX42),MSTRG.110553(ORC4),MSTRG.113467(MMK1),MSTRG.11501(REV),MSTRG.116794(Os06g0694000),MSTRG.12398(MMK1),MSTRG.12402(MMK1),MSTRG.15067(GRXS15),MSTRG.17174(CYCD3-1),MSTRG.18685(CCR1),MSTRG.24622(XTH27),MSTRG.26473(XTH27),MSTRG.35011(--),MSTRG.39305(PG2),MSTRG.40819(CYP707A2),MSTRG.41300(CYP90D2),MSTRG.41395(MMK1),MSTRG.41633(…
GO:0008150	Biological Process	GO:0009987	cellular process	4220	MSTRG.100508(GNS1),MSTRG.101454(AGP16),MSTRG.101614(OPT2),MSTRG.101913(RCI2B),MSTRG.101914(RCI2B),MSTRG.10286(LRP1),MSTRG.10287(LRP1),MSTRG.102884(WAK5),MSTRG.10374(CLASP),MSTRG.105213(--),MSTRG.105284(ABCD1),MSTRG.106045(NRPE1),MSTRG.10606(DGK2),MSTRG.106435(--),MSTRG.107015(At4g27290),MSTRG.107301(--),MSTRG.107489(NEK2),MSTRG.107530(EXPA2),MSTRG.107751(LPAT2),MSTRG.107870(LRR1),MSTRG.107920(CAB…
GO:0003674	Molecular Function	GO:0003824	catalytic activity	3604	MSTRG.100471(ZOX1),MSTRG.100508(GNS1),MSTRG.101998(ACR4),MSTRG.102336(CEQORH),MSTRG.102884(WAK5),MSTRG.10315(--),MSTRG.105284(ABCD1),MSTRG.106045(NRPE1),MSTRG.10606(DGK2),MSTRG.107015(At4g27290),MSTRG.107301(--),MSTRG.107489(NEK2),MSTRG.107604(SCPL18),MSTRG.107605(SCPL18),MSTRG.107751(LPAT2),MSTRG.107870(LRR1),MSTRG.108185(AOG),MSTRG.108834(PFP-BETA),MSTRG.109097(RNR2A),MSTRG.109841(PAPS4),MSTRG.…
GO:0003674	Molecular Function	GO:0001071	nucleic acid binding transcription factor activity	296	MSTRG.110046(AIL5),MSTRG.111917(WRKY40),MSTRG.113219(EJ2),MSTRG.11501(REV),MSTRG.28441(ARID3),MSTRG.28704(ILI5),MSTRG.35011(--),MSTRG.43310(MADS9),MSTRG.43341(NAC048),MSTRG.46227(MYB86),MSTRG.56628(NAC075),MSTRG.64066(BBX25),MSTRG.68467(YAB5),MSTRG.69403(YAB5),MSTRG.76153(CPC),MSTRG.88281(CPC),MSTRG.92326(BBX24),oil_tea_GLEAN_10000186(BZIP43),oil_tea_GLEAN_10000192(BZIP43),oil_tea_GLEAN_10003197(…
GO:0003674	Molecular Function	GO:0016209	antioxidant activity	69	oil_tea_GLEAN_10031267(PER16),oil_tea_GLEAN_10042861(PER42),oil_tea_GLEAN_10079312(GSVIVT00023967001),oil_tea_GLEAN_10087145(GSVIVT00037159001),oil_tea_GLEAN_10101476(PER65),oil_tea_GLEAN_10103557(PER42),oil_tea_GLEAN_10111558(PER44),oil_tea_GLEAN_10116488(PER47),oil_tea_GLEAN_10127655(TPX2),oil_tea_GLEAN_10136163(PER42),oil_tea_GLEAN_10136838(PRXQ),oil_tea_GLEAN_10150899(PER51),oil_tea_GLEAN_101…
GO:0003674	Molecular Function	GO:0005215	transporter activity	477	MSTRG.101614(OPT2),MSTRG.105284(ABCD1),MSTRG.110425(DTX42),MSTRG.12474(DTX12),MSTRG.1668(OPT2),MSTRG.17309(TIM10),MSTRG.17634(ADNT1),MSTRG.22523(NAT3),MSTRG.31651(POT12),MSTRG.34359(DTX12),MSTRG.41633(TIM9),MSTRG.48002(POT12),MSTRG.49833(TIM10),MSTRG.56659(OPT2),MSTRG.6106(VHA-H),MSTRG.61680(OPT2),MSTRG.67237(SUC2),MSTRG.70022(DTX16),MSTRG.83432(KEA1),MSTRG.84854(ABCE2),MSTRG.91369(OsI_18219),MST…
GO:0003674	Molecular Function	GO:0098772	molecular function regulator	65	MSTRG.115161(ARF),MSTRG.41531(TIMPA),MSTRG.41613(--),MSTRG.83068(PMEU1),oil_tea_GLEAN_10003814(CYCB2-3),oil_tea_GLEAN_10010182(ODC),oil_tea_GLEAN_10010672(PMEI7),oil_tea_GLEAN_10011148(ROPGEF1),oil_tea_GLEAN_10018252(PMEI7),oil_tea_GLEAN_10024178(GDI1),oil_tea_GLEAN_10041374(PMEI11),oil_tea_GLEAN_10041436(PECS-2.1),oil_tea_GLEAN_10054308(PMEI7),oil_tea_GLEAN_10058137(ROPGEF1),oil_tea_GLEAN_100681…
GO:0003674	Molecular Function	GO:0004871	signal transducer activity	75	MSTRG.107489(NEK2),MSTRG.113467(MMK1),MSTRG.116794(Os06g0694000),MSTRG.12398(MMK1),MSTRG.12402(MMK1),MSTRG.20282(--),MSTRG.41395(MMK1),MSTRG.76447(At1g53440),oil_tea_GLEAN_10001287(CRK25),oil_tea_GLEAN_10006749(CRLK2),oil_tea_GLEAN_10009739(ANX1),oil_tea_GLEAN_10020258(At1g56140),oil_tea_GLEAN_10026873(CRLK2),oil_tea_GLEAN_10028483(PHOT2),oil_tea_GLEAN_10028924(At1g01540),oil_tea_GLEAN_10038560(A…
GO:0003674	Molecular Function	GO:0009055	electron carrier activity	7	oil_tea_GLEAN_10004282(PETH),oil_tea_GLEAN_10160857(ACX2),oil_tea_GLEAN_10172089(PETH),oil_tea_GLEAN_10236767(petC2),oil_tea_GLEAN_10265681(PETH),oil_tea_GLEAN_10273105(COX5B-1),oil_tea_GLEAN_10325923(petC2)
GO:0003674	Molecular Function	GO:0060089	molecular transducer activity	45	MSTRG.116794(Os06g0694000),MSTRG.20282(--),oil_tea_GLEAN_10006097(CNGC1),oil_tea_GLEAN_10022387(CNGC1),oil_tea_GLEAN_10028483(PHOT2),oil_tea_GLEAN_10033286(CNGC1),oil_tea_GLEAN_10042142(PHOT2),oil_tea_GLEAN_10042189(GLR3.1),oil_tea_GLEAN_10050576(ABCC5),oil_tea_GLEAN_10052761(CNGC1),oil_tea_GLEAN_10065103(ABCC5),oil_tea_GLEAN_10084044(PHOT2),oil_tea_GLEAN_10088409(RALFL22),oil_tea_GLEAN_10091634(…
GO:0003674	Molecular Function	GO:0000988	transcription factor activity, protein binding	10	oil_tea_GLEAN_10085277(SIGA),oil_tea_GLEAN_10118812(SIGE),oil_tea_GLEAN_10132013(SIGB),oil_tea_GLEAN_10154935(SIGA),oil_tea_GLEAN_10182369(MYB3R4),oil_tea_GLEAN_10313478(SIGE),oil_tea_GLEAN_10357609(SIGE),oil_tea_GLEAN_10371518(SIGA),oil_tea_GLEAN_10388955(SIGB),oil_tea_GLEAN_10408447(SIGE)
GO:0003674	Molecular Function	GO:0045182	translation regulator activity	2	oil_tea_GLEAN_10230871(J),oil_tea_GLEAN_10314157(J)
GO:0003674	Molecular Function	GO:0005488	binding	2978	MSTRG.101929(--),MSTRG.101998(ACR4),MSTRG.102336(CEQORH),MSTRG.10286(LRP1),MSTRG.10287(LRP1),MSTRG.102884(WAK5),MSTRG.10374(CLASP),MSTRG.105284(ABCD1),MSTRG.106045(NRPE1),MSTRG.10606(DGK2),MSTRG.107015(At4g27290),MSTRG.107301(--),MSTRG.107489(NEK2),MSTRG.107751(LPAT2),MSTRG.107920(CAB7),MSTRG.108834(PFP-BETA),MSTRG.109019(SPL8),MSTRG.109097(RNR2A),MSTRG.109841(PAPS4),MSTRG.110425(DTX42),MSTRG.110…
GO:0003674	Molecular Function	GO:0005198	structural molecule activity	44	MSTRG.109355(RPL35),MSTRG.69021(RPS29A),MSTRG.69875(LRX4),MSTRG.88590(UBICEP52-7),oil_tea_GLEAN_10004093(TUBA3),oil_tea_GLEAN_10015146(RPL17),oil_tea_GLEAN_10019958(PEX1),oil_tea_GLEAN_10025677(RPL17B),oil_tea_GLEAN_10029366(TUBA3),oil_tea_GLEAN_10033134(RPL18B),oil_tea_GLEAN_10034202(PEX1),oil_tea_GLEAN_10085094(RPL34),oil_tea_GLEAN_10086267(TUBA),oil_tea_GLEAN_10114719(RPL5A),oil_tea_GLEAN_1013…
GO:0005575	Cellular Component	GO:0005576	extracellular region	360	MSTRG.100508(GNS1),MSTRG.10606(DGK2),MSTRG.109874(INV1),MSTRG.17921(LAC5),MSTRG.17922(LAC12),MSTRG.185(SHM1),MSTRG.24622(XTH27),MSTRG.26473(XTH27),MSTRG.27515(BCA1),MSTRG.48082(PARB),MSTRG.51745(MUS1),MSTRG.53905(LAC9),MSTRG.61091(PG2),MSTRG.6436(LAC3),MSTRG.68639(HSP70),MSTRG.70594(LAC7),MSTRG.80993(--),MSTRG.81008(ADPG2),MSTRG.83068(PMEU1),MSTRG.97419(PPCA),oil_tea_GLEAN_10000060(CKX5),oil_tea_…
GO:0005575	Cellular Component	GO:0044425	membrane part	1214	MSTRG.101454(AGP16),MSTRG.101614(OPT2),MSTRG.101913(RCI2B),MSTRG.101914(RCI2B),MSTRG.105284(ABCD1),MSTRG.10606(DGK2),MSTRG.106435(--),MSTRG.107751(LPAT2),MSTRG.107920(CAB7),MSTRG.109484(--),MSTRG.110425(DTX42),MSTRG.110444(CURT1B),MSTRG.110553(ORC4),MSTRG.113220(Slc35f1),MSTRG.11358(CSLC8),MSTRG.11422(ELIP1),MSTRG.116352(FAD7),MSTRG.12474(DTX12),MSTRG.1498(--),MSTRG.1668(OPT2),MSTRG.17634(ADNT1),…
GO:0005575	Cellular Component	GO:0016020	membrane	2041	MSTRG.101454(AGP16),MSTRG.101614(OPT2),MSTRG.101913(RCI2B),MSTRG.101914(RCI2B),MSTRG.102336(CEQORH),MSTRG.10374(CLASP),MSTRG.105284(ABCD1),MSTRG.10606(DGK2),MSTRG.106435(--),MSTRG.107751(LPAT2),MSTRG.107816(AGP23),MSTRG.107870(LRR1),MSTRG.107920(CAB7),MSTRG.109355(RPL35),MSTRG.109484(--),MSTRG.110425(DTX42),MSTRG.110444(CURT1B),MSTRG.110553(ORC4),MSTRG.111541(CYP85A1),MSTRG.113220(Slc35f1),MSTRG.…
GO:0005575	Cellular Component	GO:0030054	cell junction	431	MSTRG.10374(CLASP),MSTRG.109355(RPL35),MSTRG.115161(ARF),MSTRG.12930(RSI-1),MSTRG.15407(SMC3),MSTRG.18685(CCR1),MSTRG.22523(NAT3),MSTRG.2781(At5g14450),MSTRG.3391(--),MSTRG.45761(At3g27950),MSTRG.45830(At3g27950),MSTRG.46152(APX3),MSTRG.48082(PARB),MSTRG.66473(ATS3B),MSTRG.67237(SUC2),MSTRG.69875(LRX4),MSTRG.73472(At1g61900),MSTRG.74047(At5g05010),MSTRG.78529(ERD4),MSTRG.84463(FER),MSTRG.85579(RP…
GO:0005575	Cellular Component	GO:0044421	extracellular region part	19	oil_tea_GLEAN_10000060(CKX5),oil_tea_GLEAN_10004973(PAP2),oil_tea_GLEAN_10004975(PAP2),oil_tea_GLEAN_10015329(PAP2),oil_tea_GLEAN_10041475(PAP2),oil_tea_GLEAN_10060734(PAP2),oil_tea_GLEAN_10091573(EXL5),oil_tea_GLEAN_10157429(PHI-1),oil_tea_GLEAN_10157435(PHI-1),oil_tea_GLEAN_10172234(CHIT1B),oil_tea_GLEAN_10172243(CHIT1B),oil_tea_GLEAN_10218991(EXL2),oil_tea_GLEAN_10223137(PAP2),oil_tea_GLEAN_10…
GO:0005575	Cellular Component	GO:0031012	extracellular matrix	6	MSTRG.12930(RSI-1),oil_tea_GLEAN_10083838(BXL2),oil_tea_GLEAN_10191053(BOR1),oil_tea_GLEAN_10214847(GAST1),oil_tea_GLEAN_10246677(ARPN),oil_tea_GLEAN_10259777(ARPN)
GO:0005575	Cellular Component	GO:0099512	supramolecular fiber	16	MSTRG.78140(CDC2),oil_tea_GLEAN_10033723(PCAP1),oil_tea_GLEAN_10039661(RIC1),oil_tea_GLEAN_10064138(NEK6),oil_tea_GLEAN_10087542(RIC1),oil_tea_GLEAN_10103694(MAP70.5),oil_tea_GLEAN_10149359(MAP65-3),oil_tea_GLEAN_10152434(PCAP1),oil_tea_GLEAN_10192849(SP1L1),oil_tea_GLEAN_10199410(RIC1),oil_tea_GLEAN_10268732(BUBR1),oil_tea_GLEAN_10289475(MAP70.2),oil_tea_GLEAN_10295975(MAP65-3),oil_tea_GLEAN_103…
GO:0005575	Cellular Component	GO:0009295	nucleoid	4	oil_tea_GLEAN_10130929(At3g10130),oil_tea_GLEAN_10165563(At3g10130),oil_tea_GLEAN_10194485(At3g10130),oil_tea_GLEAN_10355365(At3g10130)
GO:0005575	Cellular Component	GO:0044420	extracellular matrix component	1	oil_tea_GLEAN_10191053(BOR1)
GO:0005575	Cellular Component	GO:0044422	organelle part	1147	MSTRG.102336(CEQORH),MSTRG.10315(--),MSTRG.10374(CLASP),MSTRG.106045(NRPE1),MSTRG.106435(--),MSTRG.107301(--),MSTRG.107751(LPAT2),MSTRG.107920(CAB7),MSTRG.107966(RPL38A),MSTRG.108909(RPS15A),MSTRG.109355(RPL35),MSTRG.110444(CURT1B),MSTRG.110553(ORC4),MSTRG.11358(CSLC8),MSTRG.11422(ELIP1),MSTRG.116352(FAD7),MSTRG.12295(ACR11),MSTRG.15407(SMC3),MSTRG.15564(--),MSTRG.17309(TIM10),MSTRG.17634(ADNT1),…
GO:0005575	Cellular Component	GO:0019012	virion	10	MSTRG.84017(Os03g0227000),oil_tea_GLEAN_10011337(CP29B),oil_tea_GLEAN_10021332(CP29B),oil_tea_GLEAN_10024749(UGPA),oil_tea_GLEAN_10155343(ndhM),oil_tea_GLEAN_10192171(LARP6C),oil_tea_GLEAN_10252891(ndhM),oil_tea_GLEAN_10270868(CP29B),oil_tea_GLEAN_10271578(snu13),oil_tea_GLEAN_10287495(UGPA)
GO:0005575	Cellular Component	GO:0044423	virion part	10	MSTRG.84017(Os03g0227000),oil_tea_GLEAN_10011337(CP29B),oil_tea_GLEAN_10021332(CP29B),oil_tea_GLEAN_10024749(UGPA),oil_tea_GLEAN_10155343(ndhM),oil_tea_GLEAN_10192171(LARP6C),oil_tea_GLEAN_10252891(ndhM),oil_tea_GLEAN_10270868(CP29B),oil_tea_GLEAN_10271578(snu13),oil_tea_GLEAN_10287495(UGPA)
GO:0005575	Cellular Component	GO:0031974	membrane-enclosed lumen	21	MSTRG.106045(NRPE1),MSTRG.17309(TIM10),MSTRG.41633(TIM9),MSTRG.44438(CC-1),MSTRG.49833(TIM10),MSTRG.5435(--),MSTRG.85579(RPB2),oil_tea_GLEAN_10018990(ASY1),oil_tea_GLEAN_10079558(BBX22),oil_tea_GLEAN_10127694(ERF4),oil_tea_GLEAN_10143725(ERF4),oil_tea_GLEAN_10172475(--),oil_tea_GLEAN_10182527(YUC4),oil_tea_GLEAN_10236995(ERF4),oil_tea_GLEAN_10294841(--),oil_tea_GLEAN_10298755(BBX22),oil_tea_GLEAN…
GO:0005575	Cellular Component	GO:0032991	macromolecular complex	398	MSTRG.106045(NRPE1),MSTRG.107920(CAB7),MSTRG.107966(RPL38A),MSTRG.108834(PFP-BETA),MSTRG.108909(RPS15A),MSTRG.109355(RPL35),MSTRG.110444(CURT1B),MSTRG.11422(ELIP1),MSTRG.116201(--),MSTRG.116794(Os06g0694000),MSTRG.15407(SMC3),MSTRG.15564(--),MSTRG.185(SHM1),MSTRG.35836(KIN7B),MSTRG.40380(TIF3A1),MSTRG.51745(MUS1),MSTRG.62097(APC11),MSTRG.64368(CAB7),MSTRG.66109(PSAO),MSTRG.69021(RPS29A),MSTRG.693…
GO:0005575	Cellular Component	GO:0005623	cell	3497	MSTRG.100508(GNS1),MSTRG.101998(ACR4),MSTRG.102336(CEQORH),MSTRG.10315(--),MSTRG.10374(CLASP),MSTRG.105213(--),MSTRG.106045(NRPE1),MSTRG.106435(--),MSTRG.107050(LIR1),MSTRG.107301(--),MSTRG.107530(EXPA2),MSTRG.107751(LPAT2),MSTRG.107920(CAB7),MSTRG.107966(RPL38A),MSTRG.108834(PFP-BETA),MSTRG.108909(RPS15A),MSTRG.109019(SPL8),MSTRG.109097(RNR2A),MSTRG.109344(TPS13),MSTRG.109355(RPL35),MSTRG.109484…
GO:0005575	Cellular Component	GO:0044464	cell part	3489	MSTRG.100508(GNS1),MSTRG.101998(ACR4),MSTRG.102336(CEQORH),MSTRG.10315(--),MSTRG.10374(CLASP),MSTRG.105213(--),MSTRG.106045(NRPE1),MSTRG.106435(--),MSTRG.107050(LIR1),MSTRG.107301(--),MSTRG.107530(EXPA2),MSTRG.107751(LPAT2),MSTRG.107920(CAB7),MSTRG.107966(RPL38A),MSTRG.108834(PFP-BETA),MSTRG.108909(RPS15A),MSTRG.109019(SPL8),MSTRG.109097(RNR2A),MSTRG.109344(TPS13),MSTRG.109355(RPL35),MSTRG.109484…
GO:0005575	Cellular Component	GO:0043226	organelle	2811	MSTRG.101998(ACR4),MSTRG.102336(CEQORH),MSTRG.10315(--),MSTRG.10374(CLASP),MSTRG.105213(--),MSTRG.106045(NRPE1),MSTRG.106435(--),MSTRG.107050(LIR1),MSTRG.107301(--),MSTRG.107751(LPAT2),MSTRG.107920(CAB7),MSTRG.107966(RPL38A),MSTRG.108909(RPS15A),MSTRG.109019(SPL8),MSTRG.109344(TPS13),MSTRG.109355(RPL35),MSTRG.109484(--),MSTRG.109841(PAPS4),MSTRG.110046(AIL5),MSTRG.110425(DTX42),MSTRG.110444(CURT1…
