# Supplementary material for: Gene coexpression analysis reveals key pathways and hub genes related to late-acting self-incompatibility in Camellia oleifera
Source: Front Plant Sci. 2023 Jan 24;13:1065872. doi: 10.3389/fpls.2022.1065872 (PMC9902722; doi:10.3389/fpls.2022.1065872)
Supplement: Supplementary file 6 [file Table_3.xlsx]

## Sheet: KEGG
KEGG_A_class	KEGG_B_class	Pathway	11 (1943)	All (24904)	Pvalue	Qvalue	Pathway ID	Genes	K_IDs
Metabolism	Global and overview maps	Metabolic pathways	1171	11135	1.06e-46	1.4e-44	ko01100	oil_tea_GLEAN_10000439(GSH1);oil_tea_GLEAN_10000762(ATPD);oil_tea_GLEAN_10000845(HEXO3);oil_tea_GLEAN_10001081(LOX2.1);oil_tea_GLEAN_10002086(CWINV1);oil_tea_GLEAN_10002121(SAMDC);oil_tea_GLEAN_10002499(MIOX1);oil_tea_GLEAN_10003144(APR1);oil_tea_GLEAN_10003471(LOX2.1);oil_tea_GLEAN_10003534(CAB6A);oil_tea_GLEAN_10003764(LOX2.1);oil_tea_GLEAN_10003891(CHIT3);oil_tea_GLEAN_10004282(PETH);oil_tea_G…
Metabolism	Energy metabolism	Photosynthesis	85	221	1.7e-37	1.12e-35	ko00195	oil_tea_GLEAN_10000762(ATPD);oil_tea_GLEAN_10004282(PETH);oil_tea_GLEAN_10005946(PSAK);oil_tea_GLEAN_10012163(PSAN);oil_tea_GLEAN_10029490(SEND33);oil_tea_GLEAN_10032294(PSAN);oil_tea_GLEAN_10041613(PSAF);oil_tea_GLEAN_10042866(ATPC);oil_tea_GLEAN_10047845(SEND33);oil_tea_GLEAN_10049352(PSAN);oil_tea_GLEAN_10065109(PSB28);oil_tea_GLEAN_10067121(PSBY);oil_tea_GLEAN_10074431(PSBS);oil_tea_GLEAN_100…	K02113+K02641+K02698+K02701+K02639+K02701+K02694+K02115+K02639+K02701+K08903+K02723+K03542+K08901+K02695+K02694+K02721+K02717+K02721+K02698+K02723+K02115+K03541+K02717+K08905+K08901+K02115+K02698+K02723+K02701+K02115+K02115+K02695+K02694+K03542+K02695+K02113+K02693+K02641+K02716+K08901+K02721+K02716+K02721+K02115+K08901+K08903+K14332+K02638+K02636+K02695+K08902+K08905+K02717+K03541+K02639+K03542+…
Metabolism	Energy metabolism	Photosynthesis - antenna proteins	42	68	1.14e-29	5.03e-28	ko00196	oil_tea_GLEAN_10003534(CAB6A);oil_tea_GLEAN_10019855(CAB7);oil_tea_GLEAN_10023067(CAB7);oil_tea_GLEAN_10024079(LHCB5);oil_tea_GLEAN_10024208(LHCB5);oil_tea_GLEAN_10025650(CAB7);oil_tea_GLEAN_10028449(CAB6A);oil_tea_GLEAN_10032646(LHCB4.1);oil_tea_GLEAN_10038231(CAB7);oil_tea_GLEAN_10070327(LHCB4.1);oil_tea_GLEAN_10094889(CAB6A);oil_tea_GLEAN_10096043(LHCB4.1);oil_tea_GLEAN_10131465(LHCB5);oil_tea…	K08907+K08908+K08908+K08916+K08916+K08908+K08907+K08915+K08908+K08915+K08907+K08915+K08916+K08916+K08910+K08910+K08915+K08917+K08914+K08917+K08917+K08915+K08916+K08909+K08913+K08915+K08908+K08912+K08912+K08909+K08915+K08912+K08912+K08915+K08912+K08912+K08912+K08917+K08910+K08915+K08908+K08908
Metabolism	Global and overview maps	Biosynthesis of secondary metabolites	692	6207	4.53e-28	1.49e-26	ko01110	oil_tea_GLEAN_10001081(LOX2.1);oil_tea_GLEAN_10002086(CWINV1);oil_tea_GLEAN_10003471(LOX2.1);oil_tea_GLEAN_10003764(LOX2.1);oil_tea_GLEAN_10004300(AN3);oil_tea_GLEAN_10005331(FBA3);oil_tea_GLEAN_10006524(GSVIVT00037159001);oil_tea_GLEAN_10007158(CAO);oil_tea_GLEAN_10008013(ZDS);oil_tea_GLEAN_10009151(HISN4);oil_tea_GLEAN_10010182(ODC);oil_tea_GLEAN_10010257(CEQORH);oil_tea_GLEAN_10010259(CEQORH);…	K00454+K01193+K00454+K00454+K00475+K01623+K00430+K13600+K00514+K01663+K01581+K00224+K00224+K09841+K02160+K05280+K00224+K00224+K18108+K14423+K20618+K12153+K00487+K23094+K13065+K05359+K00927+K12524+K13600+K12524+K01087+K00963+K09840+K00218+K09590+K15095+K16818+K00454+K00454+K10775+K00021+K00454+K01188+K00430+K12524+K00454+K00454+K14595+K04122+K01807+K13065+K23094+K13065+K00928+K13496+K00660+K01081+…
Metabolism	Biosynthesis of other secondary metabolites	Phenylpropanoid biosynthesis	151	833	5.22e-23	1.38e-21	ko00940	oil_tea_GLEAN_10006524(GSVIVT00037159001);oil_tea_GLEAN_10013907(GT5);oil_tea_GLEAN_10015105(CYP73A16);oil_tea_GLEAN_10015518(BEAT);oil_tea_GLEAN_10028364(PAL);oil_tea_GLEAN_10031053(BGLU12);oil_tea_GLEAN_10031267(PER16);oil_tea_GLEAN_10035011(BEAT);oil_tea_GLEAN_10037213(SAT);oil_tea_GLEAN_10042861(PER42);oil_tea_GLEAN_10053864(SAT);oil_tea_GLEAN_10059596(SAT);oil_tea_GLEAN_10060100(CCOAOMT1);oi…	K00430+K12356+K00487+K13065+K10775+K01188+K00430+K13065+K13065+K00430+K13065+K13065+K00588+K12356+K01188+K01188+K00430+K00430+K13065+K22395+K10775+K00588+K13065+K00430+K00430+K00430+K01188+K01188+K13065+K00430+K00430+K22395+K00430+K00430+K00487+K13065+K01188+K00430+K00588+K01904+K00430+K05350+K13065+K01188+K00430+K00430+K00430+K10775+K10775+K09755+K00430+K13066+K00430+K00430+K01188+K23260+K23260+…
Metabolism	Carbohydrate metabolism	Pentose and glucuronate interconversions	104	509	5.36e-20	1.18e-18	ko00040	oil_tea_GLEAN_10005793(LAT59);oil_tea_GLEAN_10007584(At3g15720);oil_tea_GLEAN_10018476(LAT59);oil_tea_GLEAN_10024749(UGPA);oil_tea_GLEAN_10033090(PGA3);oil_tea_GLEAN_10033099(PG1);oil_tea_GLEAN_10037886(PG2);oil_tea_GLEAN_10037898(PG2);oil_tea_GLEAN_10037918(PG2);oil_tea_GLEAN_10041432(PECS-2.1);oil_tea_GLEAN_10041436(PECS-2.1);oil_tea_GLEAN_10048021(PG1);oil_tea_GLEAN_10049862(PG2);oil_tea_GLEAN…	K01728+K01184+K01728+K00963+K01213+K01213+K01184+K01184+K01184+K01051+K01051+K01213+K01184+K01184+K01051+K01213+K01213+K01213+K01051+K01051+K01051+K01728+K01184+K01213+K01213+K01051+K01213+K01051+K01051+K01728+K01051+K01051+K01051+K01728+K01728+K01051+K01213+K01213+K01213+K00012+K01728+K01051+K01051+K01051+K01184+K01184+K01184+K01184+K00012+K01728+K01051+K01051+K01051+K01184+K00002+K00002+K01213+…
Environmental Information Processing	Signal transduction	Plant hormone signal transduction	154	1236	3.46e-09	6.52e-08	ko04075	oil_tea_GLEAN_10006076(MYC2);oil_tea_GLEAN_10006874(GID1C);oil_tea_GLEAN_10007102(PR1B1);oil_tea_GLEAN_10008925(RR4);oil_tea_GLEAN_10010467(IAA27);oil_tea_GLEAN_10011976(GH3.10);oil_tea_GLEAN_10018393(RR4);oil_tea_GLEAN_10022344(ARF9);oil_tea_GLEAN_10026740(TIFY9);oil_tea_GLEAN_10029141(ARF9);oil_tea_GLEAN_10029494(SRK2A);oil_tea_GLEAN_10030280(JAR4);oil_tea_GLEAN_10037371(GH3.1);oil_tea_GLEAN_10…	K13422+K14493+K13449+K14492+K14484+K14487+K14492+K14486+K13464+K14486+K14498+K14506+K14487+K14493+K14493+K14490+K14484+K14516+K13422+K13464+K14506+K14486+K14504+K14487+K13422+K14487+K14505+K13464+K13464+K13946+K14491+K14484+K14484+K14486+K13946+K14487+K14492+K14487+K13946+K14496+K14516+K13946+K13449+K14484+K13464+K14503+K13464+K14500+K14487+K14491+K13422+K13464+K14489+K14491+K14486+K14504+K13464+…
Metabolism	Biosynthesis of other secondary metabolites	Flavonoid biosynthesis	56	326	1.79e-08	2.95e-07	ko00941	oil_tea_GLEAN_10004300(AN3);oil_tea_GLEAN_10011591(CYP75B2);oil_tea_GLEAN_10015105(CYP73A16);oil_tea_GLEAN_10015518(BEAT);oil_tea_GLEAN_10035011(BEAT);oil_tea_GLEAN_10037213(SAT);oil_tea_GLEAN_10042221(CHS2);oil_tea_GLEAN_10053864(SAT);oil_tea_GLEAN_10059596(SAT);oil_tea_GLEAN_10060100(CCOAOMT1);oil_tea_GLEAN_10090464(SAT);oil_tea_GLEAN_10092317(C12RT1);oil_tea_GLEAN_10092321(C12RT1);oil_tea_GLEA…	K00475+K05280+K00487+K13065+K13065+K13065+K00660+K13065+K13065+K00588+K13065+K13080+K13080+K00588+K13065+K13065+K00660+K00487+K13065+K00588+K13080+K13065+K00475+K05280+K05280+K05280+K13081+K00588+K13065+K13065+K13065+K13065+K00660+K00660+K00660+K00487+K05280+K00487+K00588+K05278+K13065+K13065+K13065+K13065+K13065+K22845+K00660+K13065+K13065+K00487+K13065+K05280+K13065+K00660+K13065+K13065
Metabolism	Biosynthesis of other secondary metabolites	Stilbenoid, diarylheptanoid and gingerol biosynthesis	43	221	2.05e-08	3e-07	ko00945	oil_tea_GLEAN_10001014(OMT3);oil_tea_GLEAN_10009530(OMT3);oil_tea_GLEAN_10015105(CYP73A16);oil_tea_GLEAN_10015518(BEAT);oil_tea_GLEAN_10035011(BEAT);oil_tea_GLEAN_10037213(SAT);oil_tea_GLEAN_10053864(SAT);oil_tea_GLEAN_10059596(SAT);oil_tea_GLEAN_10060100(CCOAOMT1);oil_tea_GLEAN_10081454(OMT3);oil_tea_GLEAN_10090464(SAT);oil_tea_GLEAN_10098101(CCOAOMT1);oil_tea_GLEAN_10098173(SAT);oil_tea_GLEAN_1…	K16040+K16040+K00487+K13065+K13065+K13065+K13065+K13065+K00588+K16040+K13065+K00588+K13065+K13065+K16040+K00487+K13065+K00588+K13065+K16040+K00588+K16040+K16040+K13065+K13065+K13065+K13065+K00487+K00487+K00588+K13065+K13065+K13065+K13065+K13065+K13065+K13065+K00487+K13065+K13065+K13065+K16040+K13065
Metabolism	Carbohydrate metabolism	Galactose metabolism	46	278	9.71e-07	1.28e-05	ko00052	oil_tea_GLEAN_10002086(CWINV1);oil_tea_GLEAN_10024749(UGPA);oil_tea_GLEAN_10049909(RFS2);oil_tea_GLEAN_10055161(INV1);oil_tea_GLEAN_10063983(RFS2);oil_tea_GLEAN_10074981(RFS2);oil_tea_GLEAN_10080972(AGAL1);oil_tea_GLEAN_10109005(INV1);oil_tea_GLEAN_10120325(AGAL1);oil_tea_GLEAN_10121439(INVA);oil_tea_GLEAN_10148126(INVA);oil_tea_GLEAN_10151997(CWINV1);oil_tea_GLEAN_10168650(AGAL1);oil_tea_GLEAN_1…	K01193+K00963+K06617+K01193+K06617+K06617+K07407+K01193+K07407+K01193+K01193+K01193+K07407+K06611+K01193+K01193+K00850+K01193+K01193+K06617+K07407+K06617+K01785+K18819+K18819+K00963+K00844+K06617+K06617+K18819+K01784+K00844+K18819+K18819+K01193+K01193+K01193+K07407+K06617+K18819+K01193+K01193+K01835+K18819+K18819+K01193
Metabolism	Lipid metabolism	Cutin, suberine and wax biosynthesis	26	130	7.21e-06	8.65e-05	ko00073	oil_tea_GLEAN_10029029(CYP86A8);oil_tea_GLEAN_10081114(HHT1);oil_tea_GLEAN_10092209(FAR3);oil_tea_GLEAN_10092887(CYP94A2);oil_tea_GLEAN_10092963(CYP94A2);oil_tea_GLEAN_10126960(FAR3);oil_tea_GLEAN_10129745(HHT1);oil_tea_GLEAN_10144168(BAT1);oil_tea_GLEAN_10153944(HHT1);oil_tea_GLEAN_10156049(FAR3);oil_tea_GLEAN_10156562(CYP86A1);oil_tea_GLEAN_10166855(CYP86A1);oil_tea_GLEAN_10171354(PHT1);oil_tea…	K15398+K15400+K13356+K20769+K20769+K13356+K15400+K15400+K15400+K13356+K15401+K15401+K15400+K20769+K13356+K13356+K15401+K15400+K17991+K15400+K20769+K15400+K15402+K15401+K15402+K15400
Metabolism	Metabolism of cofactors and vitamins	Porphyrin metabolism	39	239	8.82e-06	9.7e-05	ko00860	oil_tea_GLEAN_10007158(CAO);oil_tea_GLEAN_10018425(CAO);oil_tea_GLEAN_10026439(PORA);oil_tea_GLEAN_10046820(HEMA1);oil_tea_GLEAN_10054012(SGRL);oil_tea_GLEAN_10057384(PORA);oil_tea_GLEAN_10059850(SGRL);oil_tea_GLEAN_10077410(NYC1);oil_tea_GLEAN_10106755(NYC1);oil_tea_GLEAN_10116444(Os05g0361200);oil_tea_GLEAN_10127493(3PCR);oil_tea_GLEAN_10148374(SGR);oil_tea_GLEAN_10148448(PORA);oil_tea_GLEAN_10…	K13600+K13600+K00218+K02492+K22013+K00218+K22013+K13606+K13606+K01772+K00218+K22013+K00218+K01845+K00218+K01772+K22013+K08099+K02492+K04035+K02303+K00218+K03403+K08099+K08099+K02303+K03404+K01772+K04035+K00218+K04035+K22013+K22013+K13606+K01719+K02492+K10960+K04035+K04040
Metabolism	Carbohydrate metabolism	Starch and sucrose metabolism	90	730	1.01e-05	0.000103	ko00500	oil_tea_GLEAN_10002086(CWINV1);oil_tea_GLEAN_10006207(At1g48930);oil_tea_GLEAN_10022390(TPP6);oil_tea_GLEAN_10024393(CEL3);oil_tea_GLEAN_10024749(UGPA);oil_tea_GLEAN_10031053(BGLU12);oil_tea_GLEAN_10047891(CEL3);oil_tea_GLEAN_10055161(INV1);oil_tea_GLEAN_10065370(SS1);oil_tea_GLEAN_10071873(BGLU12);oil_tea_GLEAN_10071879(BGLU12);oil_tea_GLEAN_10106538(BGLU12);oil_tea_GLEAN_10106550(BGLU12);oil_te…	K01193+K01179+K01087+K01179+K00963+K01188+K01179+K01193+K00703+K01188+K01188+K01188+K01188+K01193+K00703+K01193+K00696+K01193+K01188+K01193+K00705+K01087+K05350+K00975+K01188+K01087+K01177+K01188+K01193+K01193+K00695+K01188+K00700+K01087+K00975+K01177+K00695+K01188+K01193+K01193+K05349+K01188+K01179+K00975+K01087+K00700+K01179+K01087+K01188+K01188+K01194+K01179+K01179+K00963+K00844+K16055+K00695+…
Metabolism	Lipid metabolism	alpha-Linolenic acid metabolism	47	315	1.34e-05	0.000126	ko00592	oil_tea_GLEAN_10001081(LOX2.1);oil_tea_GLEAN_10003471(LOX2.1);oil_tea_GLEAN_10003764(LOX2.1);oil_tea_GLEAN_10010257(CEQORH);oil_tea_GLEAN_10010259(CEQORH);oil_tea_GLEAN_10013087(CEQORH);oil_tea_GLEAN_10013092(CEQORH);oil_tea_GLEAN_10027946(DAD1);oil_tea_GLEAN_10028223(LOX2.1);oil_tea_GLEAN_10028225(LOX2.1);oil_tea_GLEAN_10028692(LOX2.1);oil_tea_GLEAN_10032351(LOX2.1);oil_tea_GLEAN_10032355(LOX2.1…	K00454+K00454+K00454+K00224+K00224+K00224+K00224+K16818+K00454+K00454+K00454+K00454+K00454+K00224+K00224+K00224+K00224+K00224+K00454+K05894+K05894+K05894+K08241+K00224+K00224+K01723+K00232+K08241+K01723+K08241+K10526+K00454+K00454+K08241+K08241+K05894+K08241+K00224+K00224+K00224+K07513+K10527+K18857+K00454+K00454+K10528+K00224
Metabolism	Biosynthesis of other secondary metabolites	Isoquinoline alkaloid biosynthesis	22	106	1.94e-05	0.000171	ko00950	oil_tea_GLEAN_10065101(TDC2);oil_tea_GLEAN_10086469(TYDC1);oil_tea_GLEAN_10118314(At5g53970);oil_tea_GLEAN_10128543(NAAT1);oil_tea_GLEAN_10160782(PAT);oil_tea_GLEAN_10184204(ASP5);oil_tea_GLEAN_10221738(ELI5);oil_tea_GLEAN_10225157(TYDC1);oil_tea_GLEAN_10231380(PAT);oil_tea_GLEAN_10233831(AS1);oil_tea_GLEAN_10233840(AS1);oil_tea_GLEAN_10258755(AS1);oil_tea_GLEAN_10262754(ELI5);oil_tea_GLEAN_10273…	K01593+K01593+K00815+K00815+K15849+K00811+K01593+K01593+K15849+K00422+K00422+K00422+K01593+K00815+K00276+K00276+K00276+K15849+K00276+K00276+K00815+K00815
Environmental Information Processing	Membrane transport	ABC transporters	38	239	2.09e-05	0.000172	ko02010	oil_tea_GLEAN_10012204(ABCG5);oil_tea_GLEAN_10013990(ABCB11);oil_tea_GLEAN_10032258(ABCG5);oil_tea_GLEAN_10033898(ABCG5);oil_tea_GLEAN_10048184(ABCC14);oil_tea_GLEAN_10049392(ABCG5);oil_tea_GLEAN_10050576(ABCC5);oil_tea_GLEAN_10065103(ABCC5);oil_tea_GLEAN_10083308(ABCC10);oil_tea_GLEAN_10104766(ABCB11);oil_tea_GLEAN_10118709(ABCC10);oil_tea_GLEAN_10118715(ABCC10);oil_tea_GLEAN_10125417(ABCC10);oi…	K05681+K05658+K05681+K05681+K05666+K05681+K05665+K05665+K05666+K05658+K05666+K05666+K05666+K05665+K05666+K05681+K05666+K05666+K05658+K05666+K05658+K05658+K05658+K05665+K05666+K05666+K05658+K05658+K05658+K05681+K05666+K05658+K05666+K05666+K05666+K05666+K05666+K05666
Metabolism	Metabolism of terpenoids and polyketides	Brassinosteroid biosynthesis	25	131	2.49e-05	0.000193	ko00905	oil_tea_GLEAN_10026852(CYP85A1);oil_tea_GLEAN_10051255(CYP72A154);oil_tea_GLEAN_10051264(CYP72A154);oil_tea_GLEAN_10063365(CYP90A1);oil_tea_GLEAN_10077529(CYP72A154);oil_tea_GLEAN_10101971(CYP72A154);oil_tea_GLEAN_10137511(CYP90A1);oil_tea_GLEAN_10155877(CYP734A1);oil_tea_GLEAN_10155888(CYP72A154);oil_tea_GLEAN_10162865(CYP90A1);oil_tea_GLEAN_10173880(CYP85A1);oil_tea_GLEAN_10226767(CYP92C6);oil_…	K09590+K15639+K15639+K09588+K15639+K15639+K09588+K15639+K15639+K09588+K09590+K20623+K20623+K09587+K15639+K20623+K20623+K20623+K15639+K09590+K09590+K09590+K09590+K09590+K12638
Metabolism	Metabolism of terpenoids and polyketides	Carotenoid biosynthesis	28	162	5.51e-05	0.000404	ko00906	oil_tea_GLEAN_10008013(ZDS);oil_tea_GLEAN_10010620(ABA2);oil_tea_GLEAN_10025424(CCD4);oil_tea_GLEAN_10032716(AOG);oil_tea_GLEAN_10075458(CYP707A2);oil_tea_GLEAN_10085823(CRTL-E-1);oil_tea_GLEAN_10164682(NCED1);oil_tea_GLEAN_10166668(CYP707A2);oil_tea_GLEAN_10171246(VDE1);oil_tea_GLEAN_10186479(CRTL-E-1);oil_tea_GLEAN_10186545(ABA2);oil_tea_GLEAN_10191421(ABA2);oil_tea_GLEAN_10192377(CYP707A4);oil…	K00514+K09841+K09840+K14595+K09843+K06444+K09840+K09843+K09839+K06444+K09841+K09838+K09843+K06444+K02293+K09840+K14595+K09843+K06444+K09840+K09839+K14595+K06444+K09840+K09843+K09840+K14595+K09843
Metabolism	Carbohydrate metabolism	Ascorbate and aldarate metabolism	31	191	7.81e-05	0.000515	ko00053	oil_tea_GLEAN_10002499(MIOX1);oil_tea_GLEAN_10043485(MIOX1);oil_tea_GLEAN_10066143(AAO);oil_tea_GLEAN_10104723(Bp10);oil_tea_GLEAN_10138951(VTC2);oil_tea_GLEAN_10152120(MIOX1);oil_tea_GLEAN_10163925(MIOX1);oil_tea_GLEAN_10166262(VTC2);oil_tea_GLEAN_10174785(Bp10);oil_tea_GLEAN_10182101(MIOX1);oil_tea_GLEAN_10186176(MIOX1);oil_tea_GLEAN_10186179(MIOX2);oil_tea_GLEAN_10190958(Bp10);oil_tea_GLEAN_10…	K00469+K00469+K00423+K00423+K14190+K00469+K00469+K14190+K00423+K00469+K00469+K00469+K00423+K00012+K00469+K00469+K00012+K00423+K00128+K00012+K00423+K00469+K00128+K00469+K00423+K00469+K00128+K00469+K00469+K00434+K00469
Organismal Systems	Environmental adaptation	Circadian rhythm - plant	31	191	7.81e-05	0.000515	ko04712	oil_tea_GLEAN_10022549(LHY);oil_tea_GLEAN_10042221(CHS2);oil_tea_GLEAN_10052909(LHY);oil_tea_GLEAN_10105894(PHYB);oil_tea_GLEAN_10112738(CHS3);oil_tea_GLEAN_10138479(SPA2);oil_tea_GLEAN_10155163(APRR5);oil_tea_GLEAN_10167879(LHY);oil_tea_GLEAN_10173695(LHY);oil_tea_GLEAN_10219622(HY5);oil_tea_GLEAN_10256415(LHY);oil_tea_GLEAN_10271959(CHS3);oil_tea_GLEAN_10271960(CHS3);oil_tea_GLEAN_10271995(CHS3…	K12133+K00660+K12133+K12121+K00660+K16240+K12130+K12133+K12133+K16241+K12133+K00660+K00660+K00660+K16240+K12125+K12116+K12130+K12133+K00660+K16241+K10143+K12127+K16241+K12121+K12121+K12116+K12116+K12115+K00660+K12127
Metabolism	Amino acid metabolism	Tryptophan metabolism	40	280	0.000148404	0.000933	ko00380	oil_tea_GLEAN_10060564(At4g34880);oil_tea_GLEAN_10065101(TDC2);oil_tea_GLEAN_10086469(TYDC1);oil_tea_GLEAN_10089290(At4g34880);oil_tea_GLEAN_10089295(At4g34880);oil_tea_GLEAN_10091707(CYP89A9);oil_tea_GLEAN_10101031(DAO);oil_tea_GLEAN_10101469(UGT74B1);oil_tea_GLEAN_10164372(AAT1);oil_tea_GLEAN_10166288(At4g26910);oil_tea_GLEAN_10181792(At4g34880);oil_tea_GLEAN_10182518(ISS1);oil_tea_GLEAN_101825…	K01426+K01593+K01593+K01426+K01426+K07408+K23947+K11820+K00626+K00658+K01426+K00837+K11816+K11820+K11816+K11816+K01593+K01593+K07408+K11820+K00128+K01593+K23947+K23947+K11816+K11816+K11816+K11816+K23947+K11820+K11820+K11820+K00626+K00626+K00128+K11820+K11820+K11816+K11820+K00128
Metabolism	Amino acid metabolism	Phenylalanine metabolism	31	204	0.000265366	0.00159	ko00360	oil_tea_GLEAN_10028364(PAL);oil_tea_GLEAN_10060564(At4g34880);oil_tea_GLEAN_10065101(TDC2);oil_tea_GLEAN_10086469(TYDC1);oil_tea_GLEAN_10089290(At4g34880);oil_tea_GLEAN_10089295(At4g34880);oil_tea_GLEAN_10094789(PAL);oil_tea_GLEAN_10118314(At5g53970);oil_tea_GLEAN_10128543(NAAT1);oil_tea_GLEAN_10160782(PAT);oil_tea_GLEAN_10172714(PAL);oil_tea_GLEAN_10172715(PAL);oil_tea_GLEAN_10181792(At4g34880);…	K10775+K01426+K01593+K01593+K01426+K01426+K10775+K00815+K00815+K15849+K10775+K10775+K01426+K00811+K10775+K01593+K10775+K01593+K15849+K01593+K00815+K10775+K10775+K00276+K00276+K00276+K15849+K00276+K00276+K00815+K00815
Metabolism	Lipid metabolism	Linoleic acid metabolism	13	61	0.000721559	0.00397	ko00591	oil_tea_GLEAN_10001081(LOX2.1);oil_tea_GLEAN_10003471(LOX2.1);oil_tea_GLEAN_10003764(LOX2.1);oil_tea_GLEAN_10028223(LOX2.1);oil_tea_GLEAN_10028225(LOX2.1);oil_tea_GLEAN_10028692(LOX2.1);oil_tea_GLEAN_10032351(LOX2.1);oil_tea_GLEAN_10032355(LOX2.1);oil_tea_GLEAN_10104576(LOX2.1);oil_tea_GLEAN_10233980(LOX3.1);oil_tea_GLEAN_10233985(LOX3.1);oil_tea_GLEAN_10375355(LOX3.1);oil_tea_GLEAN_10375363(LOX3…	K00454+K00454+K00454+K00454+K00454+K00454+K00454+K00454+K00454+K00454+K00454+K00454+K00454
Metabolism	Glycan biosynthesis and metabolism	Glycosphingolipid biosynthesis - globo and isoglobo series	13	61	0.000721559	0.00397	ko00603	oil_tea_GLEAN_10000845(HEXO3);oil_tea_GLEAN_10032636(At4g19900);oil_tea_GLEAN_10080972(AGAL1);oil_tea_GLEAN_10120325(AGAL1);oil_tea_GLEAN_10168650(AGAL1);oil_tea_GLEAN_10171392(HEXO3);oil_tea_GLEAN_10171393(HEXO3);oil_tea_GLEAN_10255007(AGAL1);oil_tea_GLEAN_10307354(HEXO3);oil_tea_GLEAN_10328638(HEXO3);oil_tea_GLEAN_10361956(AGAL2);oil_tea_GLEAN_10374247(HEXO3);MSTRG.42621(HEXO3)	K12373+K01988+K07407+K07407+K07407+K12373+K12373+K07407+K12373+K12373+K07407+K12373+K12373
Metabolism	Carbohydrate metabolism	Amino sugar and nucleotide sugar metabolism	70	622	0.00126102	0.00666	ko00520	oil_tea_GLEAN_10000845(HEXO3);oil_tea_GLEAN_10003891(CHIT3);oil_tea_GLEAN_10024749(UGPA);oil_tea_GLEAN_10051910(CSLD5);oil_tea_GLEAN_10052985(GAE1);oil_tea_GLEAN_10083896(CSLD5);oil_tea_GLEAN_10102982(UXS5);oil_tea_GLEAN_10117997(UXS5);oil_tea_GLEAN_10119577(UPTG2);oil_tea_GLEAN_10131693(EP3);oil_tea_GLEAN_10131696(EP3);oil_tea_GLEAN_10131698(Cht4);oil_tea_GLEAN_10131699(EP3);oil_tea_GLEAN_101317…	K12373+K01183+K00963+K00770+K08679+K00770+K08678+K08678+K13379+K01183+K01183+K01183+K01183+K01183+K13648+K08679+K13648+K00975+K01183+K01183+K01183+K01183+K12373+K12373+K20547+K20547+K20547+K13379+K00770+K00012+K08678+K08678+K00975+K00012+K00975+K20547+K01183+K00012+K00963+K00844+K13648+K12373+K00975+K13379+K12450+K00975+K01209+K08679+K12373+K01784+K00844+K08678+K08679+K01183+K00975+K00847+K01183+…
Metabolism	Lipid metabolism	Synthesis and degradation of ketone bodies	9	36	0.00143031	0.00726	ko00072	oil_tea_GLEAN_10132195(HMGS);oil_tea_GLEAN_10148399(HMGS);oil_tea_GLEAN_10164372(AAT1);oil_tea_GLEAN_10226613(HMGS);oil_tea_GLEAN_10308384(AAT1);oil_tea_GLEAN_10325473(AAT1);oil_tea_GLEAN_10331698(HMGS);oil_tea_GLEAN_10347101(HMGS);oil_tea_GLEAN_10369496(HMGS)	K01641+K01641+K00626+K01641+K00626+K00626+K01641+K01641+K01641
Metabolism	Metabolism of other amino acids	Glutathione metabolism	61	536	0.00192371	0.0094	ko00480	oil_tea_GLEAN_10000439(GSH1);oil_tea_GLEAN_10010182(ODC);oil_tea_GLEAN_10018144(GSTL3);oil_tea_GLEAN_10039343(HSP26-A);oil_tea_GLEAN_10039349(HSP26-A);oil_tea_GLEAN_10061584(G6PD2);oil_tea_GLEAN_10082280(GSTL3);oil_tea_GLEAN_10127076(RNR1);oil_tea_GLEAN_10142598(At3g24170);oil_tea_GLEAN_10153219(GSTF9);oil_tea_GLEAN_10155335(PARB);oil_tea_GLEAN_10157935(GSTU7);oil_tea_GLEAN_10157949(HSP26-A);oil_…	K01919+K01581+K00799+K00799+K00799+K00036+K00799+K10807+K00383+K00799+K00799+K00799+K00799+K00799+K00799+K00799+K00799+K00799+K00799+K00799+K00036+K00799+K00799+K00799+K00799+K00036+K00036+K18592+K00799+K00432+K00799+K00799+K00799+K00799+K00799+K00799+K00799+K00799+K00799+K00799+K00799+K00799+K00799+K00799+K00799+K00036+K00799+K00799+K00799+K00383+K10808+K00432+K00799+K00432+K00799+K10808+K00799+…
Metabolism	Energy metabolism	Nitrogen metabolism	25	176	0.00258158	0.0119	ko00910	oil_tea_GLEAN_10012644(ACA1);oil_tea_GLEAN_10030826(BCA1);oil_tea_GLEAN_10105189(ACA1);oil_tea_GLEAN_10118936(GLT1);oil_tea_GLEAN_10134716(GLU1);oil_tea_GLEAN_10138975(GLT1);oil_tea_GLEAN_10142082(NIA);oil_tea_GLEAN_10147468(BCA1);oil_tea_GLEAN_10150876(fmdA);oil_tea_GLEAN_10209722(BCA1);oil_tea_GLEAN_10225822(ACA7);oil_tea_GLEAN_10230470(BCA5);oil_tea_GLEAN_10232084(BCA1);oil_tea_GLEAN_10266943(…	K01674+K01673+K01674+K00264+K00284+K00264+K10534+K01673+K01455+K01673+K01674+K01673+K01673+K01673+K01455+K01455+K01674+K00264+K01915+K01673+K01673+K01915+K00264+K01673+K01674
Metabolism	Biosynthesis of other secondary metabolites	Anthocyanin biosynthesis	8	32	0.00260801	0.0119	ko00942	oil_tea_GLEAN_10046599(UGT79B3);oil_tea_GLEAN_10205258(F3GT2);oil_tea_GLEAN_10205265(F3GT1);oil_tea_GLEAN_10205305(F3GT2);oil_tea_GLEAN_10205325(F3GT1);oil_tea_GLEAN_10327826(F3GT2);oil_tea_GLEAN_10327857(F3GT1);oil_tea_GLEAN_10327892(F3GT1)	K17193+K12930+K12930+K12930+K12930+K12930+K12930+K12930
Metabolism	Biosynthesis of other secondary metabolites	Glucosinolate biosynthesis	16	96	0.00298877	0.013	ko00966	oil_tea_GLEAN_10015089(CYP79D16);oil_tea_GLEAN_10048909(CYP79D16);oil_tea_GLEAN_10101469(UGT74B1);oil_tea_GLEAN_10157779(IIL1);oil_tea_GLEAN_10185893(UGT74B1);oil_tea_GLEAN_10212881(BCAT2);oil_tea_GLEAN_10241286(BCAT2);oil_tea_GLEAN_10241293(BCAT1);oil_tea_GLEAN_10251174(UGT74B1);oil_tea_GLEAN_10303738(UGT74B1);oil_tea_GLEAN_10303759(UGT74B1);oil_tea_GLEAN_10303776(UGT74B1);oil_tea_GLEAN_10313784…	K12153+K12153+K11820+K01703+K11820+K00826+K00826+K00826+K11820+K11820+K11820+K11820+K00826+K11820+K11820+K11820
Metabolism	Glycan biosynthesis and metabolism	Glycosphingolipid biosynthesis - ganglio series	7	26	0.00304993	0.013	ko00604	oil_tea_GLEAN_10000845(HEXO3);oil_tea_GLEAN_10171392(HEXO3);oil_tea_GLEAN_10171393(HEXO3);oil_tea_GLEAN_10307354(HEXO3);oil_tea_GLEAN_10328638(HEXO3);oil_tea_GLEAN_10374247(HEXO3);MSTRG.42621(HEXO3)	K12373+K12373+K12373+K12373+K12373+K12373+K12373
Metabolism	Carbohydrate metabolism	Butanoate metabolism	13	74	0.00446867	0.0182	ko00650	oil_tea_GLEAN_10132195(HMGS);oil_tea_GLEAN_10148399(HMGS);oil_tea_GLEAN_10164372(AAT1);oil_tea_GLEAN_10226613(HMGS);oil_tea_GLEAN_10308384(AAT1);oil_tea_GLEAN_10325473(AAT1);oil_tea_GLEAN_10331698(HMGS);oil_tea_GLEAN_10347101(HMGS);oil_tea_GLEAN_10359191(AAE7);oil_tea_GLEAN_10369496(HMGS);oil_tea_GLEAN_10377010(GAD);oil_tea_GLEAN_10410186(GAD);oil_tea_GLEAN_10410190(GAD4)	K01641+K01641+K00626+K01641+K00626+K00626+K01641+K01641+K01913+K01641+K01580+K01580+K01580
Metabolism	Biosynthesis of other secondary metabolites	Flavone and flavonol biosynthesis	10	50	0.00468276	0.0182	ko00944	oil_tea_GLEAN_10011591(CYP75B2);oil_tea_GLEAN_10092317(C12RT1);oil_tea_GLEAN_10092321(C12RT1);oil_tea_GLEAN_10127783(F3GGT1);oil_tea_GLEAN_10155944(C12RT1);oil_tea_GLEAN_10180667(CYP75B2);oil_tea_GLEAN_10183619(CYP75B2);oil_tea_GLEAN_10183620(CYP75B2);oil_tea_GLEAN_10277535(CYP75B2);oil_tea_GLEAN_10398050(CYP75B2)	K05280+K13080+K13080+K22794+K13080+K05280+K05280+K05280+K05280+K05280
Metabolism	Amino acid metabolism	Cysteine and methionine metabolism	59	536	0.0046958	0.0182	ko00270	oil_tea_GLEAN_10000439(GSH1);oil_tea_GLEAN_10002121(SAMDC);oil_tea_GLEAN_10017506(AKHSDH2);oil_tea_GLEAN_10021153(AKHSDH2);oil_tea_GLEAN_10026923(SAMDC);oil_tea_GLEAN_10027039(MET2A);oil_tea_GLEAN_10031385(AKHSDH2);oil_tea_GLEAN_10036770(SAMDC);oil_tea_GLEAN_10037585(AK2);oil_tea_GLEAN_10054677(AK2);oil_tea_GLEAN_10056333(AKHSDH2);oil_tea_GLEAN_10104134(DK-ACO1);oil_tea_GLEAN_10104137(DK-ACO1);oi…	K01919+K01611+K12524+K12524+K01611+K00558+K12524+K01611+K00928+K00928+K12524+K05933+K05933+K05933+K00815+K00025+K00016+K00815+K20772+K20772+K00640+K05933+K05933+K05933+K05933+K00558+K00831+K01611+K00837+K00811+K00558+K00558+K00558+K20772+K00549+K08967+K12524+K17398+K01761+K00826+K01761+K00826+K00826+K00815+K20772+K05933+K05933+K00826+K05933+K00016+K00016+K05933+K05933+K05933+K01611+K00815+K00058+…
Metabolism	Metabolism of terpenoids and polyketides	Zeatin biosynthesis	21	150	0.00641896	0.0242	ko00908	oil_tea_GLEAN_10000060(CKX5);oil_tea_GLEAN_10021677(CKX3);oil_tea_GLEAN_10039442(UGT73C3);oil_tea_GLEAN_10084839(ZOX1);oil_tea_GLEAN_10084877(ZOX1);oil_tea_GLEAN_10096632(ZOX1);oil_tea_GLEAN_10096668(ZOX1);oil_tea_GLEAN_10113215(UGT73C2);oil_tea_GLEAN_10113230(UGT73C3);oil_tea_GLEAN_10113236(UGT73C3);oil_tea_GLEAN_10153249(UGT73C3);oil_tea_GLEAN_10225741(UGT73C3);oil_tea_GLEAN_10225763(UGT73C3);o…	K00279+K00279+K13496+K13495+K13495+K13495+K13495+K13496+K13496+K13496+K13496+K13496+K13496+K13496+K13495+K13495+K00279+K13495+K13495+K13495+K13496
Metabolism	Lipid metabolism	Glycerolipid metabolism	44	393	0.00997346	0.0359	ko00561	oil_tea_GLEAN_10044485(LPP3);oil_tea_GLEAN_10052032(GPAT3);oil_tea_GLEAN_10067652(--);oil_tea_GLEAN_10080972(AGAL1);oil_tea_GLEAN_10093742(CSE);oil_tea_GLEAN_10094202(--);oil_tea_GLEAN_10120325(AGAL1);oil_tea_GLEAN_10122000(LPP2);oil_tea_GLEAN_10130984(SQD2);oil_tea_GLEAN_10138158(DGAT3);oil_tea_GLEAN_10154465(DGAT3);oil_tea_GLEAN_10165504(GPAT6);oil_tea_GLEAN_10165514(SQD2);oil_tea_GLEAN_1016865…	K18693+K13508+K01054+K07407+K01054+K01054+K07407+K18693+K06119+K22849+K22849+K13508+K06119+K07407+K18693+K00901+K06119+K22849+K13508+K18693+K00128+K07407+K00002+K00002+K00901+K00901+K18693+K13508+K00128+K06119+K07407+K13508+K13508+K13508+K15918+K18693+K01054+K00128+K00901+K13523+K15918+K15918+K00901+K00901
Metabolism	Metabolism of other amino acids	beta-Alanine metabolism	29	236	0.0100625	0.0359	ko00410	oil_tea_GLEAN_10021094(PAO5);oil_tea_GLEAN_10021737(PAO5);oil_tea_GLEAN_10022459(At2g30660);oil_tea_GLEAN_10061941(PAO1);oil_tea_GLEAN_10099389(PAO5);oil_tea_GLEAN_10109209(CHY1);oil_tea_GLEAN_10112359(At2g30660);oil_tea_GLEAN_10160857(ACX2);oil_tea_GLEAN_10172476(PAO5);oil_tea_GLEAN_10173592(At2g30660);oil_tea_GLEAN_10180067(PAO5);oil_tea_GLEAN_10254738(ALDH3H1);oil_tea_GLEAN_10256328(At2g30660)…	K12259+K12259+K05605+K13366+K12259+K05605+K05605+K00232+K17839+K05605+K12259+K00128+K05605+K13366+K12259+K00128+K00276+K00276+K00276+K01580+K00276+K00276+K00128+K01580+K01580+K05605+K05605+K05605+K05605
Metabolism	Metabolism of terpenoids and polyketides	Monoterpenoid biosynthesis	22	170	0.0131567	0.0457	ko00902	oil_tea_GLEAN_10013561(TPS10);oil_tea_GLEAN_10014473(IO);oil_tea_GLEAN_10027115(MNR1);oil_tea_GLEAN_10063136(MNR1);oil_tea_GLEAN_10063163(MNR1);oil_tea_GLEAN_10102472(SDR1);oil_tea_GLEAN_10108183(MNR1);oil_tea_GLEAN_10111822(SDR1);oil_tea_GLEAN_10111846(MNR1);oil_tea_GLEAN_10173074(IO);oil_tea_GLEAN_10222459(IO);oil_tea_GLEAN_10247323(MonoTPS1);oil_tea_GLEAN_10289084(TPS10);oil_tea_GLEAN_10310591…	K18108+K20618+K15095+K15095+K15095+K15095+K15095+K15095+K15095+K20618+K20618+K21926+K18108+K21926+K15095+K18108+K15095+K18108+K15095+K15095+K15095+K15086
Metabolism	Lipid metabolism	Fatty acid elongation	19	142	0.0145786	0.0493	ko00062	oil_tea_GLEAN_10044387(CUT1);oil_tea_GLEAN_10062176(CUT1);oil_tea_GLEAN_10071587(KCS12);oil_tea_GLEAN_10089633(KCS1);oil_tea_GLEAN_10090097(KCS12);oil_tea_GLEAN_10092805(KCS20);oil_tea_GLEAN_10191886(CUT1);oil_tea_GLEAN_10197559(KCS1);oil_tea_GLEAN_10201351(CUT1);oil_tea_GLEAN_10203444(KCS2);oil_tea_GLEAN_10204649(KCS11);oil_tea_GLEAN_10242164(KCS12);oil_tea_GLEAN_10262265(KCS20);oil_tea_GLEAN_10…	K15397+K15397+K15397+K15397+K15397+K15397+K15397+K15397+K15397+K15397+K15397+K15397+K15397+K15397+K10251+K15397+K15397+K01074+K10251
Metabolism	Biosynthesis of other secondary metabolites	Monobactam biosynthesis	10	59	0.0151671	0.0501	ko00261	oil_tea_GLEAN_10017506(AKHSDH2);oil_tea_GLEAN_10021153(AKHSDH2);oil_tea_GLEAN_10031385(AKHSDH2);oil_tea_GLEAN_10037585(AK2);oil_tea_GLEAN_10054677(AK2);oil_tea_GLEAN_10056333(AKHSDH2);oil_tea_GLEAN_10203481(APS1);oil_tea_GLEAN_10205602(AKHSDH2);oil_tea_GLEAN_10253652(APS1);oil_tea_GLEAN_10279621(APS1)	K12524+K12524+K12524+K00928+K00928+K12524+K13811+K12524+K13811+K13811
Metabolism	Biosynthesis of other secondary metabolites	Indole alkaloid biosynthesis	5	22	0.0247123	0.0796	ko00901	oil_tea_GLEAN_10065101(TDC2);oil_tea_GLEAN_10086469(TYDC1);oil_tea_GLEAN_10221738(ELI5);oil_tea_GLEAN_10225157(TYDC1);oil_tea_GLEAN_10262754(ELI5)	K01593+K01593+K01593+K01593+K01593
Genetic Information Processing	Replication and repair	DNA replication	31	278	0.0283176	0.089	ko03030	oil_tea_GLEAN_10002073(MCM4);oil_tea_GLEAN_10014599(MCM6);oil_tea_GLEAN_10019724(RPA2A);oil_tea_GLEAN_10033725(MCM6);oil_tea_GLEAN_10043137(OsI_36121);oil_tea_GLEAN_10049583(RPA2A);oil_tea_GLEAN_10051964(MCM7);oil_tea_GLEAN_10060116(Os01g0868300);oil_tea_GLEAN_10066920(OsI_36121);oil_tea_GLEAN_10077917(POLD2);oil_tea_GLEAN_10083822(MCM7);oil_tea_GLEAN_10092272(POL2A);oil_tea_GLEAN_10108760(MCM4);…	K02212+K02542+K10739+K02542+K02540+K10739+K02210+K02320+K02540+K02328+K02210+K02324+K02212+K02684+K02320+K02542+K02324+K04802+K02320+K02684+K02209+K04802+K02541+K10739+K02210+K02209+K02212+K02542+K02541+K02542+K02324
Metabolism	Metabolism of other amino acids	Taurine and hypotaurine metabolism	4	17	0.0386794	0.119	ko00430	oil_tea_GLEAN_10218044(GGT3);oil_tea_GLEAN_10377010(GAD);oil_tea_GLEAN_10410186(GAD);oil_tea_GLEAN_10410190(GAD4)	K18592+K01580+K01580+K01580
Metabolism	Amino acid metabolism	Arginine and proline metabolism	30	276	0.0409298	0.122	ko00330	oil_tea_GLEAN_10002121(SAMDC);oil_tea_GLEAN_10010182(ODC);oil_tea_GLEAN_10021094(PAO5);oil_tea_GLEAN_10021737(PAO5);oil_tea_GLEAN_10026923(SAMDC);oil_tea_GLEAN_10036770(SAMDC);oil_tea_GLEAN_10060564(At4g34880);oil_tea_GLEAN_10061941(PAO1);oil_tea_GLEAN_10089290(At4g34880);oil_tea_GLEAN_10089295(At4g34880);oil_tea_GLEAN_10099389(PAO5);oil_tea_GLEAN_10119669(POX1);oil_tea_GLEAN_10172476(PAO5);oil_t…	K01611+K01581+K12259+K12259+K01611+K01611+K01426+K13366+K01426+K01426+K12259+K00318+K17839+K01611+K00318+K12259+K01426+K01583+K00811+K12657+K00128+K13366+K00819+K12259+K00318+K00128+K00819+K00819+K01611+K00128
Metabolism	Energy metabolism	Carbon fixation in photosynthetic organisms	49	488	0.0414673	0.122	ko00710	oil_tea_GLEAN_10005331(FBA3);oil_tea_GLEAN_10016423(PGK3);oil_tea_GLEAN_10019743(At1g32060);oil_tea_GLEAN_10022035(GAPA);oil_tea_GLEAN_10034589(RPI2);oil_tea_GLEAN_10044402(RBCS);oil_tea_GLEAN_10046238(ME1);oil_tea_GLEAN_10049590(At1g32060);oil_tea_GLEAN_10050000(MDH1);oil_tea_GLEAN_10056888(At3g55800);oil_tea_GLEAN_10060683(FBA2);oil_tea_GLEAN_10060945(GAPCP1);oil_tea_GLEAN_10061183(GAPA);oil_te…	K01623+K00927+K00855+K05298+K01807+K01602+K00029+K00855+K00051+K01100+K01623+K00134+K05298+K01803+K01807+K00855+K00029+K00051+K05298+K03841+K05298+K05298+K00025+K00134+K01807+K01595+K01100+K00855+K01623+K00855+K01623+K01602+K00051+K03841+K01623+K01100+K01602+K01100+K00855+K00028+K00051+K01807+K01006+K01595+K00927+K01595+K01595+K00134+K01595
Metabolism	Metabolism of other amino acids	Cyanoamino acid metabolism	29	275	0.0602529	0.169	ko00460	oil_tea_GLEAN_10015089(CYP79D16);oil_tea_GLEAN_10031053(BGLU12);oil_tea_GLEAN_10048909(CYP79D16);oil_tea_GLEAN_10071873(BGLU12);oil_tea_GLEAN_10071879(BGLU12);oil_tea_GLEAN_10106538(BGLU12);oil_tea_GLEAN_10106550(BGLU12);oil_tea_GLEAN_10150622(BGLU12);oil_tea_GLEAN_10150876(fmdA);oil_tea_GLEAN_10154298(SHM4);oil_tea_GLEAN_10162060(BGLU18);oil_tea_GLEAN_10166618(BGLU41);oil_tea_GLEAN_10187617(BGLU…	K12153+K01188+K12153+K01188+K01188+K01188+K01188+K01188+K01455+K00600+K05350+K01188+K01188+K18592+K01188+K01188+K05349+K00600+K01188+K01188+K01188+K01455+K01455+K00600+K01188+K01188+K01188+K05350+K00600
Metabolism	Biosynthesis of other secondary metabolites	Tropane, piperidine and pyridine alkaloid biosynthesis	16	135	0.0613018	0.169	ko00960	oil_tea_GLEAN_10118314(At5g53970);oil_tea_GLEAN_10128543(NAAT1);oil_tea_GLEAN_10160782(PAT);oil_tea_GLEAN_10184204(ASP5);oil_tea_GLEAN_10206301(At5g06060);oil_tea_GLEAN_10231380(PAT);oil_tea_GLEAN_10273475(NAAT1);oil_tea_GLEAN_10337300(At5g06060);oil_tea_GLEAN_10358374(AO1);oil_tea_GLEAN_10358381(At1g31672);oil_tea_GLEAN_10369666(At1g62810);oil_tea_GLEAN_10386188(PAT);oil_tea_GLEAN_10400635(AO1);…	K00815+K00815+K15849+K00811+K08081+K15849+K00815+K08081+K00276+K00276+K00276+K15849+K00276+K00276+K00815+K00815
Metabolism	Amino acid metabolism	Lysine biosynthesis	11	84	0.0615855	0.169	ko00300	oil_tea_GLEAN_10017506(AKHSDH2);oil_tea_GLEAN_10021153(AKHSDH2);oil_tea_GLEAN_10031385(AKHSDH2);oil_tea_GLEAN_10037585(AK2);oil_tea_GLEAN_10054677(AK2);oil_tea_GLEAN_10056333(AKHSDH2);oil_tea_GLEAN_10205602(AKHSDH2);oil_tea_GLEAN_10277929(AGD2);oil_tea_GLEAN_10318524(AGD2);oil_tea_GLEAN_10360023(AGD2);MSTRG.5833(AGD2)	K12524+K12524+K12524+K00928+K00928+K12524+K12524+K10206+K10206+K10206+K10206
Metabolism	Biosynthesis of other secondary metabolites	Betalain biosynthesis	5	29	0.0712119	0.192	ko00965	oil_tea_GLEAN_10065101(TDC2);oil_tea_GLEAN_10086469(TYDC1);oil_tea_GLEAN_10221738(ELI5);oil_tea_GLEAN_10225157(TYDC1);oil_tea_GLEAN_10262754(ELI5)	K01593+K01593+K01593+K01593+K01593
Metabolism	Glycan biosynthesis and metabolism	Other glycan degradation	12	98	0.0791658	0.209	ko00511	oil_tea_GLEAN_10000845(HEXO3);oil_tea_GLEAN_10171392(HEXO3);oil_tea_GLEAN_10171393(HEXO3);oil_tea_GLEAN_10172128(At5g66150);oil_tea_GLEAN_10172130(At5g66150);oil_tea_GLEAN_10179504(Gba2);oil_tea_GLEAN_10192605(FUC95A);oil_tea_GLEAN_10243108(ENGASE1);oil_tea_GLEAN_10307354(HEXO3);oil_tea_GLEAN_10328638(HEXO3);oil_tea_GLEAN_10374247(HEXO3);MSTRG.42621(HEXO3)	K12373+K12373+K12373+K01191+K01191+K17108+K15923+K01227+K12373+K12373+K12373+K12373
Metabolism	Amino acid metabolism	Glycine, serine and threonine metabolism	33	331	0.0875677	0.226	ko00260	oil_tea_GLEAN_10017506(AKHSDH2);oil_tea_GLEAN_10021153(AKHSDH2);oil_tea_GLEAN_10022902(HTH);oil_tea_GLEAN_10031385(AKHSDH2);oil_tea_GLEAN_10037585(AK2);oil_tea_GLEAN_10054677(AK2);oil_tea_GLEAN_10056333(AKHSDH2);oil_tea_GLEAN_10075627(GDCSP);oil_tea_GLEAN_10076151(GDH2);oil_tea_GLEAN_10121852(GDCSH);oil_tea_GLEAN_10154298(SHM4);oil_tea_GLEAN_10172267(PSAT1);oil_tea_GLEAN_10205602(AKHSDH2);oil_tea…	K12524+K12524+K00108+K12524+K00928+K00928+K12524+K00281+K02437+K02437+K00600+K00831+K12524+K00830+K00830+K00830+K00600+K00830+K00108+K00600+K00276+K00276+K00276+K02437+K15918+K15893+K00276+K00276+K00108+K00600+K15918+K15918+K00058
Environmental Information Processing	Signal transduction	MAPK signaling pathway - plant	74	811	0.0888562	0.226	ko04016	oil_tea_GLEAN_10006076(MYC2);oil_tea_GLEAN_10007102(PR1B1);oil_tea_GLEAN_10007961(WRKY24);oil_tea_GLEAN_10011605(RBOHF);oil_tea_GLEAN_10016099(MAPKKK18);oil_tea_GLEAN_10016635(WRKY24);oil_tea_GLEAN_10029494(SRK2A);oil_tea_GLEAN_10039578(ERF.C.3);oil_tea_GLEAN_10040610(MYC2);oil_tea_GLEAN_10053758(CML46);oil_tea_GLEAN_10059701(MYC2);oil_tea_GLEAN_10060376(MAPKKK18);oil_tea_GLEAN_10069837(WRKY24);o…	K13422+K13449+K13424+K13447+K20716+K13424+K14498+K14516+K13422+K02183+K13422+K20716+K13424+K14496+K14516+K13449+K13422+K13426+K13447+K20772+K20772+K14497+K13424+K13422+K14509+K20547+K20547+K20547+K20716+K13447+K20716+K20772+K14516+K14515+K13447+K13426+K13449+K14510+K14510+K20718+K17686+K20716+K13449+K13424+K14509+K20547+K13447+K20772+K20538+K20536+K13424+K20716+K20716+K13424+K20716+K13424+K20714+…
Metabolism	Amino acid metabolism	Tyrosine metabolism	23	223	0.103485	0.258	ko00350	oil_tea_GLEAN_10065101(TDC2);oil_tea_GLEAN_10086469(TYDC1);oil_tea_GLEAN_10118314(At5g53970);oil_tea_GLEAN_10128543(NAAT1);oil_tea_GLEAN_10160782(PAT);oil_tea_GLEAN_10184204(ASP5);oil_tea_GLEAN_10221738(ELI5);oil_tea_GLEAN_10225157(TYDC1);oil_tea_GLEAN_10231380(PAT);oil_tea_GLEAN_10233831(AS1);oil_tea_GLEAN_10233840(AS1);oil_tea_GLEAN_10258755(AS1);oil_tea_GLEAN_10262754(ELI5);oil_tea_GLEAN_10273…	K01593+K01593+K00815+K00815+K15849+K00811+K01593+K01593+K15849+K00422+K00422+K00422+K01593+K00815+K00276+K00276+K18857+K00276+K15849+K00276+K00276+K00815+K00815
Metabolism	Metabolism of cofactors and vitamins	Ubiquinone and other terpenoid-quinone biosynthesis	23	236	0.158991	0.389	ko00130	oil_tea_GLEAN_10015105(CYP73A16);oil_tea_GLEAN_10015503(ABC4);oil_tea_GLEAN_10035035(ABC4);oil_tea_GLEAN_10093737(AAE14);oil_tea_GLEAN_10118314(At5g53970);oil_tea_GLEAN_10128543(NAAT1);oil_tea_GLEAN_10141539(CYP73A16);oil_tea_GLEAN_10155000(4CL3);oil_tea_GLEAN_10156532(At5g58800);oil_tea_GLEAN_10273475(NAAT1);oil_tea_GLEAN_10273936(CYP73A14);oil_tea_GLEAN_10285525(NDC1);oil_tea_GLEAN_10292760(CYP…	K00487+K23094+K23094+K14760+K00815+K00815+K00487+K01904+K03809+K00815+K00487+K17872+K00487+K03809+K06125+K00487+K02552+K01661+K17872+K01661+K00815+K00815+K01904
Metabolism	Amino acid metabolism	Valine, leucine and isoleucine degradation	26	281	0.208523	0.5	ko00280	oil_tea_GLEAN_10022459(At2g30660);oil_tea_GLEAN_10109209(CHY1);oil_tea_GLEAN_10112359(At2g30660);oil_tea_GLEAN_10132195(HMGS);oil_tea_GLEAN_10148399(HMGS);oil_tea_GLEAN_10164372(AAT1);oil_tea_GLEAN_10173592(At2g30660);oil_tea_GLEAN_10212881(BCAT2);oil_tea_GLEAN_10226613(HMGS);oil_tea_GLEAN_10241286(BCAT2);oil_tea_GLEAN_10241293(BCAT1);oil_tea_GLEAN_10254738(ALDH3H1);oil_tea_GLEAN_10256328(At2g306…	K05605+K05605+K05605+K01641+K01641+K00626+K05605+K00826+K01641+K00826+K00826+K00128+K05605+K00626+K00826+K00626+K00128+K01641+K07513+K01641+K01641+K00128+K05605+K05605+K05605+K05605
Metabolism	Metabolism of terpenoids and polyketides	Terpenoid backbone biosynthesis	27	295	0.219517	0.517	ko00900	oil_tea_GLEAN_10028496(HMG3);oil_tea_GLEAN_10053399(FLCY);oil_tea_GLEAN_10058306(HMG3);oil_tea_GLEAN_10066720(FLCY);oil_tea_GLEAN_10084062(HMG3);oil_tea_GLEAN_10091607(HMG3);oil_tea_GLEAN_10108045(FPS);oil_tea_GLEAN_10123389(HMG3);oil_tea_GLEAN_10132195(HMGS);oil_tea_GLEAN_10148399(HMGS);oil_tea_GLEAN_10164372(AAT1);oil_tea_GLEAN_10164825(SPS1);oil_tea_GLEAN_10205183(Os07g0190000);oil_tea_GLEAN_1…	K00021+K05906+K00021+K05906+K00021+K00021+K00787+K00021+K01641+K01641+K00626+K05356+K01662+K01641+K00787+K05356+K05356+K05356+K00626+K00626+K01662+K01641+K00787+K01641+K01641+K10960+K01662
Metabolism	Metabolism of terpenoids and polyketides	Diterpenoid biosynthesis	12	122	0.242942	0.563	ko00904	oil_tea_GLEAN_10034218(KO);oil_tea_GLEAN_10050669(CYP82C4);oil_tea_GLEAN_10057904(CYP82C4);oil_tea_GLEAN_10126243(CYP82C4);oil_tea_GLEAN_10207193(GA2OX2);oil_tea_GLEAN_10217107(GA2OX8);oil_tea_GLEAN_10293207(GA2OX1);oil_tea_GLEAN_10296476(GA20OX1);oil_tea_GLEAN_10315152(KO);oil_tea_GLEAN_10340745(CYP82C4);oil_tea_GLEAN_10354367(KO);oil_tea_GLEAN_10409392(GA20OX1)	K04122+K17961+K17961+K17961+K04125+K04125+K04125+K05282+K04122+K17961+K04122+K05282
Metabolism	Metabolism of terpenoids and polyketides	Sesquiterpenoid and triterpenoid biosynthesis	13	135	0.254614	0.579	ko00909	oil_tea_GLEAN_10008451(TPS13);oil_tea_GLEAN_10010815(TPS13);oil_tea_GLEAN_10051732(OSCBPY);oil_tea_GLEAN_10056796(TPS32);oil_tea_GLEAN_10115022(TPS13);oil_tea_GLEAN_10198424(TPS13);oil_tea_GLEAN_10286845(OSCBPY);oil_tea_GLEAN_10350615(OSCBPY);oil_tea_GLEAN_10352372(OSCBPY);oil_tea_GLEAN_10374146(SQE1);oil_tea_GLEAN_10384475(TPS32);oil_tea_GLEAN_10384485(TPS32);MSTRG.109344(TPS13)	K14175+K14175+K15813+K15803+K14175+K14175+K15813+K15813+K15813+K00511+K15803+K15803+K14175
Metabolism	Lipid metabolism	Fatty acid degradation	21	240	0.324059	0.725	ko00071	oil_tea_GLEAN_10044816(LACS4);oil_tea_GLEAN_10059315(LACS4);oil_tea_GLEAN_10083755(LACS1);oil_tea_GLEAN_10089813(LACS4);oil_tea_GLEAN_10156562(CYP86A1);oil_tea_GLEAN_10160857(ACX2);oil_tea_GLEAN_10163329(LACS4);oil_tea_GLEAN_10164372(AAT1);oil_tea_GLEAN_10166855(CYP86A1);oil_tea_GLEAN_10197767(LACS4);oil_tea_GLEAN_10202314(LACS4);oil_tea_GLEAN_10223905(CYP86A1);oil_tea_GLEAN_10254738(ALDH3H1);oil…	K01897+K01897+K01897+K01897+K15401+K00232+K01897+K00626+K15401+K01897+K01897+K15401+K00128+K00626+K00626+K00128+K07513+K10527+K18857+K15401+K00128
Metabolism	Carbohydrate metabolism	Pentose phosphate pathway	26	303	0.335224	0.737	ko00030	oil_tea_GLEAN_10005331(FBA3);oil_tea_GLEAN_10034589(RPI2);oil_tea_GLEAN_10060683(FBA2);oil_tea_GLEAN_10061584(G6PD2);oil_tea_GLEAN_10078684(At2g16790);oil_tea_GLEAN_10085493(RPI4);oil_tea_GLEAN_10087054(At2g16790);oil_tea_GLEAN_10091833(At2g16790);oil_tea_GLEAN_10098302(PFP-ALPHA);oil_tea_GLEAN_10100687(FBP);oil_tea_GLEAN_10127388(At2g16790);oil_tea_GLEAN_10141677(RPI2);oil_tea_GLEAN_10173138(FBA…	K01623+K01807+K01623+K00036+K00851+K01807+K00851+K00851+K00895+K03841+K00851+K01807+K01623+K01623+K00036+K01057+K00036+K00036+K03841+K01623+K00850+K00036+K01807+K00948+K00895+K01835
Metabolism	Lipid metabolism	Ether lipid metabolism	12	138	0.39158	0.847	ko00565	oil_tea_GLEAN_10069644(NPC1);oil_tea_GLEAN_10112573(LPEAT1);oil_tea_GLEAN_10132955(PLDDELTA);oil_tea_GLEAN_10150031(LPEAT2);oil_tea_GLEAN_10246569(PLDDELTA);oil_tea_GLEAN_10259677(PLDDELTA);oil_tea_GLEAN_10272961(PLD1);oil_tea_GLEAN_10280894(NPC3);oil_tea_GLEAN_10285233(NPC3);oil_tea_GLEAN_10362684(PLD1);oil_tea_GLEAN_10372383(PLD1);oil_tea_GLEAN_10413217(PLD1)	K01114+K13510+K01115+K13510+K01115+K01115+K01115+K01114+K01114+K01115+K01115+K01115
Metabolism	Carbohydrate metabolism	Glyoxylate and dicarboxylate metabolism	32	388	0.397879	0.847	ko00630	oil_tea_GLEAN_10044402(RBCS);oil_tea_GLEAN_10075627(GDCSP);oil_tea_GLEAN_10076151(GDH2);oil_tea_GLEAN_10121131(MD1);oil_tea_GLEAN_10121852(GDCSH);oil_tea_GLEAN_10131216(Os08g0191100);oil_tea_GLEAN_10134716(GLU1);oil_tea_GLEAN_10150876(fmdA);oil_tea_GLEAN_10154298(SHM4);oil_tea_GLEAN_10164372(AAT1);oil_tea_GLEAN_10164674(GLO1);oil_tea_GLEAN_10193335(RBCS);oil_tea_GLEAN_10214843(AGT1);oil_tea_GLEAN…	K01602+K00281+K02437+K00025+K02437+K01681+K00284+K01455+K00600+K00626+K11517+K01602+K00830+K00830+K00830+K00600+K01602+K00830+K01455+K01455+K00600+K00626+K00626+K01915+K01913+K02437+K15918+K15893+K01915+K00600+K15918+K15918
Metabolism	Glycan biosynthesis and metabolism	Glycosaminoglycan degradation	8	90	0.404566	0.848	ko00531	oil_tea_GLEAN_10000845(HEXO3);oil_tea_GLEAN_10171392(HEXO3);oil_tea_GLEAN_10171393(HEXO3);oil_tea_GLEAN_10307354(HEXO3);oil_tea_GLEAN_10328638(HEXO3);oil_tea_GLEAN_10347952(Hgsnat);oil_tea_GLEAN_10374247(HEXO3);MSTRG.42621(HEXO3)	K12373+K12373+K12373+K12373+K12373+K10532+K12373+K12373
Metabolism	Amino acid metabolism	Alanine, aspartate and glutamate metabolism	21	259	0.460072	0.946	ko00250	oil_tea_GLEAN_10118936(GLT1);oil_tea_GLEAN_10138975(GLT1);oil_tea_GLEAN_10156489(AS);oil_tea_GLEAN_10184204(ASP5);oil_tea_GLEAN_10188535(AO);oil_tea_GLEAN_10214843(AGT1);oil_tea_GLEAN_10227126(AGT1);oil_tea_GLEAN_10234643(AGT1);oil_tea_GLEAN_10266789(AO);oil_tea_GLEAN_10266940(AO);oil_tea_GLEAN_10282529(AGT1);oil_tea_GLEAN_10305378(PYRB3);oil_tea_GLEAN_10357495(GLT1);oil_tea_GLEAN_10358661(GLN2);…	K00264+K00264+K01953+K00811+K00278+K00830+K00830+K00830+K00278+K00278+K00830+K00609+K00264+K01915+K01580+K01953+K01915+K00264+K01580+K01580+K13566
Metabolism	Lipid metabolism	Sphingolipid metabolism	11	133	0.465945	0.946	ko00600	oil_tea_GLEAN_10080972(AGAL1);oil_tea_GLEAN_10120325(AGAL1);oil_tea_GLEAN_10133313(At4g04930);oil_tea_GLEAN_10168650(AGAL1);oil_tea_GLEAN_10179504(Gba2);oil_tea_GLEAN_10223840(NCER1);oil_tea_GLEAN_10233894(At4g04930);oil_tea_GLEAN_10255007(AGAL1);oil_tea_GLEAN_10276426(SBH1);oil_tea_GLEAN_10361956(AGAL2);oil_tea_GLEAN_10375443(At4g04930)	K07407+K07407+K04712+K07407+K17108+K12349+K04712+K07407+K04713+K07407+K04712
Metabolism	Metabolism of terpenoids and polyketides	Limonene and pinene degradation	3	34	0.501384	0.989	ko00903	oil_tea_GLEAN_10254738(ALDH3H1);oil_tea_GLEAN_10330439(ALDH3H1);oil_tea_GLEAN_10405742(ALDH2B7)	K00128+K00128+K00128
Metabolism	Lipid metabolism	Fatty acid biosynthesis	20	252	0.502091	0.989	ko00061	oil_tea_GLEAN_10008306(KAS1);oil_tea_GLEAN_10008619(KAS1);oil_tea_GLEAN_10011568(BCCP1);oil_tea_GLEAN_10044816(LACS4);oil_tea_GLEAN_10059315(LACS4);oil_tea_GLEAN_10065390(KAS1);oil_tea_GLEAN_10083755(LACS1);oil_tea_GLEAN_10089813(LACS4);oil_tea_GLEAN_10131661(FAB2);oil_tea_GLEAN_10150711(At3g03980);oil_tea_GLEAN_10163329(LACS4);oil_tea_GLEAN_10171368(ACPD);oil_tea_GLEAN_10197767(LACS4);oil_tea_GL…	K09458+K09458+K02160+K01897+K01897+K09458+K01897+K01897+K03921+K00059+K01897+K03921+K01897+K01897+K09458+K01962+K03921+K10781+K09458+K03921
Organismal Systems	Environmental adaptation	Plant-pathogen interaction	99	1268	0.512968	0.996	ko04626	oil_tea_GLEAN_10006097(CNGC1);oil_tea_GLEAN_10007102(PR1B1);oil_tea_GLEAN_10007961(WRKY24);oil_tea_GLEAN_10011605(RBOHF);oil_tea_GLEAN_10015115(PTI6);oil_tea_GLEAN_10016635(WRKY24);oil_tea_GLEAN_10022387(CNGC1);oil_tea_GLEAN_10033286(CNGC1);oil_tea_GLEAN_10044387(CUT1);oil_tea_GLEAN_10052761(CNGC1);oil_tea_GLEAN_10053758(CML46);oil_tea_GLEAN_10055727(PTI6);oil_tea_GLEAN_10062176(CUT1);oil_tea_GLE…	K05391+K13449+K13424+K13447+K13434+K13424+K05391+K05391+K15397+K05391+K02183+K13434+K15397+K13424+K13412+K15397+K15397+K15397+K15397+K13412+K13448+K13412+K13449+K13412+K13426+K13447+K13434+K13459+K13457+K13424+K18835+K13412+K13447+K13448+K15397+K13448+K15397+K13459+K15397+K13448+K15397+K15397+K13447+K13426+K13412+K13449+K13412+K15397+K13449+K13424+K05391+K15397+K13412+K13412+K05391+K13456+K13447+…
Metabolism	Carbohydrate metabolism	Propanoate metabolism	18	230	0.530165	1	ko00640	oil_tea_GLEAN_10011568(BCCP1);oil_tea_GLEAN_10022459(At2g30660);oil_tea_GLEAN_10109209(CHY1);oil_tea_GLEAN_10112359(At2g30660);oil_tea_GLEAN_10121544(LDHA);oil_tea_GLEAN_10160857(ACX2);oil_tea_GLEAN_10164372(AAT1);oil_tea_GLEAN_10173592(At2g30660);oil_tea_GLEAN_10256328(At2g30660);oil_tea_GLEAN_10308384(AAT1);oil_tea_GLEAN_10325473(AAT1);oil_tea_GLEAN_10331316(LDHA);oil_tea_GLEAN_10347481(LDHA);o…	K02160+K05605+K05605+K05605+K00016+K00232+K00626+K05605+K05605+K00626+K00626+K00016+K00016+K01962+K05605+K05605+K05605+K05605
Metabolism	Lipid metabolism	Arachidonic acid metabolism	6	77	0.562362	1	ko00590	oil_tea_GLEAN_10218044(GGT3);oil_tea_GLEAN_10264073(GPX2);oil_tea_GLEAN_10369206(GPXMC1);oil_tea_GLEAN_10394588(GPX2);oil_tea_GLEAN_10394859(SDR1);oil_tea_GLEAN_10412407(CBR1)	K18592+K00432+K00432+K00432+K00079+K00079
Metabolism	Energy metabolism	Sulfur metabolism	12	156	0.563618	1	ko00920	oil_tea_GLEAN_10003144(APR1);oil_tea_GLEAN_10120025(APR1);oil_tea_GLEAN_10138669(SAT1);oil_tea_GLEAN_10144895(APR1);oil_tea_GLEAN_10161625(AKN);oil_tea_GLEAN_10203481(APS1);oil_tea_GLEAN_10207807(APR1);oil_tea_GLEAN_10253652(APS1);oil_tea_GLEAN_10279621(APS1);oil_tea_GLEAN_10325870(AHL);oil_tea_GLEAN_10377789(APR1);oil_tea_GLEAN_10390102(APR1)	K05907+K05907+K00640+K05907+K00860+K13811+K05907+K13811+K13811+K01082+K05907+K05907
Metabolism	Amino acid metabolism	Valine, leucine and isoleucine biosynthesis	5	66	0.593524	1	ko00290	oil_tea_GLEAN_10157779(IIL1);oil_tea_GLEAN_10212881(BCAT2);oil_tea_GLEAN_10241286(BCAT2);oil_tea_GLEAN_10241293(BCAT1);oil_tea_GLEAN_10313784(BCAT2)	K01703+K00826+K00826+K00826+K00826
Metabolism	Global and overview maps	Fatty acid metabolism	31	410	0.59973	1	ko01212	oil_tea_GLEAN_10008306(KAS1);oil_tea_GLEAN_10008619(KAS1);oil_tea_GLEAN_10011568(BCCP1);oil_tea_GLEAN_10044816(LACS4);oil_tea_GLEAN_10059315(LACS4);oil_tea_GLEAN_10065390(KAS1);oil_tea_GLEAN_10083755(LACS1);oil_tea_GLEAN_10089813(LACS4);oil_tea_GLEAN_10131661(FAB2);oil_tea_GLEAN_10150711(At3g03980);oil_tea_GLEAN_10160857(ACX2);oil_tea_GLEAN_10163329(LACS4);oil_tea_GLEAN_10164372(AAT1);oil_tea_GLE…	K09458+K09458+K02160+K01897+K01897+K09458+K01897+K01897+K03921+K00059+K00232+K01897+K00626+K03921+K10256+K01897+K01897+K09458+K00626+K10251+K00626+K10256+K07513+K01962+K10527+K03921+K01074+K10251+K10781+K09458+K03921
Metabolism	Carbohydrate metabolism	Fructose and mannose metabolism	22	295	0.619367	1	ko00051	oil_tea_GLEAN_10005331(FBA3);oil_tea_GLEAN_10022150(MAN6);oil_tea_GLEAN_10060683(FBA2);oil_tea_GLEAN_10067369(TPIP1);oil_tea_GLEAN_10098302(PFP-ALPHA);oil_tea_GLEAN_10098546(MAN6);oil_tea_GLEAN_10100687(FBP);oil_tea_GLEAN_10156454(FKFBP);oil_tea_GLEAN_10156456(FKFBP);oil_tea_GLEAN_10173138(FBA6);oil_tea_GLEAN_10181950(FBA2);oil_tea_GLEAN_10218577(FBP);oil_tea_GLEAN_10222515(FBA6);oil_tea_GLEAN_10…	K01623+K19355+K01623+K01803+K00895+K19355+K03841+K01103+K01103+K01623+K01623+K03841+K01623+K00850+K19355+K00844+K19355+K00844+K00847+K19355+K01103+K00895
Metabolism	Carbohydrate metabolism	Inositol phosphate metabolism	30	405	0.644317	1	ko00562	oil_tea_GLEAN_10002499(MIOX1);oil_tea_GLEAN_10043485(MIOX1);oil_tea_GLEAN_10053691(PTEN1);oil_tea_GLEAN_10063505(mipp1);oil_tea_GLEAN_10067369(TPIP1);oil_tea_GLEAN_10069644(NPC1);oil_tea_GLEAN_10119470(PTEN1);oil_tea_GLEAN_10152120(MIOX1);oil_tea_GLEAN_10160822(INPS1);oil_tea_GLEAN_10163925(MIOX1);oil_tea_GLEAN_10182101(MIOX1);oil_tea_GLEAN_10186176(MIOX1);oil_tea_GLEAN_10186179(MIOX2);oil_tea_GL…	K00469+K00469+K01110+K03103+K01803+K01114+K01110+K00469+K01858+K00469+K00469+K00469+K00469+K05857+K05857+K00469+K01858+K00469+K00889+K05857+K01114+K01114+K00889+K00469+K00469+K05857+K00469+K00469+K00469+K00469
Metabolism	Glycan biosynthesis and metabolism	Glycosphingolipid biosynthesis - lacto and neolacto series	1	13	0.65225	1	ko00601	oil_tea_GLEAN_10032636(At4g19900)	K01988
Metabolism	Metabolism of other amino acids	Selenocompound metabolism	6	86	0.670723	1	ko00450	oil_tea_GLEAN_10200800(METE);oil_tea_GLEAN_10203481(APS1);oil_tea_GLEAN_10212414(MGL);oil_tea_GLEAN_10237423(MGL);oil_tea_GLEAN_10253652(APS1);oil_tea_GLEAN_10279621(APS1)	K00549+K13811+K01761+K01761+K13811+K13811
Metabolism	Biosynthesis of other secondary metabolites	Biosynthesis of various antibiotics	2	29	0.672635	1	ko00998	oil_tea_GLEAN_10049520(PLR_Lp1);oil_tea_GLEAN_10270397(PLR_Lp1)	K21568+K21568
Metabolism	Global and overview maps	Carbon metabolism	108	1438	0.679192	1	ko01200	oil_tea_GLEAN_10005331(FBA3);oil_tea_GLEAN_10011568(BCCP1);oil_tea_GLEAN_10016423(PGK3);oil_tea_GLEAN_10019743(At1g32060);oil_tea_GLEAN_10022035(GAPA);oil_tea_GLEAN_10022459(At2g30660);oil_tea_GLEAN_10034589(RPI2);oil_tea_GLEAN_10044402(RBCS);oil_tea_GLEAN_10046238(ME1);oil_tea_GLEAN_10049590(At1g32060);oil_tea_GLEAN_10050000(MDH1);oil_tea_GLEAN_10056888(At3g55800);oil_tea_GLEAN_10060683(FBA2);oi…	K01623+K02160+K00927+K00855+K05298+K05605+K01807+K01602+K00029+K00855+K00051+K01100+K01623+K00134+K05298+K00036+K01803+K00281+K02437+K00851+K01807+K00851+K00855+K00851+K00029+K00051+K05298+K03841+K05605+K05298+K05298+K05605+K00025+K02437+K00851+K00134+K01681+K00640+K01807+K01455+K00600+K00232+K01595+K01100+K00626+K11517+K00658+K00855+K00831+K01623+K05605+K00855+K00873+K01623+K00036+K01057+K01602+…
Metabolism	Metabolism of cofactors and vitamins	Pantothenate and CoA biosynthesis	7	105	0.720416	1	ko00770	oil_tea_GLEAN_10055021(KPHMT1);oil_tea_GLEAN_10092353(PANK2);oil_tea_GLEAN_10123479(Aasdhppt);oil_tea_GLEAN_10212881(BCAT2);oil_tea_GLEAN_10241286(BCAT2);oil_tea_GLEAN_10241293(BCAT1);oil_tea_GLEAN_10313784(BCAT2)	K00606+K09680+K06133+K00826+K00826+K00826+K00826
Metabolism	Lipid metabolism	Glycerophospholipid metabolism	36	506	0.743274	1	ko00564	oil_tea_GLEAN_10027946(DAD1);oil_tea_GLEAN_10044485(LPP3);oil_tea_GLEAN_10052032(GPAT3);oil_tea_GLEAN_10069644(NPC1);oil_tea_GLEAN_10112573(LPEAT1);oil_tea_GLEAN_10122000(LPP2);oil_tea_GLEAN_10132955(PLDDELTA);oil_tea_GLEAN_10150031(LPEAT2);oil_tea_GLEAN_10165504(GPAT6);oil_tea_GLEAN_10176281(LPP3);oil_tea_GLEAN_10180646(DGK1);oil_tea_GLEAN_10203810(GDPD1);oil_tea_GLEAN_10224895(GPAT1);oil_tea_GL…	K16818+K18693+K13508+K01114+K13510+K18693+K01115+K13510+K13508+K18693+K00901+K18696+K13508+K14156+K18693+K01115+K00006+K01115+K01115+K00901+K01114+K01114+K00901+K18693+K13508+K01115+K13508+K13508+K13508+K01115+K18693+K01115+K00901+K13523+K00901+K00901
Metabolism	Lipid metabolism	Biosynthesis of unsaturated fatty acids	10	151	0.749145	1	ko01040	oil_tea_GLEAN_10131661(FAB2);oil_tea_GLEAN_10160857(ACX2);oil_tea_GLEAN_10171368(ACPD);oil_tea_GLEAN_10175071(FAD2);oil_tea_GLEAN_10316168(KCR1);oil_tea_GLEAN_10339551(FAD2);oil_tea_GLEAN_10340981(PED1);oil_tea_GLEAN_10359264(S-ACP-DES6);oil_tea_GLEAN_10406187(KCR1);MSTRG.51308(OsI_15603)	K03921+K00232+K03921+K10256+K10251+K10256+K07513+K03921+K10251+K03921
Metabolism	Metabolism of cofactors and vitamins	Biotin metabolism	6	95	0.760304	1	ko00780	oil_tea_GLEAN_10008306(KAS1);oil_tea_GLEAN_10008619(KAS1);oil_tea_GLEAN_10065390(KAS1);oil_tea_GLEAN_10150711(At3g03980);oil_tea_GLEAN_10212505(KAS1);MSTRG.50200(KAS1)	K09458+K09458+K09458+K00059+K09458+K09458
Metabolism	Metabolism of cofactors and vitamins	Lipoic acid metabolism	1	19	0.78647	1	ko00785	oil_tea_GLEAN_10375569(LIP2P)	K03801
Metabolism	Global and overview maps	2-Oxocarboxylic acid metabolism	21	314	0.799202	1	ko01210	oil_tea_GLEAN_10015089(CYP79D16);oil_tea_GLEAN_10037585(AK2);oil_tea_GLEAN_10048909(CYP79D16);oil_tea_GLEAN_10054677(AK2);oil_tea_GLEAN_10101469(UGT74B1);oil_tea_GLEAN_10121899(At4g17830);oil_tea_GLEAN_10131216(Os08g0191100);oil_tea_GLEAN_10157779(IIL1);oil_tea_GLEAN_10184204(ASP5);oil_tea_GLEAN_10185893(UGT74B1);oil_tea_GLEAN_10212881(BCAT2);oil_tea_GLEAN_10241286(BCAT2);oil_tea_GLEAN_10241293(B…	K12153+K00928+K12153+K00928+K11820+K01438+K01681+K01703+K00811+K11820+K00826+K00826+K00826+K11820+K11820+K11820+K11820+K00826+K11820+K11820+K11820
Metabolism	Metabolism of cofactors and vitamins	Thiamine metabolism	6	100	0.801633	1	ko00730	oil_tea_GLEAN_10033240(TPK1);oil_tea_GLEAN_10205183(Os07g0190000);oil_tea_GLEAN_10305559(THI1-1);oil_tea_GLEAN_10327803(Os07g0190000);oil_tea_GLEAN_10348228(At5g35170);oil_tea_GLEAN_10386358(Os07g0190000)	K00949+K01662+K03146+K01662+K00939+K01662
Metabolism	Carbohydrate metabolism	C5-Branched dibasic acid metabolism	1	20	0.803142	1	ko00660	oil_tea_GLEAN_10157779(IIL1)	K01703
Metabolism	Biosynthesis of other secondary metabolites	Caffeine metabolism	1	23	0.84575	1	ko00232	oil_tea_GLEAN_10081628(XDH1)	K00106
Metabolism	Nucleotide metabolism	Purine metabolism	29	445	0.867819	1	ko00230	oil_tea_GLEAN_10042477(nt5c3);oil_tea_GLEAN_10064019(GK-2);oil_tea_GLEAN_10081628(XDH1);oil_tea_GLEAN_10122398(APT5);oil_tea_GLEAN_10127076(RNR1);oil_tea_GLEAN_10131147(AMPD);oil_tea_GLEAN_10144508(AMPD);oil_tea_GLEAN_10161625(AKN);oil_tea_GLEAN_10178718(OsI_37456);oil_tea_GLEAN_10203481(APS1);oil_tea_GLEAN_10219535(APT5);oil_tea_GLEAN_10253652(APS1);oil_tea_GLEAN_10272909(APT5);oil_tea_GLEAN_102…	K01081+K00942+K00106+K00759+K10807+K01490+K01490+K00860+K00873+K13811+K00759+K13811+K00759+K01490+K13811+K03787+K00873+K00939+K10808+K00948+K03787+K01490+K00759+K00759+K00873+K00759+K10808+K01835+K01490
Metabolism	Amino acid metabolism	Phenylalanine, tyrosine and tryptophan biosynthesis	13	216	0.868687	1	ko00400	oil_tea_GLEAN_10016053(ADT1);oil_tea_GLEAN_10118314(At5g53970);oil_tea_GLEAN_10128543(NAAT1);oil_tea_GLEAN_10160782(PAT);oil_tea_GLEAN_10169525(DHAPS-1);oil_tea_GLEAN_10184204(ASP5);oil_tea_GLEAN_10222070(ADT3);oil_tea_GLEAN_10231380(PAT);oil_tea_GLEAN_10273475(NAAT1);oil_tea_GLEAN_10299442(ADT1);oil_tea_GLEAN_10386188(PAT);MSTRG.3539(At5g53970);MSTRG.81803(NAAT1)	K05359+K00815+K00815+K15849+K01626+K00811+K05359+K15849+K00815+K05359+K15849+K00815+K00815
Metabolism	Amino acid metabolism	Lysine degradation	11	190	0.883566	1	ko00310	oil_tea_GLEAN_10009761(EZA1);oil_tea_GLEAN_10023519(SUVH5);oil_tea_GLEAN_10136904(LKR/SDH);oil_tea_GLEAN_10164372(AAT1);oil_tea_GLEAN_10166288(At4g26910);oil_tea_GLEAN_10185213(SUVH6);oil_tea_GLEAN_10254738(ALDH3H1);oil_tea_GLEAN_10308384(AAT1);oil_tea_GLEAN_10325473(AAT1);oil_tea_GLEAN_10330439(ALDH3H1);oil_tea_GLEAN_10405742(ALDH2B7)	K11430+K11420+K14157+K00626+K00658+K11420+K00128+K00626+K00626+K00128+K00128
Genetic Information Processing	Replication and repair	Base excision repair	9	162	0.893007	1	ko03410	oil_tea_GLEAN_10014602(guaA);oil_tea_GLEAN_10077917(POLD2);oil_tea_GLEAN_10092272(POL2A);oil_tea_GLEAN_10152423(guaA);oil_tea_GLEAN_10155998(POL2A);oil_tea_GLEAN_10162998(PCNA);oil_tea_GLEAN_10243477(PCNA);oil_tea_GLEAN_10361587(guaA);MSTRG.75512(POL2A)	K01246+K02328+K02324+K01246+K02324+K04802+K04802+K01246+K02324
Metabolism	Metabolism of cofactors and vitamins	One carbon pool by folate	4	83	0.896464	1	ko00670	oil_tea_GLEAN_10154298(SHM4);oil_tea_GLEAN_10245239(SHM4);oil_tea_GLEAN_10308210(SHM4);MSTRG.185(SHM1)	K00600+K00600+K00600+K00600
Metabolism	Metabolism of cofactors and vitamins	Riboflavin metabolism	3	66	0.897278	1	ko00740	oil_tea_GLEAN_10181113(RIBA1);oil_tea_GLEAN_10328903(PAP8);oil_tea_GLEAN_10410473(PAP8)	K14652+K14379+K14379
Metabolism	Carbohydrate metabolism	Pyruvate metabolism	31	485	0.89804	1	ko00620	oil_tea_GLEAN_10011568(BCCP1);oil_tea_GLEAN_10046238(ME1);oil_tea_GLEAN_10050000(MDH1);oil_tea_GLEAN_10094215(ME1);oil_tea_GLEAN_10094681(MDH1);oil_tea_GLEAN_10121131(MD1);oil_tea_GLEAN_10121544(LDHA);oil_tea_GLEAN_10161819(PPCC);oil_tea_GLEAN_10164372(AAT1);oil_tea_GLEAN_10178718(OsI_37456);oil_tea_GLEAN_10194888(MDH1);oil_tea_GLEAN_10200679(DLD);oil_tea_GLEAN_10207810(GLX1);oil_tea_GLEAN_102547…	K02160+K00029+K00051+K00029+K00051+K00025+K00016+K01595+K00626+K00873+K00051+K00102+K01759+K00128+K00028+K00626+K00626+K00873+K00128+K00016+K00051+K00016+K01962+K01006+K01913+K01595+K01595+K00128+K00873+K01595+K01595
Metabolism	Lipid metabolism	Steroid biosynthesis	8	148	0.898926	1	ko00100	oil_tea_GLEAN_10013776(SMO1-1);oil_tea_GLEAN_10082587(OSCPNX1);oil_tea_GLEAN_10102775(SMO1-1);oil_tea_GLEAN_10119781(STE1);oil_tea_GLEAN_10123192(SMT2);oil_tea_GLEAN_10242530(SMT1);oil_tea_GLEAN_10282480(At1g20050);oil_tea_GLEAN_10374146(SQE1)	K14423+K01853+K14423+K00227+K08242+K00559+K01824+K00511
Metabolism	Amino acid metabolism	Histidine metabolism	5	106	0.923652	1	ko00340	oil_tea_GLEAN_10009151(HISN4);oil_tea_GLEAN_10254738(ALDH3H1);oil_tea_GLEAN_10329916(SDC);oil_tea_GLEAN_10330439(ALDH3H1);oil_tea_GLEAN_10405742(ALDH2B7)	K01663+K00128+K01590+K00128+K00128
Metabolism	Metabolism of cofactors and vitamins	Vitamin B6 metabolism	2	55	0.935329	1	ko00750	oil_tea_GLEAN_10172267(PSAT1);oil_tea_GLEAN_10372118(PDX12)	K00831+K06215
Metabolism	Metabolism of cofactors and vitamins	Nicotinate and nicotinamide metabolism	7	144	0.938638	1	ko00760	oil_tea_GLEAN_10042477(nt5c3);oil_tea_GLEAN_10104724(--);oil_tea_GLEAN_10188535(AO);oil_tea_GLEAN_10266789(AO);oil_tea_GLEAN_10266940(AO);oil_tea_GLEAN_10295170(surE);oil_tea_GLEAN_10371638(surE)	K01081+K18551+K00278+K00278+K00278+K03787+K03787
Cellular Processes	Transport and catabolism	Peroxisome	27	451	0.942666	1	ko04146	oil_tea_GLEAN_10013652(PXN);oil_tea_GLEAN_10044816(LACS4);oil_tea_GLEAN_10059315(LACS4);oil_tea_GLEAN_10081628(XDH1);oil_tea_GLEAN_10083755(LACS1);oil_tea_GLEAN_10089813(LACS4);oil_tea_GLEAN_10092209(FAR3);oil_tea_GLEAN_10113757(PMP22);oil_tea_GLEAN_10126960(FAR3);oil_tea_GLEAN_10134698(PEX10);oil_tea_GLEAN_10148493(--);oil_tea_GLEAN_10156049(FAR3);oil_tea_GLEAN_10160857(ACX2);oil_tea_GLEAN_10162…	K13354+K01897+K01897+K00106+K01897+K01897+K13356+K13347+K13356+K13346+K13348+K13356+K00232+K13348+K01897+K11517+K13354+K01897+K01897+K00830+K13356+K13356+K00830+K00830+K00830+K13348+K07513
Genetic Information Processing	Replication and repair	Mismatch repair	7	152	0.957135	1	ko03430	oil_tea_GLEAN_10019724(RPA2A);oil_tea_GLEAN_10049583(RPA2A);oil_tea_GLEAN_10077917(POLD2);oil_tea_GLEAN_10162998(PCNA);oil_tea_GLEAN_10243477(PCNA);oil_tea_GLEAN_10270444(RPA2A);MSTRG.51745(MUS1)	K10739+K10739+K02328+K04802+K04802+K10739+K08735
Metabolism	Nucleotide metabolism	Pyrimidine metabolism	20	368	0.969696	1	ko00240	oil_tea_GLEAN_10010126(Ctps1);oil_tea_GLEAN_10014583(Ctps1);oil_tea_GLEAN_10033701(ctps2);oil_tea_GLEAN_10042477(nt5c3);oil_tea_GLEAN_10127076(RNR1);oil_tea_GLEAN_10143521(DUT);oil_tea_GLEAN_10183535(DCTPP1);oil_tea_GLEAN_10193829(DCTPP1);oil_tea_GLEAN_10282716(CDA1);oil_tea_GLEAN_10292431(DCTPP1);oil_tea_GLEAN_10295170(surE);oil_tea_GLEAN_10304762(DCTPP1);oil_tea_GLEAN_10305378(PYRB3);oil_tea_GL…	K01937+K01937+K01937+K01081+K10807+K01520+K16904+K16904+K01489+K16904+K03787+K16904+K00609+K00857+K01520+K00857+K01937+K10808+K03787+K10808
Metabolism	Glycan biosynthesis and metabolism	Various types of N-glycan biosynthesis	8	186	0.980393	1	ko00513	oil_tea_GLEAN_10000845(HEXO3);oil_tea_GLEAN_10038680(alg13);oil_tea_GLEAN_10171392(HEXO3);oil_tea_GLEAN_10171393(HEXO3);oil_tea_GLEAN_10307354(HEXO3);oil_tea_GLEAN_10328638(HEXO3);oil_tea_GLEAN_10374247(HEXO3);MSTRG.42621(HEXO3)	K12373+K07432+K12373+K12373+K12373+K12373+K12373+K12373
Genetic Information Processing	Replication and repair	Nucleotide excision repair	14	286	0.980424	1	ko03420	oil_tea_GLEAN_10019724(RPA2A);oil_tea_GLEAN_10049583(RPA2A);oil_tea_GLEAN_10077917(POLD2);oil_tea_GLEAN_10092272(POL2A);oil_tea_GLEAN_10155998(POL2A);oil_tea_GLEAN_10156527(DDB2);oil_tea_GLEAN_10162998(PCNA);oil_tea_GLEAN_10243477(PCNA);oil_tea_GLEAN_10270444(RPA2A);oil_tea_GLEAN_10391117(DDB2);MSTRG.115833(RAD23B);MSTRG.71064(RAD23D);MSTRG.75512(POL2A);MSTRG.93090(RAD4)	K10739+K10739+K02328+K02324+K02324+K10140+K04802+K04802+K10739+K10140+K10839+K10839+K02324+K10838
Metabolism	Carbohydrate metabolism	Glycolysis / Gluconeogenesis	37	646	0.983883	1	ko00010	oil_tea_GLEAN_10005331(FBA3);oil_tea_GLEAN_10016423(PGK3);oil_tea_GLEAN_10060683(FBA2);oil_tea_GLEAN_10060945(GAPCP1);oil_tea_GLEAN_10063505(mipp1);oil_tea_GLEAN_10067369(TPIP1);oil_tea_GLEAN_10070219(PDC4);oil_tea_GLEAN_10098302(PFP-ALPHA);oil_tea_GLEAN_10098755(PDC4);oil_tea_GLEAN_10100687(FBP);oil_tea_GLEAN_10121544(LDHA);oil_tea_GLEAN_10128991(GAPC2);oil_tea_GLEAN_10131163(PDC4);oil_tea_GLEAN…	K01623+K00927+K01623+K00134+K03103+K01803+K01568+K00895+K01568+K03841+K00016+K00134+K01568+K01623+K00873+K01623+K03841+K01623+K00850+K00128+K01785+K00002+K00002+K00844+K00873+K00128+K00016+K00844+K00016+K01913+K18857+K00927+K00128+K00873+K00895+K00134+K01835
Metabolism	Metabolism of cofactors and vitamins	Folate biosynthesis	4	117	0.98399	1	ko00790	oil_tea_GLEAN_10181113(RIBA1);oil_tea_GLEAN_10200562(FOLB1);oil_tea_GLEAN_10394859(SDR1);oil_tea_GLEAN_10412407(CBR1)	K14652+K01633+K00079+K00079
Cellular Processes	Transport and catabolism	Phagosome	24	460	0.988729	1	ko04145	oil_tea_GLEAN_10004093(TUBA3);oil_tea_GLEAN_10029366(TUBA3);oil_tea_GLEAN_10086267(TUBA);oil_tea_GLEAN_10090326(VHA-B2);oil_tea_GLEAN_10132319(TUBB1);oil_tea_GLEAN_10166788(TUBB2);oil_tea_GLEAN_10169026(RAC5);oil_tea_GLEAN_10181682(RAC5);oil_tea_GLEAN_10182835(TUBA3);oil_tea_GLEAN_10196681(TUBB);oil_tea_GLEAN_10223834(TUBB2);oil_tea_GLEAN_10228805(TUBB1);oil_tea_GLEAN_10258268(TUBA);oil_tea_GLEAN…	K07374+K07374+K07374+K02147+K07375+K07375+K04392+K04392+K07374+K07375+K07375+K07375+K07374+K07374+K07375+K09481+K07374+K07375+K07375+K07374+K10956+K07889+K04392+K02144
Metabolism	Amino acid metabolism	Arginine biosynthesis	4	124	0.989413	1	ko00220	oil_tea_GLEAN_10121899(At4g17830);oil_tea_GLEAN_10184204(ASP5);oil_tea_GLEAN_10358661(GLN2);oil_tea_GLEAN_10400969(GLN2)	K01438+K00811+K01915+K01915
Metabolism	Global and overview maps	Biosynthesis of amino acids	70	1150	0.990468	1	ko01230	oil_tea_GLEAN_10005331(FBA3);oil_tea_GLEAN_10009151(HISN4);oil_tea_GLEAN_10016053(ADT1);oil_tea_GLEAN_10016423(PGK3);oil_tea_GLEAN_10017506(AKHSDH2);oil_tea_GLEAN_10021153(AKHSDH2);oil_tea_GLEAN_10031385(AKHSDH2);oil_tea_GLEAN_10034589(RPI2);oil_tea_GLEAN_10037585(AK2);oil_tea_GLEAN_10054677(AK2);oil_tea_GLEAN_10056333(AKHSDH2);oil_tea_GLEAN_10060683(FBA2);oil_tea_GLEAN_10060945(GAPCP1);oil_tea_G…	K01623+K01663+K05359+K00927+K12524+K12524+K12524+K01807+K00928+K00928+K12524+K01623+K00134+K01803+K01807+K00815+K00264+K01438+K00815+K00134+K01681+K00640+K00264+K01807+K00600+K01953+K01703+K15849+K01626+K00831+K01623+K00873+K01623+K00811+K00549+K12524+K00826+K12657+K05359+K01623+K00850+K15849+K00826+K00826+K00600+K00815+K10206+K05359+K00600+K00826+K10206+K00873+K01807+K00264+K01915+K10206+K00948+…
Genetic Information Processing	Transcription	RNA polymerase	5	173	0.998091	1	ko03020	oil_tea_GLEAN_10072833(Znrd1);oil_tea_GLEAN_10191733(--);oil_tea_GLEAN_10264877(--);oil_tea_GLEAN_10391600(GIP);MSTRG.85579(RPB2)	K03000+K14721+K03026+K03006+K03010
Genetic Information Processing	Folding, sorting and degradation	SNARE interactions in vesicular transport	8	235	0.99834	1	ko04130	oil_tea_GLEAN_10011997(SYP124);oil_tea_GLEAN_10015450(SYP124);oil_tea_GLEAN_10026506(SYP124);oil_tea_GLEAN_10113436(KN);oil_tea_GLEAN_10204813(KN);oil_tea_GLEAN_10238718(SYP124);oil_tea_GLEAN_10378694(SYP124);MSTRG.32109(--)	K08486+K08486+K08486+K08486+K08486+K08486+K08486+K08486
Metabolism	Carbohydrate metabolism	Citrate cycle (TCA cycle)	11	294	0.998579	1	ko00020	oil_tea_GLEAN_10101344(ACLA-1);oil_tea_GLEAN_10105893(ACLB-2);oil_tea_GLEAN_10106030(ACLA-2);oil_tea_GLEAN_10121131(MD1);oil_tea_GLEAN_10131216(Os08g0191100);oil_tea_GLEAN_10166288(At4g26910);oil_tea_GLEAN_10207298(ACLB-2);oil_tea_GLEAN_10241389(SDH1-1);oil_tea_GLEAN_10316564(ACLA-1);oil_tea_GLEAN_10401520(ACLB-2);oil_tea_GLEAN_10405896(ACLA-1)	K01648+K01648+K01648+K00025+K01681+K00658+K01648+K00234+K01648+K01648+K01648
Environmental Information Processing	Signal transduction	Phosphatidylinositol signaling system	15	368	0.998741	1	ko04070	oil_tea_GLEAN_10053691(PTEN1);oil_tea_GLEAN_10053758(CML46);oil_tea_GLEAN_10119470(PTEN1);oil_tea_GLEAN_10180646(DGK1);oil_tea_GLEAN_10212248(PLC6);oil_tea_GLEAN_10214265(PLC6);oil_tea_GLEAN_10239895(--);oil_tea_GLEAN_10243265(PLC2);oil_tea_GLEAN_10277567(DGK1);oil_tea_GLEAN_10289509(PIP5K4);oil_tea_GLEAN_10305845(DGK5);oil_tea_GLEAN_10368869(PLC6);MSTRG.10606(DGK2);MSTRG.56396(DGK2);MSTRG.65525(…	K01110+K02183+K01110+K00901+K05857+K05857+K00889+K05857+K00901+K00889+K00901+K05857+K00901+K00901+K00901
Genetic Information Processing	Replication and repair	Homologous recombination	10	278	0.998741	1	ko03440	oil_tea_GLEAN_10005951(BRCA1);oil_tea_GLEAN_10019724(RPA2A);oil_tea_GLEAN_10049583(RPA2A);oil_tea_GLEAN_10077917(POLD2);oil_tea_GLEAN_10093681(BRCA1);oil_tea_GLEAN_10104931(At4g02110);oil_tea_GLEAN_10106267(ATM);oil_tea_GLEAN_10262709(BARD1);oil_tea_GLEAN_10263287(BRCA2B);oil_tea_GLEAN_10270444(RPA2A)	K10683+K10739+K10739+K02328+K10683+K10728+K04728+K10683+K08775+K10739
Genetic Information Processing	Folding, sorting and degradation	Protein export	8	242	0.998863	1	ko03060	oil_tea_GLEAN_10071682(PPF-1);oil_tea_GLEAN_10084639(PPF-1);oil_tea_GLEAN_10155386(SECA2);oil_tea_GLEAN_10170624(SRP72);oil_tea_GLEAN_10288795(At2g45070);oil_tea_GLEAN_10297037(BIP1);oil_tea_GLEAN_10384940(SECY);MSTRG.5604(--)	K03217+K03217+K03070+K03108+K09481+K09490+K10956+K12275
Metabolism	Glycan biosynthesis and metabolism	Other types of O-glycan biosynthesis	1	84	0.998925	1	ko00514	oil_tea_GLEAN_10400381(MUCI21)	K18134
Metabolism	Energy metabolism	Oxidative phosphorylation	31	647	0.999207	1	ko00190	oil_tea_GLEAN_10000762(ATPD);oil_tea_GLEAN_10042866(ATPC);oil_tea_GLEAN_10083173(PMA4);oil_tea_GLEAN_10090326(VHA-B2);oil_tea_GLEAN_10095000(ndhF);oil_tea_GLEAN_10095635(AHA8);oil_tea_GLEAN_10103562(ATPC);oil_tea_GLEAN_10119830(ATPB);oil_tea_GLEAN_10120011(ATPC);oil_tea_GLEAN_10127907(PPA1);oil_tea_GLEAN_10130875(MTACP1);oil_tea_GLEAN_10136168(ATPC);oil_tea_GLEAN_10144958(ATPC);oil_tea_GLEAN_1016…	K02113+K02115+K01535+K02147+K05577+K01535+K02115+K02133+K02115+K01507+K03955+K02115+K02115+K01507+K02113+K02115+K01535+K01535+K00234+K01535+K01535+K02265+K02133+K01535+K01535+K01535+K02115+K01535+K01535+K02266+K02144
Metabolism	Glycan biosynthesis and metabolism	Glycosylphosphatidylinositol (GPI)-anchor biosynthesis	1	110	0.999871	1	ko00563	oil_tea_GLEAN_10055618(PIGA)	K03857
Genetic Information Processing	Transcription	Basal transcription factors	3	197	0.999983	1	ko03022	oil_tea_GLEAN_10179767(--);oil_tea_GLEAN_10185115(TAF4B);oil_tea_GLEAN_10282695(TFIIB2)	K03136+K03129+K03124
Cellular Processes	Transport and catabolism	Autophagy - other	4	242	0.999996	1	ko04136	oil_tea_GLEAN_10157166(LST8);oil_tea_GLEAN_10227694(ATG1C);oil_tea_GLEAN_10248428(TOR);oil_tea_GLEAN_10408186(LST8)	K08266+K08269+K07203+K08266
Genetic Information Processing	Folding, sorting and degradation	Ubiquitin mediated proteolysis	18	547	0.999997	1	ko04120	oil_tea_GLEAN_10082231(UPL4);oil_tea_GLEAN_10091834(CDC20-1);oil_tea_GLEAN_10107652(UBC32);oil_tea_GLEAN_10156527(DDB2);oil_tea_GLEAN_10172889(RZPF34);oil_tea_GLEAN_10175674(UBC20);oil_tea_GLEAN_10185762(UBC2);oil_tea_GLEAN_10207319(UBC32);oil_tea_GLEAN_10222168(RZPF34);oil_tea_GLEAN_10256944(UBC4);oil_tea_GLEAN_10371449(CDC20-1);oil_tea_GLEAN_10389949(COP1);oil_tea_GLEAN_10391117(DDB2);oil_tea_G…	K10590+K03363+K10578+K10140+K10144+K06688+K10573+K10578+K10144+K10576+K03363+K10143+K10140+K06689+K10599+K03358+K10573+K10144
Cellular Processes	Transport and catabolism	Endocytosis	34	891	1	1	ko04144	oil_tea_GLEAN_10011530(--);oil_tea_GLEAN_10022716(ALPHA-ADR);oil_tea_GLEAN_10028667(ALPHA-ADR);oil_tea_GLEAN_10067294(HSP70);oil_tea_GLEAN_10071685(HSP70);oil_tea_GLEAN_10090016(HSP70);oil_tea_GLEAN_10102898(HSC-I);oil_tea_GLEAN_10118080(HSC-I);oil_tea_GLEAN_10132955(PLDDELTA);oil_tea_GLEAN_10135942(HSC-I);oil_tea_GLEAN_10179410(DRP2A);oil_tea_GLEAN_10194931(KINUC);oil_tea_GLEAN_10206492(HSC-I);o…	K19476+K11824+K11824+K03283+K03283+K03283+K03283+K03283+K01115+K03283+K01528+K10396+K03283+K04646+K03283+K00889+K01115+K01115+K07937+K01115+K10365+K00889+K19476+K03283+K18443+K03283+K10365+K01115+K01115+K01115+K07937+K07889+K07904+K03283
Genetic Information Processing	Translation	Aminoacyl-tRNA biosynthesis	9	425	1	1	ko00970	oil_tea_GLEAN_10050770(SYNC2);oil_tea_GLEAN_10058191(POPTRDRAFT_821063);oil_tea_GLEAN_10370796(OVA6);MSTRG.113092(EMB2369);MSTRG.115443(At2g33840);MSTRG.47031(At1g28350);MSTRG.57483(At2g33840);MSTRG.73838(At1g28350);MSTRG.92490(EMB2369)	K01893+K01872+K01881+K01869+K01866+K01866+K01866+K01866+K01869
Metabolism	Glycan biosynthesis and metabolism	N-Glycan biosynthesis	2	245	1	1	ko00510	oil_tea_GLEAN_10038680(alg13);oil_tea_GLEAN_10064434(alg7)	K07432+K01001
Genetic Information Processing	Translation	Ribosome biogenesis in eukaryotes	3	408	1	1	ko03008	oil_tea_GLEAN_10054974(FCF1);oil_tea_GLEAN_10144720(nmd3);oil_tea_GLEAN_10271578(snu13)	K14566+K07562+K12845
Genetic Information Processing	Translation	Ribosome	25	1271	1	1	ko03010	oil_tea_GLEAN_10015146(RPL17);oil_tea_GLEAN_10025677(RPL17B);oil_tea_GLEAN_10033134(RPL18B);oil_tea_GLEAN_10044417(RPS7);oil_tea_GLEAN_10085094(RPL34);oil_tea_GLEAN_10114719(RPL5A);oil_tea_GLEAN_10159095(RPS10-1);oil_tea_GLEAN_10163174(UBICEP52-7);oil_tea_GLEAN_10178860(RPS27B);oil_tea_GLEAN_10188548(RPL12);oil_tea_GLEAN_10197593(UBICEP52-7);oil_tea_GLEAN_10202146(UBICEP52-7);oil_tea_GLEAN_102403…	K02879+K02880+K02883+K02993+K02915+K02932+K02947+K02927+K02978+K02935+K02927+K02927+K02989+K02991+K02935+K02866+K02943+K02990+K02957+K02923+K02957+K02918+K02879+K02980+K02927
Genetic Information Processing	Translation	Nucleocytoplasmic transport	13	976	1	1	ko03013	oil_tea_GLEAN_10006596(At2g45640);oil_tea_GLEAN_10066544(NUP98A);oil_tea_GLEAN_10080857(NUP98A);oil_tea_GLEAN_10144720(nmd3);oil_tea_GLEAN_10228161(EF1);oil_tea_GLEAN_10260499(At2g40290);oil_tea_GLEAN_10304461(PAB2);oil_tea_GLEAN_10342715(REFA1);oil_tea_GLEAN_10367009(--);MSTRG.40380(TIF3A1);MSTRG.54819(PRORP1);MSTRG.7334(tif213);MSTRG.96619(NUP107)	K14324+K14297+K14297+K07562+K03231+K03237+K13126+K03231+K14306+K03254+K18213+K03242+K14301
Genetic Information Processing	Translation	mRNA surveillance pathway	12	671	1	1	ko03015	oil_tea_GLEAN_10006596(At2g45640);oil_tea_GLEAN_10135656(TOPP4);oil_tea_GLEAN_10139629(CSTF64);oil_tea_GLEAN_10206266(TOPP4);oil_tea_GLEAN_10207220(PAPS3);oil_tea_GLEAN_10282831(CFIS1);oil_tea_GLEAN_10304461(PAB2);oil_tea_GLEAN_10305741(At3g20650);oil_tea_GLEAN_10335604(CFIS1);MSTRG.109841(PAPS4);MSTRG.19904(MSI1);MSTRG.71614(MSI1)	K14324+K06269+K14407+K06269+K14376+K14397+K13126+K00565+K14397+K14376+K14411+K14411
Genetic Information Processing	Folding, sorting and degradation	RNA degradation	16	625	1	1	ko03018	oil_tea_GLEAN_10100223(ABCI19);oil_tea_GLEAN_10112884(CPN60-2);oil_tea_GLEAN_10126690(CAF1-11);oil_tea_GLEAN_10156301(CAF1-11);oil_tea_GLEAN_10190947(CPN60B2);oil_tea_GLEAN_10206721(SPAC16C9.04c);oil_tea_GLEAN_10221908(CAF1-11);oil_tea_GLEAN_10229669(PFK3);oil_tea_GLEAN_10304461(PAB2);oil_tea_GLEAN_10337949(ABCI20);oil_tea_GLEAN_10392754(ABCI20);MSTRG.17651(cnot1);MSTRG.75319(CAF1-11);MSTRG.89199…	K12608+K04077+K12581+K12581+K04077+K10643+K12581+K00850+K13126+K12608+K12608+K12604+K12581+K12604+K12604+K12613
Genetic Information Processing	Transcription	Spliceosome	17	1084	1	1	ko03040	oil_tea_GLEAN_10013849(SF3B4);oil_tea_GLEAN_10067294(HSP70);oil_tea_GLEAN_10071685(HSP70);oil_tea_GLEAN_10090016(HSP70);oil_tea_GLEAN_10099315(At3g26560);oil_tea_GLEAN_10102898(HSC-I);oil_tea_GLEAN_10118080(HSC-I);oil_tea_GLEAN_10135942(HSC-I);oil_tea_GLEAN_10206492(HSC-I);oil_tea_GLEAN_10214450(PRP40A);oil_tea_GLEAN_10223552(HSP70);oil_tea_GLEAN_10271578(snu13);oil_tea_GLEAN_10337143(HSC-I);oil_…	K12831+K03283+K03283+K03283+K12818+K03283+K03283+K03283+K03283+K12821+K03283+K12845+K03283+K03283+K10599+K03283+K12741
Genetic Information Processing	Folding, sorting and degradation	Proteasome	1	307	1	1	ko03050	oil_tea_GLEAN_10342490(RPN2A)	K03032
Genetic Information Processing	Folding, sorting and degradation	Protein processing in endoplasmic reticulum	33	1119	1	1	ko04141	oil_tea_GLEAN_10067294(HSP70);oil_tea_GLEAN_10069359(DNAJ1);oil_tea_GLEAN_10071685(HSP70);oil_tea_GLEAN_10090016(HSP70);oil_tea_GLEAN_10102898(HSC-I);oil_tea_GLEAN_10107652(UBC32);oil_tea_GLEAN_10118080(HSC-I);oil_tea_GLEAN_10127535(RMA1H1);oil_tea_GLEAN_10133333(RMA1H1);oil_tea_GLEAN_10135942(HSC-I);oil_tea_GLEAN_10148428(RMA1H1);oil_tea_GLEAN_10162009(RMA1H1);oil_tea_GLEAN_10206492(HSC-I);oil_t…	K03283+K09503+K03283+K03283+K03283+K10578+K03283+K10666+K10666+K03283+K10666+K10666+K03283+K10578+K03283+K14006+K03237+K09481+K09490+K03283+K03283+K13993+K10666+K10956+K06689+K04079+K10839+K01456+K01456+K12275+K03283+K10839+K10666
GLEAN_10409392(GA20OX1);oil_tea_GLEAN_10410186(GAD);oil_tea_GLEAN_10410190(GAD4);oil_tea_GLEAN_10410473(PAP8);oil_tea_GLEAN_10411550(SAT);oil_tea_GLEAN_10411991(FATB);oil_tea_GLEAN_10412220(NDC1);oil_tea_GLEAN_10412407(CBR1);oil_tea_GLEAN_10412663(MENB);oil_tea_GLEAN_10412861(AHA9);oil_tea_GLEAN_10413173(APT5);oil_tea_GLEAN_10413217(PLD1);MSTRG.10606(DGK2);MSTRG.107751(LPAT2);MSTRG.107920(CAB7);M…	K01919+K02113+K12373+K00454+K01193+K01611+K00469+K05907+K00454+K08907+K00454+K01183+K02641+K00475+K01623+K01728+K01179+K00430+K13600+K01184+K00514+K09458+K14175+K09458+K01663+K11430+K01937+K01581+K09841+K14175+K02160+K05280+K01674+K18108+K14423+K20618+K01937+K12153+K00487+K23094+K13065+K05359+K00927+K12524+K00799+K13600+K01728+K00855+K08908+K12259+K12524+K12259+K05298+K19355+K01087+K05605+K00108+…

## Sheet: CKT1-vs-SPT1.path
KEGG_A_class	KEGG_B_class	Pathway	CPT3-vs-SPT3 (88)	All (24904)	Pvalue	Qvalue	Pathway ID	Genes	K_IDs
Metabolism	Carbohydrate metabolism	Pentose and glucuronate interconversions	18	509	1.86e-13	9.85e-12	ko00040	oil_tea_GLEAN_10018476(LAT59);oil_tea_GLEAN_10037918(PG2);oil_tea_GLEAN_10049862(PG2);oil_tea_GLEAN_10083959(PGA3);oil_tea_GLEAN_10083969(PME41);oil_tea_GLEAN_10105684(PME28);oil_tea_GLEAN_10105689(plaa2);oil_tea_GLEAN_10185775(LAT59);oil_tea_GLEAN_10273033(At1g80170);oil_tea_GLEAN_10298343(PGA3);oil_tea_GLEAN_10302432(PGA3);oil_tea_GLEAN_10348003(PME28);oil_tea_GLEAN_10376864(LAT59);oil_tea_GLEA…	K01728+K01184+K01184+K01213+K01051+K01051+K01213+K01728+K01213+K01213+K01213+K01051+K01728+K01051+K01184+K01184+K01184+K01184
Metabolism	Biosynthesis of other secondary metabolites	Stilbenoid, diarylheptanoid and gingerol biosynthesis	5	221	0.0011336	0.03	ko00945	oil_tea_GLEAN_10090464(SAT);oil_tea_GLEAN_10118366(OMT3);oil_tea_GLEAN_10190834(OMT3);oil_tea_GLEAN_10240270(OMT3);MSTRG.53262(OMT3)	K13065+K16040+K16040+K16040+K16040
Metabolism	Global and overview maps	Metabolic pathways	51	11135	0.00845794	0.149	ko01100	oil_tea_GLEAN_10002499(MIOX1);oil_tea_GLEAN_10013776(SMO1-1);oil_tea_GLEAN_10018476(LAT59);oil_tea_GLEAN_10031267(PER16);oil_tea_GLEAN_10037918(PG2);oil_tea_GLEAN_10042477(nt5c3);oil_tea_GLEAN_10049862(PG2);oil_tea_GLEAN_10058306(HMG3);oil_tea_GLEAN_10081628(XDH1);oil_tea_GLEAN_10083959(PGA3);oil_tea_GLEAN_10083969(PME41);oil_tea_GLEAN_10090326(VHA-B2);oil_tea_GLEAN_10090464(SAT);oil_tea_GLEAN_10…	K00469+K14423+K01728+K00430+K01184+K01081+K01184+K00021+K00106+K01213+K01051+K02147+K13065+K01535+K05933+K01674+K01051+K01213+K01438+K00264+K01087+K20547+K20547+K00423+K01583+K01728+K20623+K01087+K01602+K00430+K20547+K01785+K01213+K01213+K05933+K01213+K00430+K01051+K15397+K08912+K01728+K01183+K01051+K00469+K01184+K01184+K05282+K01580+K01184+K01184+K00430
Metabolism	Metabolism of terpenoids and polyketides	Brassinosteroid biosynthesis	3	131	0.0112773	0.149	ko00905	oil_tea_GLEAN_10077529(CYP72A154);oil_tea_GLEAN_10226767(CYP92C6);oil_tea_GLEAN_10285752(CYP72A154)	K15639+K20623+K15639
Metabolism	Carbohydrate metabolism	Ascorbate and aldarate metabolism	3	191	0.0302985	0.309	ko00053	oil_tea_GLEAN_10002499(MIOX1);oil_tea_GLEAN_10174785(Bp10);oil_tea_GLEAN_10403146(MIOX1)	K00469+K00423+K00469
Organismal Systems	Environmental adaptation	Plant-pathogen interaction	9	1268	0.0349663	0.309	ko04626	oil_tea_GLEAN_10007102(PR1B1);oil_tea_GLEAN_10099469(CPK29);oil_tea_GLEAN_10175602(CPK17);oil_tea_GLEAN_10234894(CPK17);oil_tea_GLEAN_10314577(WRKY24);oil_tea_GLEAN_10326902(WRKY24);oil_tea_GLEAN_10364405(KCS11);oil_tea_GLEAN_10394599(CPK29);oil_tea_GLEAN_10408760(HSP83A)	K13449+K13412+K13412+K13412+K13424+K13424+K15397+K13412+K04079
Genetic Information Processing	Folding, sorting and degradation	SNARE interactions in vesicular transport	3	235	0.0507446	0.374	ko04130	oil_tea_GLEAN_10011997(SYP124);oil_tea_GLEAN_10026506(SYP124);oil_tea_GLEAN_10238718(SYP124)	K08486+K08486+K08486
Metabolism	Metabolism of other amino acids	Taurine and hypotaurine metabolism	1	17	0.0584204	0.374	ko00430	oil_tea_GLEAN_10410186(GAD)	K01580
Environmental Information Processing	Signal transduction	MAPK signaling pathway - plant	6	811	0.0674017	0.374	ko04016	oil_tea_GLEAN_10007102(PR1B1);oil_tea_GLEAN_10172234(CHIT1B);oil_tea_GLEAN_10172252(CEY00_Acc04863);oil_tea_GLEAN_10265530(CHIT1B);oil_tea_GLEAN_10314577(WRKY24);oil_tea_GLEAN_10326902(WRKY24)	K13449+K20547+K20547+K20547+K13424+K13424
Environmental Information Processing	Signal transduction	Plant hormone signal transduction	8	1236	0.0706149	0.374	ko04075	oil_tea_GLEAN_10007102(PR1B1);oil_tea_GLEAN_10123301(BSK1);oil_tea_GLEAN_10148752(GH3.6);oil_tea_GLEAN_10162982(COI1);oil_tea_GLEAN_10244453(DPBF3);oil_tea_GLEAN_10247310(GH3.6);oil_tea_GLEAN_10305751(GH3.6);oil_tea_GLEAN_10395660(GH3.6)	K13449+K14500+K14487+K13463+K14432+K14487+K14487+K14487
Metabolism	Biosynthesis of other secondary metabolites	Caffeine metabolism	1	23	0.0782231	0.377	ko00232	oil_tea_GLEAN_10081628(XDH1)	K00106
Metabolism	Energy metabolism	Nitrogen metabolism	2	176	0.128488	0.567	ko00910	oil_tea_GLEAN_10105189(ACA1);oil_tea_GLEAN_10138975(GLT1)	K01674+K00264
Metabolism	Biosynthesis of other secondary metabolites	Phenylpropanoid biosynthesis	5	833	0.172007	0.65	ko00940	oil_tea_GLEAN_10031267(PER16);oil_tea_GLEAN_10090464(SAT);oil_tea_GLEAN_10251202(PER41);oil_tea_GLEAN_10316520(GSVIVT00037159001);MSTRG.81247(PNC1)	K00430+K13065+K00430+K00430+K00430
Metabolism	Carbohydrate metabolism	Amino sugar and nucleotide sugar metabolism	4	622	0.177924	0.65	ko00520	oil_tea_GLEAN_10172234(CHIT1B);oil_tea_GLEAN_10172252(CEY00_Acc04863);oil_tea_GLEAN_10265530(CHIT1B);oil_tea_GLEAN_10394751(EP3)	K20547+K20547+K20547+K01183
Environmental Information Processing	Membrane transport	ABC transporters	2	239	0.20691	0.65	ko02010	oil_tea_GLEAN_10190994(ABCB11);oil_tea_GLEAN_10317527(ABCB15)	K05658+K05658
Metabolism	Energy metabolism	Photosynthesis - antenna proteins	1	68	0.214184	0.65	ko00196	oil_tea_GLEAN_10364839(CAB40)	K08912
Cellular Processes	Transport and catabolism	Phagosome	3	460	0.222133	0.65	ko04145	oil_tea_GLEAN_10086267(TUBA);oil_tea_GLEAN_10090326(VHA-B2);oil_tea_GLEAN_10266694(TUBA)	K07374+K02147+K07374
Metabolism	Carbohydrate metabolism	Butanoate metabolism	1	74	0.230745	0.65	ko00650	oil_tea_GLEAN_10410186(GAD)	K01580
Metabolism	Amino acid metabolism	Alanine, aspartate and glutamate metabolism	2	259	0.232853	0.65	ko00250	oil_tea_GLEAN_10138975(GLT1);oil_tea_GLEAN_10410186(GAD)	K00264+K01580
Metabolism	Metabolism of terpenoids and polyketides	Diterpenoid biosynthesis	1	122	0.351383	0.812	ko00904	oil_tea_GLEAN_10409392(GA20OX1)	K05282
Metabolism	Amino acid metabolism	Arginine biosynthesis	1	124	0.355982	0.812	ko00220	oil_tea_GLEAN_10121899(At4g17830)	K01438
Metabolism	Lipid metabolism	Cutin, suberine and wax biosynthesis	1	130	0.369584	0.812	ko00073	oil_tea_GLEAN_10092209(FAR3)	K13356
Metabolism	Metabolism of terpenoids and polyketides	Sesquiterpenoid and triterpenoid biosynthesis	1	135	0.380702	0.812	ko00909	oil_tea_GLEAN_10352372(OSCBPY)	K15813
Metabolism	Lipid metabolism	Fatty acid elongation	1	142	0.395943	0.812	ko00062	oil_tea_GLEAN_10364405(KCS11)	K15397
Metabolism	Metabolism of cofactors and vitamins	Nicotinate and nicotinamide metabolism	1	144	0.400229	0.812	ko00760	oil_tea_GLEAN_10042477(nt5c3)	K01081
Metabolism	Lipid metabolism	Steroid biosynthesis	1	148	0.40871	0.812	ko00100	oil_tea_GLEAN_10013776(SMO1-1)	K14423
Metabolism	Carbohydrate metabolism	Inositol phosphate metabolism	2	405	0.420315	0.812	ko00562	oil_tea_GLEAN_10002499(MIOX1);oil_tea_GLEAN_10403146(MIOX1)	K00469+K00469
Genetic Information Processing	Replication and repair	Base excision repair	1	162	0.437473	0.812	ko03410	oil_tea_GLEAN_10152423(guaA)	K01246
Genetic Information Processing	Transcription	RNA polymerase	1	173	0.459099	0.812	ko03020	oil_tea_GLEAN_10072833(Znrd1)	K03000
Metabolism	Nucleotide metabolism	Purine metabolism	2	445	0.468127	0.812	ko00230	oil_tea_GLEAN_10042477(nt5c3);oil_tea_GLEAN_10081628(XDH1)	K01081+K00106
Cellular Processes	Transport and catabolism	Peroxisome	2	451	0.475101	0.812	ko04146	oil_tea_GLEAN_10081628(XDH1);oil_tea_GLEAN_10092209(FAR3)	K00106+K13356
Genetic Information Processing	Transcription	Basal transcription factors	1	197	0.503469	0.828	ko03022	oil_tea_GLEAN_10282695(TFIIB2)	K03124
Metabolism	Global and overview maps	Biosynthesis of secondary metabolites	22	6207	0.534392	0.828	ko01110	oil_tea_GLEAN_10013776(SMO1-1);oil_tea_GLEAN_10031267(PER16);oil_tea_GLEAN_10042477(nt5c3);oil_tea_GLEAN_10058306(HMG3);oil_tea_GLEAN_10081628(XDH1);oil_tea_GLEAN_10090464(SAT);oil_tea_GLEAN_10104134(DK-ACO1);oil_tea_GLEAN_10121899(At4g17830);oil_tea_GLEAN_10138975(GLT1);oil_tea_GLEAN_10160869(TPPJ);oil_tea_GLEAN_10226767(CYP92C6);oil_tea_GLEAN_10231286(TPPJ);oil_tea_GLEAN_10245970(RBCS);oil_tea_…	K14423+K00430+K01081+K00021+K00106+K13065+K05933+K01438+K00264+K01087+K20623+K01087+K01602+K00430+K01785+K05933+K00430+K15813+K15397+K05282+K01580+K00430
Metabolism	Energy metabolism	Photosynthesis	1	221	0.544238	0.828	ko00195	oil_tea_GLEAN_10228677(PETE)	K02638
Metabolism	Amino acid metabolism	Cysteine and methionine metabolism	2	536	0.567759	0.828	ko00270	oil_tea_GLEAN_10104134(DK-ACO1);oil_tea_GLEAN_10299245(DK-ACO1)	K05933+K05933
Metabolism	Metabolism of other amino acids	beta-Alanine metabolism	1	236	0.568019	0.828	ko00410	oil_tea_GLEAN_10410186(GAD)	K01580
Metabolism	Amino acid metabolism	Arginine and proline metabolism	1	276	0.625602	0.828	ko00330	oil_tea_GLEAN_10181935(ADC2)	K01583
Metabolism	Carbohydrate metabolism	Galactose metabolism	1	278	0.628273	0.828	ko00052	oil_tea_GLEAN_10266714(GALM)	K01785
Genetic Information Processing	Replication and repair	DNA replication	1	278	0.628273	0.828	ko03030	oil_tea_GLEAN_10151073(Os01g0868300)	K02320
Genetic Information Processing	Replication and repair	Homologous recombination	1	278	0.628273	0.828	ko03440	oil_tea_GLEAN_10106267(ATM)	K04728
Metabolism	Metabolism of terpenoids and polyketides	Terpenoid backbone biosynthesis	1	295	0.650228	0.828	ko00900	oil_tea_GLEAN_10058306(HMG3)	K00021
Metabolism	Energy metabolism	Oxidative phosphorylation	2	647	0.67041	0.828	ko00190	oil_tea_GLEAN_10090326(VHA-B2);oil_tea_GLEAN_10095635(AHA8)	K02147+K01535
Metabolism	Global and overview maps	2-Oxocarboxylic acid metabolism	1	314	0.673251	0.828	ko01210	oil_tea_GLEAN_10121899(At4g17830)	K01438
Metabolism	Biosynthesis of other secondary metabolites	Flavonoid biosynthesis	1	326	0.687013	0.828	ko00941	oil_tea_GLEAN_10090464(SAT)	K13065
Metabolism	Nucleotide metabolism	Pyrimidine metabolism	1	368	0.730818	0.845	ko00240	oil_tea_GLEAN_10042477(nt5c3)	K01081
Metabolism	Carbohydrate metabolism	Starch and sucrose metabolism	2	730	0.733757	0.845	ko00500	oil_tea_GLEAN_10160869(TPPJ);oil_tea_GLEAN_10231286(TPPJ)	K01087+K01087
Metabolism	Carbohydrate metabolism	Glyoxylate and dicarboxylate metabolism	1	388	0.74949	0.845	ko00630	oil_tea_GLEAN_10245970(RBCS)	K01602
Metabolism	Energy metabolism	Carbon fixation in photosynthetic organisms	1	488	0.825282	0.911	ko00710	oil_tea_GLEAN_10245970(RBCS)	K01602
Metabolism	Carbohydrate metabolism	Glycolysis / Gluconeogenesis	1	646	0.901423	0.973	ko00010	oil_tea_GLEAN_10266714(GALM)	K01785
Metabolism	Global and overview maps	Biosynthesis of amino acids	2	1150	0.918301	0.973	ko01230	oil_tea_GLEAN_10121899(At4g17830);oil_tea_GLEAN_10138975(GLT1)	K01438+K00264
Cellular Processes	Transport and catabolism	Endocytosis	1	891	0.959717	0.995	ko04144	oil_tea_GLEAN_10022716(ALPHA-ADR)	K11824
Genetic Information Processing	Folding, sorting and degradation	Protein processing in endoplasmic reticulum	1	1119	0.982628	0.995	ko04141	oil_tea_GLEAN_10408760(HSP83A)	K04079
Metabolism	Global and overview maps	Carbon metabolism	1	1438	0.994717	0.995	ko01200	oil_tea_GLEAN_10245970(RBCS)	K01602

## Sheet: CKT3-vs-SPT3.path
KEGG_A_class	KEGG_B_class	Pathway	CKT3-vs-SPT3 (1285)	All (24904)	Pvalue	Qvalue	Pathway ID	Genes	K_IDs
Metabolism	Energy metabolism	Photosynthesis	72	221	4.04345e-38	5.01388e-36	ko00195	oil_tea_GLEAN_10000762(ATPD);oil_tea_GLEAN_10004282(PETH);oil_tea_GLEAN_10005946(PSAK);oil_tea_GLEAN_10012163(PSAN);oil_tea_GLEAN_10029490(SEND33);oil_tea_GLEAN_10032294(PSAN);oil_tea_GLEAN_10041613(PSAF);oil_tea_GLEAN_10047845(SEND33);oil_tea_GLEAN_10065109(PSB28);oil_tea_GLEAN_10067121(PSBY);oil_tea_GLEAN_10074431(PSBS);oil_tea_GLEAN_10076971(PSBQ);oil_tea_GLEAN_10080347(PSAH);oil_tea_GLEAN_100…	K02113+K02641+K02698+K02701+K02639+K02701+K02694+K02639+K08903+K02723+K03542+K08901+K02695+K02694+K02721+K02717+K02698+K02723+K02115+K03541+K02717+K08905+K08901+K02115+K02698+K02723+K02701+K02115+K02115+K02695+K02694+K03542+K02695+K02113+K02693+K02641+K02716+K08901+K02721+K02716+K08901+K08903+K14332+K02638+K02636+K02717+K03541+K02639+K03542+K02721+K08903+K02641+K08902+K02692+K02699+K02701+K02721+…
Metabolism	Global and overview maps	Metabolic pathways	786	11135	3.90692e-34	2.42229e-32	ko01100	oil_tea_GLEAN_10000762(ATPD);oil_tea_GLEAN_10000845(HEXO3);oil_tea_GLEAN_10001081(LOX2.1);oil_tea_GLEAN_10002121(SAMDC);oil_tea_GLEAN_10002499(MIOX1);oil_tea_GLEAN_10003144(APR1);oil_tea_GLEAN_10003471(LOX2.1);oil_tea_GLEAN_10003534(CAB6A);oil_tea_GLEAN_10003891(CHIT3);oil_tea_GLEAN_10004282(PETH);oil_tea_GLEAN_10004300(AN3);oil_tea_GLEAN_10005793(LAT59);oil_tea_GLEAN_10006524(GSVIVT00037159001);…	K02113+K12373+K00454+K01611+K00469+K05907+K00454+K08907+K01183+K02641+K00475+K01728+K00430+K13600+K01184+K00514+K09458+K14175+K09458+K01663+K01937+K01581+K09841+K14175+K02160+K05280+K14423+K20618+K01937+K00487+K00799+K13600+K01728+K00855+K08908+K12259+K12259+K05298+K19355+K01087+K05605+K08916+K08916+K00963+K08908+K00218+K09590+K01611+K00558+K16818+K00454+K08907+K00021+K01673+K01188+K00430+K00454+…
Metabolism	Energy metabolism	Photosynthesis - antenna proteins	38	68	2.83103e-31	1.17016e-29	ko00196	oil_tea_GLEAN_10003534(CAB6A);oil_tea_GLEAN_10019855(CAB7);oil_tea_GLEAN_10024079(LHCB5);oil_tea_GLEAN_10024208(LHCB5);oil_tea_GLEAN_10025650(CAB7);oil_tea_GLEAN_10028449(CAB6A);oil_tea_GLEAN_10032646(LHCB4.1);oil_tea_GLEAN_10070327(LHCB4.1);oil_tea_GLEAN_10094889(CAB6A);oil_tea_GLEAN_10096043(LHCB4.1);oil_tea_GLEAN_10131465(LHCB5);oil_tea_GLEAN_10167782(LHCB5);oil_tea_GLEAN_10218836(LHCB4.1);oil…	K08907+K08908+K08916+K08916+K08908+K08907+K08915+K08915+K08907+K08915+K08916+K08916+K08915+K08917+K08914+K08917+K08917+K08915+K08916+K08909+K08913+K08915+K08908+K08912+K08912+K08909+K08915+K08912+K08912+K08915+K08912+K08912+K08912+K08917+K08910+K08915+K08908+K08908
Metabolism	Carbohydrate metabolism	Pentose and glucuronate interconversions	86	509	1.31423e-22	4.07412e-21	ko00040	oil_tea_GLEAN_10005793(LAT59);oil_tea_GLEAN_10007584(At3g15720);oil_tea_GLEAN_10018476(LAT59);oil_tea_GLEAN_10024749(UGPA);oil_tea_GLEAN_10033090(PGA3);oil_tea_GLEAN_10033099(PG1);oil_tea_GLEAN_10037886(PG2);oil_tea_GLEAN_10037898(PG2);oil_tea_GLEAN_10037918(PG2);oil_tea_GLEAN_10041436(PECS-2.1);oil_tea_GLEAN_10048021(PG1);oil_tea_GLEAN_10049896(PG2);oil_tea_GLEAN_10051828(PME40);oil_tea_GLEAN_10…	K01728+K01184+K01728+K00963+K01213+K01213+K01184+K01184+K01184+K01051+K01213+K01184+K01051+K01213+K01213+K01213+K01051+K01051+K01051+K01184+K01213+K01213+K01051+K01213+K01051+K01728+K01051+K01051+K01051+K01728+K01728+K01051+K01213+K01213+K01213+K00012+K01728+K01051+K01051+K01184+K01184+K01184+K00012+K01728+K01051+K01051+K01184+K00002+K00002+K01728+K01728+K00963+K01051+K01213+K01213+K01051+K01051+…
Metabolism	Biosynthesis of other secondary metabolites	Phenylpropanoid biosynthesis	103	833	1.30302e-16	3.23149e-15	ko00940	oil_tea_GLEAN_10006524(GSVIVT00037159001);oil_tea_GLEAN_10015105(CYP73A16);oil_tea_GLEAN_10031053(BGLU12);oil_tea_GLEAN_10031267(PER16);oil_tea_GLEAN_10035011(BEAT);oil_tea_GLEAN_10037213(SAT);oil_tea_GLEAN_10042861(PER42);oil_tea_GLEAN_10053864(SAT);oil_tea_GLEAN_10071873(BGLU12);oil_tea_GLEAN_10071879(BGLU12);oil_tea_GLEAN_10079312(GSVIVT00023967001);oil_tea_GLEAN_10087145(GSVIVT00037159001);oi…	K00430+K00487+K01188+K00430+K13065+K13065+K00430+K13065+K01188+K01188+K00430+K00430+K13065+K22395+K10775+K13065+K00430+K00430+K00430+K01188+K13065+K00430+K22395+K00430+K00430+K01188+K00430+K05350+K01188+K00430+K00430+K10775+K10775+K09755+K00430+K13066+K00430+K00430+K01188+K00430+K10775+K00430+K00430+K10775+K01188+K00430+K01188+K00430+K00430+K05349+K00430+K22395+K01188+K00430+K13065+K00430+K00430+…
Metabolism	Global and overview maps	Biosynthesis of secondary metabolites	409	6207	6.0075e-09	1.24155e-07	ko01110	oil_tea_GLEAN_10001081(LOX2.1);oil_tea_GLEAN_10003471(LOX2.1);oil_tea_GLEAN_10004300(AN3);oil_tea_GLEAN_10006524(GSVIVT00037159001);oil_tea_GLEAN_10007158(CAO);oil_tea_GLEAN_10008013(ZDS);oil_tea_GLEAN_10009151(HISN4);oil_tea_GLEAN_10010182(ODC);oil_tea_GLEAN_10010257(CEQORH);oil_tea_GLEAN_10010259(CEQORH);oil_tea_GLEAN_10010620(ABA2);oil_tea_GLEAN_10011568(BCCP1);oil_tea_GLEAN_10011591(CYP75B2);…	K00454+K00454+K00475+K00430+K13600+K00514+K01663+K01581+K00224+K00224+K09841+K02160+K05280+K00224+K00224+K14423+K20618+K00487+K13600+K01087+K00963+K00218+K09590+K16818+K00454+K00021+K01188+K00430+K00454+K14595+K13065+K13065+K00430+K15397+K21568+K00224+K00224+K15813+K13508+K13065+K22013+K01193+K12524+K00218+K00224+K00224+K01623+K00036+K15397+K15095+K01114+K01188+K01188+K13606+K00851+K00430+K01853+…
Metabolism	Metabolism of cofactors and vitamins	Porphyrin metabolism	32	239	7.86967e-07	1.39406e-05	ko00860	oil_tea_GLEAN_10007158(CAO);oil_tea_GLEAN_10018425(CAO);oil_tea_GLEAN_10026439(PORA);oil_tea_GLEAN_10054012(SGRL);oil_tea_GLEAN_10057384(PORA);oil_tea_GLEAN_10077410(NYC1);oil_tea_GLEAN_10106755(NYC1);oil_tea_GLEAN_10116444(Os05g0361200);oil_tea_GLEAN_10148374(SGR);oil_tea_GLEAN_10148448(PORA);oil_tea_GLEAN_10159484(GSA);oil_tea_GLEAN_10162033(PORA);oil_tea_GLEAN_10172563(Os05g0361200);oil_tea_GL…	K13600+K13600+K00218+K22013+K00218+K13606+K13606+K01772+K22013+K00218+K01845+K00218+K01772+K22013+K08099+K04035+K00218+K03403+K08099+K08099+K01772+K04035+K00218+K04035+K22013+K22013+K13606+K01719+K02492+K10960+K04035+K04040
Metabolism	Lipid metabolism	Cutin, suberine and wax biosynthesis	21	130	3.15317e-06	4.88741e-05	ko00073	oil_tea_GLEAN_10081114(HHT1);oil_tea_GLEAN_10092209(FAR3);oil_tea_GLEAN_10092963(CYP94A2);oil_tea_GLEAN_10126960(FAR3);oil_tea_GLEAN_10129745(HHT1);oil_tea_GLEAN_10153944(HHT1);oil_tea_GLEAN_10156049(FAR3);oil_tea_GLEAN_10156562(CYP86A1);oil_tea_GLEAN_10166855(CYP86A1);oil_tea_GLEAN_10171354(PHT1);oil_tea_GLEAN_10203985(CYP94A2);oil_tea_GLEAN_10222020(FAR3);oil_tea_GLEAN_10222030(FAR3);oil_tea_GL…	K15400+K13356+K20769+K13356+K15400+K15400+K13356+K15401+K15401+K15400+K20769+K13356+K13356+K15401+K15400+K15400+K15400+K15402+K15401+K15402+K15400
Organismal Systems	Environmental adaptation	Circadian rhythm - plant	26	191	6.09756e-06	8.40108e-05	ko04712	oil_tea_GLEAN_10022549(LHY);oil_tea_GLEAN_10052909(LHY);oil_tea_GLEAN_10112738(CHS3);oil_tea_GLEAN_10138479(SPA2);oil_tea_GLEAN_10155163(APRR5);oil_tea_GLEAN_10167879(LHY);oil_tea_GLEAN_10173695(LHY);oil_tea_GLEAN_10219622(HY5);oil_tea_GLEAN_10256415(LHY);oil_tea_GLEAN_10271959(CHS3);oil_tea_GLEAN_10271960(CHS3);oil_tea_GLEAN_10271995(CHS3);oil_tea_GLEAN_10283242(SPA2);oil_tea_GLEAN_10328500(ADO3…	K12133+K12133+K00660+K16240+K12130+K12133+K12133+K16241+K12133+K00660+K00660+K00660+K16240+K12116+K12130+K12133+K00660+K16241+K10143+K12127+K16241+K12116+K12116+K12115+K00660+K12127
Metabolism	Carbohydrate metabolism	Ascorbate and aldarate metabolism	25	191	1.81544e-05	0.000225114	ko00053	oil_tea_GLEAN_10002499(MIOX1);oil_tea_GLEAN_10043485(MIOX1);oil_tea_GLEAN_10104723(Bp10);oil_tea_GLEAN_10138951(VTC2);oil_tea_GLEAN_10152120(MIOX1);oil_tea_GLEAN_10163925(MIOX1);oil_tea_GLEAN_10166262(VTC2);oil_tea_GLEAN_10174785(Bp10);oil_tea_GLEAN_10182101(MIOX1);oil_tea_GLEAN_10186176(MIOX1);oil_tea_GLEAN_10186179(MIOX2);oil_tea_GLEAN_10192893(UGD5);oil_tea_GLEAN_10218031(MIOX2);oil_tea_GLEAN_…	K00469+K00469+K00423+K14190+K00469+K00469+K14190+K00423+K00469+K00469+K00469+K00012+K00469+K00469+K00012+K00423+K00423+K00469+K00128+K00469+K00423+K00469+K00469+K00434+K00469
Metabolism	Carbohydrate metabolism	Galactose metabolism	31	278	4.84129e-05	0.000545745	ko00052	oil_tea_GLEAN_10024749(UGPA);oil_tea_GLEAN_10049909(RFS2);oil_tea_GLEAN_10055161(INV1);oil_tea_GLEAN_10063983(RFS2);oil_tea_GLEAN_10074981(RFS2);oil_tea_GLEAN_10109005(INV1);oil_tea_GLEAN_10121439(INVA);oil_tea_GLEAN_10148126(INVA);oil_tea_GLEAN_10151997(CWINV1);oil_tea_GLEAN_10222785(INV1);oil_tea_GLEAN_10241716(INV1);oil_tea_GLEAN_10241895(INV1);oil_tea_GLEAN_10252424(RFS2);oil_tea_GLEAN_102576…	K00963+K06617+K01193+K06617+K06617+K01193+K01193+K01193+K01193+K01193+K01193+K01193+K06617+K06617+K18819+K18819+K00963+K00844+K06617+K06617+K01784+K18819+K18819+K01193+K01193+K06617+K18819+K01193+K01193+K18819+K01193
Environmental Information Processing	Signal transduction	Plant hormone signal transduction	95	1236	6.53949e-05	0.000675747	ko04075	oil_tea_GLEAN_10006874(GID1C);oil_tea_GLEAN_10008925(RR4);oil_tea_GLEAN_10010467(IAA27);oil_tea_GLEAN_10011976(GH3.10);oil_tea_GLEAN_10018393(RR4);oil_tea_GLEAN_10026740(TIFY9);oil_tea_GLEAN_10029141(ARF9);oil_tea_GLEAN_10029494(SRK2A);oil_tea_GLEAN_10030280(JAR4);oil_tea_GLEAN_10038551(GID1C);oil_tea_GLEAN_10039399(IAA27);oil_tea_GLEAN_10039578(ERF.C.3);oil_tea_GLEAN_10047612(JAR4);oil_tea_GLEAN…	K14493+K14492+K14484+K14487+K14492+K13464+K14486+K14498+K14506+K14493+K14484+K14516+K14506+K14486+K14487+K13464+K13946+K14491+K14484+K14484+K14486+K13946+K14492+K14496+K13449+K14484+K13464+K13464+K14491+K14489+K14491+K14504+K13464+K14491+K14489+K14488+K14484+K14492+K14497+K13463+K14484+K13422+K13946+K14486+K14488+K13464+K14504+K14484+K14484+K14484+K14515+K14492+K14510+K14510+K14486+K14487+K14488+…
Metabolism	Biosynthesis of other secondary metabolites	Flavonoid biosynthesis	33	326	0.000183526	0.00175056	ko00941	oil_tea_GLEAN_10004300(AN3);oil_tea_GLEAN_10011591(CYP75B2);oil_tea_GLEAN_10015105(CYP73A16);oil_tea_GLEAN_10035011(BEAT);oil_tea_GLEAN_10037213(SAT);oil_tea_GLEAN_10053864(SAT);oil_tea_GLEAN_10090464(SAT);oil_tea_GLEAN_10098173(SAT);oil_tea_GLEAN_10111062(SAT);oil_tea_GLEAN_10112738(CHS3);oil_tea_GLEAN_10172065(AN3);oil_tea_GLEAN_10180667(CYP75B2);oil_tea_GLEAN_10183619(CYP75B2);oil_tea_GLEAN_10…	K00475+K05280+K00487+K13065+K13065+K13065+K13065+K13065+K13065+K00660+K00475+K05280+K05280+K05280+K13081+K13065+K13065+K00660+K00660+K00660+K00487+K05280+K05278+K13065+K13065+K13065+K00660+K13065+K13065+K05280+K00660+K13065+K13065
Metabolism	Biosynthesis of other secondary metabolites	Stilbenoid, diarylheptanoid and gingerol biosynthesis	25	221	0.000200432	0.00177526	ko00945	oil_tea_GLEAN_10001014(OMT3);oil_tea_GLEAN_10009530(OMT3);oil_tea_GLEAN_10015105(CYP73A16);oil_tea_GLEAN_10035011(BEAT);oil_tea_GLEAN_10037213(SAT);oil_tea_GLEAN_10053864(SAT);oil_tea_GLEAN_10081454(OMT3);oil_tea_GLEAN_10090464(SAT);oil_tea_GLEAN_10098173(SAT);oil_tea_GLEAN_10111062(SAT);oil_tea_GLEAN_10118366(OMT3);oil_tea_GLEAN_10190834(OMT3);oil_tea_GLEAN_10240224(OMT3);oil_tea_GLEAN_10240270(…	K16040+K16040+K00487+K13065+K13065+K13065+K16040+K13065+K13065+K13065+K16040+K16040+K16040+K16040+K13065+K13065+K00487+K13065+K13065+K13065+K13065+K13065+K13065+K16040+K13065
Metabolism	Carbohydrate metabolism	Starch and sucrose metabolism	60	730	0.00026724	0.00220918	ko00500	oil_tea_GLEAN_10022390(TPP6);oil_tea_GLEAN_10024749(UGPA);oil_tea_GLEAN_10031053(BGLU12);oil_tea_GLEAN_10055161(INV1);oil_tea_GLEAN_10071873(BGLU12);oil_tea_GLEAN_10071879(BGLU12);oil_tea_GLEAN_10106538(BGLU12);oil_tea_GLEAN_10109005(INV1);oil_tea_GLEAN_10119403(SS2);oil_tea_GLEAN_10121439(INVA);oil_tea_GLEAN_10148126(INVA);oil_tea_GLEAN_10150622(BGLU12);oil_tea_GLEAN_10151997(CWINV1);oil_tea_GLE…	K01087+K00963+K01188+K01193+K01188+K01188+K01188+K01193+K00703+K01193+K01193+K01188+K01193+K00705+K05350+K00975+K01188+K01177+K01188+K01193+K01188+K00700+K01177+K00695+K01188+K01193+K01193+K05349+K01188+K01179+K01087+K00700+K01179+K01188+K01188+K01194+K01179+K01179+K00963+K00844+K16055+K00695+K01087+K00975+K01188+K01188+K01193+K01193+K01179+K00975+K00975+K01176+K01176+K00696+K01188+K01193+K01193+…
Metabolism	Carbohydrate metabolism	Amino sugar and nucleotide sugar metabolism	51	622	0.000787802	0.00610547	ko00520	oil_tea_GLEAN_10000845(HEXO3);oil_tea_GLEAN_10003891(CHIT3);oil_tea_GLEAN_10024749(UGPA);oil_tea_GLEAN_10051910(CSLD5);oil_tea_GLEAN_10052985(GAE1);oil_tea_GLEAN_10083896(CSLD5);oil_tea_GLEAN_10102982(UXS5);oil_tea_GLEAN_10117997(UXS5);oil_tea_GLEAN_10119577(UPTG2);oil_tea_GLEAN_10131693(EP3);oil_tea_GLEAN_10131696(EP3);oil_tea_GLEAN_10131699(EP3);oil_tea_GLEAN_10131721(EP3);oil_tea_GLEAN_1014981…	K12373+K01183+K00963+K00770+K08679+K00770+K08678+K08678+K13379+K01183+K01183+K01183+K01183+K08679+K00975+K01183+K01183+K01183+K12373+K20547+K20547+K00770+K00012+K08678+K08678+K00012+K20547+K01183+K00963+K00844+K13379+K12450+K00975+K01209+K08679+K12373+K01784+K08678+K08679+K01183+K00975+K00975+K12373+K00972+K12450+K01183+K01183+K01183+K01183+K01183+K12446
Metabolism	Biosynthesis of other secondary metabolites	Anthocyanin biosynthesis	7	32	0.00103394	0.0075417	ko00942	oil_tea_GLEAN_10046599(UGT79B3);oil_tea_GLEAN_10205258(F3GT2);oil_tea_GLEAN_10205265(F3GT1);oil_tea_GLEAN_10205305(F3GT2);oil_tea_GLEAN_10327826(F3GT2);oil_tea_GLEAN_10327857(F3GT1);oil_tea_GLEAN_10327892(F3GT1)	K17193+K12930+K12930+K12930+K12930+K12930+K12930
Metabolism	Metabolism of terpenoids and polyketides	Carotenoid biosynthesis	18	162	0.00181172	0.0124808	ko00906	oil_tea_GLEAN_10008013(ZDS);oil_tea_GLEAN_10010620(ABA2);oil_tea_GLEAN_10032716(AOG);oil_tea_GLEAN_10075458(CYP707A2);oil_tea_GLEAN_10164682(NCED1);oil_tea_GLEAN_10166668(CYP707A2);oil_tea_GLEAN_10171246(VDE1);oil_tea_GLEAN_10186479(CRTL-E-1);oil_tea_GLEAN_10186545(ABA2);oil_tea_GLEAN_10191421(ABA2);oil_tea_GLEAN_10192377(CYP707A4);oil_tea_GLEAN_10237879(PDS);oil_tea_GLEAN_10249498(NCED2);oil_tea…	K00514+K09841+K14595+K09843+K09840+K09843+K09839+K06444+K09841+K09838+K09843+K02293+K09840+K14595+K09840+K14595+K09840+K09840
Metabolism	Metabolism of other amino acids	Glutathione metabolism	41	536	0.00800822	0.0522642	ko00480	oil_tea_GLEAN_10010182(ODC);oil_tea_GLEAN_10018144(GSTL3);oil_tea_GLEAN_10039343(HSP26-A);oil_tea_GLEAN_10039349(HSP26-A);oil_tea_GLEAN_10061584(G6PD2);oil_tea_GLEAN_10127076(RNR1);oil_tea_GLEAN_10142598(At3g24170);oil_tea_GLEAN_10155335(PARB);oil_tea_GLEAN_10164659(GSTU25);oil_tea_GLEAN_10165684(HSP26-A);oil_tea_GLEAN_10174443(GSTF11);oil_tea_GLEAN_10185808(GSTU17);oil_tea_GLEAN_10188706(G6PD6);…	K01581+K00799+K00799+K00799+K00036+K10807+K00383+K00799+K00799+K00799+K00799+K00799+K00036+K00799+K00799+K00799+K00799+K00036+K00799+K00799+K00799+K00799+K00799+K00799+K00799+K00799+K00799+K00799+K00799+K00799+K00036+K00799+K00383+K10808+K00432+K00799+K10808+K00799+K00434+K00799+K00799
Metabolism	Amino acid metabolism	Arginine and proline metabolism	24	276	0.00900125	0.0558078	ko00330	oil_tea_GLEAN_10002121(SAMDC);oil_tea_GLEAN_10010182(ODC);oil_tea_GLEAN_10021094(PAO5);oil_tea_GLEAN_10021737(PAO5);oil_tea_GLEAN_10026923(SAMDC);oil_tea_GLEAN_10036770(SAMDC);oil_tea_GLEAN_10060564(At4g34880);oil_tea_GLEAN_10061941(PAO1);oil_tea_GLEAN_10089290(At4g34880);oil_tea_GLEAN_10089295(At4g34880);oil_tea_GLEAN_10119669(POX1);oil_tea_GLEAN_10173941(SAMDC);oil_tea_GLEAN_10173944(POX1);oil_…	K01611+K01581+K12259+K12259+K01611+K01611+K01426+K13366+K01426+K01426+K00318+K01611+K00318+K12259+K01426+K12657+K13366+K00819+K12259+K00318+K00128+K00819+K00819+K01611
Metabolism	Energy metabolism	Nitrogen metabolism	17	176	0.00975087	0.0575766	ko00910	oil_tea_GLEAN_10030826(BCA1);oil_tea_GLEAN_10142082(NIA);oil_tea_GLEAN_10147468(BCA1);oil_tea_GLEAN_10150876(fmdA);oil_tea_GLEAN_10209722(BCA1);oil_tea_GLEAN_10225822(ACA7);oil_tea_GLEAN_10230470(BCA5);oil_tea_GLEAN_10232084(BCA1);oil_tea_GLEAN_10266943(BCA1);oil_tea_GLEAN_10290549(fmdA);oil_tea_GLEAN_10290560(fmdA);oil_tea_GLEAN_10349808(ACA1);oil_tea_GLEAN_10358661(GLN2);oil_tea_GLEAN_10361641(…	K01673+K10534+K01673+K01455+K01673+K01674+K01673+K01673+K01673+K01455+K01455+K01674+K01915+K01673+K01673+K01915+K01673
Metabolism	Lipid metabolism	alpha-Linolenic acid metabolism	26	315	0.0127619	0.0719309	ko00592	oil_tea_GLEAN_10001081(LOX2.1);oil_tea_GLEAN_10003471(LOX2.1);oil_tea_GLEAN_10010257(CEQORH);oil_tea_GLEAN_10010259(CEQORH);oil_tea_GLEAN_10013087(CEQORH);oil_tea_GLEAN_10013092(CEQORH);oil_tea_GLEAN_10027946(DAD1);oil_tea_GLEAN_10028225(LOX2.1);oil_tea_GLEAN_10032351(LOX2.1);oil_tea_GLEAN_10050705(CEQORH);oil_tea_GLEAN_10050706(CEQORH);oil_tea_GLEAN_10057857(CEQORH);oil_tea_GLEAN_10057861(CEQORH…	K00454+K00454+K00224+K00224+K00224+K00224+K16818+K00454+K00454+K00224+K00224+K00224+K00224+K00224+K01723+K00232+K01723+K00454+K00224+K00224+K10527+K18857+K00454+K00454+K10528+K00224
Metabolism	Metabolism of other amino acids	Cyanoamino acid metabolism	23	275	0.0159337	0.0859035	ko00460	oil_tea_GLEAN_10031053(BGLU12);oil_tea_GLEAN_10071873(BGLU12);oil_tea_GLEAN_10071879(BGLU12);oil_tea_GLEAN_10106538(BGLU12);oil_tea_GLEAN_10150622(BGLU12);oil_tea_GLEAN_10150876(fmdA);oil_tea_GLEAN_10162060(BGLU18);oil_tea_GLEAN_10166618(BGLU41);oil_tea_GLEAN_10187617(BGLU12);oil_tea_GLEAN_10226524(BACOVA_02659);oil_tea_GLEAN_10236619(BGLU41);oil_tea_GLEAN_10244692(BACOVA_02659);oil_tea_GLEAN_102…	K01188+K01188+K01188+K01188+K01188+K01455+K05350+K01188+K01188+K01188+K01188+K05349+K00600+K01188+K01188+K01188+K01455+K01455+K01188+K01188+K01188+K05350+K00600
Genetic Information Processing	Replication and repair	DNA replication	23	278	0.0178833	0.0890842	ko03030	oil_tea_GLEAN_10014599(MCM6);oil_tea_GLEAN_10019724(RPA2A);oil_tea_GLEAN_10033725(MCM6);oil_tea_GLEAN_10043137(OsI_36121);oil_tea_GLEAN_10051964(MCM7);oil_tea_GLEAN_10060116(Os01g0868300);oil_tea_GLEAN_10066920(OsI_36121);oil_tea_GLEAN_10083822(MCM7);oil_tea_GLEAN_10092272(POL2A);oil_tea_GLEAN_10108760(MCM4);oil_tea_GLEAN_10132646(Prim1);oil_tea_GLEAN_10151073(Os01g0868300);oil_tea_GLEAN_10152426…	K02542+K10739+K02542+K02540+K02210+K02320+K02540+K02210+K02324+K02212+K02684+K02320+K02542+K02324+K02320+K04802+K02541+K10739+K02209+K02212+K02541+K02542+K02324
Metabolism	Metabolism of terpenoids and polyketides	Brassinosteroid biosynthesis	13	131	0.0179605	0.0890842	ko00905	oil_tea_GLEAN_10026852(CYP85A1);oil_tea_GLEAN_10155877(CYP734A1);oil_tea_GLEAN_10226767(CYP92C6);oil_tea_GLEAN_10265957(CYP90B1);oil_tea_GLEAN_10384881(CYP92C6);oil_tea_GLEAN_10384899(CYP92C6);oil_tea_GLEAN_10399724(CYP734A1);MSTRG.111541(CYP85A1);MSTRG.26786(CYP85A1);MSTRG.40140(CYP85A1);MSTRG.6561(CYP85A1);MSTRG.68850(CYP85A1);MSTRG.77792(CYP90D2)	K09590+K15639+K20623+K09587+K20623+K20623+K15639+K09590+K09590+K09590+K09590+K09590+K12638
Metabolism	Lipid metabolism	Linoleic acid metabolism	7	61	0.0369765	0.176349	ko00591	oil_tea_GLEAN_10001081(LOX2.1);oil_tea_GLEAN_10003471(LOX2.1);oil_tea_GLEAN_10028225(LOX2.1);oil_tea_GLEAN_10032351(LOX2.1);oil_tea_GLEAN_10233980(LOX3.1);oil_tea_GLEAN_10375355(LOX3.1);oil_tea_GLEAN_10375363(LOX3.1)	K00454+K00454+K00454+K00454+K00454+K00454+K00454
Metabolism	Glycan biosynthesis and metabolism	Glycosphingolipid biosynthesis - ganglio series	4	26	0.0426323	0.189576	ko00604	oil_tea_GLEAN_10000845(HEXO3);oil_tea_GLEAN_10171392(HEXO3);oil_tea_GLEAN_10328638(HEXO3);oil_tea_GLEAN_10374247(HEXO3)	K12373+K12373+K12373+K12373
Metabolism	Biosynthesis of other secondary metabolites	Flavone and flavonol biosynthesis	6	50	0.0428076	0.189576	ko00944	oil_tea_GLEAN_10011591(CYP75B2);oil_tea_GLEAN_10180667(CYP75B2);oil_tea_GLEAN_10183619(CYP75B2);oil_tea_GLEAN_10183620(CYP75B2);oil_tea_GLEAN_10277535(CYP75B2);oil_tea_GLEAN_10398050(CYP75B2)	K05280+K05280+K05280+K05280+K05280+K05280
Metabolism	Energy metabolism	Carbon fixation in photosynthetic organisms	34	488	0.0474293	0.202801	ko00710	oil_tea_GLEAN_10019743(At1g32060);oil_tea_GLEAN_10022035(GAPA);oil_tea_GLEAN_10046238(ME1);oil_tea_GLEAN_10049590(At1g32060);oil_tea_GLEAN_10050000(MDH1);oil_tea_GLEAN_10056888(At3g55800);oil_tea_GLEAN_10060683(FBA2);oil_tea_GLEAN_10061183(GAPA);oil_tea_GLEAN_10085493(RPI4);oil_tea_GLEAN_10088858(At1g32060);oil_tea_GLEAN_10094215(ME1);oil_tea_GLEAN_10094681(MDH1);oil_tea_GLEAN_10098233(GAPB);oil_…	K00855+K05298+K00029+K00855+K00051+K01100+K01623+K05298+K01807+K00855+K00029+K00051+K05298+K05298+K05298+K01100+K00855+K01623+K00855+K01623+K01602+K00051+K01623+K01100+K01602+K01100+K00855+K01006+K01595+K00927+K01595+K01595+K00134+K01595
Metabolism	Metabolism of terpenoids and polyketides	Monoterpenoid biosynthesis	14	170	0.057263	0.236687	ko00902	oil_tea_GLEAN_10014473(IO);oil_tea_GLEAN_10063163(MNR1);oil_tea_GLEAN_10102472(SDR1);oil_tea_GLEAN_10111822(SDR1);oil_tea_GLEAN_10111846(MNR1);oil_tea_GLEAN_10222459(IO);oil_tea_GLEAN_10289084(TPS10);oil_tea_GLEAN_10321027(SDR1);oil_tea_GLEAN_10334497(TPS10);oil_tea_GLEAN_10369261(SDR2b);oil_tea_GLEAN_10408326(TPS10);MSTRG.110236(MNR1);MSTRG.111320(MNR1);MSTRG.56348(TPS13)	K20618+K15095+K15095+K15095+K15095+K20618+K18108+K15095+K18108+K15095+K18108+K15095+K15095+K15086
Metabolism	Amino acid metabolism	Phenylalanine metabolism	16	204	0.0634828	0.253931	ko00360	oil_tea_GLEAN_10060564(At4g34880);oil_tea_GLEAN_10086469(TYDC1);oil_tea_GLEAN_10089290(At4g34880);oil_tea_GLEAN_10089295(At4g34880);oil_tea_GLEAN_10094789(PAL);oil_tea_GLEAN_10172714(PAL);oil_tea_GLEAN_10172715(PAL);oil_tea_GLEAN_10181792(At4g34880);oil_tea_GLEAN_10195155(PAL);oil_tea_GLEAN_10221738(ELI5);oil_tea_GLEAN_10222282(PAL);oil_tea_GLEAN_10288692(PAL);oil_tea_GLEAN_10336738(PAL);oil_tea_…	K01426+K01593+K01426+K01426+K10775+K10775+K10775+K01426+K10775+K01593+K10775+K10775+K10775+K00276+K00276+K00815
Environmental Information Processing	Membrane transport	ABC transporters	18	239	0.0702454	0.272201	ko02010	oil_tea_GLEAN_10013990(ABCB11);oil_tea_GLEAN_10050576(ABCC5);oil_tea_GLEAN_10104766(ABCB11);oil_tea_GLEAN_10118715(ABCC10);oil_tea_GLEAN_10125417(ABCC10);oil_tea_GLEAN_10132562(ABCC10);oil_tea_GLEAN_10172780(ABCB1);oil_tea_GLEAN_10189985(ABCC14);oil_tea_GLEAN_10190991(ABCB21);oil_tea_GLEAN_10190994(ABCB11);oil_tea_GLEAN_10212640(ABCC10);oil_tea_GLEAN_10228766(ABCB14);oil_tea_GLEAN_10258030(ABCB15…	K05658+K05665+K05658+K05666+K05666+K05666+K05658+K05666+K05658+K05658+K05666+K05658+K05658+K05658+K05666+K05666+K05666+K05666
Metabolism	Lipid metabolism	Glycerolipid metabolism	26	393	0.117247	0.440565	ko00561	oil_tea_GLEAN_10052032(GPAT3);oil_tea_GLEAN_10067652(--);oil_tea_GLEAN_10093742(CSE);oil_tea_GLEAN_10122000(LPP2);oil_tea_GLEAN_10138158(DGAT3);oil_tea_GLEAN_10154465(DGAT3);oil_tea_GLEAN_10176281(LPP3);oil_tea_GLEAN_10207025(DGAT3);oil_tea_GLEAN_10224895(GPAT1);oil_tea_GLEAN_10246116(LPP2);oil_tea_GLEAN_10271520(AKR4C9);oil_tea_GLEAN_10271522(AKR4C9);oil_tea_GLEAN_10277567(DGK1);oil_tea_GLEAN_10…	K13508+K01054+K01054+K18693+K22849+K22849+K18693+K22849+K13508+K18693+K00002+K00002+K00901+K18693+K13508+K00128+K06119+K13508+K13508+K15918+K18693+K00901+K15918+K15918+K00901+K00901
Metabolism	Biosynthesis of other secondary metabolites	Glucosinolate biosynthesis	8	96	0.12253	0.446875	ko00966	oil_tea_GLEAN_10101469(UGT74B1);oil_tea_GLEAN_10157779(IIL1);oil_tea_GLEAN_10185893(UGT74B1);oil_tea_GLEAN_10212881(BCAT2);oil_tea_GLEAN_10241286(BCAT2);oil_tea_GLEAN_10241293(BCAT1);oil_tea_GLEAN_10251174(UGT74B1);oil_tea_GLEAN_10313784(BCAT2)	K11820+K01703+K11820+K00826+K00826+K00826+K11820+K00826
Metabolism	Amino acid metabolism	Tryptophan metabolism	19	280	0.136563	0.483824	ko00380	oil_tea_GLEAN_10060564(At4g34880);oil_tea_GLEAN_10086469(TYDC1);oil_tea_GLEAN_10089290(At4g34880);oil_tea_GLEAN_10089295(At4g34880);oil_tea_GLEAN_10101031(DAO);oil_tea_GLEAN_10101469(UGT74B1);oil_tea_GLEAN_10181792(At4g34880);oil_tea_GLEAN_10182518(ISS1);oil_tea_GLEAN_10182527(YUC4);oil_tea_GLEAN_10185893(UGT74B1);oil_tea_GLEAN_10189717(YUC10);oil_tea_GLEAN_10221738(ELI5);oil_tea_GLEAN_10226705(C…	K01426+K01593+K01426+K01426+K23947+K11820+K01426+K00837+K11816+K11820+K11816+K01593+K07408+K11820+K23947+K23947+K00626+K00128+K11816
Metabolism	Metabolism of terpenoids and polyketides	Zeatin biosynthesis	11	150	0.152901	0.526658	ko00908	oil_tea_GLEAN_10084839(ZOX1);oil_tea_GLEAN_10096632(ZOX1);oil_tea_GLEAN_10113230(UGT73C3);oil_tea_GLEAN_10113236(UGT73C3);oil_tea_GLEAN_10153249(UGT73C3);oil_tea_GLEAN_10225763(UGT73C3);oil_tea_GLEAN_10252203(ZOX1);oil_tea_GLEAN_10252208(ZOX1);oil_tea_GLEAN_10407878(ZOX1);MSTRG.47074(ZOX1);MSTRG.55097(UGT73C2)	K13495+K13495+K13496+K13496+K13496+K13496+K13495+K13495+K13495+K13495+K13496
Metabolism	Metabolism of other amino acids	beta-Alanine metabolism	16	236	0.161951	0.542756	ko00410	oil_tea_GLEAN_10021094(PAO5);oil_tea_GLEAN_10021737(PAO5);oil_tea_GLEAN_10022459(At2g30660);oil_tea_GLEAN_10061941(PAO1);oil_tea_GLEAN_10112359(At2g30660);oil_tea_GLEAN_10160857(ACX2);oil_tea_GLEAN_10180067(PAO5);oil_tea_GLEAN_10281861(PAO1);oil_tea_GLEAN_10320591(PAO5);oil_tea_GLEAN_10330439(ALDH3H1);oil_tea_GLEAN_10369666(At1g62810);oil_tea_GLEAN_10400636(At1g31672);MSTRG.111047(At2g30660);MSTR…	K12259+K12259+K05605+K13366+K05605+K00232+K12259+K13366+K12259+K00128+K00276+K00276+K05605+K05605+K05605+K05605
Metabolism	Amino acid metabolism	Cysteine and methionine metabolism	33	536	0.168669	0.550394	ko00270	oil_tea_GLEAN_10002121(SAMDC);oil_tea_GLEAN_10026923(SAMDC);oil_tea_GLEAN_10027039(MET2A);oil_tea_GLEAN_10036770(SAMDC);oil_tea_GLEAN_10056333(AKHSDH2);oil_tea_GLEAN_10104138(DK-ACO1);oil_tea_GLEAN_10138352(ACS1);oil_tea_GLEAN_10139172(DK-ACO1);oil_tea_GLEAN_10140476(ACO1);oil_tea_GLEAN_10151099(DMT1);oil_tea_GLEAN_10172267(PSAT1);oil_tea_GLEAN_10173941(SAMDC);oil_tea_GLEAN_10182518(ISS1);oil_tea…	K01611+K01611+K00558+K01611+K12524+K05933+K20772+K05933+K05933+K00558+K00831+K01611+K00837+K00558+K00558+K00549+K08967+K12524+K17398+K00826+K01761+K00826+K00826+K20772+K05933+K00826+K05933+K05933+K05933+K05933+K01611+K00815+K00058
Metabolism	Biosynthesis of other secondary metabolites	Isoquinoline alkaloid biosynthesis	8	106	0.181294	0.576422	ko00950	oil_tea_GLEAN_10086469(TYDC1);oil_tea_GLEAN_10221738(ELI5);oil_tea_GLEAN_10233831(AS1);oil_tea_GLEAN_10233840(AS1);oil_tea_GLEAN_10258755(AS1);oil_tea_GLEAN_10369666(At1g62810);oil_tea_GLEAN_10400636(At1g31672);MSTRG.3539(At5g53970)	K01593+K01593+K00422+K00422+K00422+K00276+K00276+K00815
Metabolism	Biosynthesis of other secondary metabolites	Monobactam biosynthesis	5	59	0.187613	0.581602	ko00261	oil_tea_GLEAN_10056333(AKHSDH2);oil_tea_GLEAN_10203481(APS1);oil_tea_GLEAN_10205602(AKHSDH2);oil_tea_GLEAN_10253652(APS1);oil_tea_GLEAN_10279621(APS1)	K12524+K13811+K12524+K13811+K13811
Metabolism	Glycan biosynthesis and metabolism	Glycosphingolipid biosynthesis - globo and isoglobo series	5	61	0.205836	0.622528	ko00603	oil_tea_GLEAN_10000845(HEXO3);oil_tea_GLEAN_10032636(At4g19900);oil_tea_GLEAN_10171392(HEXO3);oil_tea_GLEAN_10328638(HEXO3);oil_tea_GLEAN_10374247(HEXO3)	K12373+K01988+K12373+K12373+K12373
Metabolism	Amino acid metabolism	Valine, leucine and isoleucine biosynthesis	5	66	0.253656	0.746219	ko00290	oil_tea_GLEAN_10157779(IIL1);oil_tea_GLEAN_10212881(BCAT2);oil_tea_GLEAN_10241286(BCAT2);oil_tea_GLEAN_10241293(BCAT1);oil_tea_GLEAN_10313784(BCAT2)	K01703+K00826+K00826+K00826+K00826
Metabolism	Lipid metabolism	Fatty acid degradation	15	240	0.258769	0.746219	ko00071	oil_tea_GLEAN_10044816(LACS4);oil_tea_GLEAN_10059315(LACS4);oil_tea_GLEAN_10089813(LACS4);oil_tea_GLEAN_10156562(CYP86A1);oil_tea_GLEAN_10160857(ACX2);oil_tea_GLEAN_10163329(LACS4);oil_tea_GLEAN_10166855(CYP86A1);oil_tea_GLEAN_10197767(LACS4);oil_tea_GLEAN_10202314(LACS4);oil_tea_GLEAN_10223905(CYP86A1);oil_tea_GLEAN_10325473(AAT1);oil_tea_GLEAN_10330439(ALDH3H1);oil_tea_GLEAN_10359013(MFP2);oil_…	K01897+K01897+K01897+K15401+K00232+K01897+K15401+K01897+K01897+K15401+K00626+K00128+K10527+K18857+K15401
Metabolism	Amino acid metabolism	Lysine biosynthesis	6	84	0.265809	0.749097	ko00300	oil_tea_GLEAN_10056333(AKHSDH2);oil_tea_GLEAN_10205602(AKHSDH2);oil_tea_GLEAN_10277929(AGD2);oil_tea_GLEAN_10318524(AGD2);oil_tea_GLEAN_10360023(AGD2);MSTRG.5833(AGD2)	K12524+K12524+K10206+K10206+K10206+K10206
Metabolism	Lipid metabolism	Fatty acid elongation	9	142	0.311651	0.849086	ko00062	oil_tea_GLEAN_10044387(CUT1);oil_tea_GLEAN_10062176(CUT1);oil_tea_GLEAN_10090097(KCS12);oil_tea_GLEAN_10092805(KCS20);oil_tea_GLEAN_10204649(KCS11);oil_tea_GLEAN_10242164(KCS12);oil_tea_GLEAN_10316168(KCR1);oil_tea_GLEAN_10333266(KCS4);oil_tea_GLEAN_10406187(KCR1)	K15397+K15397+K15397+K15397+K15397+K15397+K10251+K15397+K10251
Metabolism	Biosynthesis of other secondary metabolites	Indole alkaloid biosynthesis	2	22	0.315083	0.849086	ko00901	oil_tea_GLEAN_10086469(TYDC1);oil_tea_GLEAN_10221738(ELI5)	K01593+K01593
Metabolism	Lipid metabolism	Fatty acid biosynthesis	15	252	0.321831	0.849086	ko00061	oil_tea_GLEAN_10008306(KAS1);oil_tea_GLEAN_10008619(KAS1);oil_tea_GLEAN_10011568(BCCP1);oil_tea_GLEAN_10044816(LACS4);oil_tea_GLEAN_10059315(LACS4);oil_tea_GLEAN_10065390(KAS1);oil_tea_GLEAN_10089813(LACS4);oil_tea_GLEAN_10150711(At3g03980);oil_tea_GLEAN_10163329(LACS4);oil_tea_GLEAN_10197767(LACS4);oil_tea_GLEAN_10202314(LACS4);oil_tea_GLEAN_10212505(KAS1);oil_tea_GLEAN_10359264(S-ACP-DES6);oil_…	K09458+K09458+K02160+K01897+K01897+K09458+K01897+K00059+K01897+K01897+K01897+K09458+K03921+K10781+K09458
Metabolism	Carbohydrate metabolism	Inositol phosphate metabolism	23	405	0.347801	0.898487	ko00562	oil_tea_GLEAN_10002499(MIOX1);oil_tea_GLEAN_10043485(MIOX1);oil_tea_GLEAN_10053691(PTEN1);oil_tea_GLEAN_10069644(NPC1);oil_tea_GLEAN_10119470(PTEN1);oil_tea_GLEAN_10152120(MIOX1);oil_tea_GLEAN_10163925(MIOX1);oil_tea_GLEAN_10182101(MIOX1);oil_tea_GLEAN_10186176(MIOX1);oil_tea_GLEAN_10186179(MIOX2);oil_tea_GLEAN_10212248(PLC6);oil_tea_GLEAN_10214265(PLC6);oil_tea_GLEAN_10218031(MIOX2);oil_tea_GLEA…	K00469+K00469+K01110+K01114+K01110+K00469+K00469+K00469+K00469+K00469+K05857+K05857+K00469+K00469+K05857+K01114+K00889+K00469+K00469+K05857+K00469+K00469+K00469
Metabolism	Metabolism of cofactors and vitamins	Biotin metabolism	6	95	0.366262	0.926868	ko00780	oil_tea_GLEAN_10008306(KAS1);oil_tea_GLEAN_10008619(KAS1);oil_tea_GLEAN_10065390(KAS1);oil_tea_GLEAN_10150711(At3g03980);oil_tea_GLEAN_10212505(KAS1);MSTRG.50200(KAS1)	K09458+K09458+K09458+K00059+K09458+K09458
Metabolism	Glycan biosynthesis and metabolism	Other glycan degradation	6	98	0.3942	0.962762	ko00511	oil_tea_GLEAN_10000845(HEXO3);oil_tea_GLEAN_10171392(HEXO3);oil_tea_GLEAN_10172128(At5g66150);oil_tea_GLEAN_10172130(At5g66150);oil_tea_GLEAN_10328638(HEXO3);oil_tea_GLEAN_10374247(HEXO3)	K12373+K12373+K01191+K01191+K12373+K12373
Metabolism	Metabolism of terpenoids and polyketides	Sesquiterpenoid and triterpenoid biosynthesis	8	135	0.395975	0.962762	ko00909	oil_tea_GLEAN_10008451(TPS13);oil_tea_GLEAN_10010815(TPS13);oil_tea_GLEAN_10051732(OSCBPY);oil_tea_GLEAN_10198424(TPS13);oil_tea_GLEAN_10350615(OSCBPY);oil_tea_GLEAN_10352372(OSCBPY);oil_tea_GLEAN_10384485(TPS32);MSTRG.109344(TPS13)	K14175+K14175+K15813+K14175+K15813+K15813+K15803+K14175
Metabolism	Energy metabolism	Sulfur metabolism	9	156	0.414486	0.98839	ko00920	oil_tea_GLEAN_10003144(APR1);oil_tea_GLEAN_10120025(APR1);oil_tea_GLEAN_10144895(APR1);oil_tea_GLEAN_10203481(APS1);oil_tea_GLEAN_10207807(APR1);oil_tea_GLEAN_10253652(APS1);oil_tea_GLEAN_10279621(APS1);oil_tea_GLEAN_10377789(APR1);oil_tea_GLEAN_10390102(APR1)	K05907+K05907+K05907+K13811+K05907+K13811+K13811+K05907+K05907
Metabolism	Biosynthesis of other secondary metabolites	Betalain biosynthesis	2	29	0.445437	1	ko00965	oil_tea_GLEAN_10086469(TYDC1);oil_tea_GLEAN_10221738(ELI5)	K01593+K01593
Metabolism	Biosynthesis of other secondary metabolites	Biosynthesis of various antibiotics	2	29	0.445437	1	ko00998	oil_tea_GLEAN_10049520(PLR_Lp1);oil_tea_GLEAN_10270397(PLR_Lp1)	K21568+K21568
Metabolism	Global and overview maps	Fatty acid metabolism	22	410	0.456188	1	ko01212	oil_tea_GLEAN_10008306(KAS1);oil_tea_GLEAN_10008619(KAS1);oil_tea_GLEAN_10011568(BCCP1);oil_tea_GLEAN_10044816(LACS4);oil_tea_GLEAN_10059315(LACS4);oil_tea_GLEAN_10065390(KAS1);oil_tea_GLEAN_10089813(LACS4);oil_tea_GLEAN_10150711(At3g03980);oil_tea_GLEAN_10160857(ACX2);oil_tea_GLEAN_10163329(LACS4);oil_tea_GLEAN_10175071(FAD2);oil_tea_GLEAN_10197767(LACS4);oil_tea_GLEAN_10202314(LACS4);oil_tea_GL…	K09458+K09458+K02160+K01897+K01897+K09458+K01897+K00059+K00232+K01897+K10256+K01897+K01897+K09458+K10251+K00626+K10256+K10527+K03921+K10251+K10781+K09458
Metabolism	Metabolism of other amino acids	Selenocompound metabolism	5	86	0.458314	1	ko00450	oil_tea_GLEAN_10200800(METE);oil_tea_GLEAN_10203481(APS1);oil_tea_GLEAN_10237423(MGL);oil_tea_GLEAN_10253652(APS1);oil_tea_GLEAN_10279621(APS1)	K00549+K13811+K01761+K13811+K13811
Metabolism	Glycan biosynthesis and metabolism	Glycosphingolipid biosynthesis - lacto and neolacto series	1	13	0.497857	1	ko00601	oil_tea_GLEAN_10032636(At4g19900)	K01988
Environmental Information Processing	Signal transduction	MAPK signaling pathway - plant	41	811	0.577519	1	ko04016	oil_tea_GLEAN_10011605(RBOHF);oil_tea_GLEAN_10029494(SRK2A);oil_tea_GLEAN_10039578(ERF.C.3);oil_tea_GLEAN_10060376(MAPKKK18);oil_tea_GLEAN_10098711(PYL4);oil_tea_GLEAN_10104043(PR1B1);oil_tea_GLEAN_10132503(RBOHA);oil_tea_GLEAN_10138352(ACS1);oil_tea_GLEAN_10156651(At2g29380);oil_tea_GLEAN_10167853(MYC2);oil_tea_GLEAN_10172234(CHIT1B);oil_tea_GLEAN_10172252(CEY00_Acc04863);oil_tea_GLEAN_10179503(…	K13447+K14498+K14516+K20716+K14496+K13449+K13447+K20772+K14497+K13422+K20547+K20547+K20716+K13447+K20716+K14515+K13447+K13426+K14510+K14510+K20716+K20547+K13447+K20772+K20716+K20716+K13424+K20716+K20714+K20716+K13420+K14496+K14496+K14497+K20716+K13447+K20536+K20536+K20536+K13449+K20536
Metabolism	Metabolism of cofactors and vitamins	Thiamine metabolism	5	100	0.592701	1	ko00730	oil_tea_GLEAN_10033240(TPK1);oil_tea_GLEAN_10205183(Os07g0190000);oil_tea_GLEAN_10305559(THI1-1);oil_tea_GLEAN_10327803(Os07g0190000);oil_tea_GLEAN_10348228(At5g35170)	K00949+K01662+K03146+K01662+K00939
Metabolism	Metabolism of terpenoids and polyketides	Diterpenoid biosynthesis	6	122	0.606173	1	ko00904	oil_tea_GLEAN_10050669(CYP82C4);oil_tea_GLEAN_10057904(CYP82C4);oil_tea_GLEAN_10126243(CYP82C4);oil_tea_GLEAN_10217107(GA2OX8);oil_tea_GLEAN_10315152(KO);oil_tea_GLEAN_10340745(CYP82C4)	K17961+K17961+K17961+K04125+K04122+K17961
Metabolism	Nucleotide metabolism	Pyrimidine metabolism	18	368	0.62647	1	ko00240	oil_tea_GLEAN_10010126(Ctps1);oil_tea_GLEAN_10014583(Ctps1);oil_tea_GLEAN_10033701(ctps2);oil_tea_GLEAN_10127076(RNR1);oil_tea_GLEAN_10143521(DUT);oil_tea_GLEAN_10183535(DCTPP1);oil_tea_GLEAN_10193829(DCTPP1);oil_tea_GLEAN_10282716(CDA1);oil_tea_GLEAN_10292431(DCTPP1);oil_tea_GLEAN_10304762(DCTPP1);oil_tea_GLEAN_10305378(PYRB3);oil_tea_GLEAN_10308463(TK1A);oil_tea_GLEAN_10333360(DUT);oil_tea_GLEA…	K01937+K01937+K01937+K10807+K01520+K16904+K16904+K01489+K16904+K16904+K00609+K00857+K01520+K00857+K01937+K10808+K03787+K10808
Metabolism	Metabolism of cofactors and vitamins	Pantothenate and CoA biosynthesis	5	105	0.636	1	ko00770	oil_tea_GLEAN_10092353(PANK2);oil_tea_GLEAN_10212881(BCAT2);oil_tea_GLEAN_10241286(BCAT2);oil_tea_GLEAN_10241293(BCAT1);oil_tea_GLEAN_10313784(BCAT2)	K09680+K00826+K00826+K00826+K00826
Cellular Processes	Transport and catabolism	Peroxisome	22	451	0.638113	1	ko04146	oil_tea_GLEAN_10013652(PXN);oil_tea_GLEAN_10044816(LACS4);oil_tea_GLEAN_10059315(LACS4);oil_tea_GLEAN_10089813(LACS4);oil_tea_GLEAN_10092209(FAR3);oil_tea_GLEAN_10113757(PMP22);oil_tea_GLEAN_10126960(FAR3);oil_tea_GLEAN_10134698(PEX10);oil_tea_GLEAN_10148493(--);oil_tea_GLEAN_10156049(FAR3);oil_tea_GLEAN_10160857(ACX2);oil_tea_GLEAN_10162086(--);oil_tea_GLEAN_10163329(LACS4);oil_tea_GLEAN_1016980…	K13354+K01897+K01897+K01897+K13356+K13347+K13356+K13346+K13348+K13356+K00232+K13348+K01897+K13354+K01897+K01897+K13356+K13356+K00830+K00830+K00830+K13348
Metabolism	Carbohydrate metabolism	C5-Branched dibasic acid metabolism	1	20	0.653528	1	ko00660	oil_tea_GLEAN_10157779(IIL1)	K01703
Metabolism	Carbohydrate metabolism	Fructose and mannose metabolism	14	295	0.664342	1	ko00051	oil_tea_GLEAN_10022150(MAN6);oil_tea_GLEAN_10060683(FBA2);oil_tea_GLEAN_10098546(MAN6);oil_tea_GLEAN_10156454(FKFBP);oil_tea_GLEAN_10156456(FKFBP);oil_tea_GLEAN_10173138(FBA6);oil_tea_GLEAN_10181950(FBA2);oil_tea_GLEAN_10222515(FBA6);oil_tea_GLEAN_10265890(MAN7);oil_tea_GLEAN_10290828(At4g37840);oil_tea_GLEAN_10314713(MAN6);oil_tea_GLEAN_10373200(MAN7);oil_tea_GLEAN_10391194(FKFBP);MSTRG.108834(P…	K19355+K01623+K19355+K01103+K01103+K01623+K01623+K01623+K19355+K00844+K19355+K19355+K01103+K00895
Metabolism	Glycan biosynthesis and metabolism	Glycosaminoglycan degradation	4	90	0.688854	1	ko00531	oil_tea_GLEAN_10000845(HEXO3);oil_tea_GLEAN_10171392(HEXO3);oil_tea_GLEAN_10328638(HEXO3);oil_tea_GLEAN_10374247(HEXO3)	K12373+K12373+K12373+K12373
Metabolism	Carbohydrate metabolism	Pentose phosphate pathway	14	303	0.702196	1	ko00030	oil_tea_GLEAN_10060683(FBA2);oil_tea_GLEAN_10061584(G6PD2);oil_tea_GLEAN_10078684(At2g16790);oil_tea_GLEAN_10085493(RPI4);oil_tea_GLEAN_10087054(At2g16790);oil_tea_GLEAN_10091833(At2g16790);oil_tea_GLEAN_10127388(At2g16790);oil_tea_GLEAN_10173138(FBA6);oil_tea_GLEAN_10181950(FBA2);oil_tea_GLEAN_10188706(G6PD6);oil_tea_GLEAN_10203644(G6PD6);oil_tea_GLEAN_10222515(FBA6);oil_tea_GLEAN_10308406(G6PD)…	K01623+K00036+K00851+K01807+K00851+K00851+K00851+K01623+K01623+K00036+K00036+K01623+K00036+K00895
Metabolism	Lipid metabolism	Ether lipid metabolism	6	138	0.722072	1	ko00565	oil_tea_GLEAN_10069644(NPC1);oil_tea_GLEAN_10112573(LPEAT1);oil_tea_GLEAN_10246569(PLDDELTA);oil_tea_GLEAN_10259677(PLDDELTA);oil_tea_GLEAN_10280894(NPC3);oil_tea_GLEAN_10413217(PLD1)	K01114+K13510+K01115+K01115+K01114+K01115
Metabolism	Amino acid metabolism	Glycine, serine and threonine metabolism	15	331	0.73351	1	ko00260	oil_tea_GLEAN_10056333(AKHSDH2);oil_tea_GLEAN_10172267(PSAT1);oil_tea_GLEAN_10205602(AKHSDH2);oil_tea_GLEAN_10227126(AGT1);oil_tea_GLEAN_10234643(AGT1);oil_tea_GLEAN_10245239(SHM4);oil_tea_GLEAN_10282529(AGT1);oil_tea_GLEAN_10369666(At1g62810);oil_tea_GLEAN_10380453(GLYK);oil_tea_GLEAN_10396610(HPR-A);oil_tea_GLEAN_10400636(At1g31672);MSTRG.185(SHM1);MSTRG.22696(GLYK);MSTRG.3367(GLYK);MSTRG.6823(…	K12524+K00831+K12524+K00830+K00830+K00600+K00830+K00276+K15918+K15893+K00276+K00600+K15918+K15918+K00058
Metabolism	Lipid metabolism	Glycerophospholipid metabolism	23	506	0.763989	1	ko00564	oil_tea_GLEAN_10027946(DAD1);oil_tea_GLEAN_10052032(GPAT3);oil_tea_GLEAN_10069644(NPC1);oil_tea_GLEAN_10112573(LPEAT1);oil_tea_GLEAN_10122000(LPP2);oil_tea_GLEAN_10176281(LPP3);oil_tea_GLEAN_10203810(GDPD1);oil_tea_GLEAN_10224895(GPAT1);oil_tea_GLEAN_10244001(At4g09760);oil_tea_GLEAN_10246116(LPP2);oil_tea_GLEAN_10246569(PLDDELTA);oil_tea_GLEAN_10259677(PLDDELTA);oil_tea_GLEAN_10277567(DGK1);oil_…	K16818+K13508+K01114+K13510+K18693+K18693+K18696+K13508+K14156+K18693+K01115+K01115+K00901+K01114+K18693+K13508+K13508+K13508+K18693+K01115+K00901+K00901+K00901
Metabolism	Lipid metabolism	Arachidonic acid metabolism	3	77	0.766098	1	ko00590	oil_tea_GLEAN_10369206(GPXMC1);oil_tea_GLEAN_10394859(SDR1);oil_tea_GLEAN_10412407(CBR1)	K00432+K00079+K00079
Metabolism	Amino acid metabolism	Valine, leucine and isoleucine degradation	12	281	0.788257	1	ko00280	oil_tea_GLEAN_10022459(At2g30660);oil_tea_GLEAN_10112359(At2g30660);oil_tea_GLEAN_10212881(BCAT2);oil_tea_GLEAN_10241286(BCAT2);oil_tea_GLEAN_10241293(BCAT1);oil_tea_GLEAN_10313784(BCAT2);oil_tea_GLEAN_10325473(AAT1);oil_tea_GLEAN_10330439(ALDH3H1);MSTRG.111047(At2g30660);MSTRG.59736(At2g30660);MSTRG.59738(At2g30650);MSTRG.75368(At2g30660)	K05605+K05605+K00826+K00826+K00826+K00826+K00626+K00128+K05605+K05605+K05605+K05605
Metabolism	Carbohydrate metabolism	Glyoxylate and dicarboxylate metabolism	17	388	0.789089	1	ko00630	oil_tea_GLEAN_10150876(fmdA);oil_tea_GLEAN_10193335(RBCS);oil_tea_GLEAN_10227126(AGT1);oil_tea_GLEAN_10234643(AGT1);oil_tea_GLEAN_10245239(SHM4);oil_tea_GLEAN_10245970(RBCS);oil_tea_GLEAN_10282529(AGT1);oil_tea_GLEAN_10290549(fmdA);oil_tea_GLEAN_10290560(fmdA);oil_tea_GLEAN_10325473(AAT1);oil_tea_GLEAN_10358661(GLN2);oil_tea_GLEAN_10380453(GLYK);oil_tea_GLEAN_10396610(HPR-A);oil_tea_GLEAN_1040096…	K01455+K01602+K00830+K00830+K00600+K01602+K00830+K01455+K01455+K00626+K01915+K15918+K15893+K01915+K00600+K15918+K15918
Metabolism	Global and overview maps	Carbon metabolism	68	1438	0.793157	1	ko01200	oil_tea_GLEAN_10011568(BCCP1);oil_tea_GLEAN_10019743(At1g32060);oil_tea_GLEAN_10022035(GAPA);oil_tea_GLEAN_10022459(At2g30660);oil_tea_GLEAN_10046238(ME1);oil_tea_GLEAN_10049590(At1g32060);oil_tea_GLEAN_10050000(MDH1);oil_tea_GLEAN_10056888(At3g55800);oil_tea_GLEAN_10060683(FBA2);oil_tea_GLEAN_10061183(GAPA);oil_tea_GLEAN_10061584(G6PD2);oil_tea_GLEAN_10078684(At2g16790);oil_tea_GLEAN_10085493(RP…	K02160+K00855+K05298+K05605+K00029+K00855+K00051+K01100+K01623+K05298+K00036+K00851+K01807+K00851+K00855+K00851+K00029+K00051+K05298+K05298+K05298+K05605+K00851+K01455+K00232+K01100+K00855+K00831+K01623+K00855+K00873+K01623+K00036+K01602+K00051+K00036+K01623+K00830+K00830+K01100+K00600+K01602+K01100+K00855+K00830+K01455+K01455+K00844+K00036+K00626+K01006+K01595+K00927+K15918+K15893+K01595+K00873+…
Metabolism	Lipid metabolism	Biosynthesis of unsaturated fatty acids	6	151	0.797007	1	ko01040	oil_tea_GLEAN_10160857(ACX2);oil_tea_GLEAN_10175071(FAD2);oil_tea_GLEAN_10316168(KCR1);oil_tea_GLEAN_10339551(FAD2);oil_tea_GLEAN_10359264(S-ACP-DES6);oil_tea_GLEAN_10406187(KCR1)	K00232+K10256+K10251+K10256+K03921+K10251
Metabolism	Amino acid metabolism	Tyrosine metabolism	9	223	0.818193	1	ko00350	oil_tea_GLEAN_10086469(TYDC1);oil_tea_GLEAN_10221738(ELI5);oil_tea_GLEAN_10233831(AS1);oil_tea_GLEAN_10233840(AS1);oil_tea_GLEAN_10258755(AS1);oil_tea_GLEAN_10359263(ADH1);oil_tea_GLEAN_10369666(At1g62810);oil_tea_GLEAN_10400636(At1g31672);MSTRG.3539(At5g53970)	K01593+K01593+K00422+K00422+K00422+K18857+K00276+K00276+K00815
Metabolism	Biosynthesis of other secondary metabolites	Tropane, piperidine and pyridine alkaloid biosynthesis	5	135	0.831816	1	ko00960	oil_tea_GLEAN_10206301(At5g06060);oil_tea_GLEAN_10337300(At5g06060);oil_tea_GLEAN_10369666(At1g62810);oil_tea_GLEAN_10400636(At1g31672);MSTRG.3539(At5g53970)	K08081+K08081+K00276+K00276+K00815
Metabolism	Nucleotide metabolism	Purine metabolism	19	445	0.832396	1	ko00230	oil_tea_GLEAN_10122398(APT5);oil_tea_GLEAN_10127076(RNR1);oil_tea_GLEAN_10144508(AMPD);oil_tea_GLEAN_10178718(OsI_37456);oil_tea_GLEAN_10203481(APS1);oil_tea_GLEAN_10219535(APT5);oil_tea_GLEAN_10253652(APS1);oil_tea_GLEAN_10272909(APT5);oil_tea_GLEAN_10276663(AMPD);oil_tea_GLEAN_10279621(APS1);oil_tea_GLEAN_10348228(At5g35170);oil_tea_GLEAN_10362131(TSO2);oil_tea_GLEAN_10371638(surE);oil_tea_GLEA…	K00759+K10807+K01490+K00873+K13811+K00759+K13811+K00759+K01490+K13811+K00939+K10808+K03787+K01490+K00759+K00873+K00759+K10808+K01490
Metabolism	Metabolism of terpenoids and polyketides	Limonene and pinene degradation	1	34	0.835105	1	ko00903	oil_tea_GLEAN_10330439(ALDH3H1)	K00128
Metabolism	Carbohydrate metabolism	Propanoate metabolism	9	230	0.84428	1	ko00640	oil_tea_GLEAN_10011568(BCCP1);oil_tea_GLEAN_10022459(At2g30660);oil_tea_GLEAN_10112359(At2g30660);oil_tea_GLEAN_10160857(ACX2);oil_tea_GLEAN_10325473(AAT1);MSTRG.111047(At2g30660);MSTRG.59736(At2g30660);MSTRG.59738(At2g30650);MSTRG.75368(At2g30660)	K02160+K05605+K05605+K00232+K00626+K05605+K05605+K05605+K05605
Metabolism	Lipid metabolism	Synthesis and degradation of ketone bodies	1	36	0.851704	1	ko00072	oil_tea_GLEAN_10325473(AAT1)	K00626
Cellular Processes	Transport and catabolism	Phagosome	19	460	0.869389	1	ko04145	oil_tea_GLEAN_10004093(TUBA3);oil_tea_GLEAN_10029366(TUBA3);oil_tea_GLEAN_10086267(TUBA);oil_tea_GLEAN_10132319(TUBB1);oil_tea_GLEAN_10166788(TUBB2);oil_tea_GLEAN_10181682(RAC5);oil_tea_GLEAN_10182835(TUBA3);oil_tea_GLEAN_10223834(TUBB2);oil_tea_GLEAN_10228805(TUBB1);oil_tea_GLEAN_10258268(TUBA);oil_tea_GLEAN_10266694(TUBA);oil_tea_GLEAN_10269145(TUBB1);oil_tea_GLEAN_10288795(At2g45070);oil_tea_G…	K07374+K07374+K07374+K07375+K07375+K04392+K07374+K07375+K07375+K07374+K07374+K07375+K09481+K07374+K07375+K07375+K07889+K04392+K02144
Metabolism	Lipid metabolism	Steroid biosynthesis	5	148	0.884803	1	ko00100	oil_tea_GLEAN_10013776(SMO1-1);oil_tea_GLEAN_10082587(OSCPNX1);oil_tea_GLEAN_10102775(SMO1-1);oil_tea_GLEAN_10123192(SMT2);oil_tea_GLEAN_10242530(SMT1)	K14423+K01853+K14423+K08242+K00559
Metabolism	Amino acid metabolism	Histidine metabolism	3	106	0.915843	1	ko00340	oil_tea_GLEAN_10009151(HISN4);oil_tea_GLEAN_10329916(SDC);oil_tea_GLEAN_10330439(ALDH3H1)	K01663+K01590+K00128
Metabolism	Metabolism of cofactors and vitamins	Ubiquinone and other terpenoid-quinone biosynthesis	8	236	0.924373	1	ko00130	oil_tea_GLEAN_10015105(CYP73A16);oil_tea_GLEAN_10156532(At5g58800);oil_tea_GLEAN_10273936(CYP73A14);oil_tea_GLEAN_10285525(NDC1);oil_tea_GLEAN_10398614(ICS2);oil_tea_GLEAN_10404520(MENB);oil_tea_GLEAN_10412220(NDC1);MSTRG.3539(At5g53970)	K00487+K03809+K00487+K17872+K02552+K01661+K17872+K00815
Genetic Information Processing	Replication and repair	Base excision repair	5	162	0.9252	1	ko03410	oil_tea_GLEAN_10014602(guaA);oil_tea_GLEAN_10092272(POL2A);oil_tea_GLEAN_10155998(POL2A);oil_tea_GLEAN_10243477(PCNA);MSTRG.75512(POL2A)	K01246+K02324+K02324+K04802+K02324
Metabolism	Metabolism of cofactors and vitamins	One carbon pool by folate	2	83	0.932397	1	ko00670	oil_tea_GLEAN_10245239(SHM4);MSTRG.185(SHM1)	K00600+K00600
Metabolism	Metabolism of cofactors and vitamins	Folate biosynthesis	3	117	0.94459	1	ko00790	oil_tea_GLEAN_10200562(FOLB1);oil_tea_GLEAN_10394859(SDR1);oil_tea_GLEAN_10412407(CBR1)	K01633+K00079+K00079
Metabolism	Metabolism of cofactors and vitamins	Vitamin B6 metabolism	1	55	0.945903	1	ko00750	oil_tea_GLEAN_10172267(PSAT1)	K00831
Genetic Information Processing	Folding, sorting and degradation	SNARE interactions in vesicular transport	7	235	0.961697	1	ko04130	oil_tea_GLEAN_10011997(SYP124);oil_tea_GLEAN_10015450(SYP124);oil_tea_GLEAN_10026506(SYP124);oil_tea_GLEAN_10113436(KN);oil_tea_GLEAN_10204813(KN);oil_tea_GLEAN_10238718(SYP124);oil_tea_GLEAN_10378694(SYP124)	K08486+K08486+K08486+K08486+K08486+K08486+K08486
Genetic Information Processing	Replication and repair	Nucleotide excision repair	9	286	0.962129	1	ko03420	oil_tea_GLEAN_10019724(RPA2A);oil_tea_GLEAN_10092272(POL2A);oil_tea_GLEAN_10155998(POL2A);oil_tea_GLEAN_10243477(PCNA);oil_tea_GLEAN_10270444(RPA2A);oil_tea_GLEAN_10391117(DDB2);MSTRG.115833(RAD23B);MSTRG.75512(POL2A);MSTRG.93090(RAD4)	K10739+K02324+K02324+K04802+K10739+K10140+K10839+K02324+K10838
Metabolism	Carbohydrate metabolism	Pyruvate metabolism	17	485	0.96745	1	ko00620	oil_tea_GLEAN_10011568(BCCP1);oil_tea_GLEAN_10046238(ME1);oil_tea_GLEAN_10050000(MDH1);oil_tea_GLEAN_10094215(ME1);oil_tea_GLEAN_10094681(MDH1);oil_tea_GLEAN_10178718(OsI_37456);oil_tea_GLEAN_10194888(MDH1);oil_tea_GLEAN_10200679(DLD);oil_tea_GLEAN_10207810(GLX1);oil_tea_GLEAN_10325473(AAT1);oil_tea_GLEAN_10330439(ALDH3H1);oil_tea_GLEAN_10358735(PPD);oil_tea_GLEAN_10367701(PPC2);oil_tea_GLEAN_104…	K02160+K00029+K00051+K00029+K00051+K00873+K00051+K00102+K01759+K00626+K00128+K01006+K01595+K01595+K00873+K01595+K01595
Metabolism	Metabolism of cofactors and vitamins	Riboflavin metabolism	1	66	0.969838	1	ko00740	oil_tea_GLEAN_10410473(PAP8)	K14379
Metabolism	Lipid metabolism	Sphingolipid metabolism	3	133	0.970499	1	ko00600	oil_tea_GLEAN_10223840(NCER1);oil_tea_GLEAN_10233894(At4g04930);oil_tea_GLEAN_10375443(At4g04930)	K12349+K04712+K04712
Genetic Information Processing	Replication and repair	Homologous recombination	8	278	0.977167	1	ko03440	oil_tea_GLEAN_10005951(BRCA1);oil_tea_GLEAN_10019724(RPA2A);oil_tea_GLEAN_10093681(BRCA1);oil_tea_GLEAN_10104931(At4g02110);oil_tea_GLEAN_10106267(ATM);oil_tea_GLEAN_10262709(BARD1);oil_tea_GLEAN_10263287(BRCA2B);oil_tea_GLEAN_10270444(RPA2A)	K10683+K10739+K10683+K10728+K04728+K10683+K08775+K10739
Metabolism	Energy metabolism	Oxidative phosphorylation	23	647	0.979675	1	ko00190	oil_tea_GLEAN_10000762(ATPD);oil_tea_GLEAN_10083173(PMA4);oil_tea_GLEAN_10095000(ndhF);oil_tea_GLEAN_10095635(AHA8);oil_tea_GLEAN_10103562(ATPC);oil_tea_GLEAN_10119830(ATPB);oil_tea_GLEAN_10120011(ATPC);oil_tea_GLEAN_10127907(PPA1);oil_tea_GLEAN_10130875(MTACP1);oil_tea_GLEAN_10136168(ATPC);oil_tea_GLEAN_10144958(ATPC);oil_tea_GLEAN_10167880(PPA1);oil_tea_GLEAN_10169168(ATPD);oil_tea_GLEAN_102203…	K02113+K01535+K05577+K01535+K02115+K02133+K02115+K01507+K03955+K02115+K02115+K01507+K02113+K01535+K01535+K01535+K02265+K01535+K01535+K02115+K01535+K01535+K02144
Metabolism	Carbohydrate metabolism	Butanoate metabolism	1	74	0.980282	1	ko00650	oil_tea_GLEAN_10325473(AAT1)	K00626
Environmental Information Processing	Signal transduction	Phosphatidylinositol signaling system	11	368	0.984309	1	ko04070	oil_tea_GLEAN_10053691(PTEN1);oil_tea_GLEAN_10119470(PTEN1);oil_tea_GLEAN_10212248(PLC6);oil_tea_GLEAN_10214265(PLC6);oil_tea_GLEAN_10243265(PLC2);oil_tea_GLEAN_10277567(DGK1);oil_tea_GLEAN_10289509(PIP5K4);oil_tea_GLEAN_10368869(PLC6);MSTRG.10606(DGK2);MSTRG.56396(DGK2);MSTRG.65525(DGK2)	K01110+K01110+K05857+K05857+K05857+K00901+K00889+K05857+K00901+K00901+K00901
Genetic Information Processing	Replication and repair	Mismatch repair	3	152	0.986435	1	ko03430	oil_tea_GLEAN_10019724(RPA2A);oil_tea_GLEAN_10243477(PCNA);oil_tea_GLEAN_10270444(RPA2A)	K10739+K04802+K10739
Metabolism	Metabolism of terpenoids and polyketides	Terpenoid backbone biosynthesis	8	295	0.986483	1	ko00900	oil_tea_GLEAN_10028496(HMG3);oil_tea_GLEAN_10123389(HMG3);oil_tea_GLEAN_10205183(Os07g0190000);oil_tea_GLEAN_10293373(SPS2);oil_tea_GLEAN_10303095(SPS2);oil_tea_GLEAN_10325473(AAT1);oil_tea_GLEAN_10327803(Os07g0190000);oil_tea_GLEAN_10385460(CHLP)	K00021+K00021+K01662+K05356+K05356+K00626+K01662+K10960
Genetic Information Processing	Folding, sorting and degradation	Protein export	6	242	0.987172	1	ko03060	oil_tea_GLEAN_10071682(PPF-1);oil_tea_GLEAN_10084639(PPF-1);oil_tea_GLEAN_10170624(SRP72);oil_tea_GLEAN_10288795(At2g45070);oil_tea_GLEAN_10297037(BIP1);MSTRG.5604(--)	K03217+K03217+K03108+K09481+K09490+K12275
Metabolism	Glycan biosynthesis and metabolism	Various types of N-glycan biosynthesis	4	186	0.988035	1	ko00513	oil_tea_GLEAN_10000845(HEXO3);oil_tea_GLEAN_10171392(HEXO3);oil_tea_GLEAN_10328638(HEXO3);oil_tea_GLEAN_10374247(HEXO3)	K12373+K12373+K12373+K12373
Metabolism	Glycan biosynthesis and metabolism	Other types of O-glycan biosynthesis	1	84	0.988411	1	ko00514	oil_tea_GLEAN_10400381(MUCI21)	K18134
Metabolism	Amino acid metabolism	Arginine biosynthesis	2	124	0.989263	1	ko00220	oil_tea_GLEAN_10358661(GLN2);oil_tea_GLEAN_10400969(GLN2)	K01915+K01915
Metabolism	Amino acid metabolism	Lysine degradation	4	190	0.98976	1	ko00310	oil_tea_GLEAN_10136904(LKR/SDH);oil_tea_GLEAN_10185213(SUVH6);oil_tea_GLEAN_10325473(AAT1);oil_tea_GLEAN_10330439(ALDH3H1)	K14157+K11420+K00626+K00128
Organismal Systems	Environmental adaptation	Plant-pathogen interaction	48	1268	0.992368	1	ko04626	oil_tea_GLEAN_10011605(RBOHF);oil_tea_GLEAN_10015115(PTI6);oil_tea_GLEAN_10022387(CNGC1);oil_tea_GLEAN_10044387(CUT1);oil_tea_GLEAN_10062176(CUT1);oil_tea_GLEAN_10070277(CPK13);oil_tea_GLEAN_10090097(KCS12);oil_tea_GLEAN_10092805(KCS20);oil_tea_GLEAN_10096089(CPK13);oil_tea_GLEAN_10104043(PR1B1);oil_tea_GLEAN_10132503(RBOHA);oil_tea_GLEAN_10148510(SUMM2);oil_tea_GLEAN_10166460(RPM1);oil_tea_GLEAN…	K13447+K13434+K05391+K15397+K15397+K13412+K15397+K15397+K13412+K13449+K13447+K13459+K13457+K18835+K13412+K13447+K13448+K13459+K15397+K13447+K13426+K13412+K13412+K15397+K13412+K05391+K13456+K13447+K05391+K13434+K13457+K05391+K13424+K05391+K13448+K13448+K15397+K05391+K05391+K02358+K13420+K13412+K13447+K20536+K20536+K20536+K13449+K20536
Metabolism	Global and overview maps	2-Oxocarboxylic acid metabolism	8	314	0.992649	1	ko01210	oil_tea_GLEAN_10101469(UGT74B1);oil_tea_GLEAN_10157779(IIL1);oil_tea_GLEAN_10185893(UGT74B1);oil_tea_GLEAN_10212881(BCAT2);oil_tea_GLEAN_10241286(BCAT2);oil_tea_GLEAN_10241293(BCAT1);oil_tea_GLEAN_10251174(UGT74B1);oil_tea_GLEAN_10313784(BCAT2)	K11820+K01703+K11820+K00826+K00826+K00826+K11820+K00826
Metabolism	Amino acid metabolism	Alanine, aspartate and glutamate metabolism	6	259	0.992927	1	ko00250	oil_tea_GLEAN_10227126(AGT1);oil_tea_GLEAN_10234643(AGT1);oil_tea_GLEAN_10282529(AGT1);oil_tea_GLEAN_10305378(PYRB3);oil_tea_GLEAN_10358661(GLN2);oil_tea_GLEAN_10400969(GLN2)	K00830+K00830+K00830+K00609+K01915+K01915
Genetic Information Processing	Transcription	RNA polymerase	3	173	0.994417	1	ko03020	oil_tea_GLEAN_10191733(--);oil_tea_GLEAN_10391600(GIP);MSTRG.85579(RPB2)	K14721+K03006+K03010
Genetic Information Processing	Folding, sorting and degradation	Ubiquitin mediated proteolysis	16	547	0.996243	1	ko04120	oil_tea_GLEAN_10082231(UPL4);oil_tea_GLEAN_10091834(CDC20-1);oil_tea_GLEAN_10107652(UBC32);oil_tea_GLEAN_10172889(RZPF34);oil_tea_GLEAN_10175674(UBC20);oil_tea_GLEAN_10185762(UBC2);oil_tea_GLEAN_10207319(UBC32);oil_tea_GLEAN_10222168(RZPF34);oil_tea_GLEAN_10256944(UBC4);oil_tea_GLEAN_10371449(CDC20-1);oil_tea_GLEAN_10389949(COP1);oil_tea_GLEAN_10391117(DDB2);oil_tea_GLEAN_10396641(UBC10);MSTRG.62…	K10590+K03363+K10578+K10144+K06688+K10573+K10578+K10144+K10576+K03363+K10143+K10140+K06689+K03358+K10573+K10144
Metabolism	Metabolism of cofactors and vitamins	Nicotinate and nicotinamide metabolism	1	144	0.999525	1	ko00760	oil_tea_GLEAN_10371638(surE)	K03787
Genetic Information Processing	Translation	Aminoacyl-tRNA biosynthesis	8	425	0.999857	1	ko00970	oil_tea_GLEAN_10050770(SYNC2);oil_tea_GLEAN_10058191(POPTRDRAFT_821063);MSTRG.113092(EMB2369);MSTRG.115443(At2g33840);MSTRG.47031(At1g28350);MSTRG.57483(At2g33840);MSTRG.73838(At1g28350);MSTRG.92490(EMB2369)	K01893+K01872+K01869+K01866+K01866+K01866+K01866+K01869
Metabolism	Amino acid metabolism	Phenylalanine, tyrosine and tryptophan biosynthesis	2	216	0.999869	1	ko00400	oil_tea_GLEAN_10222070(ADT3);MSTRG.3539(At5g53970)	K05359+K00815
Cellular Processes	Transport and catabolism	Endocytosis	23	891	0.999963	1	ko04144	oil_tea_GLEAN_10011530(--);oil_tea_GLEAN_10028667(ALPHA-ADR);oil_tea_GLEAN_10067294(HSP70);oil_tea_GLEAN_10071685(HSP70);oil_tea_GLEAN_10090016(HSP70);oil_tea_GLEAN_10102898(HSC-I);oil_tea_GLEAN_10118080(HSC-I);oil_tea_GLEAN_10135942(HSC-I);oil_tea_GLEAN_10194931(KINUC);oil_tea_GLEAN_10206492(HSC-I);oil_tea_GLEAN_10246569(PLDDELTA);oil_tea_GLEAN_10259677(PLDDELTA);oil_tea_GLEAN_10277615(At1g71790…	K19476+K11824+K03283+K03283+K03283+K03283+K03283+K03283+K10396+K03283+K01115+K01115+K10365+K00889+K03283+K18443+K03283+K10365+K01115+K07937+K07889+K07904+K03283
Metabolism	Carbohydrate metabolism	Glycolysis / Gluconeogenesis	14	646	0.999968	1	ko00010	oil_tea_GLEAN_10060683(FBA2);oil_tea_GLEAN_10173138(FBA6);oil_tea_GLEAN_10178718(OsI_37456);oil_tea_GLEAN_10181950(FBA2);oil_tea_GLEAN_10222515(FBA6);oil_tea_GLEAN_10271520(AKR4C9);oil_tea_GLEAN_10271522(AKR4C9);oil_tea_GLEAN_10290828(At4g37840);oil_tea_GLEAN_10330439(ALDH3H1);oil_tea_GLEAN_10359263(ADH1);oil_tea_GLEAN_10372576(PGK1);oil_tea_GLEAN_10408416(PKP4);MSTRG.108834(PFP-BETA);MSTRG.4303(…	K01623+K01623+K00873+K01623+K01623+K00002+K00002+K00844+K00128+K18857+K00927+K00873+K00895+K00134
Metabolism	Carbohydrate metabolism	Citrate cycle (TCA cycle)	3	294	0.999977	1	ko00020	oil_tea_GLEAN_10106030(ACLA-2);oil_tea_GLEAN_10207298(ACLB-2);oil_tea_GLEAN_10316564(ACLA-1)	K01648+K01648+K01648
Metabolism	Global and overview maps	Biosynthesis of amino acids	31	1150	0.999991	1	ko01230	oil_tea_GLEAN_10009151(HISN4);oil_tea_GLEAN_10056333(AKHSDH2);oil_tea_GLEAN_10060683(FBA2);oil_tea_GLEAN_10085493(RPI4);oil_tea_GLEAN_10157779(IIL1);oil_tea_GLEAN_10172267(PSAT1);oil_tea_GLEAN_10173138(FBA6);oil_tea_GLEAN_10178718(OsI_37456);oil_tea_GLEAN_10181950(FBA2);oil_tea_GLEAN_10200800(METE);oil_tea_GLEAN_10205602(AKHSDH2);oil_tea_GLEAN_10212881(BCAT2);oil_tea_GLEAN_10218416(P5CS);oil_tea_…	K01663+K12524+K01623+K01807+K01703+K00831+K01623+K00873+K01623+K00549+K12524+K00826+K12657+K05359+K01623+K00826+K00826+K00600+K10206+K00826+K10206+K01915+K10206+K00927+K01915+K00873+K00600+K00815+K00134+K10206+K00058
Genetic Information Processing	Folding, sorting and degradation	Protein processing in endoplasmic reticulum	24	1119	1	1	ko04141	oil_tea_GLEAN_10067294(HSP70);oil_tea_GLEAN_10071685(HSP70);oil_tea_GLEAN_10090016(HSP70);oil_tea_GLEAN_10102898(HSC-I);oil_tea_GLEAN_10107652(UBC32);oil_tea_GLEAN_10118080(HSC-I);oil_tea_GLEAN_10127535(RMA1H1);oil_tea_GLEAN_10133333(RMA1H1);oil_tea_GLEAN_10135942(HSC-I);oil_tea_GLEAN_10148428(RMA1H1);oil_tea_GLEAN_10162009(RMA1H1);oil_tea_GLEAN_10206492(HSC-I);oil_tea_GLEAN_10207319(UBC32);oil_t…	K03283+K03283+K03283+K03283+K10578+K03283+K10666+K10666+K03283+K10666+K10666+K03283+K10578+K09481+K09490+K03283+K03283+K13993+K06689+K10839+K01456+K12275+K03283+K10666
Genetic Information Processing	Translation	Ribosome biogenesis in eukaryotes	2	408	1	1	ko03008	oil_tea_GLEAN_10054974(FCF1);oil_tea_GLEAN_10271578(snu13)	K14566+K12845
Genetic Information Processing	Translation	Ribosome	13	1271	1	1	ko03010	oil_tea_GLEAN_10025677(RPL17B);oil_tea_GLEAN_10033134(RPL18B);oil_tea_GLEAN_10044417(RPS7);oil_tea_GLEAN_10085094(RPL34);oil_tea_GLEAN_10114719(RPL5A);oil_tea_GLEAN_10188548(RPL12);oil_tea_GLEAN_10240398(RPS5);oil_tea_GLEAN_10266961(RPL12);oil_tea_GLEAN_10299201(RPL10);oil_tea_GLEAN_10349102(RPS15A);MSTRG.108909(RPS15A);MSTRG.69021(RPS29A);MSTRG.88590(UBICEP52-7)	K02880+K02883+K02993+K02915+K02932+K02935+K02989+K02935+K02866+K02957+K02957+K02980+K02927
Genetic Information Processing	Translation	Nucleocytoplasmic transport	5	976	1	1	ko03013	oil_tea_GLEAN_10304461(PAB2);oil_tea_GLEAN_10367009(--);MSTRG.54819(PRORP1);MSTRG.7334(tif213);MSTRG.96619(NUP107)	K13126+K14306+K18213+K03242+K14301
Genetic Information Processing	Translation	mRNA surveillance pathway	8	671	1	1	ko03015	oil_tea_GLEAN_10135656(TOPP4);oil_tea_GLEAN_10206266(TOPP4);oil_tea_GLEAN_10207220(PAPS3);oil_tea_GLEAN_10282831(CFIS1);oil_tea_GLEAN_10304461(PAB2);oil_tea_GLEAN_10305741(At3g20650);oil_tea_GLEAN_10335604(CFIS1);MSTRG.19904(MSI1)	K06269+K06269+K14376+K14397+K13126+K00565+K14397+K14411
Genetic Information Processing	Folding, sorting and degradation	RNA degradation	8	625	1	1	ko03018	oil_tea_GLEAN_10100223(ABCI19);oil_tea_GLEAN_10206721(SPAC16C9.04c);oil_tea_GLEAN_10304461(PAB2);oil_tea_GLEAN_10337949(ABCI20);oil_tea_GLEAN_10392754(ABCI20);MSTRG.17651(cnot1);MSTRG.89199(RGTB2);MSTRG.94249(DCP2)	K12608+K10643+K13126+K12608+K12608+K12604+K12604+K12613
Genetic Information Processing	Transcription	Spliceosome	13	1084	1	1	ko03040	oil_tea_GLEAN_10013849(SF3B4);oil_tea_GLEAN_10067294(HSP70);oil_tea_GLEAN_10071685(HSP70);oil_tea_GLEAN_10090016(HSP70);oil_tea_GLEAN_10102898(HSC-I);oil_tea_GLEAN_10118080(HSC-I);oil_tea_GLEAN_10135942(HSC-I);oil_tea_GLEAN_10206492(HSC-I);oil_tea_GLEAN_10271578(snu13);oil_tea_GLEAN_10337143(HSC-I);oil_tea_GLEAN_10349067(HSP70);MSTRG.68639(HSP70);MSTRG.9132(--)	K12831+K03283+K03283+K03283+K03283+K03283+K03283+K03283+K12845+K03283+K03283+K03283+K12741

## Sheet: CPT1-vs-CPT3.path
KEGG_A_class	KEGG_B_class	Pathway	CPT1-vs-CPT3 (55)	All (24904)	Pvalue	Qvalue	Pathway ID	Genes	K_IDs
Metabolism	Global and overview maps	Biosynthesis of secondary metabolites	26	6207	0.000268923	0.0169442	ko01110	oil_tea_GLEAN_10028496(HMG3);oil_tea_GLEAN_10042221(CHS2);oil_tea_GLEAN_10111558(PER44);oil_tea_GLEAN_10112738(CHS3);oil_tea_GLEAN_10131147(AMPD);oil_tea_GLEAN_10132195(HMGS);oil_tea_GLEAN_10137511(CYP90A1);oil_tea_GLEAN_10138975(GLT1);oil_tea_GLEAN_10184204(ASP5);oil_tea_GLEAN_10201351(CUT1);oil_tea_GLEAN_10201880(CCOAOMT1);oil_tea_GLEAN_10205602(AKHSDH2);oil_tea_GLEAN_10213036(HEMA1);oil_tea_GL…	K00021+K00660+K00430+K00660+K01490+K01641+K09588+K00264+K00811+K15397+K00588+K12524+K02492+K00787+K00660+K00487+K05933+K00430+K12930+K00016+K18108+K15397+K00511+K01176+K15095+K15086
Metabolism	Global and overview maps	Metabolic pathways	37	11135	0.000608994	0.0169442	ko01100	oil_tea_GLEAN_10010126(Ctps1);oil_tea_GLEAN_10014583(Ctps1);oil_tea_GLEAN_10028496(HMG3);oil_tea_GLEAN_10042221(CHS2);oil_tea_GLEAN_10061941(PAO1);oil_tea_GLEAN_10064019(GK-2);oil_tea_GLEAN_10111558(PER44);oil_tea_GLEAN_10112738(CHS3);oil_tea_GLEAN_10120325(AGAL1);oil_tea_GLEAN_10131147(AMPD);oil_tea_GLEAN_10132195(HMGS);oil_tea_GLEAN_10137511(CYP90A1);oil_tea_GLEAN_10138975(GLT1);oil_tea_GLEAN_1…	K01937+K01937+K00021+K00660+K13366+K00942+K00430+K00660+K07407+K01490+K01641+K09588+K00264+K11816+K00811+K00278+K15397+K00588+K12524+K02492+K00469+K00787+K00278+K00660+K01213+K00487+K05933+K00430+K12930+K12373+K00016+K18108+K15397+K00511+K03801+K00799+K01176
Metabolism	Biosynthesis of other secondary metabolites	Flavonoid biosynthesis	5	326	0.000758697	0.0169442	ko00941	oil_tea_GLEAN_10042221(CHS2);oil_tea_GLEAN_10112738(CHS3);oil_tea_GLEAN_10201880(CCOAOMT1);oil_tea_GLEAN_10271959(CHS3);oil_tea_GLEAN_10292760(CYP73A13)	K00660+K00660+K00588+K00660+K00487
Metabolism	Amino acid metabolism	Alanine, aspartate and glutamate metabolism	4	259	0.00257163	0.0430747	ko00250	oil_tea_GLEAN_10138975(GLT1);oil_tea_GLEAN_10184204(ASP5);oil_tea_GLEAN_10188535(AO);oil_tea_GLEAN_10266940(AO)	K00264+K00811+K00278+K00278
Metabolism	Metabolism of terpenoids and polyketides	Monoterpenoid biosynthesis	3	170	0.00632122	0.0832303	ko00902	oil_tea_GLEAN_10334497(TPS10);MSTRG.110236(MNR1);MSTRG.56348(TPS13)	K18108+K15095+K15086
Metabolism	Glycan biosynthesis and metabolism	Glycosphingolipid biosynthesis - globo and isoglobo series	2	61	0.00806234	0.0832303	ko00603	oil_tea_GLEAN_10120325(AGAL1);oil_tea_GLEAN_10328638(HEXO3)	K07407+K12373
Organismal Systems	Environmental adaptation	Circadian rhythm - plant	3	191	0.0086957	0.0832303	ko04712	oil_tea_GLEAN_10042221(CHS2);oil_tea_GLEAN_10112738(CHS3);oil_tea_GLEAN_10271959(CHS3)	K00660+K00660+K00660
Metabolism	Glycan biosynthesis and metabolism	Other glycan degradation	2	98	0.0198805	0.166499	ko00511	oil_tea_GLEAN_10243108(ENGASE1);oil_tea_GLEAN_10328638(HEXO3)	K01227+K12373
Metabolism	Metabolism of terpenoids and polyketides	Terpenoid backbone biosynthesis	3	295	0.0274558	0.183812	ko00900	oil_tea_GLEAN_10028496(HMG3);oil_tea_GLEAN_10132195(HMGS);oil_tea_GLEAN_10247941(FPS)	K00021+K01641+K00787
Metabolism	Amino acid metabolism	Cysteine and methionine metabolism	4	536	0.0305418	0.183812	ko00270	oil_tea_GLEAN_10184204(ASP5);oil_tea_GLEAN_10205602(AKHSDH2);oil_tea_GLEAN_10299245(DK-ACO1);oil_tea_GLEAN_10331316(LDHA)	K00811+K12524+K05933+K00016
Metabolism	Metabolism of terpenoids and polyketides	Brassinosteroid biosynthesis	2	131	0.0340125	0.183812	ko00905	oil_tea_GLEAN_10051255(CYP72A154);oil_tea_GLEAN_10137511(CYP90A1)	K15639+K09588
Metabolism	Biosynthesis of other secondary metabolites	Phenylpropanoid biosynthesis	5	833	0.0363951	0.183812	ko00940	oil_tea_GLEAN_10111558(PER44);oil_tea_GLEAN_10201504(GT5);oil_tea_GLEAN_10201880(CCOAOMT1);oil_tea_GLEAN_10292760(CYP73A13);oil_tea_GLEAN_10311457(PER44)	K00430+K12356+K00588+K00487+K00430
Metabolism	Lipid metabolism	Fatty acid elongation	2	142	0.0393811	0.183812	ko00062	oil_tea_GLEAN_10201351(CUT1);oil_tea_GLEAN_10364405(KCS11)	K15397+K15397
Metabolism	Metabolism of cofactors and vitamins	Nicotinate and nicotinamide metabolism	2	144	0.0403898	0.183812	ko00760	oil_tea_GLEAN_10188535(AO);oil_tea_GLEAN_10266940(AO)	K00278+K00278
Metabolism	Metabolism of cofactors and vitamins	Lipoic acid metabolism	1	19	0.041152	0.183812	ko00785	oil_tea_GLEAN_10375569(LIP2P)	K03801
Metabolism	Metabolism of terpenoids and polyketides	Carotenoid biosynthesis	2	162	0.0498965	0.208942	ko00906	oil_tea_GLEAN_10075458(CYP707A2);MSTRG.40819(CYP707A2)	K09843+K09843
Metabolism	Glycan biosynthesis and metabolism	Glycosphingolipid biosynthesis - ganglio series	1	26	0.0558903	0.220274	ko00604	oil_tea_GLEAN_10328638(HEXO3)	K12373
Metabolism	Biosynthesis of other secondary metabolites	Anthocyanin biosynthesis	1	32	0.0683459	0.254399	ko00942	oil_tea_GLEAN_10327892(F3GT1)	K12930
Metabolism	Lipid metabolism	Synthesis and degradation of ketone bodies	1	36	0.0765598	0.269974	ko00072	oil_tea_GLEAN_10132195(HMGS)	K01641
Metabolism	Biosynthesis of other secondary metabolites	Stilbenoid, diarylheptanoid and gingerol biosynthesis	2	221	0.085748	0.287256	ko00945	oil_tea_GLEAN_10201880(CCOAOMT1);oil_tea_GLEAN_10292760(CYP73A13)	K00588+K00487
Environmental Information Processing	Membrane transport	ABC transporters	2	239	0.0978763	0.312272	ko02010	oil_tea_GLEAN_10125417(ABCC10);oil_tea_GLEAN_10346738(ABCC10)	K05666+K05666
Metabolism	Biosynthesis of other secondary metabolites	Monobactam biosynthesis	1	59	0.122428	0.361733	ko00261	oil_tea_GLEAN_10205602(AKHSDH2)	K12524
Metabolism	Amino acid metabolism	Arginine and proline metabolism	2	276	0.124177	0.361733	ko00330	oil_tea_GLEAN_10061941(PAO1);oil_tea_GLEAN_10184204(ASP5)	K13366+K00811
Metabolism	Carbohydrate metabolism	Butanoate metabolism	1	74	0.15113	0.421904	ko00650	oil_tea_GLEAN_10132195(HMGS)	K01641
Metabolism	Amino acid metabolism	Lysine biosynthesis	1	84	0.16975	0.454929	ko00300	oil_tea_GLEAN_10205602(AKHSDH2)	K12524
Metabolism	Glycan biosynthesis and metabolism	Glycosaminoglycan degradation	1	90	0.180729	0.465724	ko00531	oil_tea_GLEAN_10328638(HEXO3)	K12373
Metabolism	Nucleotide metabolism	Pyrimidine metabolism	2	368	0.195194	0.48437	ko00240	oil_tea_GLEAN_10010126(Ctps1);oil_tea_GLEAN_10014583(Ctps1)	K01937+K01937
Metabolism	Biosynthesis of other secondary metabolites	Isoquinoline alkaloid biosynthesis	1	106	0.209314	0.500858	ko00950	oil_tea_GLEAN_10184204(ASP5)	K00811
Metabolism	Amino acid metabolism	Arginine biosynthesis	1	124	0.240302	0.525136	ko00220	oil_tea_GLEAN_10184204(ASP5)	K00811
Metabolism	Lipid metabolism	Sphingolipid metabolism	1	133	0.255346	0.525136	ko00600	oil_tea_GLEAN_10120325(AGAL1)	K07407
Metabolism	Nucleotide metabolism	Purine metabolism	2	445	0.257822	0.525136	ko00230	oil_tea_GLEAN_10064019(GK-2);oil_tea_GLEAN_10131147(AMPD)	K00942+K01490
Metabolism	Metabolism of terpenoids and polyketides	Sesquiterpenoid and triterpenoid biosynthesis	1	135	0.258649	0.525136	ko00909	oil_tea_GLEAN_10374146(SQE1)	K00511
Metabolism	Biosynthesis of other secondary metabolites	Tropane, piperidine and pyridine alkaloid biosynthesis	1	135	0.258649	0.525136	ko00960	oil_tea_GLEAN_10184204(ASP5)	K00811
Metabolism	Lipid metabolism	Steroid biosynthesis	1	148	0.279772	0.551315	ko00100	oil_tea_GLEAN_10374146(SQE1)	K00511
Genetic Information Processing	Transcription	RNA polymerase	1	173	0.318745	0.592853	ko03020	oil_tea_GLEAN_10072833(Znrd1)	K03000
Metabolism	Energy metabolism	Nitrogen metabolism	1	176	0.32328	0.592853	ko00910	oil_tea_GLEAN_10138975(GLT1)	K00264
Metabolism	Glycan biosynthesis and metabolism	Various types of N-glycan biosynthesis	1	186	0.338184	0.592853	ko00513	oil_tea_GLEAN_10328638(HEXO3)	K12373
Metabolism	Carbohydrate metabolism	Ascorbate and aldarate metabolism	1	191	0.345515	0.592853	ko00053	oil_tea_GLEAN_10239562(MIOX1)	K00469
Genetic Information Processing	Transcription	Basal transcription factors	1	197	0.354207	0.592853	ko03022	oil_tea_GLEAN_10179767(--)	K03136
Metabolism	Amino acid metabolism	Phenylalanine metabolism	1	204	0.364205	0.592853	ko00360	oil_tea_GLEAN_10184204(ASP5)	K00811
Metabolism	Amino acid metabolism	Phenylalanine, tyrosine and tryptophan biosynthesis	1	216	0.380991	0.592853	ko00400	oil_tea_GLEAN_10184204(ASP5)	K00811
Metabolism	Amino acid metabolism	Tyrosine metabolism	1	223	0.390581	0.592853	ko00350	oil_tea_GLEAN_10184204(ASP5)	K00811
Metabolism	Carbohydrate metabolism	Propanoate metabolism	1	230	0.400025	0.592853	ko00640	oil_tea_GLEAN_10331316(LDHA)	K00016
Metabolism	Metabolism of cofactors and vitamins	Ubiquinone and other terpenoid-quinone biosynthesis	1	236	0.408006	0.592853	ko00130	oil_tea_GLEAN_10292760(CYP73A13)	K00487
Metabolism	Metabolism of other amino acids	beta-Alanine metabolism	1	236	0.408006	0.592853	ko00410	oil_tea_GLEAN_10061941(PAO1)	K13366
Metabolism	Metabolism of cofactors and vitamins	Porphyrin metabolism	1	239	0.411957	0.592853	ko00860	oil_tea_GLEAN_10213036(HEMA1)	K02492
Cellular Processes	Transport and catabolism	Autophagy - other	1	242	0.415882	0.592853	ko04136	oil_tea_GLEAN_10227694(ATG1C)	K08269
Metabolism	Carbohydrate metabolism	Galactose metabolism	1	278	0.461024	0.594885	ko00052	oil_tea_GLEAN_10120325(AGAL1)	K07407
Genetic Information Processing	Replication and repair	DNA replication	1	278	0.461024	0.594885	ko03030	oil_tea_GLEAN_10298443(MCM7)	K02210
Metabolism	Amino acid metabolism	Tryptophan metabolism	1	280	0.463429	0.594885	ko00380	oil_tea_GLEAN_10182527(YUC4)	K11816
Metabolism	Amino acid metabolism	Valine, leucine and isoleucine degradation	1	281	0.464627	0.594885	ko00280	oil_tea_GLEAN_10132195(HMGS)	K01641
Metabolism	Global and overview maps	Biosynthesis of amino acids	3	1150	0.469726	0.594885	ko01230	oil_tea_GLEAN_10138975(GLT1);oil_tea_GLEAN_10184204(ASP5);oil_tea_GLEAN_10205602(AKHSDH2)	K00264+K00811+K12524
Genetic Information Processing	Replication and repair	Nucleotide excision repair	1	286	0.47058	0.594885	ko03420	MSTRG.93090(RAD4)	K10838
Metabolism	Global and overview maps	2-Oxocarboxylic acid metabolism	1	314	0.502736	0.623765	ko01210	oil_tea_GLEAN_10184204(ASP5)	K00811
Metabolism	Amino acid metabolism	Glycine, serine and threonine metabolism	1	331	0.521315	0.635057	ko00260	oil_tea_GLEAN_10205602(AKHSDH2)	K12524
Organismal Systems	Environmental adaptation	Plant-pathogen interaction	3	1268	0.535824	0.641075	ko04626	oil_tea_GLEAN_10201351(CUT1);oil_tea_GLEAN_10314577(WRKY24);oil_tea_GLEAN_10364405(KCS11)	K15397+K13424+K15397
Metabolism	Lipid metabolism	Glycerolipid metabolism	1	393	0.583476	0.68584	ko00561	oil_tea_GLEAN_10120325(AGAL1)	K07407
Metabolism	Carbohydrate metabolism	Inositol phosphate metabolism	1	405	0.594557	0.686816	ko00562	oil_tea_GLEAN_10239562(MIOX1)	K00469
Metabolism	Carbohydrate metabolism	Pyruvate metabolism	1	485	0.661377	0.751055	ko00620	oil_tea_GLEAN_10331316(LDHA)	K00016
Metabolism	Carbohydrate metabolism	Pentose and glucuronate interconversions	1	509	0.679223	0.758466	ko00040	oil_tea_GLEAN_10273033(At1g80170)	K01213
Metabolism	Metabolism of other amino acids	Glutathione metabolism	1	536	0.698198	0.766873	ko00480	oil_tea_GLEAN_10380914(GSTU17)	K00799
Metabolism	Carbohydrate metabolism	Amino sugar and nucleotide sugar metabolism	1	622	0.751584	0.788338	ko00520	oil_tea_GLEAN_10328638(HEXO3)	K12373
Genetic Information Processing	Folding, sorting and degradation	RNA degradation	1	625	0.753268	0.788338	ko03018	oil_tea_GLEAN_10190947(CPN60B2)	K04077
Metabolism	Carbohydrate metabolism	Glycolysis / Gluconeogenesis	1	646	0.764748	0.788338	ko00010	oil_tea_GLEAN_10331316(LDHA)	K00016
Environmental Information Processing	Signal transduction	Plant hormone signal transduction	2	1236	0.764805	0.788338	ko04075	oil_tea_GLEAN_10060032(CYCD3-3);oil_tea_GLEAN_10090799(GH3.1)	K14505+K14487
Metabolism	Carbohydrate metabolism	Starch and sucrose metabolism	1	730	0.80565	0.817857	ko00500	oil_tea_GLEAN_10399886(AMY3)	K01176
Environmental Information Processing	Signal transduction	MAPK signaling pathway - plant	1	811	0.838444	0.838444	ko04016	oil_tea_GLEAN_10314577(WRKY24)	K13424

## Sheet: CPT1-vs-SPT1.path
KEGG_A_class	KEGG_B_class	Pathway	CPT1-vs-SPT1 (156)	All (24904)	Pvalue	Qvalue	Pathway ID	Genes	K_IDs
Metabolism	Metabolism of terpenoids and polyketides	Terpenoid backbone biosynthesis	14	295	5.55855e-09	2.7411e-07	ko00900	oil_tea_GLEAN_10028496(HMG3);oil_tea_GLEAN_10058306(HMG3);oil_tea_GLEAN_10084062(HMG3);oil_tea_GLEAN_10091607(HMG3);oil_tea_GLEAN_10108045(FPS);oil_tea_GLEAN_10123389(HMG3);oil_tea_GLEAN_10132195(HMGS);oil_tea_GLEAN_10148399(HMGS);oil_tea_GLEAN_10164372(AAT1);oil_tea_GLEAN_10247941(FPS);oil_tea_GLEAN_10308384(AAT1);oil_tea_GLEAN_10331698(HMGS);oil_tea_GLEAN_10344438(FPS);oil_tea_GLEAN_10347101(HM…	K00021+K00021+K00021+K00021+K00787+K00021+K01641+K01641+K00626+K00787+K00626+K01641+K00787+K01641
Environmental Information Processing	Signal transduction	MAPK signaling pathway - plant	22	811	7.83171e-09	2.7411e-07	ko04016	oil_tea_GLEAN_10007102(PR1B1);oil_tea_GLEAN_10007961(WRKY24);oil_tea_GLEAN_10016635(WRKY24);oil_tea_GLEAN_10039578(ERF.C.3);oil_tea_GLEAN_10053758(CML46);oil_tea_GLEAN_10069837(WRKY24);oil_tea_GLEAN_10100272(ERF1B);oil_tea_GLEAN_10138349(ACS1);oil_tea_GLEAN_10138352(ACS1);oil_tea_GLEAN_10167119(WRKY24);oil_tea_GLEAN_10171600(ETR2);oil_tea_GLEAN_10197960(ACS1);oil_tea_GLEAN_10199345(ERF.C.3);oil_t…	K13449+K13424+K13424+K14516+K02183+K13424+K14516+K20772+K20772+K13424+K14509+K20772+K14516+K20716+K14509+K20536+K13424+K13424+K13424+K20536+K13424+K13424
Metabolism	Carbohydrate metabolism	Pentose and glucuronate interconversions	17	509	2.32466e-08	5.42421e-07	ko00040	oil_tea_GLEAN_10018476(LAT59);oil_tea_GLEAN_10083959(PGA3);oil_tea_GLEAN_10086450(LAT59);oil_tea_GLEAN_10105689(plaa2);oil_tea_GLEAN_10185775(LAT59);oil_tea_GLEAN_10207424(PME28);oil_tea_GLEAN_10240733(PG2);oil_tea_GLEAN_10258146(LAT59);oil_tea_GLEAN_10295874(PECS-2.1);oil_tea_GLEAN_10302437(G9);oil_tea_GLEAN_10317639(LAT59);oil_tea_GLEAN_10376864(LAT59);oil_tea_GLEAN_10380748(LAT59);oil_tea_GLEA…	K01728+K01213+K01728+K01213+K01728+K01051+K01184+K01728+K01051+K01213+K01728+K01728+K01728+K01051+K01184+K01184+K01184
Metabolism	Lipid metabolism	Synthesis and degradation of ketone bodies	6	36	9.14739e-08	1.60079e-06	ko00072	oil_tea_GLEAN_10132195(HMGS);oil_tea_GLEAN_10148399(HMGS);oil_tea_GLEAN_10164372(AAT1);oil_tea_GLEAN_10308384(AAT1);oil_tea_GLEAN_10331698(HMGS);oil_tea_GLEAN_10347101(HMGS)	K01641+K01641+K00626+K00626+K01641+K01641
Metabolism	Amino acid metabolism	Cysteine and methionine metabolism	16	536	2.81637e-07	3.94292e-06	ko00270	oil_tea_GLEAN_10037585(AK2);oil_tea_GLEAN_10054677(AK2);oil_tea_GLEAN_10104134(DK-ACO1);oil_tea_GLEAN_10104137(DK-ACO1);oil_tea_GLEAN_10121544(LDHA);oil_tea_GLEAN_10138349(ACS1);oil_tea_GLEAN_10138352(ACS1);oil_tea_GLEAN_10139169(DK-ACO1);oil_tea_GLEAN_10139170(DK-ACO1);oil_tea_GLEAN_10139172(DK-ACO1);oil_tea_GLEAN_10140476(ACO1);oil_tea_GLEAN_10197960(ACS1);oil_tea_GLEAN_10299245(DK-ACO1);oil_te…	K00928+K00928+K05933+K05933+K00016+K20772+K20772+K05933+K05933+K05933+K05933+K20772+K05933+K05933+K00016+K00016
Metabolism	Biosynthesis of other secondary metabolites	Phenylpropanoid biosynthesis	18	833	5.10298e-06	5.95348e-05	ko00940	oil_tea_GLEAN_10013907(GT5);oil_tea_GLEAN_10060100(CCOAOMT1);oil_tea_GLEAN_10098101(CCOAOMT1);oil_tea_GLEAN_10111558(PER44);oil_tea_GLEAN_10151058(CCOAOMT1);oil_tea_GLEAN_10192505(TOGT1);oil_tea_GLEAN_10201504(GT5);oil_tea_GLEAN_10201880(CCOAOMT1);oil_tea_GLEAN_10250600(pod);oil_tea_GLEAN_10251202(PER41);oil_tea_GLEAN_10311457(PER44);oil_tea_GLEAN_10311468(PER44);oil_tea_GLEAN_10311530(PER44);oil…	K12356+K00588+K00588+K00430+K00588+K23260+K12356+K00588+K00430+K00430+K00430+K00430+K00430+K00430+K00430+K00430+K00430+K00430
Metabolism	Carbohydrate metabolism	Butanoate metabolism	6	74	7.15136e-06	7.08228e-05	ko00650	oil_tea_GLEAN_10132195(HMGS);oil_tea_GLEAN_10148399(HMGS);oil_tea_GLEAN_10164372(AAT1);oil_tea_GLEAN_10308384(AAT1);oil_tea_GLEAN_10331698(HMGS);oil_tea_GLEAN_10347101(HMGS)	K01641+K01641+K00626+K00626+K01641+K01641
Metabolism	Global and overview maps	Metabolic pathways	97	11135	8.09404e-06	7.08228e-05	ko01100	oil_tea_GLEAN_10002499(MIOX1);oil_tea_GLEAN_10012644(ACA1);oil_tea_GLEAN_10018476(LAT59);oil_tea_GLEAN_10028496(HMG3);oil_tea_GLEAN_10034589(RPI2);oil_tea_GLEAN_10037585(AK2);oil_tea_GLEAN_10046820(HEMA1);oil_tea_GLEAN_10054677(AK2);oil_tea_GLEAN_10055618(PIGA);oil_tea_GLEAN_10058306(HMG3);oil_tea_GLEAN_10060100(CCOAOMT1);oil_tea_GLEAN_10064019(GK-2);oil_tea_GLEAN_10064434(alg7);oil_tea_GLEAN_100…	K00469+K01674+K01728+K00021+K01807+K00928+K02492+K00928+K03857+K00021+K00588+K00942+K01001+K01213+K00021+K01728+K00021+K01535+K00588+K01648+K05933+K05933+K01674+K01213+K00787+K00430+K00016+K00021+K01641+K01115+K20772+K20772+K05933+K05933+K05933+K05933+K01807+K01641+K00588+K00799+K00799+K00626+K01183+K17839+K00423+K14652+K01728+K00278+K06611+K00423+K20772+K00588+K01051+K01535+K20623+K01184+K00787+…
Metabolism	Metabolism of terpenoids and polyketides	Brassinosteroid biosynthesis	7	131	1.92702e-05	0.00014988	ko00905	oil_tea_GLEAN_10051255(CYP72A154);oil_tea_GLEAN_10051264(CYP72A154);oil_tea_GLEAN_10077529(CYP72A154);oil_tea_GLEAN_10101971(CYP72A154);oil_tea_GLEAN_10155888(CYP72A154);oil_tea_GLEAN_10226767(CYP92C6);oil_tea_GLEAN_10285752(CYP72A154)	K15639+K15639+K15639+K15639+K15639+K20623+K15639
Organismal Systems	Environmental adaptation	Plant-pathogen interaction	21	1268	4.50874e-05	0.000315612	ko04626	oil_tea_GLEAN_10007102(PR1B1);oil_tea_GLEAN_10007961(WRKY24);oil_tea_GLEAN_10016635(WRKY24);oil_tea_GLEAN_10053758(CML46);oil_tea_GLEAN_10069837(WRKY24);oil_tea_GLEAN_10097796(CML41);oil_tea_GLEAN_10099469(CPK29);oil_tea_GLEAN_10123373(CPK5);oil_tea_GLEAN_10167119(WRKY24);oil_tea_GLEAN_10191662(CML41);oil_tea_GLEAN_10201557(CML41);oil_tea_GLEAN_10288898(MPK3);oil_tea_GLEAN_10292872(WRKY24);oil_te…	K13449+K13424+K13424+K02183+K13424+K13448+K13412+K13412+K13424+K13448+K13448+K20536+K13424+K13424+K13424+K20536+K15397+K13424+K13424+K04079+K13456
Metabolism	Global and overview maps	Biosynthesis of secondary metabolites	60	6207	0.00012298	0.000782597	ko01110	oil_tea_GLEAN_10028496(HMG3);oil_tea_GLEAN_10034589(RPI2);oil_tea_GLEAN_10037585(AK2);oil_tea_GLEAN_10046820(HEMA1);oil_tea_GLEAN_10054677(AK2);oil_tea_GLEAN_10058306(HMG3);oil_tea_GLEAN_10060100(CCOAOMT1);oil_tea_GLEAN_10084062(HMG3);oil_tea_GLEAN_10091607(HMG3);oil_tea_GLEAN_10098101(CCOAOMT1);oil_tea_GLEAN_10101344(ACLA-1);oil_tea_GLEAN_10104134(DK-ACO1);oil_tea_GLEAN_10104137(DK-ACO1);oil_tea…	K00021+K01807+K00928+K02492+K00928+K00021+K00588+K00021+K00021+K00588+K01648+K05933+K05933+K00787+K00430+K00016+K00021+K01641+K01115+K20772+K20772+K05933+K05933+K05933+K05933+K01807+K01641+K00588+K00626+K14652+K23260+K20772+K00588+K20623+K00787+K00430+K00430+K01785+K04125+K05933+K00901+K00626+K00430+K00430+K00430+K00430+K05933+K00016+K01641+K00430+K00430+K00787+K01641+K00016+K01177+K01807+K15397+…
Metabolism	Amino acid metabolism	Valine, leucine and isoleucine degradation	6	281	0.00870142	0.0507583	ko00280	oil_tea_GLEAN_10132195(HMGS);oil_tea_GLEAN_10148399(HMGS);oil_tea_GLEAN_10164372(AAT1);oil_tea_GLEAN_10308384(AAT1);oil_tea_GLEAN_10331698(HMGS);oil_tea_GLEAN_10347101(HMGS)	K01641+K01641+K00626+K00626+K01641+K01641
Metabolism	Carbohydrate metabolism	Propanoate metabolism	5	230	0.0150872	0.0812389	ko00640	oil_tea_GLEAN_10121544(LDHA);oil_tea_GLEAN_10164372(AAT1);oil_tea_GLEAN_10308384(AAT1);oil_tea_GLEAN_10331316(LDHA);oil_tea_GLEAN_10347481(LDHA)	K00016+K00626+K00626+K00016+K00016
Metabolism	Carbohydrate metabolism	Ascorbate and aldarate metabolism	4	191	0.0323772	0.161886	ko00053	oil_tea_GLEAN_10002499(MIOX1);oil_tea_GLEAN_10174785(Bp10);oil_tea_GLEAN_10190958(Bp10);oil_tea_GLEAN_10250858(Bp10)	K00469+K00423+K00423+K00423
Metabolism	Biosynthesis of other secondary metabolites	Stilbenoid, diarylheptanoid and gingerol biosynthesis	4	221	0.0506182	0.231376	ko00945	oil_tea_GLEAN_10060100(CCOAOMT1);oil_tea_GLEAN_10098101(CCOAOMT1);oil_tea_GLEAN_10151058(CCOAOMT1);oil_tea_GLEAN_10201880(CCOAOMT1)	K00588+K00588+K00588+K00588
Metabolism	Biosynthesis of other secondary metabolites	Monobactam biosynthesis	2	59	0.0528858	0.231376	ko00261	oil_tea_GLEAN_10037585(AK2);oil_tea_GLEAN_10054677(AK2)	K00928+K00928
Cellular Processes	Transport and catabolism	Autophagy - other	4	242	0.0661337	0.272315	ko04136	oil_tea_GLEAN_10157166(LST8);oil_tea_GLEAN_10227694(ATG1C);oil_tea_GLEAN_10248428(TOR);oil_tea_GLEAN_10408186(LST8)	K08266+K08269+K07203+K08266
Metabolism	Metabolism of terpenoids and polyketides	Carotenoid biosynthesis	3	162	0.0818565	0.318331	ko00906	oil_tea_GLEAN_10075458(CYP707A2);oil_tea_GLEAN_10270208(CYP707A2);MSTRG.40819(CYP707A2)	K09843+K09843+K09843
Metabolism	Amino acid metabolism	Lysine biosynthesis	2	84	0.0975269	0.35931	ko00300	oil_tea_GLEAN_10037585(AK2);oil_tea_GLEAN_10054677(AK2)	K00928+K00928
Metabolism	Biosynthesis of other secondary metabolites	Flavonoid biosynthesis	4	326	0.148816	0.520857	ko00941	oil_tea_GLEAN_10060100(CCOAOMT1);oil_tea_GLEAN_10098101(CCOAOMT1);oil_tea_GLEAN_10151058(CCOAOMT1);oil_tea_GLEAN_10201880(CCOAOMT1)	K00588+K00588+K00588+K00588
Metabolism	Carbohydrate metabolism	Pyruvate metabolism	5	485	0.189023	0.602666	ko00620	oil_tea_GLEAN_10121544(LDHA);oil_tea_GLEAN_10164372(AAT1);oil_tea_GLEAN_10308384(AAT1);oil_tea_GLEAN_10331316(LDHA);oil_tea_GLEAN_10347481(LDHA)	K00016+K00626+K00626+K00016+K00016
Environmental Information Processing	Membrane transport	ABC transporters	3	239	0.189409	0.602666	ko02010	oil_tea_GLEAN_10190991(ABCB21);oil_tea_GLEAN_10190992(ABCB11);oil_tea_GLEAN_10190994(ABCB11)	K05658+K05658+K05658
Metabolism	Metabolism of cofactors and vitamins	Nicotinate and nicotinamide metabolism	2	144	0.228032	0.69401	ko00760	oil_tea_GLEAN_10188535(AO);oil_tea_GLEAN_10266940(AO)	K00278+K00278
Metabolism	Metabolism of cofactors and vitamins	Vitamin B6 metabolism	1	55	0.292475	0.813393	ko00750	oil_tea_GLEAN_10372118(PDX12)	K06215
Metabolism	Carbohydrate metabolism	Pentose phosphate pathway	3	303	0.295471	0.813393	ko00030	oil_tea_GLEAN_10034589(RPI2);oil_tea_GLEAN_10141677(RPI2);oil_tea_GLEAN_10352832(RPI2)	K01807+K01807+K01807
Metabolism	Energy metabolism	Nitrogen metabolism	2	176	0.302117	0.813393	ko00910	oil_tea_GLEAN_10012644(ACA1);oil_tea_GLEAN_10105189(ACA1)	K01674+K01674
Metabolism	Amino acid metabolism	Lysine degradation	2	190	0.334288	0.849598	ko00310	oil_tea_GLEAN_10164372(AAT1);oil_tea_GLEAN_10308384(AAT1)	K00626+K00626
Metabolism	Metabolism of cofactors and vitamins	Riboflavin metabolism	1	66	0.339839	0.849598	ko00740	oil_tea_GLEAN_10181113(RIBA1)	K14652
Environmental Information Processing	Signal transduction	Plant hormone signal transduction	9	1236	0.370449	0.894188	ko04075	oil_tea_GLEAN_10007102(PR1B1);oil_tea_GLEAN_10039578(ERF.C.3);oil_tea_GLEAN_10100272(ERF1B);oil_tea_GLEAN_10171600(ETR2);oil_tea_GLEAN_10199345(ERF.C.3);oil_tea_GLEAN_10211951(XTH23);oil_tea_GLEAN_10244453(DPBF3);oil_tea_GLEAN_10253286(ETR2);oil_tea_GLEAN_10345123(XTH23)	K13449+K14516+K14516+K14509+K14516+K14504+K14432+K14509+K14504
Metabolism	Lipid metabolism	Fatty acid degradation	2	240	0.444639	0.91781	ko00071	oil_tea_GLEAN_10164372(AAT1);oil_tea_GLEAN_10308384(AAT1)	K00626+K00626
Genetic Information Processing	Folding, sorting and degradation	Protein export	2	242	0.448853	0.91781	ko03060	oil_tea_GLEAN_10155386(SECA2);oil_tea_GLEAN_10384940(SECY)	K03070+K10956
Metabolism	Amino acid metabolism	Alanine, aspartate and glutamate metabolism	2	259	0.483933	0.91781	ko00250	oil_tea_GLEAN_10188535(AO);oil_tea_GLEAN_10266940(AO)	K00278+K00278
Metabolism	Glycan biosynthesis and metabolism	Glycosylphosphatidylinositol (GPI)-anchor biosynthesis	1	110	0.499794	0.91781	ko00563	oil_tea_GLEAN_10055618(PIGA)	K03857
Metabolism	Metabolism of cofactors and vitamins	Folate biosynthesis	1	117	0.521416	0.91781	ko00790	oil_tea_GLEAN_10181113(RIBA1)	K14652
Metabolism	Carbohydrate metabolism	Galactose metabolism	2	278	0.521479	0.91781	ko00052	oil_tea_GLEAN_10190241(STS1);oil_tea_GLEAN_10266714(GALM)	K06611+K01785
Metabolism	Amino acid metabolism	Tryptophan metabolism	2	280	0.525324	0.91781	ko00380	oil_tea_GLEAN_10164372(AAT1);oil_tea_GLEAN_10308384(AAT1)	K00626+K00626
Metabolism	Metabolism of terpenoids and polyketides	Diterpenoid biosynthesis	1	122	0.536288	0.91781	ko00904	oil_tea_GLEAN_10293207(GA2OX1)	K04125
Genetic Information Processing	Folding, sorting and degradation	RNA degradation	4	625	0.552643	0.91781	ko03018	oil_tea_GLEAN_10126690(CAF1-11);oil_tea_GLEAN_10156301(CAF1-11);oil_tea_GLEAN_10221908(CAF1-11);MSTRG.75319(CAF1-11)	K12581+K12581+K12581+K12581
Metabolism	Lipid metabolism	Sphingolipid metabolism	1	133	0.567412	0.91781	ko00600	oil_tea_GLEAN_10375443(At4g04930)	K04712
Metabolism	Metabolism of terpenoids and polyketides	Sesquiterpenoid and triterpenoid biosynthesis	1	135	0.572843	0.91781	ko00909	oil_tea_GLEAN_10374146(SQE1)	K00511
Metabolism	Carbohydrate metabolism	Glycolysis / Gluconeogenesis	4	646	0.578862	0.91781	ko00010	oil_tea_GLEAN_10121544(LDHA);oil_tea_GLEAN_10266714(GALM);oil_tea_GLEAN_10331316(LDHA);oil_tea_GLEAN_10347481(LDHA)	K00016+K01785+K00016+K00016
Metabolism	Lipid metabolism	Ether lipid metabolism	1	138	0.580864	0.91781	ko00565	oil_tea_GLEAN_10132955(PLDDELTA)	K01115
Metabolism	Global and overview maps	2-Oxocarboxylic acid metabolism	2	314	0.587483	0.91781	ko01210	oil_tea_GLEAN_10037585(AK2);oil_tea_GLEAN_10054677(AK2)	K00928+K00928
Metabolism	Lipid metabolism	Fatty acid elongation	1	142	0.591326	0.91781	ko00062	oil_tea_GLEAN_10364405(KCS11)	K15397
Metabolism	Energy metabolism	Carbon fixation in photosynthetic organisms	3	488	0.59245	0.91781	ko00710	oil_tea_GLEAN_10034589(RPI2);oil_tea_GLEAN_10141677(RPI2);oil_tea_GLEAN_10352832(RPI2)	K01807+K01807+K01807
Metabolism	Lipid metabolism	Steroid biosynthesis	1	148	0.606534	0.91781	ko00100	oil_tea_GLEAN_10374146(SQE1)	K00511
Metabolism	Amino acid metabolism	Glycine, serine and threonine metabolism	2	331	0.616244	0.91781	ko00260	oil_tea_GLEAN_10037585(AK2);oil_tea_GLEAN_10054677(AK2)	K00928+K00928
Metabolism	Metabolism of other amino acids	Glutathione metabolism	3	536	0.655727	0.956269	ko00480	oil_tea_GLEAN_10157935(GSTU7);oil_tea_GLEAN_10157949(HSP26-A);oil_tea_GLEAN_10402500(GSTU7)	K00799+K00799+K00799
Environmental Information Processing	Signal transduction	Phosphatidylinositol signaling system	2	368	0.673507	0.962153	ko04070	oil_tea_GLEAN_10053758(CML46);oil_tea_GLEAN_10305845(DGK5)	K02183+K00901
Metabolism	Carbohydrate metabolism	Glyoxylate and dicarboxylate metabolism	2	388	0.701486	0.976471	ko00630	oil_tea_GLEAN_10164372(AAT1);oil_tea_GLEAN_10308384(AAT1)	K00626+K00626
Genetic Information Processing	Transcription	Basal transcription factors	1	197	0.711429	0.976471	ko03022	oil_tea_GLEAN_10179767(--)	K03136
Metabolism	Global and overview maps	Fatty acid metabolism	2	410	0.72995	0.982626	ko01212	oil_tea_GLEAN_10164372(AAT1);oil_tea_GLEAN_10308384(AAT1)	K00626+K00626
Metabolism	Energy metabolism	Oxidative phosphorylation	3	647	0.774297	0.983929	ko00190	oil_tea_GLEAN_10095635(AHA8);oil_tea_GLEAN_10220321(AHA8);oil_tea_GLEAN_10348095(AHA8)	K01535+K01535+K01535
Metabolism	Metabolism of other amino acids	beta-Alanine metabolism	1	236	0.774634	0.983929	ko00410	oil_tea_GLEAN_10172476(PAO5)	K17839
Metabolism	Metabolism of cofactors and vitamins	Porphyrin metabolism	1	239	0.778883	0.983929	ko00860	oil_tea_GLEAN_10046820(HEMA1)	K02492
Metabolism	Glycan biosynthesis and metabolism	N-Glycan biosynthesis	1	245	0.787143	0.983929	ko00510	oil_tea_GLEAN_10064434(alg7)	K01001
Metabolism	Amino acid metabolism	Arginine and proline metabolism	1	276	0.825179	0.993867	ko00330	oil_tea_GLEAN_10172476(PAO5)	K17839
Metabolism	Lipid metabolism	Glycerophospholipid metabolism	2	506	0.828647	0.993867	ko00564	oil_tea_GLEAN_10132955(PLDDELTA);oil_tea_GLEAN_10305845(DGK5)	K01115+K00901
Metabolism	Carbohydrate metabolism	Citrate cycle (TCA cycle)	1	294	0.84408	0.993867	ko00020	oil_tea_GLEAN_10101344(ACLA-1)	K01648
Metabolism	Global and overview maps	Biosynthesis of amino acids	5	1150	0.851886	0.993867	ko01230	oil_tea_GLEAN_10034589(RPI2);oil_tea_GLEAN_10037585(AK2);oil_tea_GLEAN_10054677(AK2);oil_tea_GLEAN_10141677(RPI2);oil_tea_GLEAN_10352832(RPI2)	K01807+K00928+K00928+K01807+K01807
Metabolism	Carbohydrate metabolism	Amino sugar and nucleotide sugar metabolism	2	622	0.904099	0.999725	ko00520	oil_tea_GLEAN_10167463(EP3);oil_tea_GLEAN_10275323(CHIT3)	K01183+K01183
Metabolism	Lipid metabolism	Glycerolipid metabolism	1	393	0.917025	0.999725	ko00561	oil_tea_GLEAN_10305845(DGK5)	K00901
Metabolism	Carbohydrate metabolism	Inositol phosphate metabolism	1	405	0.923147	0.999725	ko00562	oil_tea_GLEAN_10002499(MIOX1)	K00469
Metabolism	Nucleotide metabolism	Purine metabolism	1	445	0.940488	0.999725	ko00230	oil_tea_GLEAN_10064019(GK-2)	K00942
Cellular Processes	Transport and catabolism	Phagosome	1	460	0.945936	0.999725	ko04145	oil_tea_GLEAN_10384940(SECY)	K10956
Metabolism	Global and overview maps	Carbon metabolism	5	1438	0.950649	0.999725	ko01200	oil_tea_GLEAN_10034589(RPI2);oil_tea_GLEAN_10141677(RPI2);oil_tea_GLEAN_10164372(AAT1);oil_tea_GLEAN_10308384(AAT1);oil_tea_GLEAN_10352832(RPI2)	K01807+K01807+K00626+K00626+K01807
Cellular Processes	Transport and catabolism	Endocytosis	2	891	0.977198	0.999725	ko04144	oil_tea_GLEAN_10132955(PLDDELTA);oil_tea_GLEAN_10212198(CHC1)	K01115+K04646
Metabolism	Carbohydrate metabolism	Starch and sucrose metabolism	1	730	0.990494	0.999725	ko00500	oil_tea_GLEAN_10347717(BAM3)	K01177
Genetic Information Processing	Folding, sorting and degradation	Protein processing in endoplasmic reticulum	2	1119	0.993705	0.999725	ko04141	oil_tea_GLEAN_10384940(SECY);oil_tea_GLEAN_10408760(HSP83A)	K10956+K04079
Genetic Information Processing	Translation	Ribosome	1	1271	0.999725	0.999725	ko03010	oil_tea_GLEAN_10114719(RPL5A)	K02932

## Sheet: CPT3-vs-SPT3.path
KEGG_A_class	KEGG_B_class	Pathway	CPT3-vs-SPT3 (88)	All (24904)	Pvalue	Qvalue	Pathway ID	Genes	K_IDs
Metabolism	Carbohydrate metabolism	Pentose and glucuronate interconversions	18	509	1.85766e-13	9.84558e-12	ko00040	oil_tea_GLEAN_10018476(LAT59);oil_tea_GLEAN_10037918(PG2);oil_tea_GLEAN_10049862(PG2);oil_tea_GLEAN_10083959(PGA3);oil_tea_GLEAN_10083969(PME41);oil_tea_GLEAN_10105684(PME28);oil_tea_GLEAN_10105689(plaa2);oil_tea_GLEAN_10185775(LAT59);oil_tea_GLEAN_10273033(At1g80170);oil_tea_GLEAN_10298343(PGA3);oil_tea_GLEAN_10302432(PGA3);oil_tea_GLEAN_10348003(PME28);oil_tea_GLEAN_10376864(LAT59);oil_tea_GLEA…	K01728+K01184+K01184+K01213+K01051+K01051+K01213+K01728+K01213+K01213+K01213+K01051+K01728+K01051+K01184+K01184+K01184+K01184
Metabolism	Biosynthesis of other secondary metabolites	Stilbenoid, diarylheptanoid and gingerol biosynthesis	5	221	0.0011336	0.0300403	ko00945	oil_tea_GLEAN_10090464(SAT);oil_tea_GLEAN_10118366(OMT3);oil_tea_GLEAN_10190834(OMT3);oil_tea_GLEAN_10240270(OMT3);MSTRG.53262(OMT3)	K13065+K16040+K16040+K16040+K16040
Metabolism	Global and overview maps	Metabolic pathways	51	11135	0.00845794	0.149424	ko01100	oil_tea_GLEAN_10002499(MIOX1);oil_tea_GLEAN_10013776(SMO1-1);oil_tea_GLEAN_10018476(LAT59);oil_tea_GLEAN_10031267(PER16);oil_tea_GLEAN_10037918(PG2);oil_tea_GLEAN_10042477(nt5c3);oil_tea_GLEAN_10049862(PG2);oil_tea_GLEAN_10058306(HMG3);oil_tea_GLEAN_10081628(XDH1);oil_tea_GLEAN_10083959(PGA3);oil_tea_GLEAN_10083969(PME41);oil_tea_GLEAN_10090326(VHA-B2);oil_tea_GLEAN_10090464(SAT);oil_tea_GLEAN_10…	K00469+K14423+K01728+K00430+K01184+K01081+K01184+K00021+K00106+K01213+K01051+K02147+K13065+K01535+K05933+K01674+K01051+K01213+K01438+K00264+K01087+K20547+K20547+K00423+K01583+K01728+K20623+K01087+K01602+K00430+K20547+K01785+K01213+K01213+K05933+K01213+K00430+K01051+K15397+K08912+K01728+K01183+K01051+K00469+K01184+K01184+K05282+K01580+K01184+K01184+K00430
Metabolism	Metabolism of terpenoids and polyketides	Brassinosteroid biosynthesis	3	131	0.0112773	0.149424	ko00905	oil_tea_GLEAN_10077529(CYP72A154);oil_tea_GLEAN_10226767(CYP92C6);oil_tea_GLEAN_10285752(CYP72A154)	K15639+K20623+K15639
Metabolism	Carbohydrate metabolism	Ascorbate and aldarate metabolism	3	191	0.0302985	0.308869	ko00053	oil_tea_GLEAN_10002499(MIOX1);oil_tea_GLEAN_10174785(Bp10);oil_tea_GLEAN_10403146(MIOX1)	K00469+K00423+K00469
Organismal Systems	Environmental adaptation	Plant-pathogen interaction	9	1268	0.0349663	0.308869	ko04626	oil_tea_GLEAN_10007102(PR1B1);oil_tea_GLEAN_10099469(CPK29);oil_tea_GLEAN_10175602(CPK17);oil_tea_GLEAN_10234894(CPK17);oil_tea_GLEAN_10314577(WRKY24);oil_tea_GLEAN_10326902(WRKY24);oil_tea_GLEAN_10364405(KCS11);oil_tea_GLEAN_10394599(CPK29);oil_tea_GLEAN_10408760(HSP83A)	K13449+K13412+K13412+K13412+K13424+K13424+K15397+K13412+K04079
Genetic Information Processing	Folding, sorting and degradation	SNARE interactions in vesicular transport	3	235	0.0507446	0.374259	ko04130	oil_tea_GLEAN_10011997(SYP124);oil_tea_GLEAN_10026506(SYP124);oil_tea_GLEAN_10238718(SYP124)	K08486+K08486+K08486
Metabolism	Metabolism of other amino acids	Taurine and hypotaurine metabolism	1	17	0.0584204	0.374259	ko00430	oil_tea_GLEAN_10410186(GAD)	K01580
Environmental Information Processing	Signal transduction	MAPK signaling pathway - plant	6	811	0.0674017	0.374259	ko04016	oil_tea_GLEAN_10007102(PR1B1);oil_tea_GLEAN_10172234(CHIT1B);oil_tea_GLEAN_10172252(CEY00_Acc04863);oil_tea_GLEAN_10265530(CHIT1B);oil_tea_GLEAN_10314577(WRKY24);oil_tea_GLEAN_10326902(WRKY24)	K13449+K20547+K20547+K20547+K13424+K13424
Environmental Information Processing	Signal transduction	Plant hormone signal transduction	8	1236	0.0706149	0.374259	ko04075	oil_tea_GLEAN_10007102(PR1B1);oil_tea_GLEAN_10123301(BSK1);oil_tea_GLEAN_10148752(GH3.6);oil_tea_GLEAN_10162982(COI1);oil_tea_GLEAN_10244453(DPBF3);oil_tea_GLEAN_10247310(GH3.6);oil_tea_GLEAN_10305751(GH3.6);oil_tea_GLEAN_10395660(GH3.6)	K13449+K14500+K14487+K13463+K14432+K14487+K14487+K14487
Metabolism	Biosynthesis of other secondary metabolites	Caffeine metabolism	1	23	0.0782231	0.376893	ko00232	oil_tea_GLEAN_10081628(XDH1)	K00106
Metabolism	Energy metabolism	Nitrogen metabolism	2	176	0.128488	0.567487	ko00910	oil_tea_GLEAN_10105189(ACA1);oil_tea_GLEAN_10138975(GLT1)	K01674+K00264
Metabolism	Biosynthesis of other secondary metabolites	Phenylpropanoid biosynthesis	5	833	0.172007	0.649537	ko00940	oil_tea_GLEAN_10031267(PER16);oil_tea_GLEAN_10090464(SAT);oil_tea_GLEAN_10251202(PER41);oil_tea_GLEAN_10316520(GSVIVT00037159001);MSTRG.81247(PNC1)	K00430+K13065+K00430+K00430+K00430
Metabolism	Carbohydrate metabolism	Amino sugar and nucleotide sugar metabolism	4	622	0.177924	0.649537	ko00520	oil_tea_GLEAN_10172234(CHIT1B);oil_tea_GLEAN_10172252(CEY00_Acc04863);oil_tea_GLEAN_10265530(CHIT1B);oil_tea_GLEAN_10394751(EP3)	K20547+K20547+K20547+K01183
Environmental Information Processing	Membrane transport	ABC transporters	2	239	0.20691	0.649537	ko02010	oil_tea_GLEAN_10190994(ABCB11);oil_tea_GLEAN_10317527(ABCB15)	K05658+K05658
Metabolism	Energy metabolism	Photosynthesis - antenna proteins	1	68	0.214184	0.649537	ko00196	oil_tea_GLEAN_10364839(CAB40)	K08912
Cellular Processes	Transport and catabolism	Phagosome	3	460	0.222133	0.649537	ko04145	oil_tea_GLEAN_10086267(TUBA);oil_tea_GLEAN_10090326(VHA-B2);oil_tea_GLEAN_10266694(TUBA)	K07374+K02147+K07374
Metabolism	Carbohydrate metabolism	Butanoate metabolism	1	74	0.230745	0.649537	ko00650	oil_tea_GLEAN_10410186(GAD)	K01580
Metabolism	Amino acid metabolism	Alanine, aspartate and glutamate metabolism	2	259	0.232853	0.649537	ko00250	oil_tea_GLEAN_10138975(GLT1);oil_tea_GLEAN_10410186(GAD)	K00264+K01580
Metabolism	Metabolism of terpenoids and polyketides	Diterpenoid biosynthesis	1	122	0.351383	0.81227	ko00904	oil_tea_GLEAN_10409392(GA20OX1)	K05282
Metabolism	Amino acid metabolism	Arginine biosynthesis	1	124	0.355982	0.81227	ko00220	oil_tea_GLEAN_10121899(At4g17830)	K01438
Metabolism	Lipid metabolism	Cutin, suberine and wax biosynthesis	1	130	0.369584	0.81227	ko00073	oil_tea_GLEAN_10092209(FAR3)	K13356
Metabolism	Metabolism of terpenoids and polyketides	Sesquiterpenoid and triterpenoid biosynthesis	1	135	0.380702	0.81227	ko00909	oil_tea_GLEAN_10352372(OSCBPY)	K15813
Metabolism	Lipid metabolism	Fatty acid elongation	1	142	0.395943	0.81227	ko00062	oil_tea_GLEAN_10364405(KCS11)	K15397
Metabolism	Metabolism of cofactors and vitamins	Nicotinate and nicotinamide metabolism	1	144	0.400229	0.81227	ko00760	oil_tea_GLEAN_10042477(nt5c3)	K01081
Metabolism	Lipid metabolism	Steroid biosynthesis	1	148	0.40871	0.81227	ko00100	oil_tea_GLEAN_10013776(SMO1-1)	K14423
Metabolism	Carbohydrate metabolism	Inositol phosphate metabolism	2	405	0.420315	0.81227	ko00562	oil_tea_GLEAN_10002499(MIOX1);oil_tea_GLEAN_10403146(MIOX1)	K00469+K00469
Genetic Information Processing	Replication and repair	Base excision repair	1	162	0.437473	0.81227	ko03410	oil_tea_GLEAN_10152423(guaA)	K01246
Genetic Information Processing	Transcription	RNA polymerase	1	173	0.459099	0.81227	ko03020	oil_tea_GLEAN_10072833(Znrd1)	K03000
Metabolism	Nucleotide metabolism	Purine metabolism	2	445	0.468127	0.81227	ko00230	oil_tea_GLEAN_10042477(nt5c3);oil_tea_GLEAN_10081628(XDH1)	K01081+K00106
Cellular Processes	Transport and catabolism	Peroxisome	2	451	0.475101	0.81227	ko04146	oil_tea_GLEAN_10081628(XDH1);oil_tea_GLEAN_10092209(FAR3)	K00106+K13356
Genetic Information Processing	Transcription	Basal transcription factors	1	197	0.503469	0.827538	ko03022	oil_tea_GLEAN_10282695(TFIIB2)	K03124
Metabolism	Global and overview maps	Biosynthesis of secondary metabolites	22	6207	0.534392	0.827538	ko01110	oil_tea_GLEAN_10013776(SMO1-1);oil_tea_GLEAN_10031267(PER16);oil_tea_GLEAN_10042477(nt5c3);oil_tea_GLEAN_10058306(HMG3);oil_tea_GLEAN_10081628(XDH1);oil_tea_GLEAN_10090464(SAT);oil_tea_GLEAN_10104134(DK-ACO1);oil_tea_GLEAN_10121899(At4g17830);oil_tea_GLEAN_10138975(GLT1);oil_tea_GLEAN_10160869(TPPJ);oil_tea_GLEAN_10226767(CYP92C6);oil_tea_GLEAN_10231286(TPPJ);oil_tea_GLEAN_10245970(RBCS);oil_tea_…	K14423+K00430+K01081+K00021+K00106+K13065+K05933+K01438+K00264+K01087+K20623+K01087+K01602+K00430+K01785+K05933+K00430+K15813+K15397+K05282+K01580+K00430
Metabolism	Energy metabolism	Photosynthesis	1	221	0.544238	0.827538	ko00195	oil_tea_GLEAN_10228677(PETE)	K02638
Metabolism	Amino acid metabolism	Cysteine and methionine metabolism	2	536	0.567759	0.827538	ko00270	oil_tea_GLEAN_10104134(DK-ACO1);oil_tea_GLEAN_10299245(DK-ACO1)	K05933+K05933
Metabolism	Metabolism of other amino acids	beta-Alanine metabolism	1	236	0.568019	0.827538	ko00410	oil_tea_GLEAN_10410186(GAD)	K01580
Metabolism	Amino acid metabolism	Arginine and proline metabolism	1	276	0.625602	0.827538	ko00330	oil_tea_GLEAN_10181935(ADC2)	K01583
Metabolism	Carbohydrate metabolism	Galactose metabolism	1	278	0.628273	0.827538	ko00052	oil_tea_GLEAN_10266714(GALM)	K01785
Genetic Information Processing	Replication and repair	DNA replication	1	278	0.628273	0.827538	ko03030	oil_tea_GLEAN_10151073(Os01g0868300)	K02320
Genetic Information Processing	Replication and repair	Homologous recombination	1	278	0.628273	0.827538	ko03440	oil_tea_GLEAN_10106267(ATM)	K04728
Metabolism	Metabolism of terpenoids and polyketides	Terpenoid backbone biosynthesis	1	295	0.650228	0.827538	ko00900	oil_tea_GLEAN_10058306(HMG3)	K00021
Metabolism	Energy metabolism	Oxidative phosphorylation	2	647	0.67041	0.827538	ko00190	oil_tea_GLEAN_10090326(VHA-B2);oil_tea_GLEAN_10095635(AHA8)	K02147+K01535
Metabolism	Global and overview maps	2-Oxocarboxylic acid metabolism	1	314	0.673251	0.827538	ko01210	oil_tea_GLEAN_10121899(At4g17830)	K01438
Metabolism	Biosynthesis of other secondary metabolites	Flavonoid biosynthesis	1	326	0.687013	0.827538	ko00941	oil_tea_GLEAN_10090464(SAT)	K13065
Metabolism	Nucleotide metabolism	Pyrimidine metabolism	1	368	0.730818	0.845169	ko00240	oil_tea_GLEAN_10042477(nt5c3)	K01081
Metabolism	Carbohydrate metabolism	Starch and sucrose metabolism	2	730	0.733757	0.845169	ko00500	oil_tea_GLEAN_10160869(TPPJ);oil_tea_GLEAN_10231286(TPPJ)	K01087+K01087
Metabolism	Carbohydrate metabolism	Glyoxylate and dicarboxylate metabolism	1	388	0.74949	0.845169	ko00630	oil_tea_GLEAN_10245970(RBCS)	K01602
Metabolism	Energy metabolism	Carbon fixation in photosynthetic organisms	1	488	0.825282	0.911248	ko00710	oil_tea_GLEAN_10245970(RBCS)	K01602
Metabolism	Carbohydrate metabolism	Glycolysis / Gluconeogenesis	1	646	0.901423	0.973399	ko00010	oil_tea_GLEAN_10266714(GALM)	K01785
Metabolism	Global and overview maps	Biosynthesis of amino acids	2	1150	0.918301	0.973399	ko01230	oil_tea_GLEAN_10121899(At4g17830);oil_tea_GLEAN_10138975(GLT1)	K01438+K00264
Cellular Processes	Transport and catabolism	Endocytosis	1	891	0.959717	0.994717	ko04144	oil_tea_GLEAN_10022716(ALPHA-ADR)	K11824
Genetic Information Processing	Folding, sorting and degradation	Protein processing in endoplasmic reticulum	1	1119	0.982628	0.994717	ko04141	oil_tea_GLEAN_10408760(HSP83A)	K04079
Metabolism	Global and overview maps	Carbon metabolism	1	1438	0.994717	0.994717	ko01200	oil_tea_GLEAN_10245970(RBCS)	K01602

## Sheet: SPT3-vs-SPT1.path
KEGG_A_class	KEGG_B_class	Pathway	SPT3-vs-SPT1 (106)	All (24904)	Pvalue	Qvalue	Pathway ID	Genes	K_IDs
Genetic Information Processing	Replication and repair	DNA replication	19	278	8.16922e-18	4.90153e-16	ko03030	oil_tea_GLEAN_10002073(MCM4);oil_tea_GLEAN_10014599(MCM6);oil_tea_GLEAN_10043137(OsI_36121);oil_tea_GLEAN_10051964(MCM7);oil_tea_GLEAN_10066920(OsI_36121);oil_tea_GLEAN_10083822(MCM7);oil_tea_GLEAN_10092272(POL2A);oil_tea_GLEAN_10108760(MCM4);oil_tea_GLEAN_10151073(Os01g0868300);oil_tea_GLEAN_10152426(MCM6);oil_tea_GLEAN_10162998(PCNA);oil_tea_GLEAN_10220305(MCM5);oil_tea_GLEAN_10243477(PCNA);oil…	K02212+K02542+K02540+K02210+K02540+K02210+K02324+K02212+K02320+K02542+K04802+K02209+K04802+K02541+K02210+K02209+K02212+K02541+K02542
Environmental Information Processing	Signal transduction	Plant hormone signal transduction	21	1236	4.84303e-08	1.45291e-06	ko04075	oil_tea_GLEAN_10022344(ARF9);oil_tea_GLEAN_10061316(TIFY9);oil_tea_GLEAN_10080145(IAA17);oil_tea_GLEAN_10082827(IAA17);oil_tea_GLEAN_10089366(LAX5);oil_tea_GLEAN_10090799(GH3.1);oil_tea_GLEAN_10106883(IAA27);oil_tea_GLEAN_10148752(GH3.6);oil_tea_GLEAN_10162982(COI1);oil_tea_GLEAN_10164346(IAA17);oil_tea_GLEAN_10167853(MYC2);oil_tea_GLEAN_10228847(ARF5);oil_tea_GLEAN_10229130(GH3.6);oil_tea_GLEAN_…	K14486+K13464+K14484+K14484+K13946+K14487+K14484+K14487+K13463+K14484+K13422+K14486+K14487+K14484+K14487+K14486+K14486+K14487+K14484+K14487+K13946
Genetic Information Processing	Replication and repair	Base excision repair	5	162	0.00065382	0.0130764	ko03410	oil_tea_GLEAN_10014602(guaA);oil_tea_GLEAN_10092272(POL2A);oil_tea_GLEAN_10152423(guaA);oil_tea_GLEAN_10162998(PCNA);oil_tea_GLEAN_10243477(PCNA)	K01246+K02324+K01246+K04802+K04802
Metabolism	Biosynthesis of other secondary metabolites	Stilbenoid, diarylheptanoid and gingerol biosynthesis	5	221	0.00257926	0.0352511	ko00945	oil_tea_GLEAN_10118366(OMT3);oil_tea_GLEAN_10190834(OMT3);oil_tea_GLEAN_10240270(OMT3);oil_tea_GLEAN_10394310(SAT);MSTRG.53262(OMT3)	K16040+K16040+K16040+K13065+K16040
Metabolism	Biosynthesis of other secondary metabolites	Phenylpropanoid biosynthesis	10	833	0.00293759	0.0352511	ko00940	oil_tea_GLEAN_10031053(BGLU12);oil_tea_GLEAN_10031267(PER16);oil_tea_GLEAN_10062007(GT5);oil_tea_GLEAN_10106550(BGLU12);oil_tea_GLEAN_10155000(4CL3);oil_tea_GLEAN_10193558(PER16);oil_tea_GLEAN_10292616(CAD1);oil_tea_GLEAN_10356368(PER73);oil_tea_GLEAN_10394310(SAT);MSTRG.92584(4CL3)	K01188+K00430+K12356+K01188+K01904+K00430+K00083+K00430+K13065+K01904
Metabolism	Energy metabolism	Photosynthesis - antenna proteins	2	68	0.0340764	0.310054	ko00196	oil_tea_GLEAN_10025650(CAB7);oil_tea_GLEAN_10364839(CAB40)	K08908+K08912
Metabolism	Metabolism of terpenoids and polyketides	Monoterpenoid biosynthesis	3	170	0.036173	0.310054	ko00902	oil_tea_GLEAN_10013561(TPS10);oil_tea_GLEAN_10334497(TPS10);MSTRG.56348(TPS13)	K18108+K18108+K15086
Metabolism	Metabolism of other amino acids	Taurine and hypotaurine metabolism	1	17	0.0699674	0.524756	ko00430	oil_tea_GLEAN_10410186(GAD)	K01580
Metabolism	Metabolism of cofactors and vitamins	Porphyrin metabolism	3	239	0.0822196	0.548131	ko00860	oil_tea_GLEAN_10236887(PORA);oil_tea_GLEAN_10252336(CHLH);oil_tea_GLEAN_10325830(PORA)	K00218+K03403+K00218
Metabolism	Biosynthesis of other secondary metabolites	Caffeine metabolism	1	23	0.0934856	0.560913	ko00232	oil_tea_GLEAN_10081628(XDH1)	K00106
Metabolism	Metabolism of terpenoids and polyketides	Brassinosteroid biosynthesis	2	131	0.107461	0.586149	ko00905	oil_tea_GLEAN_10236016(CYP92C5);oil_tea_GLEAN_10384899(CYP92C6)	K20623+K20623
Genetic Information Processing	Replication and repair	Nucleotide excision repair	3	286	0.12292	0.586998	ko03420	oil_tea_GLEAN_10092272(POL2A);oil_tea_GLEAN_10162998(PCNA);oil_tea_GLEAN_10243477(PCNA)	K02324+K04802+K04802
Metabolism	Metabolism of terpenoids and polyketides	Zeatin biosynthesis	2	150	0.134082	0.586998	ko00908	oil_tea_GLEAN_10096668(ZOX1);MSTRG.55097(UGT73C2)	K13495+K13496
Genetic Information Processing	Replication and repair	Mismatch repair	2	152	0.136966	0.586998	ko03430	oil_tea_GLEAN_10162998(PCNA);oil_tea_GLEAN_10243477(PCNA)	K04802+K04802
Metabolism	Lipid metabolism	alpha-Linolenic acid metabolism	3	315	0.15104	0.594676	ko00592	oil_tea_GLEAN_10131410(OPR11);oil_tea_GLEAN_10146137(AOS1);oil_tea_GLEAN_10201305(TCS2)	K05894+K01723+K08241
Metabolism	Carbohydrate metabolism	Pentose and glucuronate interconversions	4	509	0.172054	0.594676	ko00040	oil_tea_GLEAN_10190076(PME40);oil_tea_GLEAN_10233385(PMEU1);oil_tea_GLEAN_10316190(At1g67750);oil_tea_GLEAN_10406166(At1g67750)	K01051+K01051+K01728+K01728
Metabolism	Energy metabolism	Nitrogen metabolism	2	176	0.172532	0.594676	ko00910	oil_tea_GLEAN_10118936(GLT1);oil_tea_GLEAN_10134716(GLU1)	K00264+K00284
Metabolism	Global and overview maps	Biosynthesis of secondary metabolites	31	6207	0.178403	0.594676	ko01110	oil_tea_GLEAN_10013561(TPS10);oil_tea_GLEAN_10021153(AKHSDH2);oil_tea_GLEAN_10031053(BGLU12);oil_tea_GLEAN_10031267(PER16);oil_tea_GLEAN_10053399(FLCY);oil_tea_GLEAN_10081628(XDH1);oil_tea_GLEAN_10106550(BGLU12);oil_tea_GLEAN_10118936(GLT1);oil_tea_GLEAN_10131410(OPR11);oil_tea_GLEAN_10132955(PLDDELTA);oil_tea_GLEAN_10146137(AOS1);oil_tea_GLEAN_10155000(4CL3);oil_tea_GLEAN_10164682(NCED1);oil_tea…	K18108+K12524+K01188+K00430+K05906+K00106+K01188+K00264+K05894+K01115+K01723+K01904+K09840+K05280+K00430+K08241+K00422+K20623+K00218+K01193+K03403+K00083+K00218+K18108+K00430+K20623+K13065+K01580+K13496+K15086+K01904
Metabolism	Biosynthesis of other secondary metabolites	Flavone and flavonol biosynthesis	1	50	0.192233	0.607052	ko00944	oil_tea_GLEAN_10183620(CYP75B2)	K05280
Metabolism	Biosynthesis of other secondary metabolites	Monobactam biosynthesis	1	59	0.22272	0.650443	ko00261	oil_tea_GLEAN_10021153(AKHSDH2)	K12524
Metabolism	Energy metabolism	Photosynthesis	2	221	0.242267	0.650443	ko00195	oil_tea_GLEAN_10228677(PETE);oil_tea_GLEAN_10355994(PSBO)	K02638+K02716
Metabolism	Metabolism of cofactors and vitamins	Ubiquinone and other terpenoid-quinone biosynthesis	2	236	0.265896	0.650443	ko00130	oil_tea_GLEAN_10155000(4CL3);MSTRG.92584(4CL3)	K01904+K01904
Metabolism	Metabolism of other amino acids	beta-Alanine metabolism	2	236	0.265896	0.650443	ko00410	oil_tea_GLEAN_10410186(GAD);MSTRG.111047(At2g30660)	K01580+K05605
Environmental Information Processing	Membrane transport	ABC transporters	2	239	0.270626	0.650443	ko02010	oil_tea_GLEAN_10212640(ABCC10);oil_tea_GLEAN_10346738(ABCC10)	K05666+K05666
Metabolism	Carbohydrate metabolism	Butanoate metabolism	1	74	0.271018	0.650443	ko00650	oil_tea_GLEAN_10410186(GAD)	K01580
Metabolism	Amino acid metabolism	Lysine biosynthesis	1	84	0.301553	0.67136	ko00300	oil_tea_GLEAN_10021153(AKHSDH2)	K12524
Metabolism	Amino acid metabolism	Alanine, aspartate and glutamate metabolism	2	259	0.302112	0.67136	ko00250	oil_tea_GLEAN_10118936(GLT1);oil_tea_GLEAN_10410186(GAD)	K00264+K01580
Metabolism	Metabolism of other amino acids	Cyanoamino acid metabolism	2	275	0.327149	0.701033	ko00460	oil_tea_GLEAN_10031053(BGLU12);oil_tea_GLEAN_10106550(BGLU12)	K01188+K01188
Metabolism	Biosynthesis of other secondary metabolites	Isoquinoline alkaloid biosynthesis	1	106	0.364341	0.753809	ko00950	oil_tea_GLEAN_10233831(AS1)	K00422
Metabolism	Biosynthesis of other secondary metabolites	Flavonoid biosynthesis	2	326	0.40503	0.786733	ko00941	oil_tea_GLEAN_10183620(CYP75B2);oil_tea_GLEAN_10394310(SAT)	K05280+K13065
Metabolism	Lipid metabolism	Cutin, suberine and wax biosynthesis	1	130	0.426473	0.786733	ko00073	oil_tea_GLEAN_10222030(FAR3)	K13356
Metabolism	Lipid metabolism	Sphingolipid metabolism	1	133	0.433804	0.786733	ko00600	oil_tea_GLEAN_10276426(SBH1)	K04713
Metabolism	Metabolism of terpenoids and polyketides	Sesquiterpenoid and triterpenoid biosynthesis	1	135	0.438639	0.786733	ko00909	oil_tea_GLEAN_10115022(TPS13)	K14175
Metabolism	Lipid metabolism	Ether lipid metabolism	1	138	0.445815	0.786733	ko00565	oil_tea_GLEAN_10132955(PLDDELTA)	K01115
Metabolism	Nucleotide metabolism	Pyrimidine metabolism	2	368	0.465892	0.798673	ko00240	oil_tea_GLEAN_10143521(DUT);oil_tea_GLEAN_10333360(DUT)	K01520+K01520
Metabolism	Metabolism of terpenoids and polyketides	Carotenoid biosynthesis	1	162	0.50005	0.833417	ko00906	oil_tea_GLEAN_10164682(NCED1)	K09840
Metabolism	Amino acid metabolism	Lysine degradation	1	190	0.556709	0.902771	ko00310	oil_tea_GLEAN_10009761(EZA1)	K11430
Cellular Processes	Transport and catabolism	Peroxisome	2	451	0.574711	0.907438	ko04146	oil_tea_GLEAN_10081628(XDH1);oil_tea_GLEAN_10222030(FAR3)	K00106+K13356
Metabolism	Carbohydrate metabolism	Starch and sucrose metabolism	3	730	0.604441	0.917244	ko00500	oil_tea_GLEAN_10031053(BGLU12);oil_tea_GLEAN_10106550(BGLU12);oil_tea_GLEAN_10241895(INV1)	K01188+K01188+K01193
Metabolism	Amino acid metabolism	Tyrosine metabolism	1	223	0.615367	0.917244	ko00350	oil_tea_GLEAN_10233831(AS1)	K00422
Metabolism	Carbohydrate metabolism	Propanoate metabolism	1	230	0.626784	0.917244	ko00640	MSTRG.111047(At2g30660)	K05605
Metabolism	Amino acid metabolism	Cysteine and methionine metabolism	2	536	0.668712	0.933899	ko00270	oil_tea_GLEAN_10021153(AKHSDH2);oil_tea_GLEAN_10190861(--)	K12524+K00558
Metabolism	Carbohydrate metabolism	Galactose metabolism	1	278	0.696522	0.933899	ko00052	oil_tea_GLEAN_10241895(INV1)	K01193
Metabolism	Amino acid metabolism	Tryptophan metabolism	1	280	0.699129	0.933899	ko00380	oil_tea_GLEAN_10182527(YUC4)	K11816
Metabolism	Amino acid metabolism	Valine, leucine and isoleucine degradation	1	281	0.700425	0.933899	ko00280	MSTRG.111047(At2g30660)	K05605
Metabolism	Metabolism of terpenoids and polyketides	Terpenoid backbone biosynthesis	1	295	0.717988	0.936505	ko00900	oil_tea_GLEAN_10053399(FLCY)	K05906
Metabolism	Carbohydrate metabolism	Amino sugar and nucleotide sugar metabolism	2	622	0.746195	0.948255	ko00520	oil_tea_GLEAN_10131698(Cht4);oil_tea_GLEAN_10180786(UPTG)	K01183+K13379
Metabolism	Amino acid metabolism	Glycine, serine and threonine metabolism	1	331	0.758604	0.948255	ko00260	oil_tea_GLEAN_10021153(AKHSDH2)	K12524
Metabolism	Global and overview maps	Metabolic pathways	44	11135	0.776583	0.950918	ko01100	oil_tea_GLEAN_10009761(EZA1);oil_tea_GLEAN_10013561(TPS10);oil_tea_GLEAN_10021153(AKHSDH2);oil_tea_GLEAN_10025650(CAB7);oil_tea_GLEAN_10031053(BGLU12);oil_tea_GLEAN_10031267(PER16);oil_tea_GLEAN_10081628(XDH1);oil_tea_GLEAN_10106550(BGLU12);oil_tea_GLEAN_10111143(GAPB);oil_tea_GLEAN_10115022(TPS13);oil_tea_GLEAN_10118936(GLT1);oil_tea_GLEAN_10131410(OPR11);oil_tea_GLEAN_10131698(Cht4);oil_tea_GLE…	K11430+K18108+K12524+K08908+K01188+K00430+K00106+K01188+K05298+K14175+K00264+K05894+K01183+K01115+K01520+K01723+K01904+K09840+K13379+K11816+K05280+K01051+K00558+K00430+K01051+K00422+K20623+K00218+K01193+K03403+K04713+K00083+K01728+K00218+K01520+K18108+K00430+K08912+K20623+K13065+K01728+K01580+K05605+K01904
Metabolism	Carbohydrate metabolism	Glyoxylate and dicarboxylate metabolism	1	388	0.811378	0.973653	ko00630	oil_tea_GLEAN_10134716(GLU1)	K00284
Metabolism	Nucleotide metabolism	Purine metabolism	1	445	0.852699	0.99617	ko00230	oil_tea_GLEAN_10081628(XDH1)	K00106
Metabolism	Energy metabolism	Carbon fixation in photosynthetic organisms	1	488	0.877812	0.99617	ko00710	oil_tea_GLEAN_10111143(GAPB)	K05298
Metabolism	Lipid metabolism	Glycerophospholipid metabolism	1	506	0.887019	0.99617	ko00564	oil_tea_GLEAN_10132955(PLDDELTA)	K01115
Cellular Processes	Transport and catabolism	Endocytosis	2	891	0.896766	0.99617	ko04144	oil_tea_GLEAN_10132955(PLDDELTA);oil_tea_GLEAN_10179410(DRP2A)	K01115+K01528
Metabolism	Global and overview maps	Biosynthesis of amino acids	2	1150	0.959444	0.99617	ko01230	oil_tea_GLEAN_10021153(AKHSDH2);oil_tea_GLEAN_10118936(GLT1)	K12524+K00264
Environmental Information Processing	Signal transduction	MAPK signaling pathway - plant	1	811	0.970309	0.99617	ko04016	oil_tea_GLEAN_10167853(MYC2)	K13422
Genetic Information Processing	Translation	Nucleocytoplasmic transport	1	976	0.985692	0.99617	ko03013	oil_tea_GLEAN_10228161(EF1)	K03231
Metabolism	Global and overview maps	Carbon metabolism	2	1438	0.986431	0.99617	ko01200	oil_tea_GLEAN_10111143(GAPB);MSTRG.111047(At2g30660)	K05298+K05605
Genetic Information Processing	Transcription	Spliceosome	1	1084	0.991151	0.99617	ko03040	oil_tea_GLEAN_10214450(PRP40A)	K12821
Genetic Information Processing	Translation	Ribosome	1	1271	0.99617	0.99617	ko03010	oil_tea_GLEAN_10266961(RPL12)	K02935
