# Supplementary material for: Gene coexpression analysis reveals key pathways and hub genes related to late-acting self-incompatibility in Camellia oleifera
Source: Front Plant Sci. 2023 Jan 24;13:1065872. doi: 10.3389/fpls.2022.1065872 (PMC9902722; doi:10.3389/fpls.2022.1065872)
Supplement: Supplementary file 7 [file Table_4.xls]

id	HJ-1D-1_fpkm	HJ-1D-2_fpkm	HJ-1D-3_fpkm	HJ-3D-1_fpkm	HJ-3D-2_fpkm	HJ-3D-3_fpkm	HJ-5D-1_fpkm	HJ-5D-2_fpkm	HJ-5D-3_fpkm	HJ1D-1_fpkm	HJ1D-2_fpkm	HJ1D-3_fpkm	HJCP-1D-1_fpkm	HJCP-1D-2_fpkm	HJCP-1D-3_fpkm	HJCP-3D-1_fpkm	HJCP-3D-2_fpkm	HJCP-3D-3_fpkm	HJSP-1D-1_fpkm	HJSP-1D-2_fpkm	HJSP-1D-3_fpkm	HJSP-3D-1_fpkm	HJSP-3D-2_fpkm	HJSP-3D-3_fpkm	HS-1D-1_fpkm	HS-1D-2_fpkm	HS-1D-3_fpkm	HS-3D-1_fpkm	HS-3D-2_fpkm	HS-3D-3_fpkm	HS-5D-1_fpkm	HS-5D-2_fpkm	HS-5D-3_fpkm	HS1D-1_fpkm	HS1D-2_fpkm	HS1D-3_fpkm	HSSP-1D-1_fpkm	HSSP-1D-2_fpkm	HSSP-1D-3_fpkm	HSSP-3D-1_fpkm	HSSP-3D-2_fpkm	HSSP-3D-3_fpkm	HJ-1D-1_count	HJ-1D-2_count	HJ-1D-3_count	HJ-3D-1_count	HJ-3D-2_count	HJ-3D-3_count	HJ-5D-1_count
MSTRG.100471	7.53	10.02	8.31	4.07	3.81	4.76	8.54	10.02	9.80	1.88	2.07	1.56	2.38	1.46	1.59	2.80	2.81	2.43	3.31	2.07	1.62	3.58	3.68	6.46	28.22	13.92	18.91	19.97	22.05	23.05	18.57	14.93	14.68	3.23	3.08	2.67	5.32	2.77	3.63	11.07	11.01	4.35	223.68	308.08	224.50	133.52	87.89	115.89	291.93
MSTRG.100508	23.00	27.47	22.91	27.77	23.97	31.49	35.69	31.97	24.98	27.14	16.03	20.99	53.89	50.60	59.34	32.54	50.30	45.71	62.19	82.77	90.33	74.57	72.68	89.61	16.86	21.51	17.11	6.49	9.63	18.48	11.16	25.22	22.30	56.56	49.99	60.66	60.56	61.17	41.05	34.30	36.80	59.04	565.21	698.42	511.80	752.40	457.07	633.80	1008.44
MSTRG.100523	34.78	31.51	42.29	41.13	47.53	41.61	39.67	28.84	39.28	20.04	25.36	19.77	21.02	15.73	16.26	21.34	21.02	19.76	19.65	12.72	17.25	15.37	22.74	35.87	18.12	13.53	21.36	18.92	20.08	11.39	14.49	12.33	20.81	14.64	15.94	15.77	11.08	13.54	10.19	15.28	9.08	15.50	398.00	373.00	440.00	519.00	422.00	390.00	522.00
MSTRG.100751	3.13	4.07	3.40	6.22	3.00	2.79	3.62	2.83	5.12	6.83	11.46	11.21	6.66	5.07	7.95	5.74	8.24	7.13	9.18	7.25	9.15	6.68	7.60	11.17	1.70	2.27	1.25	1.72	1.82	1.62	2.53	2.34	3.17	2.12	2.01	2.06	1.12	2.01	0.53	0.52	0.87	1.12	20.16	27.09	19.89	44.16	14.96	14.69	26.76
MSTRG.101454	6.19	11.62	6.90	12.92	12.76	14.89	13.27	8.97	8.91	8.51	10.88	10.56	4.89	5.35	3.84	4.96	4.11	5.48	3.13	2.41	3.42	4.91	6.54	5.46	15.10	19.74	15.55	25.11	25.79	23.58	25.07	30.96	33.63	48.36	39.29	44.25	9.04	12.46	13.04	17.04	15.30	14.13	70.00	136.00	71.00	161.15	112.00	138.00	172.56
MSTRG.101534	1.60	2.77	1.67	1.45	0.65	1.23	1.39	1.41	1.39	2.83	2.25	3.74	2.06	2.04	3.87	2.68	3.05	1.70	2.41	2.74	3.69	3.90	3.55	2.43	1.36	1.15	0.30	1.44	1.19	1.18	0.79	1.62	1.44	1.08	1.86	1.37	0.36	0.73	0.87	1.89	0.56	0.43	19.00	34.00	18.00	19.00	6.00	12.00	19.00
MSTRG.101614	9.64	8.92	9.08	13.22	15.58	14.42	8.11	9.03	8.19	7.59	9.29	7.63	5.67	7.77	4.50	5.57	7.00	7.19	5.99	5.10	4.63	5.26	6.50	6.15	4.14	4.11	3.81	2.73	4.92	3.33	2.89	2.55	3.27	3.52	3.62	3.47	3.19	2.88	2.70	2.24	3.19	2.66	144.19	134.45	120.78	213.33	169.62	168.57	134.80
MSTRG.101852	12.62	13.24	13.96	18.23	16.31	15.74	12.91	13.55	15.58	5.68	8.99	8.51	1.79	3.02	1.76	3.97	3.44	2.97	2.51	1.80	2.04	3.02	4.84	4.35	7.48	8.26	3.02	11.30	13.83	10.51	13.95	17.25	18.92	4.98	5.02	6.84	1.75	2.76	1.75	1.65	1.37	1.88	671.31	751.02	732.57	1079.03	707.56	689.05	812.72
MSTRG.101854	20.51	24.01	24.52	31.26	32.69	30.13	21.55	23.21	22.05	13.41	20.01	17.61	8.49	10.46	8.02	12.06	11.85	11.43	10.96	7.80	8.42	8.61	11.60	13.92	10.81	11.38	6.58	9.88	11.44	10.76	9.86	10.55	10.90	7.86	8.46	7.62	4.28	4.68	4.97	5.14	4.44	5.34	1367.00	1656.00	1486.00	2298.00	1691.00	1645.00	1652.00
MSTRG.101913	236.12	197.85	188.18	135.63	141.88	162.56	353.20	306.57	366.40	273.83	256.35	277.42	245.41	273.92	231.87	331.09	317.72	303.85	298.78	246.83	305.81	325.86	298.09	365.13	746.99	554.72	1227.73	368.23	474.49	420.02	386.08	286.33	351.41	760.40	768.53	698.97	1171.17	1236.72	1148.02	1259.09	1175.04	1211.40	2898.87	2513.22	2100.62	1836.49	1351.61	1634.83	4986.84
MSTRG.101914	9.12	8.86	8.59	7.71	7.70	5.70	20.08	20.69	16.58	15.44	18.55	13.29	12.25	14.64	11.26	13.11	18.50	14.93	18.56	11.71	17.64	12.69	22.77	22.87	17.80	15.74	37.54	12.24	15.59	12.25	11.93	10.29	12.94	21.67	22.41	22.31	32.87	33.17	37.65	40.11	34.76	36.49	165.13	165.97	141.44	154.04	108.21	84.46	418.17
MSTRG.101929	0.74	1.75	0.61	0.15	0.42	0.05	0.36	0.16	0.31	5.46	5.39	4.14	10.50	7.88	14.39	9.04	8.37	6.27	12.63	10.89	12.14	9.37	11.58	5.73	0.00	0.00	0.00	0.00	0.00	0.00	0.00	0.00	0.00	0.17	0.27	0.56	0.55	0.63	0.39	0.00	0.32	0.14	9.08	22.13	6.81	2.00	4.00	0.46	5.00
MSTRG.101998	2.03	1.49	2.12	1.56	1.76	1.59	2.05	2.56	2.79	3.50	5.27	2.83	6.28	8.47	4.56	8.18	7.51	6.42	7.78	7.13	4.17	4.48	3.82	3.75	0.91	0.72	1.06	0.21	0.33	0.62	0.39	0.50	0.71	0.27	0.64	0.51	0.59	0.75	0.46	0.33	0.38	0.46	40.81	30.93	38.70	34.59	27.46	26.23	47.35
MSTRG.102231	0.00	0.56	0.08	0.00	0.00	0.18	0.13	0.00	0.25	0.84	1.46	1.29	1.01	1.32	3.12	2.11	2.57	0.46	2.12	2.19	2.69	1.22	3.02	1.34	0.08	0.00	0.00	0.00	0.00	0.00	0.00	0.00	0.00	0.08	0.50	0.24	0.21	0.42	0.89	0.00	0.43	0.34	0.00	7.77	1.00	0.00	0.00	2.00	2.00
MSTRG.102336	1.57	4.88	1.74	0.84	1.80	0.99	2.06	2.96	3.62	1.59	2.48	2.90	2.04	2.32	1.71	3.01	3.42	2.57	2.14	2.64	1.54	3.07	4.19	3.76	2.42	3.07	2.19	1.98	2.59	3.03	3.26	2.49	2.69	5.97	4.12	5.75	2.86	3.43	3.52	3.36	3.47	3.08	25.03	80.43	25.18	14.67	22.27	12.87	37.78
MSTRG.102404	1.24	1.46	1.36	0.37	0.88	1.01	1.07	1.22	1.66	5.49	3.94	4.50	12.89	12.04	8.51	9.78	8.87	11.69	10.10	14.10	12.35	7.20	6.83	8.29	2.06	2.60	3.28	2.57	1.93	1.51	3.36	1.60	2.08	5.57	5.18	5.70	12.26	13.59	14.44	13.69	13.19	14.86	9.00	11.00	9.00	3.00	5.00	6.00	9.00
MSTRG.102721	14.00	6.10	5.22	7.51	3.28	3.81	33.20	10.82	37.26	20.01	11.84	10.26	10.73	20.07	20.09	7.49	6.38	10.80	42.48	23.82	48.17	21.32	37.34	41.55	227.88	343.18	407.24	499.34	477.77	355.22	481.47	279.01	360.88	253.00	202.45	216.47	325.83	270.21	438.02	336.66	347.56	248.17	115.93	52.30	39.32	68.57	21.06	25.85	316.27
MSTRG.10286	2.89	3.80	3.45	3.70	2.45	2.94	1.11	1.81	1.40	1.44	1.79	1.77	0.69	0.80	1.06	1.20	1.23	1.39	0.57	1.34	0.42	0.98	1.11	1.69	1.63	1.43	0.37	1.06	1.62	1.90	0.92	1.01	1.48	0.81	1.31	1.22	0.59	0.27	0.53	0.41	0.53	0.29	65.64	89.23	71.31	92.76	43.24	54.75	28.89
MSTRG.10287	3.58	3.90	3.69	2.63	2.95	3.56	2.66	2.48	2.33	2.44	2.12	0.88	1.22	1.03	0.83	0.75	1.49	0.50	1.00	0.65	1.33	1.31	2.50	2.02	2.94	2.91	3.22	2.88	4.15	3.79	2.08	2.71	4.16	1.72	1.88	2.03	2.72	1.59	0.94	2.00	2.03	2.67	90.42	101.78	84.60	73.08	57.76	73.58	77.06
MSTRG.102884	1.25	0.71	1.34	0.35	0.95	0.45	0.75	1.12	1.32	2.70	3.63	2.20	7.82	11.01	13.00	4.95	5.69	7.79	7.31	10.02	9.17	3.95	3.50	1.84	0.04	0.04	0.00	0.00	0.04	0.00	0.04	0.06	0.00	0.00	0.00	0.00	0.06	0.04	0.00	0.00	0.00	0.00	32.31	19.07	31.56	10.00	18.98	9.46	22.38
MSTRG.10304	180.71	314.97	220.36	509.46	440.55	471.67	199.18	237.74	185.61	183.49	185.68	226.48	85.10	94.40	74.64	101.58	108.58	109.42	86.83	95.27	103.68	132.25	169.87	200.83	158.53	195.61	61.15	242.77	231.69	259.30	253.62	246.93	257.03	108.16	105.88	120.33	44.43	42.50	34.10	46.32	42.30	63.51	1774.85	3200.80	1967.93	5518.58	3357.54	3794.67	2249.82
MSTRG.10315	0.86	1.19	0.54	1.23	1.11	0.30	0.75	0.26	0.54	0.80	2.02	1.30	2.85	1.86	2.90	4.47	3.02	2.86	4.35	4.31	3.69	3.98	1.25	2.36	0.53	0.26	0.54	0.63	0.58	0.25	0.58	0.31	0.47	1.97	1.47	0.44	3.36	3.17	4.36	2.34	3.02	3.80	7.00	10.00	4.00	11.00	7.00	2.00	7.00
MSTRG.103634	0.00	0.00	0.00	2.31	2.78	0.00	1.30	3.00	0.00	4.25	0.00	1.45	0.00	2.13	3.51	1.93	2.16	1.97	2.09	1.80	0.00	0.00	2.22	0.00	0.00	3.00	1.49	1.39	2.67	0.00	1.37	0.00	1.62	2.51	1.47	0.00	0.00	1.60	0.00	0.00	0.00	2.22	0.00	0.00	0.00	26.00	22.00	0.00	15.19
MSTRG.10374	1.04	1.33	1.04	0.96	1.19	1.16	0.62	0.72	0.77	1.42	1.62	0.97	0.18	0.59	0.45	0.90	0.64	0.48	0.64	0.52	0.29	0.80	0.92	0.55	2.07	2.23	0.29	2.80	3.87	2.77	3.40	3.54	4.02	2.77	2.44	3.50	0.55	0.61	0.51	1.04	0.35	0.87	64.51	85.34	58.68	66.12	57.14	59.17	44.62
MSTRG.103840	1.11	0.72	1.09	1.23	0.00	0.60	1.18	2.07	1.22	1.34	0.76	0.52	3.65	2.61	2.45	2.62	2.71	2.29	5.55	3.85	2.31	1.33	3.46	1.52	0.80	0.13	0.22	0.11	0.23	0.25	0.35	0.10	0.23	0.13	0.45	0.00	6.22	2.52	3.53	2.77	1.24	1.65	9.00	6.00	8.00	11.00	0.00	4.00	11.00
MSTRG.103902	19.49	12.30	19.22	6.92	9.51	9.04	4.36	5.00	4.32	6.37	11.21	14.47	4.16	4.37	4.65	5.87	9.53	8.77	4.70	5.01	3.48	8.78	6.57	6.48	26.09	17.66	20.50	9.83	9.19	9.30	5.75	7.14	7.31	16.70	17.38	14.05	13.77	19.48	15.85	15.16	12.78	16.03	448.97	307.38	413.68	167.65	175.31	178.80	121.74
MSTRG.103992	0.31	0.45	0.51	0.14	0.40	0.67	0.61	0.61	0.43	4.64	3.12	2.56	4.11	9.09	4.74	6.39	2.93	5.80	4.89	7.30	7.12	3.73	2.19	2.68	4.86	8.38	3.59	5.58	6.73	7.90	3.75	4.76	5.18	15.56	11.64	11.19	9.21	10.16	7.40	8.13	5.84	6.19	4.00	6.00	6.00	2.00	4.00	7.00	9.00
MSTRG.104282	48.56	37.12	51.82	55.57	56.22	53.58	62.92	56.74	60.18	23.76	31.55	26.29	19.11	17.84	11.93	28.89	28.76	20.10	24.51	20.71	19.46	25.62	34.35	35.44	48.67	31.55	35.49	35.69	48.11	32.25	43.61	34.08	49.19	31.78	30.07	41.11	35.51	30.54	33.47	40.71	33.62	52.73	426.08	337.02	413.43	537.75	382.79	385.08	634.85
MSTRG.104518	0.20	0.50	0.62	1.34	1.65	0.70	0.98	0.28	0.00	0.31	1.40	1.07	7.61	2.79	8.17	5.04	5.10	6.32	2.53	2.69	1.44	3.64	1.57	1.65	0.13	0.00	0.30	0.53	0.67	0.00	0.06	1.48	0.96	4.43	2.32	3.77	1.65	1.35	0.00	0.79	0.84	1.43	3.21	8.22	9.00	23.49	20.39	9.12	18.00
MSTRG.105213	20.87	17.94	19.34	15.00	19.04	17.59	11.23	10.50	11.88	11.33	16.74	12.78	6.96	8.00	5.46	9.03	10.05	7.49	7.84	6.23	7.02	8.41	11.13	13.42	29.12	23.84	26.89	15.62	21.74	19.19	15.87	12.63	17.60	24.66	21.39	22.07	29.39	29.81	23.86	26.88	23.34	29.69	1950.30	1735.15	1643.56	1545.81	1381.26	1346.99	1207.09
MSTRG.105437	0.76	1.58	1.32	3.06	1.40	2.13	1.80	1.29	1.32	1.06	0.89	1.15	0.42	0.33	0.95	0.50	0.56	0.17	0.89	0.57	0.14	0.34	0.28	0.00	0.23	0.23	0.48	0.64	1.02	0.87	0.62	0.72	0.62	1.05	0.20	0.29	0.16	0.12	0.12	0.00	1.09	0.22	7.00	15.00	11.00	31.00	10.00	16.00	19.00
MSTRG.105523	1.47	0.89	1.34	1.43	1.46	1.28	0.59	0.73	0.61	3.34	3.08	2.41	2.11	1.77	2.46	2.07	2.70	1.98	2.84	2.41	2.50	1.58	2.45	2.49	1.37	1.30	0.32	0.96	1.46	1.11	0.60	1.05	0.93	1.91	2.32	2.15	1.84	1.51	1.66	1.70	1.52	1.76	69.00	43.00	57.00	73.99	53.00	49.00	32.00
MSTRG.106045	0.33	0.07	0.00	0.28	0.38	0.00	0.19	0.09	0.25	1.30	0.43	0.23	1.33	1.42	0.84	0.29	0.83	1.32	0.49	1.72	1.28	0.38	0.79	0.13	1.68	1.64	0.43	0.93	1.65	1.64	1.23	1.51	1.38	1.47	1.15	1.46	0.77	0.50	1.41	0.86	0.13	0.98	5.40	1.12	0.00	4.98	4.79	0.00	3.58
MSTRG.10606	2.67	3.14	3.39	3.92	4.25	4.69	4.22	4.31	4.91	1.85	1.66	1.78	2.10	2.77	1.31	1.54	1.49	1.51	1.67	1.72	1.18	1.17	1.76	1.54	1.30	1.60	0.95	1.25	1.55	1.39	1.26	1.25	1.40	1.62	1.59	1.25	1.11	0.78	1.14	0.81	0.81	0.84	117.63	142.91	135.67	190.42	145.06	169.20	213.79
MSTRG.106064	3.28	4.17	2.29	4.25	5.29	5.52	3.93	3.53	3.07	3.19	4.39	3.73	2.80	2.94	3.08	2.61	2.17	2.70	3.35	3.05	2.77	1.44	1.92	2.84	2.88	4.49	2.78	4.65	4.19	3.69	4.99	5.79	5.34	4.13	3.46	4.48	1.97	1.71	3.20	2.54	1.61	1.60	44.46	58.57	28.21	63.56	55.66	61.39	61.40
MSTRG.106126	0.00	0.09	0.18	0.00	0.00	0.00	0.00	0.10	0.00	0.63	0.09	0.74	0.50	1.84	1.45	0.26	0.35	1.90	0.40	1.63	1.12	0.49	0.13	0.13	0.00	0.00	0.00	0.00	0.00	0.00	0.07	0.00	0.00	0.16	0.00	0.00	0.00	0.00	0.00	0.00	0.00	0.00	0.00	1.39	2.32	0.00	0.00	0.00	0.00
MSTRG.106157	7.41	5.38	8.61	8.32	7.56	7.87	5.88	5.87	5.62	3.99	6.65	4.38	3.34	4.94	2.45	4.29	2.51	4.84	4.50	2.29	5.47	2.77	2.56	4.85	7.65	8.61	5.63	9.28	9.88	8.08	8.71	7.95	8.92	5.57	6.46	6.40	4.77	5.24	5.50	5.21	4.94	6.43	127.31	95.62	134.43	157.57	100.74	110.67	116.07
MSTRG.10621	4.77	3.72	6.84	2.84	1.70	1.69	4.99	2.70	5.90	4.01	5.73	5.58	5.88	7.89	5.49	6.40	7.21	7.68	8.05	4.29	6.85	5.04	6.12	4.93	0.43	0.51	0.24	0.36	0.51	0.35	0.46	0.55	0.47	0.33	0.63	0.43	0.19	0.16	0.20	0.26	0.17	0.31	173.38	139.91	225.95	113.73	47.89	50.35	208.53
MSTRG.106435	6.91	4.58	5.42	6.45	6.19	7.62	6.55	6.58	5.99	3.22	3.19	2.96	1.41	2.76	1.36	2.09	2.99	1.03	1.83	1.87	0.77	2.50	2.77	2.48	6.75	5.28	8.23	9.17	8.18	7.32	7.86	8.19	9.39	4.24	4.87	6.90	3.38	3.60	4.90	3.14	5.07	3.62	88.23	60.55	62.95	90.89	61.29	79.65	96.13
MSTRG.106871	9.06	10.58	12.92	12.62	13.55	11.77	7.47	6.99	5.89	4.56	5.16	5.62	7.91	8.24	7.98	8.19	5.79	5.80	6.61	7.07	5.98	5.13	6.61	6.85	9.34	7.88	7.49	5.12	5.44	5.07	5.48	6.74	5.46	7.70	7.94	7.77	8.07	7.21	6.32	6.80	8.69	8.09	137.56	166.28	178.42	211.45	159.76	146.41	130.53
MSTRG.107000	0.04	0.02	0.00	0.00	0.00	0.00	0.00	0.00	0.00	0.00	0.11	0.02	3.37	1.23	5.63	1.77	0.66	0.72	0.36	0.55	0.40	0.26	0.20	0.23	0.00	0.00	0.05	0.02	0.00	0.00	0.00	0.00	0.00	0.02	0.00	0.04	0.23	0.11	0.20	0.21	0.34	0.05	2.00	1.00	0.00	0.00	0.00	0.00	0.00
MSTRG.107015	0.00	0.02	0.00	0.00	0.00	0.00	0.00	0.00	0.07	0.09	0.19	0.07	1.25	0.12	2.59	0.57	0.67	1.93	0.42	0.49	0.64	0.10	0.32	0.09	0.00	0.00	0.00	0.00	0.00	0.00	0.00	0.00	0.00	0.00	0.06	0.00	0.09	0.14	0.14	0.28	0.00	0.10	0.00	0.40	0.00	0.00	0.00	0.00	0.00
MSTRG.107050	13.91	17.40	14.05	13.07	11.45	9.11	9.15	10.48	11.51	43.77	48.69	45.50	52.44	56.58	44.94	50.24	48.64	46.78	61.94	54.60	61.05	44.16	55.75	53.46	18.31	18.85	15.54	11.25	18.73	13.96	13.59	17.81	21.48	42.20	48.60	45.44	31.07	28.06	32.74	24.77	27.28	23.58	573.25	741.98	526.29	593.96	366.23	307.36	433.53
MSTRG.107255	3.26	4.23	3.85	3.20	2.18	2.64	3.91	3.14	3.85	4.72	5.43	6.55	3.21	3.76	3.31	4.54	5.94	3.78	5.05	4.88	3.95	6.92	5.46	5.53	5.26	5.09	4.09	4.21	4.80	4.01	4.99	4.24	4.97	6.40	4.89	5.96	7.29	9.36	8.25	9.45	6.66	8.43	102.43	137.84	110.19	111.18	53.24	68.05	141.54
MSTRG.107301	4.21	7.40	4.60	7.91	6.92	7.88	5.88	4.06	4.65	4.16	5.64	5.37	4.32	5.20	3.11	3.99	3.84	4.73	3.73	3.85	2.86	3.45	3.33	4.13	0.34	0.42	0.00	0.00	0.07	0.00	0.15	0.00	0.00	0.00	0.00	0.00	0.00	0.00	0.00	0.00	0.00	0.08	52.69	95.73	52.33	109.16	67.15	80.76	84.50
MSTRG.107489	10.68	12.10	14.10	14.27	13.20	11.86	8.81	7.49	9.86	8.53	12.64	10.09	6.25	6.68	6.08	7.65	8.16	7.47	6.57	5.11	6.92	5.17	6.55	6.72	5.06	6.28	4.25	8.81	6.97	7.76	8.32	9.59	8.49	5.60	5.17	5.26	2.48	2.05	1.56	3.63	2.94	3.42	303.18	355.64	364.15	446.84	290.97	275.85	287.68
MSTRG.107493	7.82	7.88	7.36	6.18	6.33	7.21	9.81	8.04	7.22	11.08	9.60	8.48	7.28	9.81	9.08	10.84	12.85	11.76	10.62	15.64	13.22	11.31	13.13	15.19	4.94	3.59	6.30	2.67	4.94	4.97	3.10	2.86	3.80	4.45	5.55	5.12	4.49	4.61	6.58	4.03	3.99	4.44	76.40	79.64	65.39	66.56	48.03	57.71	110.28
MSTRG.107530	4.51	5.52	4.74	10.36	12.61	10.20	24.93	33.02	25.31	2.10	2.53	2.34	1.72	1.21	1.33	2.02	1.23	0.78	1.80	1.14	1.19	2.01	2.03	2.00	10.80	6.61	8.04	7.27	8.84	9.09	10.85	9.13	8.54	4.98	4.22	4.90	4.66	4.81	4.49	5.48	5.75	7.10	142.41	180.55	136.13	361.07	309.18	264.09	905.93
MSTRG.107604	0.28	0.12	0.20	0.11	0.31	0.10	2.48	1.76	2.03	0.39	0.12	0.14	3.42	4.88	4.56	1.45	1.55	2.18	1.91	3.88	3.45	1.70	0.56	0.99	0.17	0.28	0.31	0.36	0.54	0.40	0.39	0.56	0.37	0.33	0.57	0.16	0.88	0.49	1.64	0.69	0.73	0.73	7.00	3.00	4.65	3.00	6.00	2.00	71.25
MSTRG.107605	0.24	0.34	0.05	0.31	0.33	0.38	3.15	1.31	2.19	0.09	0.09	0.05	0.44	1.07	0.21	0.19	0.41	0.13	0.32	1.13	3.73	0.00	0.31	0.07	0.49	5.22	1.04	1.06	0.52	0.55	1.03	3.37	1.38	0.12	0.16	0.00	1.28	0.16	0.89	0.42	0.83	0.50	5.48	8.06	1.11	8.00	6.00	7.17	84.10
MSTRG.107676	10.42	16.06	11.94	9.07	7.92	8.36	8.60	6.36	5.73	20.48	24.73	23.12	25.09	37.71	18.03	13.14	23.53	22.44	30.72	33.91	37.59	15.98	25.00	22.41	0.90	0.00	0.00	0.00	0.00	0.00	0.00	0.00	0.00	0.00	0.16	0.00	0.51	0.00	0.00	0.00	0.05	0.00	59.35	94.65	61.84	57.00	35.00	39.00	56.35
MSTRG.107751	8.28	10.16	9.51	10.17	8.99	7.73	3.91	6.30	5.90	7.30	8.22	6.36	9.57	7.35	3.69	6.25	6.93	8.77	4.02	4.19	5.43	4.66	6.42	5.87	1.53	3.06	1.57	1.74	1.78	1.77	2.81	1.78	2.21	1.76	2.15	2.00	0.96	1.36	1.66	0.87	0.50	1.79	93.24	111.84	93.63	121.32	78.41	68.63	51.22
MSTRG.107769	10.48	5.93	5.79	2.75	3.16	2.56	7.05	5.88	6.71	6.98	3.52	1.81	14.56	18.22	12.99	4.69	6.15	10.06	8.13	16.99	14.08	7.62	3.24	3.10	10.75	17.84	9.78	23.54	19.09	24.01	24.02	18.68	16.60	7.99	13.32	5.68	14.58	17.24	15.10	14.12	15.14	9.85	218.98	128.23	109.96	63.51	51.21	43.89	169.54
MSTRG.107816	0.85	3.10	2.00	3.88	3.79	4.46	7.90	2.42	3.06	5.51	8.17	8.02	5.10	2.63	3.53	2.42	4.98	2.30	1.60	1.17	0.13	1.48	1.50	0.88	1.37	1.91	2.45	6.00	3.90	3.74	1.51	9.46	10.73	43.56	35.30	43.54	2.46	2.52	1.95	5.02	4.41	6.60	8.00	30.04	17.04	40.13	27.61	34.23	85.20
MSTRG.107870	0.50	0.41	0.16	0.19	0.09	0.09	0.37	0.42	0.63	0.77	1.03	0.45	1.65	1.84	4.34	0.54	1.20	2.10	1.07	2.84	2.68	1.21	0.91	1.47	0.23	0.47	0.25	0.46	0.74	0.14	0.00	0.12	0.07	0.23	0.39	0.39	0.10	0.38	0.25	0.24	0.08	0.66	7.00	6.00	2.00	3.00	1.00	1.00	6.00
MSTRG.107920	9.53	3.57	4.68	1.73	1.27	1.95	10.06	7.88	15.08	26.55	14.19	11.90	64.17	86.48	49.81	50.17	60.72	73.15	56.58	64.08	49.18	40.60	33.26	38.90	12.55	4.94	6.10	10.41	10.44	11.91	8.92	11.93	10.58	30.31	41.04	35.04	67.67	57.41	72.68	60.90	61.61	65.20	195.12	75.73	87.10	39.10	20.15	32.72	237.00
MSTRG.107966	2.74	4.32	3.16	0.72	2.63	3.97	3.13	4.18	3.62	1.19	4.10	3.66	1.43	0.50	1.90	2.87	2.01	1.18	1.18	1.42	0.52	2.56	4.12	0.93	2.36	2.10	2.81	2.06	1.52	1.66	1.32	2.34	2.50	2.19	1.50	1.00	3.13	4.00	2.99	0.69	2.34	3.52	44.77	73.07	46.92	12.99	33.34	53.19	58.76
MSTRG.108185	0.49	0.64	0.27	0.19	0.00	0.13	1.07	0.59	0.59	0.27	0.28	0.33	1.16	1.22	1.09	0.74	0.50	0.76	0.56	1.77	2.99	0.48	0.49	0.96	0.64	1.15	0.71	1.56	1.35	0.95	1.22	2.31	2.22	1.08	1.53	1.36	0.81	1.09	1.04	1.18	1.09	1.13	14.00	19.00	7.00	6.00	0.00	3.00	35.00
MSTRG.10842	6.13	6.08	7.99	8.34	8.73	7.79	9.94	7.96	7.93	7.98	10.99	11.14	9.96	14.67	6.62	13.95	11.73	14.07	10.68	9.94	8.92	5.89	4.95	5.63	0.45	0.28	0.28	0.18	0.31	0.31	0.07	0.10	0.18	0.08	0.33	0.15	0.21	0.18	0.06	0.10	0.14	0.05	247.14	253.23	292.70	370.42	272.76	256.90	460.62
MSTRG.1086	7.93	7.67	14.37	13.89	17.12	13.82	4.52	4.49	5.61	5.61	5.78	7.78	4.06	3.62	5.40	4.57	4.38	2.06	3.56	2.08	2.33	2.78	5.53	3.36	0.00	0.28	0.12	0.00	0.25	0.27	0.00	0.00	0.00	0.00	0.00	0.00	0.00	0.00	0.00	0.00	0.00	0.00	59.57	59.65	98.18	115.10	99.81	85.03	39.09
MSTRG.108651	1.68	2.56	1.61	4.36	2.96	2.92	2.49	1.49	1.25	4.79	6.31	6.49	2.41	2.55	2.05	4.50	2.98	3.04	0.87	1.27	0.98	0.72	0.86	0.94	3.03	3.62	3.46	5.95	6.92	7.41	5.23	11.57	11.71	25.07	18.41	22.61	3.35	2.83	3.31	4.12	3.95	4.85	42.00	65.00	37.00	106.00	52.00	58.99	67.00
MSTRG.108832	1.79	1.27	1.55	0.75	1.14	1.15	2.98	1.78	1.34	1.81	0.79	0.64	4.40	5.17	3.81	1.70	1.13	2.79	2.45	5.80	3.38	2.22	0.70	1.10	2.78	3.95	2.00	5.32	6.17	5.15	4.98	3.50	4.45	1.74	4.03	1.82	2.97	3.35	3.79	4.00	2.21	2.17	42.02	30.77	33.04	19.49	20.79	22.11	80.46
MSTRG.108834	4.55	4.94	4.09	7.41	7.00	6.45	5.75	5.52	7.18	3.44	3.07	4.66	3.02	4.22	3.63	3.15	4.25	2.53	3.78	3.08	5.00	2.95	3.03	2.88	0.66	0.22	0.00	0.00	0.00	0.10	0.00	0.00	0.00	0.00	0.00	0.00	0.00	0.00	0.00	0.00	0.00	0.00	44.54	50.00	36.38	79.96	53.17	51.72	64.73
MSTRG.108909	121.01	113.18	144.29	164.93	180.43	161.11	113.80	120.38	120.78	106.33	139.26	124.85	75.21	86.31	59.62	88.72	85.52	87.95	65.81	63.52	73.96	60.04	90.56	77.32	47.58	42.04	42.69	43.10	49.96	48.92	44.75	38.39	46.98	34.03	39.50	35.95	28.33	32.28	31.54	28.95	29.93	32.47	1654.04	1600.61	1793.24	2486.37	1913.66	1803.84	1788.85
MSTRG.109019	34.72	25.18	24.55	18.26	23.33	23.07	21.88	25.34	26.31	47.68	41.30	39.43	65.01	61.90	57.31	48.29	38.48	63.60	51.35	74.24	51.36	54.17	36.43	23.48	29.75	27.43	32.04	19.00	21.82	25.53	20.66	19.04	20.26	36.09	43.73	34.21	79.72	78.73	90.19	69.63	65.44	53.34	879.75	660.13	565.54	510.45	458.64	478.95	637.63
MSTRG.109082	9.68	7.38	5.51	11.63	11.65	10.42	11.61	8.85	14.03	6.28	7.99	6.11	3.18	2.27	1.77	3.04	5.13	2.89	0.98	4.47	4.72	2.12	3.46	4.70	22.75	19.90	25.58	21.89	23.80	17.89	20.78	22.55	25.35	12.83	14.16	15.10	9.28	12.72	16.32	15.79	19.62	11.81	76.00	54.00	50.00	75.00	66.00	60.00	94.00
MSTRG.109097	5.85	5.34	6.86	6.65	7.58	7.21	4.95	5.02	5.75	3.09	4.12	3.46	2.27	1.99	2.17	2.76	2.38	2.75	2.38	2.69	2.49	2.66	2.91	2.42	3.99	4.91	2.18	4.37	4.81	4.65	5.10	4.86	5.40	2.86	2.54	2.36	1.56	1.51	1.05	1.89	1.29	1.26	239.84	226.47	255.70	300.93	241.07	242.24	233.48
MSTRG.109344	0.00	0.00	0.07	0.00	0.00	0.00	0.04	0.00	0.00	0.46	0.16	0.00	0.53	0.82	1.37	1.10	0.47	0.73	0.59	0.99	0.54	0.96	0.27	0.40	0.00	0.05	0.00	0.00	0.00	0.00	0.00	0.00	0.00	0.00	0.00	0.00	0.00	0.00	0.00	0.00	0.00	0.00	0.00	0.00	1.27	0.00	0.00	0.00	1.00
MSTRG.109355	24.28	23.34	31.66	25.22	24.86	25.55	18.77	20.67	15.03	20.99	23.97	15.34	16.19	12.82	16.62	18.09	16.51	13.62	11.92	12.82	13.80	13.22	15.49	10.74	20.05	22.54	18.80	25.47	25.87	27.27	26.60	24.11	21.48	18.66	18.81	22.61	14.24	11.76	15.21	13.96	15.95	17.13	290.17	288.55	343.98	332.41	230.56	250.07	257.97
MSTRG.109484	4.12	6.08	6.21	6.94	7.03	6.27	4.26	4.21	5.25	5.03	5.27	4.84	3.48	4.65	3.29	2.81	3.01	3.16	2.66	2.69	3.40	2.94	3.58	2.86	2.93	4.56	2.58	4.96	4.88	3.09	4.16	3.57	4.90	2.78	3.90	5.28	2.56	2.64	2.05	2.99	2.25	4.60	78.17	119.51	107.15	145.44	103.53	97.46	93.13
MSTRG.109723	61.44	55.11	59.89	73.43	68.83	73.02	89.75	82.75	79.99	35.25	42.35	34.57	25.29	20.94	19.92	25.23	36.56	20.90	21.88	19.81	20.94	28.72	31.47	39.13	145.98	140.85	175.89	143.18	201.45	144.81	141.72	111.84	129.14	100.06	101.40	111.30	93.69	90.50	94.84	114.23	113.97	142.19	528.00	490.00	468.00	696.00	459.00	514.00	887.00
MSTRG.109841	5.28	6.33	7.78	6.96	6.43	6.91	6.52	5.59	6.79	5.16	5.29	5.33	4.32	5.34	4.63	5.36	6.55	4.29	3.51	3.25	2.69	3.28	5.00	4.19	2.90	2.15	2.17	4.17	3.43	2.89	3.60	3.77	3.40	3.12	3.02	2.44	1.54	2.17	1.77	1.30	2.55	2.00	85.46	105.64	113.91	123.93	80.81	90.96	121.09
MSTRG.109874	28.54	28.74	32.42	10.73	7.77	11.44	5.16	4.44	3.93	70.41	71.65	54.70	21.34	16.87	21.77	26.83	35.18	28.79	37.40	23.64	34.40	22.84	34.41	30.91	34.32	26.54	23.83	2.98	18.32	10.91	4.33	5.75	5.52	63.72	59.40	80.56	20.26	23.54	23.73	16.51	14.72	23.12	213.00	221.97	220.03	88.36	44.99	69.97	44.32
MSTRG.110046	1.18	1.39	1.29	0.83	1.25	1.40	1.42	1.34	0.98	1.83	1.68	2.13	4.03	4.48	3.56	3.34	2.15	3.23	2.80	3.81	3.35	2.34	1.69	1.22	0.79	0.99	0.85	1.80	1.51	0.83	1.55	2.95	2.58	1.15	0.60	1.46	2.47	2.50	1.83	1.05	2.06	0.84	25.15	30.43	24.94	19.32	20.53	24.28	34.69
MSTRG.110113	1.10	0.69	0.49	0.61	0.32	1.20	1.07	0.55	0.66	4.99	2.08	3.14	11.94	17.71	9.17	5.26	8.50	8.73	16.87	13.91	15.95	5.09	4.25	2.81	0.13	0.00	0.00	0.10	0.00	0.25	0.00	0.10	0.08	0.00	0.00	0.11	0.00	0.13	0.00	0.00	0.00	0.00	8.97	5.79	3.64	5.52	2.00	8.00	9.99
MSTRG.110233	0.97	2.26	2.28	2.07	1.48	2.02	1.64	1.98	1.91	3.33	3.51	3.33	4.55	7.14	9.02	4.22	3.63	4.22	4.37	7.12	6.81	2.75	3.14	2.88	0.87	1.11	1.84	1.35	1.40	1.55	3.51	2.22	2.30	0.85	0.74	0.61	2.27	1.45	2.42	1.74	2.10	1.66	20.04	47.69	42.96	47.72	24.24	33.47	39.40
MSTRG.110236	0.07	0.18	0.06	0.09	0.05	0.00	0.30	0.39	1.30	8.99	3.01	0.37	4.81	6.42	7.93	3.55	1.92	2.52	1.76	2.58	3.81	0.57	1.50	0.55	1.48	0.82	1.90	3.92	2.87	2.07	3.74	4.50	3.11	1.09	1.22	1.72	7.99	6.50	10.28	5.48	10.17	5.72	1.27	3.62	1.00	2.01	1.00	0.00	7.99
MSTRG.110425	12.55	14.20	14.00	18.57	19.31	18.72	13.63	13.32	15.68	8.95	11.53	14.42	7.82	8.95	7.83	9.07	9.77	9.71	9.73	7.29	5.90	8.82	9.67	9.20	5.37	7.76	4.14	8.07	8.32	8.21	6.34	9.46	11.32	6.02	8.33	7.03	3.63	3.97	3.82	3.50	3.76	2.99	326.41	382.12	333.07	505.47	362.80	400.99	399.26
MSTRG.110444	0.84	0.71	0.68	0.66	0.63	0.45	0.48	1.17	0.88	14.96	12.73	13.98	34.77	36.96	30.13	21.84	22.57	30.21	27.20	37.73	28.72	20.97	22.37	20.49	0.26	0.00	0.00	0.05	0.06	0.00	0.17	0.10	0.12	2.23	1.70	2.05	1.68	1.80	3.28	2.12	2.64	1.08	13.61	12.00	10.00	11.82	8.00	6.00	9.00
MSTRG.110553	1.23	1.36	1.10	1.42	1.24	1.23	1.11	1.02	1.00	1.59	1.21	1.38	0.97	0.66	0.68	0.95	0.87	0.61	0.56	0.28	0.43	0.85	0.44	0.74	1.64	3.06	1.13	5.13	2.86	4.08	4.31	5.70	5.91	3.50	3.37	3.13	0.55	0.50	0.95	0.92	0.74	0.79	48.90	56.11	39.69	62.47	38.36	39.95	51.01
MSTRG.11060	18.44	20.51	17.79	35.77	26.42	29.18	36.19	32.37	31.66	11.59	12.04	11.33	7.29	5.92	5.11	9.84	9.86	7.34	8.14	8.03	9.14	6.36	12.75	18.81	27.55	26.05	35.40	41.43	41.16	34.30	48.81	41.38	47.98	24.95	23.53	28.17	18.55	17.51	18.61	19.40	20.13	31.44	179.00	206.00	157.00	383.00	199.00	232.00	404.00
MSTRG.110642	24.96	25.00	26.55	25.64	23.08	24.10	14.70	15.79	15.17	10.86	11.13	9.92	7.76	8.89	9.10	12.44	12.99	10.49	10.28	7.60	12.65	11.61	11.72	11.05	8.87	9.50	6.48	6.25	7.92	7.08	6.28	6.74	7.40	5.13	5.34	6.22	4.45	4.43	5.61	4.92	5.66	6.32	839.32	869.78	811.74	950.73	602.18	663.88	568.36
MSTRG.110849	3.44	1.50	2.18	3.11	2.52	2.87	2.40	2.09	2.79	5.16	4.14	4.19	9.88	7.57	7.83	6.73	5.81	6.95	7.03	3.81	6.88	4.87	5.53	4.89	3.37	5.01	3.65	3.90	5.27	3.60	4.78	4.62	5.32	7.39	5.96	6.55	4.19	3.80	5.11	4.03	4.22	5.78	55.62	25.00	32.00	55.48	31.64	38.00	44.57
MSTRG.11085	2.91	2.69	2.08	2.99	1.48	1.78	5.73	4.43	4.17	2.52	2.33	2.03	1.61	1.74	2.47	1.20	1.65	1.42	1.43	1.10	1.21	2.09	2.51	2.03	13.47	13.59	20.41	21.90	18.43	16.58	19.61	21.78	19.63	9.21	8.03	12.57	3.75	3.66	4.47	5.67	5.71	4.48	114.00	109.00	74.00	129.00	45.00	57.00	258.00
MSTRG.111040	3.92	4.26	4.16	6.91	5.43	6.31	2.83	3.92	3.27	3.54	3.75	3.31	6.04	5.19	6.61	6.18	3.93	4.08	4.99	2.92	4.28	2.73	1.78	3.04	0.00	0.00	0.00	0.00	0.00	0.22	0.00	0.00	0.07	0.00	0.00	0.00	0.00	0.00	0.00	0.00	0.00	0.00	53.68	60.31	51.80	104.25	57.70	70.74	44.50
MSTRG.111043	1.19	2.29	2.23	1.80	2.45	1.61	1.20	1.13	1.67	1.33	2.15	1.49	0.81	0.79	0.43	1.43	1.10	0.77	0.72	0.69	0.61	0.81	0.54	1.20	1.38	1.46	0.68	2.58	2.56	2.24	1.84	2.98	2.44	1.64	1.42	1.31	0.70	1.11	1.31	0.84	1.19	1.06	38.45	76.52	65.31	64.09	61.32	42.44	44.50
MSTRG.111047	1.60	0.31	0.10	0.12	0.24	0.26	0.36	0.14	0.71	1.76	2.11	1.25	4.64	5.13	2.89	2.83	3.23	3.59	3.49	2.84	4.38	1.19	1.71	0.90	6.81	6.79	4.98	9.61	9.76	7.70	7.85	11.48	11.01	9.68	9.81	9.24	7.35	8.17	7.72	6.92	5.72	7.45	34.96	7.00	2.00	3.00	4.00	4.69	9.00
MSTRG.111320	0.93	1.85	0.73	0.70	1.41	0.38	1.17	1.06	0.76	3.17	2.58	2.07	7.46	4.27	11.64	6.12	3.79	4.82	6.29	7.98	8.59	4.26	4.22	2.61	2.89	2.83	1.86	1.04	2.53	4.42	1.77	1.70	2.71	5.82	5.62	3.40	5.50	3.97	5.97	5.29	5.43	2.85	18.18	37.38	13.00	14.99	21.29	6.00	26.28
MSTRG.111406	18.83	19.16	18.35	31.57	36.27	32.45	28.79	29.19	25.07	21.69	18.57	18.02	14.08	10.58	19.20	17.80	13.07	20.95	14.59	15.55	14.40	14.41	17.42	15.81	24.95	31.04	22.82	34.90	36.09	30.04	32.91	35.28	35.39	19.67	22.12	21.23	19.57	15.97	18.02	17.10	17.22	20.84	363.50	382.57	322.07	671.91	543.21	513.07	639.04
MSTRG.111418	1.00	0.85	2.02	2.28	2.27	2.28	2.47	2.24	2.25	0.25	0.45	0.16	0.80	0.23	0.14	0.61	0.76	1.06	0.58	0.45	1.75	0.36	1.33	0.77	2.16	0.46	1.14	0.19	0.75	0.39	0.37	0.77	0.60	0.73	0.62	0.83	0.06	0.54	0.42	0.77	0.51	0.95	23.68	18.25	41.51	62.67	45.62	45.37	71.14
MSTRG.111541	20.42	25.18	26.90	29.07	35.60	30.49	22.14	25.03	24.67	15.26	14.90	15.82	11.77	13.08	10.86	13.58	12.93	13.25	10.87	12.04	9.40	10.29	13.78	12.14	2.70	1.87	0.37	1.74	1.23	1.67	1.38	1.59	1.39	0.81	0.61	0.88	0.51	0.48	0.22	0.25	0.40	0.34	468.28	597.51	561.02	735.21	633.59	572.77	583.97
MSTRG.111644	0.00	0.00	0.00	0.00	0.00	0.00	0.00	0.00	0.00	0.16	0.05	0.05	1.16	0.40	0.70	0.47	0.29	1.01	0.15	0.50	0.48	0.58	0.44	0.65	0.00	0.00	0.00	0.00	0.00	0.00	0.00	0.00	0.00	0.10	0.04	0.00	0.48	0.25	0.11	0.22	0.00	0.21	0.00	0.00	0.00	0.00	0.00	0.00	0.00
MSTRG.111882	0.40	0.51	0.55	0.60	0.28	0.41	0.14	0.34	0.51	1.44	3.03	2.11	4.57	6.78	4.37	4.79	4.12	3.99	4.65	4.49	4.81	2.61	2.92	3.10	0.50	0.70	0.64	0.57	0.56	0.57	0.19	0.44	0.50	0.50	0.34	0.48	1.77	1.47	1.70	1.45	1.22	0.72	12.00	16.00	15.00	20.00	6.56	10.00	5.00
MSTRG.111917	0.48	0.24	0.51	0.70	0.27	0.52	0.33	0.28	0.19	1.40	0.94	0.79	7.47	4.27	8.87	3.25	3.23	2.96	1.21	3.05	1.28	0.74	0.93	0.57	0.10	0.22	0.22	0.11	0.18	0.00	0.05	0.07	0.00	0.14	0.46	0.24	0.57	0.52	1.01	0.45	0.37	0.48	11.43	5.82	10.95	18.27	5.00	10.00	8.89
MSTRG.112358	11.93	13.58	12.68	18.40	21.17	17.03	13.88	14.05	11.77	9.53	11.59	11.77	11.02	11.10	7.90	9.34	12.47	14.38	10.53	8.24	9.20	8.06	8.19	8.02	8.57	7.85	7.56	10.07	10.35	8.72	9.41	10.58	9.52	7.22	6.89	7.03	5.27	6.02	5.67	5.88	4.66	5.92	570.25	705.12	571.14	966.05	774.34	649.70	820.57
MSTRG.112524	115.03	86.98	97.87	46.73	42.02	51.48	13.85	14.88	20.18	78.18	78.97	75.74	48.13	40.70	49.92	80.22	93.11	79.78	51.26	32.35	40.56	83.29	83.70	65.20	78.54	65.53	120.51	10.98	25.12	25.78	8.07	8.38	10.37	105.24	113.27	103.21	128.65	138.87	90.91	90.90	90.98	108.43	4409.96	3450.27	3411.59	1975.87	1250.04	1616.52	610.59
MSTRG.112557	3.20	3.83	3.65	2.91	4.14	4.15	2.82	2.78	1.70	2.17	2.45	2.42	1.81	1.85	2.01	2.20	2.89	2.56	1.78	1.53	1.96	2.10	2.53	2.76	0.15	0.31	0.15	0.06	0.24	0.25	0.09	0.17	0.25	0.05	0.04	0.12	0.13	0.05	0.10	0.00	0.05	0.00	124.95	158.57	130.83	127.28	127.02	133.82	125.18
MSTRG.112764	7.69	7.35	6.47	8.11	9.10	7.56	6.96	7.34	7.00	6.19	5.87	6.14	2.72	4.86	3.79	2.38	4.66	4.61	4.17	5.40	3.43	3.75	3.10	4.31	0.17	0.74	0.35	0.20	0.29	0.24	0.30	0.20	0.45	0.00	0.29	0.35	0.00	0.00	0.09	0.09	0.09	0.24	98.00	97.00	75.00	114.00	90.00	79.00	102.00
MSTRG.113092	2.42	2.43	3.12	4.50	4.23	4.30	4.27	3.90	4.18	2.92	2.64	3.00	1.96	1.72	1.27	1.50	1.71	1.97	2.24	0.55	1.93	1.37	1.21	1.21	0.71	0.58	1.10	0.50	0.00	0.19	0.81	0.37	0.64	0.50	0.19	0.00	0.28	0.68	0.10	0.84	0.54	0.09	37.31	38.70	43.76	76.41	50.54	54.20	75.63
MSTRG.113219	4.37	3.82	5.80	6.56	5.87	6.54	6.52	6.50	5.44	3.47	2.72	3.88	2.69	2.05	2.98	3.19	2.01	2.63	2.32	3.63	2.36	3.08	1.93	2.88	8.62	8.24	12.83	12.72	12.56	11.22	15.07	12.05	13.12	5.19	6.04	6.22	6.61	6.11	7.80	7.67	9.13	9.31	93.64	84.75	112.96	154.97	97.60	114.83	160.60
MSTRG.113220	1.95	3.17	2.99	3.16	2.84	5.51	2.69	2.38	2.95	3.65	4.00	3.68	2.18	2.07	1.62	2.97	2.20	2.46	2.37	1.76	1.26	1.85	1.24	1.79	3.47	3.64	1.03	3.24	3.65	4.04	4.37	3.93	3.58	5.08	3.56	3.06	1.41	2.41	2.44	2.13	2.52	2.09	55.26	94.27	77.96	100.18	64.78	130.41	89.50
MSTRG.113266	0.80	0.56	0.68	0.20	0.51	0.22	0.73	0.86	0.92	0.59	0.26	0.27	1.68	2.58	1.98	1.37	1.55	2.02	1.88	3.25	1.36	1.17	0.65	1.14	0.70	1.07	2.22	0.96	0.51	0.55	0.82	0.48	0.48	0.54	0.87	0.56	1.83	3.63	2.86	3.86	2.27	2.17	22.00	16.00	17.00	6.00	11.00	5.00	23.00
MSTRG.113459	5.67	8.02	6.10	8.39	7.49	8.65	5.36	5.98	5.24	4.61	4.40	5.65	4.27	2.70	3.84	2.75	3.53	5.98	2.83	3.37	2.18	1.31	3.31	4.70	2.17	3.52	2.43	3.51	3.36	3.89	1.63	3.29	1.94	3.04	1.66	2.67	0.72	0.30	0.72	1.31	0.59	1.01	55.76	81.66	54.58	91.06	57.18	69.69	60.61
MSTRG.113467	0.67	0.31	0.26	0.13	0.22	0.25	0.32	0.43	0.41	0.43	0.42	0.66	0.83	1.22	1.04	0.88	0.89	0.72	0.89	1.26	0.95	0.76	0.58	0.74	2.83	4.12	2.33	3.82	4.23	3.92	4.07	4.09	4.63	3.41	3.33	3.10	2.34	2.30	2.53	2.71	2.06	2.69	63.36	30.00	22.51	13.00	16.44	19.00	35.00
MSTRG.11358	1.22	1.48	1.61	1.47	1.07	1.52	1.64	1.26	1.48	3.49	2.34	2.50	2.66	4.35	2.85	2.62	3.54	3.54	2.89	3.15	3.76	2.52	3.63	3.04	2.49	2.90	2.57	3.22	3.24	2.67	3.32	2.81	3.42	2.52	3.79	2.70	2.28	2.34	2.96	3.00	2.30	2.87	42.23	53.22	50.76	56.22	28.72	43.20	65.44
MSTRG.113852	0.00	0.00	0.00	0.21	0.13	0.00	0.00	0.64	0.00	0.56	0.19	1.21	2.27	2.68	0.85	0.48	0.90	1.24	1.04	2.86	3.36	0.76	0.00	0.72	0.25	0.18	0.00	0.00	0.00	0.00	0.29	0.24	0.00	0.56	0.00	0.00	0.00	0.15	0.00	0.00	0.25	0.00	0.00	0.00	0.00	3.31	1.45	0.00	0.00
MSTRG.114013	0.05	0.00	0.06	0.00	0.16	0.15	0.15	0.13	0.07	0.06	0.00	0.05	5.35	2.09	7.89	1.12	0.42	0.87	0.08	0.31	0.23	0.30	0.58	0.00	0.00	0.00	0.15	0.00	0.00	0.00	0.00	0.00	0.00	0.00	0.16	0.00	0.00	0.00	0.06	0.00	0.16	0.07	1.05	0.00	1.00	0.00	2.40	2.37	3.41
MSTRG.114014	0.00	0.00	0.00	0.20	0.13	0.00	0.18	0.30	0.00	0.22	0.00	0.22	10.00	3.73	18.33	7.94	1.86	1.76	0.36	0.13	0.51	0.00	0.52	0.00	0.22	0.22	0.09	0.00	0.00	0.00	0.00	0.00	0.00	0.33	0.00	0.00	0.29	0.66	0.35	0.23	0.57	0.00	0.00	0.00	0.00	2.17	1.00	0.00	2.00
MSTRG.114028	1.19	1.82	0.83	8.17	3.68	4.19	38.94	16.48	15.93	2.45	4.09	1.82	0.00	0.16	0.13	0.82	1.53	0.33	0.59	0.70	0.00	0.00	1.89	1.63	0.00	0.23	0.54	6.30	1.19	1.74	1.70	11.10	7.22	3.81	1.78	1.05	0.31	0.70	0.00	1.85	0.74	0.14	11.00	17.45	7.00	83.53	26.45	31.80	414.96
MSTRG.11422	0.30	0.43	0.57	0.74	0.19	0.27	0.58	0.29	0.25	10.62	3.80	5.59	36.76	33.58	53.91	20.47	32.29	31.75	39.06	60.94	29.68	36.56	20.06	29.81	1.12	0.31	0.86	0.06	0.28	0.18	0.28	0.12	0.21	16.11	16.32	13.39	213.41	230.69	223.00	163.72	184.88	142.05	4.00	6.00	7.00	11.00	2.00	3.00	9.00
MSTRG.114291	0.55	0.58	0.70	0.27	0.30	0.32	0.39	0.74	1.32	1.12	1.21	0.99	2.26	3.29	2.90	1.62	2.04	1.61	1.61	1.28	2.55	1.56	1.55	1.17	1.07	1.05	1.64	3.29	1.91	1.49	1.56	2.45	1.33	1.42	1.24	0.49	3.53	3.98	3.41	2.69	2.31	2.11	17.07	18.63	19.77	9.15	7.29	8.00	13.76
MSTRG.114451	3.32	7.08	4.50	5.55	8.08	6.72	0.69	0.40	1.38	13.95	21.07	26.66	26.43	19.46	23.60	18.37	18.96	21.75	7.07	4.50	6.02	9.69	5.18	2.59	6.29	5.07	6.19	2.04	11.73	6.70	0.94	20.43	20.06	221.76	181.19	216.53	11.24	11.53	9.40	19.75	19.30	25.08	38.57	85.04	47.49	71.01	72.80	63.90	9.24
MSTRG.114452	6.41	8.39	6.47	5.91	5.96	7.61	2.10	1.90	2.36	20.01	17.57	18.99	16.84	20.51	10.25	16.04	16.23	17.97	16.21	18.78	13.68	11.14	15.27	11.42	4.68	9.52	4.87	2.18	4.21	3.17	2.36	2.56	2.94	11.33	10.43	9.98	5.55	6.93	6.20	5.95	5.96	6.37	303.81	411.69	278.76	309.04	219.24	295.50	114.76
MSTRG.114543	2.12	1.68	2.12	1.07	1.68	1.59	2.65	1.84	2.40	3.50	4.27	4.21	4.72	10.44	5.25	7.36	5.55	6.84	7.54	5.74	4.66	4.70	5.00	5.72	0.27	0.13	0.50	0.00	0.00	0.31	0.06	0.16	0.00	0.07	0.00	0.39	0.18	0.13	0.21	0.07	0.00	0.06	34.00	28.00	31.00	19.00	21.00	21.00	49.00
MSTRG.11501	2.83	2.98	3.18	3.05	3.18	2.94	2.85	3.28	2.75	3.80	4.74	6.80	5.58	5.35	3.76	3.93	5.13	5.31	6.79	6.56	7.08	3.68	4.14	4.52	1.32	1.13	2.07	1.50	2.38	1.58	2.38	2.15	2.19	1.51	1.76	3.34	3.87	2.34	3.21	2.75	2.67	2.19	31.14	33.89	31.85	36.95	27.14	26.50	36.10
MSTRG.115161	111.70	108.41	114.30	152.56	173.41	148.28	124.01	116.36	116.69	77.81	98.75	104.37	73.76	82.91	70.36	74.10	75.78	70.61	64.59	56.28	60.44	59.59	79.16	81.31	136.79	141.65	118.57	200.84	178.88	155.55	177.38	222.65	230.88	132.30	122.40	147.86	70.76	74.71	81.26	94.34	96.63	106.73	1790.02	1797.53	1665.54	2696.47	2156.40	1946.51	2285.46
MSTRG.115213	1.55	1.62	0.89	0.51	0.92	0.60	1.06	1.02	0.37	3.69	2.35	1.82	7.95	5.69	20.03	9.42	11.39	8.05	12.73	11.50	10.41	6.59	8.88	7.01	0.11	0.41	0.27	0.42	0.23	0.26	0.48	0.41	0.63	0.65	0.68	0.79	3.40	2.96	3.40	4.07	3.90	2.87	50.89	54.99	26.63	18.46	23.44	16.04	39.98
MSTRG.115440	9.86	9.55	13.06	11.42	11.81	14.37	10.73	10.47	11.23	9.95	10.51	9.47	7.10	7.13	5.53	7.36	6.85	14.39	8.16	6.39	6.10	3.88	6.01	8.67	23.28	16.96	8.20	26.08	25.67	23.62	28.23	33.04	30.18	14.04	9.85	8.63	9.26	6.70	6.26	7.96	10.43	12.94	356.30	357.05	352.71	455.34	331.15	425.52	446.00
MSTRG.115443	2.66	2.39	3.19	3.36	3.27	2.94	2.45	2.37	2.55	1.74	1.66	2.52	1.56	1.99	1.41	1.74	1.17	1.09	1.45	1.52	2.07	1.40	0.99	1.40	3.93	3.63	2.75	5.68	5.06	5.07	5.28	5.38	5.40	2.04	2.42	2.27	2.59	1.98	2.05	2.98	2.44	3.20	145.32	134.75	158.24	202.33	138.28	131.19	153.58
MSTRG.115833	2.31	2.06	2.30	3.19	2.86	2.06	1.80	1.41	1.63	3.47	3.11	1.93	1.87	1.91	1.51	2.12	2.18	1.46	1.21	1.37	1.28	0.98	1.03	1.37	4.68	6.80	4.14	6.80	6.46	6.37	6.97	6.54	7.68	5.66	4.55	4.70	3.94	3.76	3.41	3.51	3.22	3.49	242.10	264.55	246.41	367.69	252.69	223.28	244.62
MSTRG.116177	12.98	13.56	13.16	13.69	14.32	11.79	8.06	8.58	10.02	7.63	10.58	10.45	6.76	6.00	5.82	7.87	6.44	7.08	6.62	4.63	6.59	6.85	7.10	6.49	7.31	7.44	4.45	8.28	10.88	7.77	8.89	9.74	9.73	7.56	10.90	7.77	5.57	3.61	5.53	4.16	4.35	5.81	337.94	365.25	311.41	392.94	289.17	251.35	241.11
MSTRG.116201	7.76	9.24	9.94	7.34	6.57	8.99	13.17	9.32	8.09	6.57	10.34	6.08	6.31	5.69	3.77	4.11	8.38	4.16	3.92	3.61	3.67	6.00	4.69	9.41	5.45	8.20	7.04	5.19	6.64	2.72	4.78	5.79	4.82	4.86	8.42	6.87	3.41	2.55	2.71	4.36	1.89	3.84	45.87	56.47	53.41	47.87	30.11	43.50	89.50
MSTRG.116325	4.07	2.62	2.76	3.47	3.58	3.51	2.34	2.40	2.22	4.18	4.03	3.63	2.50	2.57	2.65	1.95	2.43	1.34	1.23	1.39	1.85	2.17	2.54	1.62	3.48	6.79	2.01	7.63	7.02	6.66	7.40	8.85	10.56	5.94	5.03	5.49	1.40	2.05	2.53	2.96	2.23	2.15	127.19	90.05	83.27	127.21	91.30	94.35	82.98
MSTRG.116352	15.47	14.50	13.46	19.24	21.78	18.86	29.72	35.95	28.56	10.16	9.68	9.34	7.98	8.29	8.37	9.02	8.97	10.13	8.62	11.65	9.56	12.05	7.64	8.13	26.66	19.47	23.69	23.49	19.29	23.61	23.12	21.17	18.58	12.10	13.98	11.32	20.15	17.95	23.22	26.17	23.31	17.07	151.94	147.40	120.23	208.44	165.96	151.70	335.68
MSTRG.116493	15.67	17.33	24.59	41.75	41.37	54.03	4.86	7.56	5.97	15.20	10.13	15.59	44.87	23.44	49.06	89.61	78.22	54.90	55.34	67.13	40.16	48.57	57.01	59.72	9.65	18.56	35.92	11.28	19.18	22.10	8.64	7.14	9.88	21.84	30.06	20.52	73.93	57.61	46.16	83.67	119.73	67.10	310.81	353.90	443.15	911.61	632.60	878.79	109.96
MSTRG.116502	1.28	1.67	1.56	1.94	1.85	1.70	1.33	1.09	1.96	1.31	1.14	1.26	0.46	1.26	0.39	0.89	1.05	1.47	0.61	0.78	0.76	0.76	0.89	0.68	0.19	0.09	0.37	0.21	0.32	0.18	0.20	0.29	0.21	0.22	0.26	0.28	0.26	0.12	0.18	0.40	0.03	0.09	56.81	76.96	63.00	95.00	64.00	62.00	68.00
MSTRG.116595	14.73	11.42	12.27	8.63	8.31	9.13	4.40	5.27	6.78	10.93	12.77	10.25	5.87	5.36	4.41	6.97	9.07	6.03	5.99	5.33	4.51	5.28	9.08	8.96	19.04	12.66	22.24	4.53	7.72	7.71	4.73	5.83	4.59	16.69	17.02	18.28	15.47	15.79	13.57	13.45	16.30	18.62	350.02	280.79	265.09	226.35	153.33	177.78	120.18
MSTRG.116794	4.84	5.76	9.50	10.59	11.95	11.21	7.57	9.85	9.35	3.20	3.64	3.13	3.49	3.46	2.51	3.29	3.62	3.38	2.60	2.82	2.99	2.85	3.42	3.42	0.54	0.39	0.19	0.38	0.33	0.86	0.50	0.31	0.34	0.21	0.22	0.33	0.08	0.00	0.11	0.07	0.14	0.11	186.55	229.61	333.53	450.49	364.88	358.87	325.60
MSTRG.116837	2.48	4.20	2.53	2.36	2.88	2.88	5.00	2.84	3.36	5.36	3.58	2.68	3.85	4.37	4.15	2.42	3.39	4.08	5.70	5.32	6.21	5.11	5.31	6.78	5.46	4.87	8.94	3.46	5.51	4.35	3.40	2.91	3.88	5.83	5.60	5.49	4.46	3.86	3.51	4.28	4.53	5.16	42.06	73.68	38.95	44.08	37.87	39.94	97.61
MSTRG.116944	2.89	2.52	3.23	3.60	3.12	2.74	2.80	2.58	2.98	2.22	2.34	2.54	1.34	2.03	1.61	1.49	2.11	1.79	1.41	1.60	1.90	1.18	1.59	1.52	6.61	6.66	2.54	8.77	7.50	7.37	7.81	8.44	8.88	5.29	5.49	5.08	4.33	3.38	3.60	3.67	4.00	3.78	165.92	149.55	168.58	227.84	139.14	128.90	185.14
MSTRG.11820	0.00	0.58	0.00	0.30	0.43	0.16	2.56	1.19	0.88	0.72	0.27	0.00	29.51	22.67	45.65	16.74	16.26	18.24	23.15	20.44	17.47	34.27	10.58	7.53	0.00	0.00	0.00	0.06	0.06	0.00	0.00	0.00	0.00	0.00	0.00	0.00	1.35	1.87	1.07	2.70	1.72	2.62	0.00	9.00	0.00	5.00	5.00	2.00	44.00
MSTRG.12295	7.11	7.33	6.49	10.65	10.80	9.57	7.04	6.48	6.64	8.89	7.63	5.93	2.94	4.98	3.83	3.70	2.35	3.65	3.41	4.01	3.46	3.38	2.50	4.41	10.53	18.32	6.15	14.59	17.78	14.92	15.27	20.22	18.77	8.82	12.17	10.70	5.52	5.70	5.36	5.29	5.93	5.73	168.32	185.00	141.71	267.42	200.15	186.19	194.17
MSTRG.12397	0.42	0.42	0.26	0.08	0.24	0.00	0.00	0.00	0.16	8.66	8.66	7.02	23.65	26.33	17.60	16.24	16.35	17.65	24.68	35.27	26.61	11.18	11.24	12.35	1.22	1.30	0.85	0.41	0.71	1.25	0.45	0.16	0.14	5.54	6.78	5.96	11.59	10.24	12.18	7.69	9.33	9.22	9.00	9.00	5.00	2.00	4.00	0.00	0.00
MSTRG.12398	1.88	1.81	1.53	2.43	3.03	1.89	2.24	2.22	1.53	8.32	9.47	9.25	18.79	26.29	19.50	13.11	17.61	18.69	18.22	19.97	19.68	9.74	10.32	11.97	1.93	2.84	4.07	2.59	2.31	1.97	2.93	2.28	2.81	4.52	4.92	3.81	9.75	8.81	8.56	9.00	8.64	9.36	34.20	35.19	25.49	49.45	44.15	28.35	48.39
MSTRG.12402	0.87	0.96	0.71	0.72	1.47	1.09	0.78	0.80	0.39	4.09	4.51	4.85	10.79	7.28	6.72	4.95	7.88	5.75	8.23	8.41	7.55	3.07	4.58	5.05	0.70	0.99	0.84	0.89	0.54	0.56	0.65	0.74	0.47	1.33	1.03	1.09	2.92	3.10	2.79	2.24	1.10	1.73	18.14	20.81	13.51	16.55	23.85	18.65	18.61
MSTRG.12430	6.57	9.54	8.10	14.25	12.07	14.05	13.56	12.23	12.71	5.08	4.48	5.46	7.70	7.05	4.96	4.67	5.60	5.39	6.53	6.97	6.91	5.88	6.53	6.23	10.08	7.39	9.34	12.00	9.54	10.51	12.75	11.11	12.16	4.70	4.91	4.87	7.24	7.45	7.83	7.41	8.20	7.37	262.47	394.00	294.14	627.31	373.87	459.57	622.50
MSTRG.12440	1.86	1.53	1.07	0.92	1.16	0.80	1.30	1.57	1.92	1.88	1.69	1.01	3.36	4.60	4.07	2.53	1.78	2.84	2.39	4.16	3.30	1.94	0.97	1.74	2.71	4.28	4.01	3.58	3.03	3.18	3.59	1.71	2.38	3.00	3.27	2.00	3.28	3.18	3.21	3.01	2.96	2.82	194.76	165.18	101.93	106.31	94.04	68.48	156.05
MSTRG.12474	1.40	1.17	1.36	1.38	1.73	1.73	1.93	1.59	1.17	1.22	1.79	1.66	3.28	3.85	5.35	2.71	2.45	2.18	3.33	2.84	2.76	1.33	2.47	1.69	0.15	0.17	0.19	0.10	0.16	0.09	0.06	0.14	0.03	0.03	0.12	0.10	0.47	0.18	0.36	0.35	0.00	0.17	52.30	44.99	46.06	56.87	49.99	52.78	82.94
MSTRG.12582	8.16	7.27	11.22	11.41	7.90	9.13	4.11	3.16	4.08	2.97	6.09	7.08	2.77	3.02	3.29	2.33	4.76	4.83	2.10	2.11	1.25	2.97	4.84	1.99	0.00	0.39	0.00	0.00	0.00	0.00	0.00	0.00	0.00	0.00	0.00	0.00	0.00	0.13	0.00	0.00	0.00	0.00	65.43	60.35	81.82	100.90	49.19	59.97	37.91
MSTRG.12930	0.26	0.16	0.38	0.23	0.22	0.21	2.97	0.84	1.32	0.55	0.44	1.53	6.36	1.94	4.13	8.54	3.97	3.30	8.60	7.76	6.72	4.61	2.94	5.04	0.27	0.00	0.15	0.29	0.00	0.17	0.16	0.78	0.40	1.91	0.63	1.15	2.21	0.55	2.93	2.29	3.62	2.11	3.00	2.00	4.00	3.00	2.00	2.00	40.00
MSTRG.13000	3.32	3.99	2.77	1.38	0.81	0.99	1.02	1.15	1.39	11.27	12.34	13.01	19.99	13.86	31.42	20.43	25.44	22.26	25.09	29.07	17.51	21.76	23.15	15.17	0.10	0.00	0.00	0.00	0.00	0.00	0.00	0.00	0.00	0.48	1.15	1.86	3.49	7.06	4.21	3.83	4.92	3.24	37.00	46.00	28.00	17.00	7.00	9.00	13.00
MSTRG.13033	25.46	29.63	17.78	25.89	28.71	36.16	45.31	31.53	32.39	7.71	10.42	10.85	9.28	11.63	7.05	6.60	8.60	6.30	8.96	8.55	14.72	18.53	18.61	21.21	45.67	57.60	69.86	64.55	62.80	62.85	76.23	70.36	73.08	28.72	31.54	31.37	21.46	16.03	22.99	29.93	23.08	22.69	280.02	337.21	177.83	314.16	245.05	325.84	573.19
MSTRG.13038	4.49	3.80	5.47	3.82	4.27	4.30	4.60	2.79	4.41	8.36	7.78	7.44	9.14	8.45	7.00	10.78	8.30	9.73	9.78	8.97	11.47	5.43	8.63	9.63	3.11	3.71	8.70	1.79	2.78	2.49	1.75	1.79	1.90	7.83	7.97	7.41	5.97	6.16	6.23	7.35	5.47	6.57	65.00	57.00	72.00	61.00	48.00	51.00	76.62
MSTRG.13105	1.43	1.27	0.26	0.49	0.20	0.19	0.27	0.69	1.60	1.25	2.18	0.10	1.60	0.59	4.07	2.12	0.82	1.44	1.83	1.22	1.49	1.89	1.09	1.48	3.41	3.83	4.10	3.83	3.55	5.02	4.67	4.50	3.74	2.23	3.48	3.41	3.80	4.15	2.39	3.74	2.08	1.92	18.48	17.00	3.00	7.00	2.00	2.00	4.00
MSTRG.13613	12.95	9.47	8.25	5.60	7.24	6.85	7.31	6.56	7.76	6.48	6.95	4.85	3.63	7.87	4.84	6.34	3.63	4.65	5.00	2.75	2.89	4.68	5.53	6.50	9.99	7.78	8.28	1.82	3.84	4.72	1.97	2.41	3.48	5.97	3.98	4.56	4.61	2.96	3.28	8.66	7.29	5.73	158.57	119.95	91.87	75.63	68.82	68.67	102.88
MSTRG.14041	0.76	0.84	0.12	0.30	0.28	0.27	0.57	1.40	0.00	3.66	2.02	2.08	2.95	2.81	4.34	2.65	2.12	2.71	4.17	2.41	2.87	2.19	0.98	2.10	0.00	0.35	0.00	0.00	0.00	0.00	0.00	0.00	0.00	0.00	0.00	0.00	0.00	0.00	0.00	0.00	0.00	0.00	7.00	8.00	1.00	3.00	2.00	2.00	6.00
MSTRG.14073	31.49	26.30	34.57	28.39	32.17	30.59	19.34	17.05	19.55	11.34	11.71	10.40	6.53	8.64	6.20	7.84	7.71	7.69	6.90	7.57	7.30	7.14	8.09	9.07	13.36	15.13	10.24	9.97	14.22	12.39	8.68	7.27	9.91	6.45	8.24	7.37	5.91	6.46	6.47	6.09	6.46	6.81	1687.59	1458.63	1684.82	1678.10	1337.66	1343.00	1191.90
MSTRG.1430	7.29	5.79	8.89	8.49	9.57	7.77	3.93	3.94	4.57	3.45	3.71	2.87	6.07	5.06	6.63	3.54	4.28	4.36	3.43	5.51	3.95	3.42	3.23	3.44	4.48	6.47	3.20	6.74	6.57	5.16	7.77	8.09	7.73	4.74	4.64	3.80	3.58	4.13	3.77	3.86	4.14	3.16	232.31	190.92	257.59	298.29	236.60	202.96	144.20
MSTRG.14347	1.85	1.90	1.76	2.11	2.60	2.60	1.83	1.74	1.98	1.82	2.07	2.13	0.90	0.97	0.87	1.15	0.98	0.96	1.07	1.24	1.16	0.91	1.37	1.23	2.98	2.80	2.21	3.22	2.76	3.20	2.24	2.85	3.14	1.88	2.85	2.26	1.49	1.54	1.95	2.01	1.19	1.50	66.00	70.00	57.00	83.00	72.02	76.00	75.00
MSTRG.14649	9.94	8.07	8.87	10.36	12.50	11.34	8.55	8.72	9.24	7.80	6.92	7.02	6.49	7.80	5.18	5.66	5.45	6.90	5.42	4.86	5.17	4.16	4.80	5.29	11.56	12.69	10.10	14.58	12.04	11.98	13.32	12.92	13.06	9.81	10.58	9.77	8.07	8.67	10.19	8.44	9.70	9.77	316.47	268.61	260.66	363.08	310.92	295.31	322.66
MSTRG.14709	4.92	6.75	3.58	5.18	3.17	4.94	2.48	2.27	2.97	19.83	18.38	16.02	29.18	28.30	18.01	9.86	9.64	14.01	25.83	31.55	32.22	14.81	16.19	15.46	4.25	7.83	2.97	2.84	3.69	4.04	2.04	2.50	3.24	11.40	8.96	9.11	6.40	8.76	5.09	4.53	6.99	5.44	62.00	88.00	41.00	72.00	31.00	51.00	36.00
MSTRG.14790	1.30	1.59	1.52	1.29	1.68	1.40	1.53	2.19	1.38	1.31	1.40	1.73	2.05	1.84	4.37	2.34	1.90	2.22	1.16	1.30	1.11	1.22	0.98	0.84	0.25	0.12	0.10	0.29	0.08	0.03	0.14	0.19	0.15	0.27	0.21	0.22	0.81	0.99	0.81	0.61	0.50	0.40	81.00	101.98	85.85	88.00	80.98	70.97	108.97
MSTRG.1498	7.08	8.19	8.41	7.85	4.04	7.93	8.27	3.98	5.82	17.77	17.82	18.03	15.11	17.62	18.55	15.29	15.75	13.32	20.73	19.30	21.07	11.49	13.00	17.48	9.90	11.40	17.39	6.05	12.00	7.19	7.13	5.01	7.84	16.36	15.01	19.83	14.41	13.48	14.42	14.37	12.22	16.39	73.13	87.53	78.98	89.46	32.42	67.09	98.20
MSTRG.15031	0.90	0.62	1.13	0.24	0.99	0.31	0.45	1.01	1.70	1.12	0.79	0.56	2.82	4.88	4.99	3.53	1.00	1.60	0.55	0.51	0.49	0.20	1.17	0.71	0.00	0.00	0.00	0.46	0.32	0.39	0.36	0.23	0.00	0.27	0.12	0.00	0.37	0.15	0.29	0.14	0.00	0.00	7.03	5.04	8.04	2.07	6.00	2.00	4.03
MSTRG.15042	2.01	1.44	2.21	1.42	0.90	0.75	2.13	1.29	3.08	1.32	0.71	1.01	7.54	6.34	10.93	5.03	1.69	3.11	1.18	2.84	1.75	1.35	1.77	0.96	0.66	0.28	0.62	0.73	0.36	0.35	0.41	0.43	0.50	0.28	0.65	0.24	1.14	0.94	0.40	0.59	0.59	0.81	22.97	16.96	22.96	17.93	8.00	7.00	27.97
MSTRG.15067	8.80	9.17	9.35	11.35	11.60	9.82	10.36	14.17	9.09	6.74	8.31	8.32	4.89	4.59	5.28	5.45	6.48	5.38	4.24	2.74	4.50	4.09	6.21	5.85	21.30	18.87	21.51	20.72	20.85	20.33	21.14	20.77	14.87	18.61	14.51	17.82	9.18	9.07	8.30	11.56	12.27	15.02	331.85	357.70	320.79	472.14	339.92	303.23	448.90
MSTRG.15068	8.43	9.39	9.33	11.52	11.71	10.69	10.63	13.08	9.62	5.57	7.14	7.32	3.46	4.06	3.89	4.87	5.38	5.50	4.49	4.17	3.70	4.89	5.23	4.45	8.09	8.04	7.47	8.54	8.37	8.60	7.73	8.73	7.49	6.41	5.14	7.07	4.62	3.21	3.98	4.39	5.62	4.44	389.04	448.30	391.21	585.86	419.08	403.99	564.10
MSTRG.15407	3.90	2.21	7.17	0.00	2.29	6.87	1.24	3.76	3.25	1.79	3.84	2.51	0.00	0.00	0.00	0.00	2.38	4.79	0.00	0.00	0.00	5.69	1.43	0.00	0.58	3.76	1.19	4.14	7.32	5.55	0.00	4.26	3.99	2.13	4.25	1.66	0.00	0.76	5.09	1.95	3.16	5.91	17.23	10.09	28.81	0.00	7.86	24.88	6.29
MSTRG.15564	2.59	2.89	4.11	2.11	2.16	2.54	2.08	2.08	1.71	2.88	3.16	1.93	1.13	1.08	0.89	1.21	2.06	1.76	1.46	1.14	1.14	1.66	1.69	1.04	0.26	0.17	0.09	0.31	0.25	0.20	0.22	0.20	0.11	0.13	0.05	0.22	0.40	0.17	0.23	0.11	0.00	0.00	65.00	75.30	94.00	58.46	42.21	52.28	60.13
MSTRG.15682	6.77	4.86	2.92	1.18	0.91	0.57	1.44	1.72	2.19	3.89	3.51	5.13	7.18	4.24	14.98	11.32	10.09	8.51	9.94	9.72	7.51	11.46	8.89	8.60	0.89	3.22	0.83	0.72	0.57	1.16	1.45	1.53	1.27	2.79	2.87	1.96	3.86	3.68	8.93	9.70	7.26	5.08	101.02	75.05	39.56	19.46	10.55	7.00	24.65
MSTRG.16120	0.37	1.04	0.38	0.51	1.00	1.58	1.13	0.19	0.48	1.30	1.55	2.14	0.89	0.13	0.27	0.52	0.56	0.67	0.24	0.39	0.16	0.13	0.00	0.18	0.37	0.41	0.84	0.85	1.14	1.43	0.24	3.33	3.09	14.99	13.90	12.32	0.56	0.74	0.44	1.16	1.45	2.20	8.49	25.00	8.00	13.00	18.00	30.00	30.00
MSTRG.16580	3.01	2.19	2.49	2.08	2.39	2.52	1.58	2.42	1.61	2.67	2.18	2.00	0.83	0.92	0.57	1.05	1.42	1.77	1.46	1.43	0.97	1.06	1.03	1.04	0.92	1.47	0.72	1.29	1.18	0.86	1.04	0.90	0.98	0.83	0.80	1.23	0.19	0.14	0.46	0.52	0.29	0.53	117.00	85.00	92.00	90.00	79.00	79.00	74.00
MSTRG.1668	10.92	13.65	12.88	18.95	18.27	17.41	8.61	8.46	11.06	10.51	13.23	13.41	6.38	9.68	6.76	8.08	9.17	7.67	8.40	7.61	7.64	6.19	7.32	8.49	1.54	2.47	1.49	0.49	1.89	0.55	0.54	0.42	0.45	1.02	1.66	0.71	1.59	1.23	0.86	0.81	0.69	1.10	384.12	499.36	416.16	738.38	501.18	502.04	338.68
MSTRG.16958	4.80	4.86	6.32	6.52	4.37	8.62	4.96	2.87	6.65	4.38	2.46	3.12	2.34	2.82	2.55	1.94	3.15	3.48	1.06	3.11	0.85	2.11	0.92	2.61	0.65	0.91	0.01	0.01	0.00	0.20	0.19	0.00	0.00	0.00	0.20	0.00	0.00	0.00	0.29	0.67	0.00	0.00	31.13	32.73	37.12	47.29	22.30	45.95	37.00
MSTRG.17174	4.86	6.19	5.15	7.53	8.15	6.71	5.03	5.75	5.91	4.95	6.64	5.94	3.76	5.30	3.85	5.21	3.47	3.34	4.24	4.38	4.94	3.44	3.54	3.75	0.19	0.75	0.00	0.00	0.15	0.07	0.11	0.00	0.00	0.00	0.05	0.00	0.00	0.00	0.00	0.00	0.00	0.00	137.45	170.89	131.98	211.31	162.70	143.77	153.66
MSTRG.17282	1.43	1.33	1.96	0.93	0.29	1.20	0.86	1.38	0.83	2.17	1.78	2.66	5.22	5.21	6.84	3.29	2.88	3.56	4.32	3.19	4.55	2.20	2.67	2.23	1.77	1.36	1.83	1.26	1.42	1.30	1.22	1.25	0.88	1.51	1.90	1.93	4.96	5.15	4.33	3.37	2.07	2.70	38.26	36.91	47.76	27.38	6.00	26.25	26.35
MSTRG.17309	3.75	4.10	4.53	5.77	5.21	7.24	4.30	7.09	5.56	3.05	4.38	2.83	3.49	2.26	3.47	3.85	3.47	3.56	4.24	3.95	2.50	2.95	2.91	2.95	10.69	11.86	10.07	14.63	12.37	12.28	14.07	11.92	15.21	9.15	8.87	9.37	7.49	6.13	7.67	7.22	8.87	9.84	52.98	59.89	58.12	89.84	57.08	83.69	69.80
MSTRG.1741	1.41	1.98	2.15	1.78	1.23	2.02	2.29	2.24	1.27	4.29	3.09	1.79	5.59	7.48	4.12	4.53	3.32	4.94	3.63	4.57	3.49	2.81	2.77	3.82	1.45	2.66	1.18	4.53	1.53	2.41	2.62	3.12	2.86	1.95	2.02	2.18	2.86	2.21	3.82	3.97	2.92	2.39	27.00	38.13	36.22	36.62	19.00	30.84	48.57
MSTRG.17634	1.06	1.19	0.94	1.51	1.45	1.53	1.07	1.13	1.01	1.39	1.77	1.11	0.60	1.25	0.68	0.96	0.76	1.28	0.96	0.89	1.35	0.41	0.46	0.86	1.22	1.18	1.02	1.19	1.49	1.28	1.45	1.17	1.17	1.09	1.23	1.20	0.54	0.88	0.88	0.62	0.29	0.56	80.40	93.64	64.52	126.48	85.50	94.99	93.23
MSTRG.17651	2.58	2.36	3.12	4.03	4.91	4.37	3.24	3.45	3.12	2.08	1.81	2.65	1.97	1.66	1.65	2.06	1.87	1.65	1.83	1.34	1.89	1.23	1.71	1.79	0.23	0.10	0.00	0.02	0.06	0.11	0.04	0.02	0.00	0.02	0.00	0.00	0.00	0.00	0.00	0.00	0.00	0.02	134.82	127.51	147.86	231.70	198.99	186.84	194.20
MSTRG.17725	1.00	5.14	1.10	5.61	6.60	3.08	5.19	1.50	2.16	4.71	7.94	8.67	0.47	0.46	0.23	0.28	0.82	0.56	1.11	0.95	0.45	0.56	0.46	1.00	0.79	0.62	1.33	2.15	3.29	2.96	1.03	6.65	5.83	12.36	10.74	14.91	0.39	1.08	0.24	1.20	0.71	1.87	11.00	58.47	11.00	68.02	56.34	27.76	65.68
MSTRG.17921	0.44	0.32	0.58	0.43	0.26	0.20	0.04	0.32	0.13	2.48	1.03	2.39	5.67	2.47	10.44	5.98	7.06	5.65	5.24	7.92	3.19	3.83	4.90	2.94	0.61	0.09	0.39	1.84	0.46	0.16	1.48	2.43	1.06	1.05	2.17	2.10	1.35	2.04	1.78	0.68	2.07	1.42	11.00	8.30	13.00	11.68	5.00	4.00	1.05
MSTRG.17922	0.00	0.00	0.15	0.00	0.00	0.00	0.27	0.19	0.00	0.16	0.57	0.72	2.22	2.74	7.92	5.87	2.79	4.93	3.68	5.06	1.73	2.59	1.29	0.80	0.00	0.00	0.12	1.28	0.00	0.20	0.13	1.07	0.13	0.46	0.89	0.93	3.28	0.15	1.09	0.82	1.52	0.43	0.00	0.00	1.00	0.00	0.00	0.00	2.30
MSTRG.18205	5.22	6.56	7.20	5.68	6.60	5.43	3.93	3.72	2.62	2.83	4.62	2.71	1.20	1.30	1.68	3.09	2.08	1.35	2.37	1.90	1.85	2.17	2.52	3.05	4.61	2.76	4.29	1.83	2.87	2.65	1.29	1.86	1.58	1.94	2.13	2.11	3.46	3.03	3.33	4.05	4.23	4.06	117.40	152.71	147.28	140.98	115.32	100.06	101.67
MSTRG.18208	10.91	7.79	15.63	7.67	13.06	10.71	1.56	1.55	1.66	3.42	3.75	2.07	1.75	2.26	1.45	2.28	2.49	3.03	1.35	1.16	1.23	2.88	3.56	4.06	5.46	3.78	3.52	0.39	1.09	1.53	0.32	0.59	0.59	1.81	2.32	2.78	1.24	0.67	1.19	1.96	1.53	1.81	449.91	332.46	586.16	348.89	418.04	361.85	74.23
MSTRG.18210	10.07	5.92	8.57	8.23	9.02	8.27	1.05	1.14	1.11	1.77	1.31	2.88	1.69	1.62	0.65	1.55	0.90	1.67	0.21	0.26	0.26	1.39	1.45	1.59	4.83	2.22	1.18	0.13	0.71	0.98	0.00	0.84	0.23	3.41	2.82	3.49	0.73	2.12	1.29	2.07	1.80	3.24	267.40	162.64	206.80	241.07	185.92	179.77	31.99
MSTRG.18291	4.75	4.13	5.02	9.32	10.34	12.39	6.02	8.08	5.22	3.20	3.51	3.98	5.92	5.76	4.03	7.18	4.92	7.29	6.10	7.13	5.80	3.65	3.21	5.91	8.52	7.62	6.66	6.32	5.53	6.19	5.51	4.80	5.43	3.91	5.45	4.10	4.78	3.92	3.17	5.12	4.32	5.87	127.04	95.95	109.33	249.66	183.43	230.71	165.46
MSTRG.18404	4.72	5.68	3.44	5.92	5.26	6.36	5.36	4.06	5.67	4.13	3.90	3.36	2.23	2.44	5.19	3.92	3.61	1.74	1.49	2.86	2.84	2.99	1.85	2.40	4.28	6.25	5.29	5.43	3.74	4.76	5.70	4.63	5.06	4.23	4.39	4.31	2.43	2.77	2.88	2.18	2.89	1.95	85.54	106.45	56.58	118.20	73.92	94.27	111.64
MSTRG.185	1.34	2.40	1.33	1.97	2.04	2.35	4.40	2.45	3.04	4.97	5.29	5.12	13.74	14.94	12.25	13.84	13.45	16.69	13.54	19.66	11.29	12.51	7.37	8.78	0.73	0.79	0.74	1.72	1.19	0.93	1.37	2.49	2.15	2.45	3.55	3.22	4.34	3.71	5.36	4.70	4.47	3.07	43.00	80.00	39.00	70.00	51.00	62.00	163.00
MSTRG.18616	71.71	86.32	101.63	109.88	124.80	113.29	92.51	89.81	96.82	49.47	54.79	52.60	37.19	39.97	36.93	42.97	40.70	38.20	38.68	34.79	37.27	40.42	41.82	50.12	9.38	11.43	4.20	6.28	8.83	6.63	6.86	7.12	8.06	5.19	5.12	5.12	3.55	2.66	2.96	3.02	2.84	2.89	3409.09	4191.39	4349.24	5831.87	4691.75	4506.65	5133.26
MSTRG.18685	1.79	1.91	1.00	1.68	0.62	0.93	3.03	1.45	2.04	1.68	1.72	1.36	1.23	1.65	1.41	2.98	1.54	1.45	2.29	1.86	2.39	2.97	2.40	3.57	1.66	2.07	1.26	1.73	1.25	1.02	1.96	1.77	2.06	1.61	1.64	1.09	2.27	2.10	2.38	2.00	1.89	1.48	40.68	44.80	20.66	42.08	10.87	17.34	78.99
MSTRG.18861	0.73	0.47	0.14	0.11	0.16	0.60	0.45	0.24	0.13	0.53	0.25	0.26	6.04	3.97	11.33	6.31	3.95	3.61	3.36	6.12	6.19	4.34	2.65	2.73	0.00	0.26	0.43	0.10	0.00	0.51	0.00	0.55	0.23	0.27	0.23	0.33	1.06	1.18	1.85	0.41	2.18	1.28	6.00	4.00	1.06	1.00	1.00	4.00	4.19
MSTRG.18866	0.12	0.24	0.00	0.66	0.31	0.45	0.11	0.60	0.67	0.92	0.25	0.26	18.19	11.99	32.52	7.58	6.46	7.93	4.49	3.33	2.89	0.94	3.58	1.17	0.00	0.13	0.65	0.00	0.00	0.00	0.00	0.00	0.00	0.39	0.00	0.00	0.18	1.31	1.12	0.96	0.54	1.63	1.00	2.00	0.00	6.00	2.00	3.00	1.00
MSTRG.18870	0.00	0.00	0.00	0.00	0.00	0.00	0.00	0.00	0.00	0.12	0.23	0.00	1.59	0.52	1.98	0.69	0.29	0.35	0.78	1.42	1.28	0.53	0.45	0.16	0.00	0.00	0.10	0.00	0.11	0.11	0.00	0.00	0.00	0.36	0.42	0.62	0.49	0.74	0.78	0.38	0.64	1.18	0.00	0.00	0.00	0.00	0.00	0.00	0.00
MSTRG.19166	0.00	1.00	0.00	0.74	0.66	1.40	0.09	0.00	0.00	0.44	1.26	1.33	12.29	6.79	10.12	7.25	6.58	7.07	5.66	3.52	3.76	6.94	6.23	1.44	0.30	0.39	0.19	0.67	0.55	0.60	0.20	1.53	2.16	1.35	1.12	3.45	0.75	0.61	0.46	2.44	1.19	0.43	0.00	9.93	0.00	7.79	4.93	11.00	1.00
MSTRG.19190	0.55	0.16	0.36	0.00	0.00	0.00	0.28	0.00	0.08	0.70	0.83	0.88	0.65	1.45	0.31	1.52	1.35	1.56	1.45	1.64	2.85	1.17	1.94	0.68	0.00	0.00	0.00	0.00	0.00	0.00	0.00	0.00	0.00	0.06	0.00	0.00	0.00	0.00	0.00	0.00	0.00	0.00	6.17	1.83	3.74	0.00	0.00	0.00	3.64
MSTRG.19286	0.24	1.01	0.32	1.51	1.59	1.21	3.35	0.99	1.99	0.72	1.12	0.30	0.06	0.00	0.00	0.14	0.37	0.07	0.13	0.31	0.24	0.22	0.36	0.13	0.10	0.60	0.63	1.94	1.30	1.33	0.98	3.34	3.73	3.13	2.75	3.22	0.27	0.41	0.27	0.53	0.49	0.49	5.00	22.00	6.08	35.16	26.00	21.00	81.43
MSTRG.19470	4.51	3.86	5.74	3.69	2.82	4.77	2.52	2.75	2.74	4.44	3.73	4.62	1.97	1.98	1.70	3.23	3.89	2.75	2.68	2.34	2.02	3.88	3.45	2.89	1.09	0.75	1.11	0.63	0.46	0.82	0.26	0.62	0.73	0.87	1.23	0.94	1.14	1.18	1.09	1.16	1.37	1.83	165.00	146.00	191.00	149.00	80.00	143.00	106.00
MSTRG.19567	6.08	9.69	4.43	8.16	6.96	7.95	14.16	16.37	12.55	13.90	10.10	14.86	11.46	9.20	9.67	9.48	9.42	7.56	14.59	13.81	15.31	15.73	13.22	15.76	15.64	11.91	17.68	13.51	13.50	14.09	16.14	16.38	15.60	16.36	18.15	17.16	9.26	8.30	9.89	14.02	12.06	9.81	71.00	117.00	47.00	105.00	63.00	76.00	190.00
MSTRG.19670	5.25	4.58	5.73	4.57	3.71	4.51	2.37	2.76	2.87	5.30	7.60	7.03	2.00	1.18	1.66	2.29	2.62	2.74	2.19	2.15	2.69	2.93	4.15	5.52	10.89	10.28	6.09	9.45	13.69	7.43	5.89	8.53	11.22	9.17	10.64	11.53	5.62	4.12	5.19	5.26	4.54	5.19	160.00	142.00	155.00	157.00	84.00	111.00	87.00
MSTRG.19873	1.76	1.69	2.15	3.32	4.11	2.98	3.62	3.62	2.77	2.23	2.26	2.48	1.55	1.66	1.60	2.05	1.93	1.72	1.42	1.59	1.90	1.46	1.75	1.81	5.43	6.88	1.84	12.09	10.31	10.44	10.53	11.26	12.48	5.61	6.72	6.50	2.39	2.86	2.91	2.96	2.39	2.24	78.22	77.50	86.57	162.18	141.57	108.25	184.49
MSTRG.19904	34.31	39.58	33.06	45.96	46.38	47.65	30.85	30.41	33.23	23.74	20.44	23.87	11.40	11.97	11.36	12.76	12.58	11.64	9.18	8.61	9.68	9.80	13.71	15.58	8.91	15.34	4.85	13.89	14.59	10.60	11.56	15.40	13.71	10.08	9.81	9.35	3.40	4.68	2.64	3.14	4.24	5.26	361.62	432.96	318.67	534.86	379.95	415.05	376.91
MSTRG.19905	11.44	15.12	11.45	15.88	17.53	12.88	11.77	8.53	8.94	8.29	8.88	7.51	3.55	3.31	2.36	3.39	5.63	3.40	3.91	3.67	3.86	4.50	5.09	5.32	1.49	2.72	1.59	2.68	3.60	2.47	2.86	2.21	4.32	2.59	2.13	2.00	0.45	0.97	0.86	0.70	0.87	0.75	202.41	276.84	184.21	309.83	240.72	186.66	239.53
MSTRG.19998	1.39	1.57	2.97	0.36	0.75	0.59	0.00	0.16	0.18	7.77	9.05	6.58	4.38	5.62	5.86	7.72	8.98	8.29	7.55	5.72	5.52	6.53	8.34	6.97	0.36	0.31	0.00	0.00	0.00	0.00	0.00	0.00	0.00	0.07	0.15	0.12	0.21	0.23	0.00	0.00	0.14	0.13	33.43	39.07	64.99	9.55	13.97	11.68	0.00
MSTRG.20157	7.85	9.67	7.57	13.65	10.81	14.44	14.50	13.24	17.18	5.93	9.70	8.42	4.43	5.21	6.14	5.38	5.14	8.16	5.71	3.63	6.72	5.64	7.55	5.31	3.93	4.19	10.10	3.94	5.25	2.91	4.05	4.76	4.39	3.21	2.87	3.69	0.93	2.78	2.21	3.86	3.00	2.66	73.00	93.00	64.00	140.00	78.00	110.00	155.00
MSTRG.20282	7.42	7.90	8.17	15.93	9.37	10.54	13.03	9.10	10.66	15.21	11.41	14.03	21.19	17.65	11.45	16.94	17.60	15.23	16.89	17.07	13.64	15.15	19.33	19.29	3.25	5.10	5.37	4.90	6.25	3.50	4.81	8.48	10.48	9.70	10.88	11.46	5.90	6.52	6.93	5.27	4.23	7.32	48.95	53.89	49.00	115.93	47.98	56.96	98.86
MSTRG.20853	37.02	33.46	35.99	39.94	44.04	42.53	30.54	34.67	37.47	17.51	17.33	19.69	10.77	17.02	11.57	11.90	11.67	10.69	19.45	11.24	11.11	17.45	20.70	24.77	67.88	65.08	58.11	64.45	74.10	61.05	63.60	59.90	61.83	49.97	41.55	53.25	34.00	32.47	38.71	37.66	42.66	46.61	347.62	326.68	307.68	408.84	318.27	321.31	330.78
MSTRG.20894	5.60	0.26	0.00	0.00	4.54	6.12	0.32	0.00	0.64	0.00	0.00	0.00	3.60	0.00	0.00	0.00	0.17	0.00	1.46	0.00	1.41	4.14	3.42	1.13	2.51	0.29	0.38	0.50	3.39	3.39	2.64	2.14	3.32	2.61	5.67	3.60	1.38	2.51	2.13	1.96	1.43	0.83	48.00	2.34	0.00	0.00	30.19	43.00	3.11
MSTRG.20994	0.13	0.44	0.25	0.31	0.27	0.34	0.55	1.10	0.59	0.22	0.35	0.43	1.90	1.88	4.14	1.35	0.77	1.56	1.15	1.31	1.16	1.26	1.21	0.39	0.16	0.12	0.07	0.23	0.25	0.08	0.07	0.30	0.04	0.20	0.07	0.31	0.40	0.51	0.55	0.31	0.22	0.37	3.44	11.81	5.83	9.00	5.50	7.35	16.43
MSTRG.21085	3.25	1.66	2.88	1.04	1.02	0.00	3.98	1.72	2.12	3.98	0.65	1.77	10.40	13.96	10.48	6.54	7.14	8.88	6.36	12.43	6.45	3.16	4.21	3.29	0.23	0.00	0.00	0.00	0.00	0.26	0.12	0.00	0.00	0.00	0.00	0.00	0.18	0.00	0.00	0.00	0.00	0.00	25.29	13.39	20.39	8.91	6.15	0.00	35.67
MSTRG.22470	0.05	0.13	0.05	0.04	0.06	0.11	0.00	0.49	0.10	0.00	0.23	0.05	0.53	0.41	0.91	0.07	0.35	0.78	0.25	1.01	0.80	0.28	0.29	0.25	0.05	0.29	0.40	0.12	0.21	0.18	0.09	0.11	0.13	0.05	0.38	0.08	0.20	0.20	0.37	0.36	0.31	0.28	1.00	3.00	1.00	1.00	1.00	2.00	0.00
MSTRG.22498	1.79	1.33	2.59	1.25	1.26	2.38	2.54	1.76	2.68	3.16	2.33	2.75	7.52	9.71	3.63	9.85	4.94	8.30	6.64	8.34	5.38	6.14	4.56	5.24	0.26	0.17	0.00	0.00	0.00	0.00	0.08	0.00	0.00	0.00	0.00	0.00	0.00	0.00	0.00	0.00	0.00	0.00	22.00	17.00	29.00	17.00	12.00	24.00	36.00
MSTRG.22506	2.75	2.49	4.14	2.06	0.18	1.09	2.09	1.68	1.71	0.80	2.24	2.26	4.87	5.94	5.76	3.44	3.35	2.27	4.62	6.90	4.21	3.89	4.56	5.47	2.23	1.13	3.64	1.21	2.19	1.15	2.20	0.69	1.91	1.63	2.87	3.84	9.03	9.36	10.82	14.38	9.40	12.46	20.01	18.79	27.43	16.57	1.04	6.50	17.50
MSTRG.22523	13.56	10.52	10.15	6.90	4.02	7.95	6.28	6.90	7.22	10.74	12.88	9.90	8.82	6.06	10.32	9.46	13.80	7.64	16.62	13.32	22.00	12.01	14.54	13.62	7.98	4.49	10.87	4.47	7.37	6.03	6.36	5.54	5.75	7.40	6.36	9.19	10.05	7.26	8.86	6.89	6.31	4.65	77.45	62.20	52.71	43.45	17.82	37.18	41.29
MSTRG.22600	24.04	18.88	15.14	5.64	6.43	5.23	19.77	13.85	18.01	15.83	5.76	5.05	30.33	32.65	35.82	18.85	13.39	26.99	20.47	36.84	28.14	22.40	13.57	14.05	48.98	65.67	69.85	55.69	40.90	50.45	48.12	31.68	33.54	38.64	43.20	23.54	78.93	71.08	77.06	91.45	90.28	74.50	533.92	433.90	305.70	138.21	110.83	95.12	505.10
MSTRG.22625	0.35	1.52	0.38	4.52	0.45	2.67	8.89	2.32	3.24	1.23	1.70	2.26	0.00	0.13	0.00	0.00	0.11	0.00	0.24	0.57	0.11	0.13	0.33	0.60	0.00	0.09	0.39	2.90	1.39	1.75	0.82	4.67	4.97	0.47	0.48	0.79	0.38	0.00	0.40	0.39	0.20	0.09	4.00	18.00	4.00	57.00	4.00	25.00	117.00
MSTRG.22696	7.80	11.78	11.02	12.88	14.29	12.19	10.04	9.72	9.71	5.21	5.70	4.96	2.75	2.57	2.08	2.72	2.74	2.35	2.36	2.19	2.56	3.15	3.56	4.90	1.87	1.16	0.81	1.69	1.81	1.94	2.05	2.35	2.01	1.21	1.19	0.83	0.41	0.37	0.36	0.41	0.53	0.46	247.40	386.70	317.76	450.80	351.84	316.86	366.23
MSTRG.23131	1.72	1.40	2.57	4.39	3.63	3.44	2.10	2.43	2.23	1.05	1.53	0.93	1.08	1.33	1.04	0.60	1.71	0.55	0.54	0.74	1.32	0.88	1.35	0.91	2.51	2.41	2.18	1.73	2.44	1.85	1.20	2.21	2.00	1.46	1.54	1.27	1.46	1.09	0.65	1.23	1.38	1.45	39.00	33.00	53.00	110.00	64.00	64.00	55.00
MSTRG.2394	2.96	2.35	5.82	6.39	6.23	5.62	3.18	3.28	3.84	2.29	4.15	3.73	1.89	1.85	1.80	1.79	2.09	1.96	1.46	1.64	3.32	1.66	2.70	1.91	2.25	2.46	2.31	2.85	2.95	3.25	3.41	2.98	2.86	2.49	2.95	2.31	1.65	1.77	1.69	2.20	1.86	1.61	143.14	118.41	249.11	334.85	227.46	216.16	176.41
MSTRG.23955	2.92	6.66	3.67	6.54	6.87	6.19	6.73	5.22	4.62	7.51	9.74	10.35	4.48	4.83	3.27	4.86	4.23	3.93	3.55	2.68	3.07	3.38	2.99	2.74	3.52	4.45	3.48	8.73	6.58	7.01	6.42	11.37	10.60	22.67	20.65	22.42	3.99	5.15	4.31	5.42	4.72	5.13	208.54	492.17	238.24	515.26	380.94	361.93	553.28
MSTRG.24003	3.79	3.10	3.69	5.39	4.56	4.45	3.73	4.93	5.37	3.79	4.63	4.59	2.22	2.21	2.13	4.21	1.62	3.33	1.92	0.97	1.96	1.66	1.54	3.06	1.77	2.40	2.20	4.21	2.60	3.22	3.39	3.59	3.30	2.95	2.51	3.04	1.27	1.91	2.84	1.11	2.65	2.48	56.00	48.00	49.00	86.00	52.00	51.00	60.00
MSTRG.24223	1.71	2.03	0.94	0.99	0.90	1.43	2.71	2.76	1.46	2.53	2.56	2.14	3.31	2.95	3.77	2.72	2.32	3.26	3.50	3.75	5.36	3.49	3.08	2.14	1.67	1.31	1.52	0.93	0.58	0.86	1.03	0.78	0.67	1.83	2.44	1.27	2.69	2.60	4.45	2.10	3.31	1.45	22.00	27.00	11.00	14.00	9.00	15.00	40.00
MSTRG.24367	152.25	116.60	144.47	85.08	76.93	84.50	131.47	77.55	151.76	137.54	147.50	140.53	165.21	195.56	161.24	234.92	261.31	229.86	228.54	182.99	164.09	206.65	221.03	195.74	125.74	94.93	266.61	55.66	78.56	67.67	58.50	50.44	63.44	146.74	185.34	169.49	489.98	508.23	432.76	379.17	391.63	454.19	3309.68	2622.66	2855.65	2039.71	1297.75	1504.74	3286.68
MSTRG.24513	3.71	7.54	4.75	3.74	5.57	4.02	0.57	0.46	0.13	13.69	11.47	11.72	10.64	14.88	14.22	11.01	10.59	12.26	15.75	15.37	18.20	9.31	13.67	10.45	0.77	2.40	1.29	0.36	1.94	1.18	0.85	2.10	1.12	7.11	5.48	6.73	3.38	3.41	1.62	2.79	2.83	1.76	39.49	83.00	46.00	43.88	46.00	35.00	7.00
MSTRG.24622	8.48	12.37	11.46	19.10	19.06	18.07	12.73	17.36	15.20	6.19	7.11	8.64	4.14	4.18	5.40	7.19	5.85	5.47	5.27	3.96	3.95	6.25	6.33	7.18	15.31	14.79	13.21	14.08	16.45	15.51	14.63	14.72	13.56	12.67	11.59	11.09	6.14	5.63	5.64	7.36	9.58	6.68	256.25	386.86	315.00	636.74	447.07	447.45	442.71
MSTRG.24770	0.56	2.40	0.00	1.87	0.00	2.75	2.08	0.00	1.87	2.25	0.00	0.00	1.71	0.00	0.98	0.00	0.00	0.00	1.73	1.18	1.71	1.64	1.38	1.61	2.10	3.24	2.13	1.78	3.57	4.23	3.28	3.14	5.35	2.38	3.20	3.29	1.69	1.69	0.71	0.70	0.00	1.20	28.92	129.00	0.00	107.00	0.00	117.00	124.00
MSTRG.24790	3.40	3.41	4.30	5.87	8.04	5.83	3.71	5.74	4.35	3.41	5.41	5.10	3.63	3.31	2.13	2.23	4.43	3.35	2.94	2.70	3.21	2.70	3.18	3.94	2.71	2.68	1.42	3.05	3.47	2.98	3.00	3.53	4.02	3.29	2.91	2.86	2.71	2.83	2.92	2.74	1.92	2.06	84.69	87.97	97.39	161.28	155.61	119.15	106.42
MSTRG.24874	14.36	24.38	28.22	27.14	29.92	27.44	10.68	17.03	10.63	4.63	4.01	5.68	9.58	6.10	19.02	9.91	9.24	9.27	3.41	6.43	6.26	7.45	7.09	6.21	6.76	5.53	7.19	4.01	5.04	4.35	2.65	3.32	3.53	1.24	1.01	0.88	2.11	2.10	1.47	2.53	2.46	2.83	235.00	413.00	420.00	490.00	380.00	368.00	201.00
MSTRG.24904	0.39	0.69	0.45	0.66	0.55	0.47	0.67	0.80	0.49	1.80	1.30	1.31	3.18	4.31	1.86	1.79	2.01	1.97	1.35	3.60	2.52	1.33	0.99	0.77	0.74	0.97	0.60	0.88	0.66	1.03	0.79	0.84	1.09	0.69	1.37	0.76	1.89	2.76	2.27	1.07	1.48	1.19	8.60	15.71	9.00	16.00	9.41	8.48	17.00
MSTRG.24955	10.39	9.78	11.42	9.58	8.05	7.31	14.93	13.96	12.70	9.52	10.29	10.61	5.77	6.26	7.21	10.54	11.84	8.72	13.43	12.58	10.01	17.52	20.44	16.92	12.76	7.70	28.22	7.13	8.01	7.50	6.38	3.68	5.34	7.98	8.92	5.88	16.86	17.14	10.87	17.26	17.20	17.70	118.00	115.00	118.00	120.00	71.00	68.00	195.00
MSTRG.25108	12.61	11.05	12.45	10.92	10.50	10.23	12.24	15.88	13.17	20.29	19.03	20.59	20.45	24.07	25.19	24.16	26.59	24.19	24.23	25.41	23.02	23.82	22.47	22.57	13.51	12.46	9.26	13.00	14.02	14.58	16.62	13.05	13.95	19.61	21.46	20.85	31.71	26.13	29.44	24.35	23.54	22.80	311.26	282.33	279.81	297.20	201.47	207.26	349.60
MSTRG.25433	0.00	0.00	0.00	0.74	1.26	0.85	0.00	0.48	1.39	0.00	0.00	1.19	0.66	1.30	0.00	0.00	0.00	0.00	3.54	2.58	0.00	0.00	0.00	0.00	0.91	0.00	0.68	0.00	1.01	0.71	0.00	0.00	0.76	0.00	0.00	0.00	0.00	0.00	1.48	0.00	0.00	0.00	0.00	0.00	0.00	5.64	6.75	4.80	0.00
MSTRG.25851	1.61	2.02	2.79	1.82	2.37	2.12	1.10	1.21	1.86	2.45	2.67	1.78	0.97	1.85	1.00	0.84	1.23	1.50	0.89	0.98	1.23	1.09	0.84	1.21	1.56	1.87	1.02	1.84	2.04	2.10	1.93	2.35	2.28	1.45	1.55	1.75	1.38	1.58	1.47	1.41	1.24	1.20	74.37	96.46	116.86	92.77	84.69	80.21	58.24
MSTRG.2600	4.23	2.92	3.23	2.58	1.89	1.37	2.93	2.97	3.14	4.76	3.80	3.56	5.88	6.00	6.74	7.85	6.92	5.61	8.58	10.99	6.36	6.12	4.07	4.38	4.91	4.45	6.19	3.82	3.97	3.81	3.58	3.60	4.42	4.60	6.36	3.97	10.56	11.97	12.82	12.57	13.39	7.21	49.00	35.00	34.00	33.00	17.00	13.00	39.00
MSTRG.26281	5.61	7.55	6.09	8.70	9.73	9.29	8.97	11.99	9.70	5.03	4.89	3.89	7.02	6.46	8.49	5.17	4.06	4.49	4.28	5.41	4.03	3.78	3.55	5.17	4.12	3.26	3.19	7.79	5.59	5.39	6.75	7.41	6.55	2.06	2.02	2.13	2.11	2.09	1.77	2.02	2.06	2.06	180.20	251.11	178.02	308.41	242.54	244.55	331.32
MSTRG.2630	10.86	10.20	10.28	10.72	13.27	13.03	12.96	14.30	13.91	2.72	3.60	2.36	3.64	2.77	3.41	4.26	3.26	3.78	3.95	2.82	2.05	6.38	3.97	5.54	10.03	11.31	5.56	10.26	10.60	10.40	8.84	6.99	9.51	6.14	5.80	5.87	8.91	9.02	8.11	13.77	10.30	12.52	329.82	298.12	265.87	362.00	302.64	312.38	438.31
MSTRG.2631	1.74	1.47	2.81	1.64	2.37	2.74	1.99	1.55	1.62	0.54	0.59	0.46	1.10	0.52	1.44	0.81	0.97	0.36	0.24	0.28	0.52	0.33	1.00	1.20	2.82	2.31	1.19	2.25	3.37	3.44	3.62	2.25	1.68	2.35	2.06	2.11	0.74	1.27	2.22	2.12	3.11	2.07	67.22	59.15	99.11	70.72	71.49	86.83	88.78
MSTRG.26421	105.90	119.58	111.25	158.71	159.34	161.55	103.57	119.80	106.66	92.80	102.05	95.26	50.77	57.66	55.95	57.80	53.46	56.70	52.28	60.85	57.90	52.16	56.81	54.53	137.55	159.15	106.73	118.11	142.61	143.82	119.31	139.86	121.28	105.21	93.62	101.89	47.66	47.57	38.41	53.89	45.09	54.01	1222.13	1427.91	1167.35	2020.08	1426.90	1527.19	1374.56
MSTRG.26473	24.05	28.18	24.04	41.57	36.89	38.44	29.97	38.90	35.35	13.87	19.54	15.88	9.07	9.44	11.24	13.04	12.11	8.21	8.23	7.98	10.83	12.66	16.60	16.97	28.29	27.04	22.75	26.83	31.00	27.66	26.47	28.72	29.48	19.86	20.42	24.45	9.47	9.00	10.23	13.74	13.09	12.75	608.99	738.23	553.60	1161.10	724.81	797.37	872.72
MSTRG.26737	10.83	11.83	12.56	11.22	11.89	12.39	7.83	8.12	6.44	11.33	11.71	10.80	7.34	8.95	7.14	8.46	7.46	6.50	6.07	5.39	5.96	5.19	7.72	7.57	6.02	8.76	3.54	10.70	10.42	8.56	10.97	11.68	13.00	6.99	6.67	6.48	4.32	3.24	2.30	2.63	2.79	3.78	346.27	391.43	365.38	395.88	295.11	324.65	288.18
MSTRG.2676	3.29	2.52	1.12	1.75	1.31	1.66	0.20	0.45	0.50	1.74	2.56	1.80	3.79	5.52	3.80	4.64	5.28	3.16	2.33	4.12	4.53	3.85	4.34	5.99	0.37	0.12	0.20	0.39	0.00	0.11	0.00	0.38	0.00	0.00	0.42	0.00	0.16	0.24	0.00	0.00	0.00	0.12	29.00	23.00	9.00	17.00	9.00	12.00	2.00
MSTRG.26786	16.40	18.55	21.96	25.92	28.29	23.59	17.59	20.91	21.09	11.99	11.98	12.17	7.59	8.47	7.81	10.96	7.90	8.80	6.97	7.75	7.17	7.42	7.78	8.34	4.26	6.02	2.21	3.93	5.11	5.40	4.72	4.59	4.86	2.84	3.52	3.42	1.94	1.73	2.11	1.99	1.90	1.76	569.32	666.27	693.31	992.42	762.13	670.81	702.44
MSTRG.26928	1.93	0.84	0.75	1.17	0.61	0.39	0.63	1.17	0.58	2.58	1.22	0.62	0.13	0.52	0.73	0.64	0.58	0.00	0.00	0.13	0.07	1.05	0.61	0.52	15.34	19.47	13.99	14.03	15.30	17.07	11.74	14.27	12.45	17.12	18.03	17.57	14.21	12.18	11.75	16.37	13.08	13.57	23.49	10.57	8.29	15.69	5.74	3.87	8.80
MSTRG.26932	1.48	2.11	2.79	3.43	7.69	5.55	4.21	4.42	5.27	1.85	2.24	2.87	2.43	2.68	1.76	1.16	2.06	1.65	2.17	1.54	2.58	1.37	1.28	1.38	1.02	1.37	0.63	1.41	2.05	2.31	1.39	1.73	1.29	1.01	1.31	0.64	0.51	1.08	0.95	0.26	0.53	0.24	25.00	37.00	43.00	64.00	101.00	77.00	82.00
MSTRG.27031	0.84	0.48	0.00	0.24	0.25	0.00	0.00	0.06	0.21	1.74	1.61	1.37	2.26	0.95	2.54	1.60	2.29	2.51	1.46	3.65	2.05	3.84	2.30	1.75	0.00	0.07	0.00	0.00	0.00	0.00	0.00	0.00	0.00	0.14	0.08	0.14	0.09	1.03	1.05	0.15	0.67	0.24	13.00	7.69	0.00	4.00	3.00	0.00	0.00
MSTRG.27236	0.85	0.91	0.99	0.40	0.60	0.72	0.20	0.00	0.07	3.68	3.47	2.84	2.09	4.76	3.25	3.15	3.95	2.39	3.00	2.55	1.94	3.80	4.33	5.13	0.11	0.00	0.00	0.04	0.10	0.00	0.00	0.00	0.00	0.04	0.05	0.09	0.19	0.11	0.18	0.29	0.00	0.00	16.40	18.09	17.27	8.45	9.03	11.32	4.36
MSTRG.27237	1.24	1.20	1.13	0.28	0.13	0.25	0.09	0.00	0.23	6.47	6.77	5.46	2.65	3.28	2.05	3.91	3.87	5.27	4.08	4.29	3.74	3.66	4.87	4.53	0.11	0.43	0.00	0.00	0.10	0.10	0.00	0.00	0.00	0.00	0.19	0.28	0.30	0.00	0.00	0.58	0.00	0.43	12.00	12.00	10.00	3.00	1.00	2.00	1.00
MSTRG.27295	0.13	0.38	0.00	0.12	0.68	0.16	0.00	0.00	0.00	0.45	0.00	0.00	6.23	3.36	7.63	1.95	2.91	1.43	0.72	0.69	0.83	0.41	0.51	0.18	0.28	0.14	0.00	0.00	0.25	0.00	0.25	0.22	0.25	0.00	0.24	0.12	0.76	0.43	0.30	0.30	0.30	0.82	1.00	3.00	0.00	1.00	4.00	1.00	0.00
MSTRG.2750	6.31	4.65	6.86	6.81	7.47	6.97	7.97	6.81	7.86	3.58	4.78	5.01	2.32	2.61	1.77	3.42	2.23	2.68	1.54	1.66	1.78	2.78	3.07	3.71	8.23	5.62	6.19	4.10	9.80	6.86	6.58	5.27	6.49	4.89	4.29	5.76	1.62	3.56	1.98	2.78	4.70	4.42	84.00	64.00	83.00	100.00	77.13	76.00	122.00
MSTRG.27599	1.04	2.31	0.79	4.33	2.57	3.31	5.26	1.18	2.19	2.76	4.65	4.46	1.02	0.72	0.61	0.97	1.75	1.97	0.54	0.52	0.50	0.74	1.22	0.77	0.60	0.42	0.92	1.63	2.46	2.16	0.53	4.59	4.31	11.73	11.67	12.36	0.23	1.63	0.36	1.61	1.33	1.40	13.00	30.00	9.00	60.00	25.00	34.00	76.00
MSTRG.2781	49.14	131.40	63.98	176.25	155.49	168.23	196.13	86.18	103.55	214.74	320.38	372.96	139.06	99.77	97.88	106.38	105.39	110.64	65.77	74.75	49.48	100.87	74.10	53.64	21.15	24.99	39.17	77.42	79.60	75.74	29.88	199.36	189.03	710.12	577.58	674.27	39.23	44.25	24.49	84.38	71.34	102.66	1001.30	2774.88	1188.12	3959.90	2463.12	2809.91	4588.71
MSTRG.28144	6.77	5.44	8.38	10.12	10.11	11.76	9.04	8.45	9.64	3.82	4.91	3.79	2.79	2.77	2.54	4.10	3.61	3.39	2.99	2.95	3.35	4.57	4.74	4.92	6.06	5.21	5.79	3.96	4.95	4.41	4.25	4.50	4.23	4.36	4.89	4.57	4.21	5.32	4.09	5.42	4.61	5.75	247.62	206.00	278.72	408.14	287.00	352.32	380.20
MSTRG.28441	2.99	3.46	3.56	3.71	3.33	3.88	2.58	2.71	2.66	2.08	1.99	3.04	2.54	2.31	1.64	1.82	2.02	1.44	2.37	1.99	3.32	1.50	1.74	1.31	0.85	1.11	0.59	0.70	0.82	0.31	0.54	0.52	0.81	0.63	0.81	0.75	1.04	0.44	1.24	0.70	0.40	0.31	57.85	69.25	62.68	79.25	50.04	61.47	57.32
MSTRG.28704	0.15	0.00	0.15	0.00	0.61	0.19	0.37	1.42	0.66	0.74	0.00	0.63	1.38	2.29	0.00	0.62	0.47	0.00	1.50	1.31	1.76	0.27	0.54	1.17	0.15	0.27	0.11	0.11	0.14	0.00	0.54	0.21	0.00	0.00	0.19	0.00	0.37	0.41	0.73	0.57	0.60	0.66	1.16	0.00	1.08	0.00	3.71	1.25	3.34
MSTRG.28766	1.67	0.27	0.36	1.26	0.00	0.33	1.40	1.68	0.27	0.15	1.61	2.38	1.09	0.48	3.19	2.29	2.68	2.54	1.12	2.51	2.26	0.00	0.14	0.50	0.66	0.46	2.98	0.95	0.72	0.68	1.17	0.94	0.60	0.52	1.70	0.55	4.98	4.26	3.80	3.56	2.78	1.42	33.13	5.47	6.45	27.59	0.00	5.43	32.08
MSTRG.28943	2.29	2.84	3.35	2.68	2.05	2.56	3.49	2.15	1.65	5.04	7.07	6.40	9.57	8.58	6.20	6.86	7.62	8.23	8.61	9.86	4.96	5.99	4.85	6.24	1.78	1.54	2.16	2.50	2.73	1.19	1.95	2.30	2.14	1.14	2.95	2.33	2.60	2.77	1.00	1.50	1.84	0.80	25.93	33.00	31.00	34.61	17.69	26.62	43.00
MSTRG.28980	1.29	2.71	3.75	3.27	2.28	3.59	2.83	1.26	2.34	1.10	1.97	1.40	1.18	2.21	0.77	1.49	1.01	0.94	1.88	1.08	2.39	0.00	0.93	0.87	4.71	6.19	3.73	8.35	8.30	5.90	8.29	7.12	6.50	3.46	5.05	4.26	4.07	3.06	4.34	3.03	2.38	2.89	12.74	27.55	33.58	35.45	17.43	28.90	32.05
MSTRG.29686	4.15	3.64	2.98	4.22	5.83	4.18	2.65	3.44	3.55	2.26	1.65	2.86	2.16	2.23	4.33	2.55	1.95	1.91	1.45	1.83	1.63	1.85	2.80	1.55	3.16	2.60	3.00	2.22	2.25	1.82	2.16	3.09	2.76	1.61	2.08	0.90	2.32	1.95	2.23	2.19	3.10	1.63	121.00	110.00	79.00	136.00	132.00	100.00	89.00
MSTRG.30071	63.57	63.32	53.32	40.63	39.13	44.32	55.61	49.27	51.35	57.97	50.72	56.79	87.64	72.36	90.56	82.87	82.59	83.32	96.66	95.90	89.46	108.29	93.86	107.49	50.17	57.28	101.14	18.58	31.38	30.20	17.81	18.61	23.66	118.75	117.82	106.86	125.80	133.95	97.26	123.01	122.66	135.69	1607.75	1657.00	1226.03	1133.24	767.93	918.21	1617.35
MSTRG.30765	5.72	13.61	9.30	26.74	19.77	14.91	27.57	13.50	14.63	35.28	42.84	41.40	78.97	64.62	83.74	73.52	70.28	68.45	8.17	4.71	3.57	8.32	7.65	6.36	7.05	8.28	11.64	23.99	22.00	22.01	8.00	57.48	63.01	229.43	197.20	237.90	7.20	13.07	9.26	23.22	19.68	32.96	48.06	118.26	70.99	247.69	128.84	102.55	266.25
MSTRG.30981	3.23	3.07	3.47	3.59	3.32	3.97	2.53	2.63	2.26	2.45	2.91	3.18	1.58	2.22	1.76	2.01	2.12	2.13	1.71	1.53	1.69	2.01	1.75	1.59	1.53	2.18	1.58	1.85	2.01	1.84	1.86	1.71	1.94	1.28	1.55	1.35	1.21	1.22	0.94	1.24	1.02	0.77	134.00	132.00	131.00	164.21	107.00	135.00	121.00
MSTRG.31013	4.12	5.29	4.11	5.59	5.15	7.31	5.55	6.29	7.13	2.25	2.40	1.79	4.30	4.79	3.88	3.62	3.31	3.83	4.20	3.44	3.26	3.35	1.94	3.52	1.82	1.51	2.77	2.48	2.00	1.04	2.21	2.28	1.89	0.32	0.60	0.24	1.25	2.06	1.84	1.46	1.50	0.94	95.00	126.00	86.00	142.00	92.00	138.00	147.00
MSTRG.31133	80.56	84.03	82.41	28.51	35.70	37.88	36.48	46.30	53.67	67.86	70.52	51.80	36.06	24.64	46.97	35.03	32.37	32.31	34.07	31.35	32.09	34.91	38.83	27.07	115.52	142.26	115.90	81.39	114.18	97.01	66.51	74.62	88.00	166.25	190.73	215.14	128.91	125.73	123.58	125.76	135.40	154.22	1457.18	1572.72	1355.43	568.83	501.12	561.26	758.84
MSTRG.31272	1.92	4.93	2.92	7.65	5.76	7.71	16.63	6.26	6.92	3.28	4.47	6.48	1.37	0.78	0.53	1.21	2.70	1.24	0.82	1.23	1.74	2.58	2.27	2.94	3.37	3.32	2.47	8.02	5.84	5.93	5.15	12.55	13.31	8.27	7.92	9.01	2.95	1.96	1.92	3.76	3.70	3.28	26.98	71.63	37.35	118.56	62.79	88.73	268.64
MSTRG.31307	10.75	9.14	12.98	16.55	19.65	17.13	14.96	14.85	13.81	5.57	6.21	4.45	4.62	4.88	4.49	4.81	4.87	4.73	6.00	6.73	6.08	4.50	5.13	7.34	8.45	5.81	3.63	7.26	7.54	8.37	7.36	6.50	5.45	2.37	2.60	2.17	3.67	3.07	3.88	3.93	2.94	4.48	380.00	334.36	417.00	645.00	538.96	496.00	608.00
MSTRG.31322	1.15	1.36	1.94	1.71	2.54	1.48	0.97	2.10	1.89	1.45	1.32	0.93	3.37	2.99	6.35	3.22	1.93	2.26	0.98	1.63	0.90	0.49	0.88	1.21	0.34	0.45	0.51	0.19	0.39	0.16	0.44	0.18	0.45	0.00	0.00	0.09	0.82	0.45	0.51	0.42	0.23	0.75	22.11	27.00	33.89	36.29	37.90	23.37	21.44
MSTRG.31324	3.01	3.37	3.53	2.92	4.97	4.31	5.62	4.40	5.67	2.08	3.16	2.29	6.97	4.20	10.01	5.17	4.16	5.33	2.77	3.99	3.10	2.02	2.56	2.71	0.81	0.74	1.64	0.86	0.95	0.47	1.01	0.59	0.94	0.22	0.41	0.32	1.64	1.38	1.71	1.43	0.95	0.94	103.85	120.48	110.77	111.19	133.24	121.99	223.05
MSTRG.31384	5.60	8.54	6.16	10.86	10.38	10.79	5.55	6.77	6.60	4.78	4.33	4.26	5.56	4.61	4.26	3.43	2.79	4.11	5.49	4.47	3.07	3.18	2.26	2.83	0.42	0.72	0.17	0.59	0.37	0.49	0.28	0.33	0.93	0.31	0.72	0.35	0.14	0.21	0.45	0.22	0.22	0.20	57.00	90.00	57.00	122.00	82.00	90.00	65.00
MSTRG.31650	3.81	4.59	4.92	6.52	6.14	5.59	3.52	3.37	3.24	4.36	3.75	3.81	2.95	4.62	3.72	1.74	3.31	4.65	3.12	2.55	2.89	1.85	1.88	3.74	4.33	6.89	5.84	6.04	7.01	6.02	6.06	7.16	5.98	5.92	7.69	5.61	2.36	3.76	4.93	4.03	3.78	3.77	69.83	87.00	82.00	131.88	87.41	84.00	74.31
MSTRG.31651	4.89	7.01	5.36	5.59	6.56	7.39	5.19	4.50	5.11	0.54	0.41	0.27	0.27	0.59	0.25	0.56	0.41	0.45	0.52	0.33	0.45	0.31	0.56	1.15	14.89	14.23	15.65	11.92	16.26	13.43	13.51	13.29	14.76	2.79	2.99	4.10	0.48	0.28	0.54	0.89	1.47	0.54	415.66	616.35	413.93	523.32	432.53	514.04	507.45
MSTRG.31708	5.88	21.02	6.46	52.04	32.92	35.00	184.42	77.63	71.76	18.63	21.15	25.49	4.04	1.69	2.89	5.99	5.24	6.75	5.11	5.00	4.05	7.35	9.95	5.98	2.50	7.07	13.59	71.54	31.54	37.26	26.32	129.31	117.98	37.80	33.01	32.09	2.19	4.58	5.56	20.66	12.11	6.89	58.00	214.69	58.00	566.49	252.13	283.00	2093.50
MSTRG.31852	10.21	9.04	10.48	6.02	6.82	6.59	6.77	6.71	6.29	71.07	51.07	54.10	50.86	65.33	43.12	46.96	48.71	55.22	70.52	65.95	58.92	43.50	44.11	35.68	14.81	6.04	9.58	3.38	5.04	4.04	3.37	3.62	3.64	20.61	23.01	16.64	66.64	70.94	65.35	34.81	37.78	32.89	494.00	428.00	446.00	318.00	238.00	253.00	339.00
MSTRG.31988	14.14	9.15	13.17	7.42	7.50	8.84	2.41	3.60	2.68	8.86	6.66	6.51	51.85	30.39	51.19	63.09	66.91	39.70	60.46	53.72	53.51	44.46	51.95	62.68	0.87	0.43	0.30	0.12	0.13	0.41	0.06	0.34	0.64	0.72	1.50	1.95	25.34	21.54	40.83	40.18	40.72	36.35	209.00	140.00	177.00	121.00	86.00	107.00	41.00
MSTRG.31993	0.00	0.32	0.00	0.39	0.00	0.13	0.00	0.00	0.00	0.00	0.33	0.00	10.44	8.35	12.89	16.58	19.31	14.75	18.58	12.67	13.93	12.20	15.19	13.67	0.00	0.00	0.00	0.00	0.00	0.00	0.00	0.00	0.00	0.00	0.00	0.00	5.32	1.29	9.55	8.03	5.82	5.93	0.00	3.00	0.00	4.00	0.00	1.00	0.00
MSTRG.32102	1.75	2.54	2.37	2.27	2.14	2.14	1.29	1.75	1.48	1.01	0.87	1.90	0.68	0.37	0.28	1.15	1.00	1.10	0.49	0.22	0.37	0.66	1.55	1.05	3.68	3.39	1.58	1.90	3.21	2.75	1.96	1.83	1.85	2.46	2.83	1.72	2.10	4.62	3.61	3.02	3.15	3.24	32.52	48.93	40.14	46.53	30.89	32.59	27.60
MSTRG.32109	2.52	2.79	2.50	3.67	2.84	2.76	2.14	1.93	2.35	1.29	2.28	2.17	1.49	1.25	1.15	2.28	2.41	1.46	1.22	1.06	0.70	1.87	1.64	1.70	3.22	4.38	2.83	3.99	4.34	2.42	3.43	3.84	5.05	4.21	3.99	4.62	2.06	2.22	2.14	2.35	2.78	2.39	125.41	143.96	113.30	201.71	109.84	112.74	122.63
MSTRG.32288	11.80	12.77	12.04	15.40	17.42	17.01	18.65	20.14	19.65	5.36	6.50	6.01	6.13	6.54	5.02	5.67	6.63	6.05	5.89	5.83	7.41	7.18	7.81	7.91	0.77	1.05	0.15	0.17	0.55	0.19	0.37	0.14	0.24	0.09	0.08	0.05	0.24	0.12	0.10	0.12	0.12	0.37	426.00	477.00	395.00	613.00	488.00	503.00	774.00
MSTRG.32395	2.88	4.39	3.61	4.16	3.92	2.66	3.78	2.88	4.51	5.29	5.93	5.48	6.48	8.77	4.81	5.53	5.20	6.02	7.42	7.85	7.26	4.26	5.80	5.17	1.46	1.43	2.10	2.10	1.80	1.90	1.95	0.87	1.61	3.14	1.90	1.63	2.05	2.71	2.47	1.72	1.45	1.83	36.41	57.41	41.48	58.00	38.41	27.55	54.89
MSTRG.32438	0.43	1.00	0.71	1.72	1.76	1.37	1.79	1.59	1.44	3.15	1.11	4.21	6.65	2.27	4.30	2.74	7.43	5.94	4.29	7.80	3.66	3.63	2.61	1.61	0.00	0.15	0.50	0.12	0.02	0.57	0.79	0.49	0.42	0.23	0.59	0.00	0.55	1.45	0.35	0.47	0.99	0.72	3.06	7.39	4.61	13.55	9.75	8.00	14.71
MSTRG.32866	2.56	2.92	1.42	3.16	1.73	2.45	1.81	1.32	1.42	1.76	2.01	2.58	1.02	1.47	0.96	1.02	1.94	3.24	1.32	1.31	1.18	1.18	0.64	0.98	1.96	1.42	1.37	1.22	2.12	2.04	1.86	1.79	1.65	2.96	2.77	2.36	0.67	0.41	0.95	0.63	0.65	0.67	87.75	103.40	44.33	119.56	46.07	68.92	71.44
MSTRG.33060	0.43	0.15	0.49	0.55	0.38	0.29	0.65	0.83	1.26	0.92	0.77	0.47	3.10	3.18	3.69	1.77	1.10	1.89	2.92	2.87	4.20	1.64	1.67	0.86	0.78	0.22	0.55	0.28	0.37	0.58	0.45	0.60	0.38	0.22	0.20	0.28	1.74	1.05	1.93	0.77	0.51	0.79	14.44	5.33	15.14	20.77	10.00	7.93	25.19
MSTRG.33184	0.00	0.00	0.14	0.00	0.00	0.00	0.00	0.00	0.00	3.22	0.00	0.00	12.16	12.41	17.15	7.63	9.89	11.75	9.42	9.90	11.32	15.41	9.11	6.57	0.00	0.00	0.00	0.00	0.00	0.00	0.00	0.00	0.00	0.00	0.00	0.00	2.28	2.13	2.66	1.42	2.22	1.59	0.00	0.00	1.00	0.00	0.00	0.00	0.00
MSTRG.33204	2.46	4.28	4.81	2.68	2.19	1.32	3.30	2.87	3.98	2.51	2.65	2.90	10.05	10.42	10.99	10.34	7.98	12.02	7.46	8.12	5.88	5.03	2.66	2.60	0.30	0.00	0.00	0.00	0.00	0.00	0.07	0.11	0.00	0.00	0.00	0.00	0.11	0.11	0.15	0.00	0.00	0.07	42.73	74.96	73.44	50.37	27.80	17.47	65.73
MSTRG.33473	4.94	5.08	5.31	6.00	6.20	6.60	6.21	5.69	6.82	5.52	6.55	5.88	10.46	9.97	18.56	9.20	8.31	8.22	5.52	6.11	7.05	5.65	6.19	4.46	4.21	5.43	3.56	7.09	5.16	5.70	5.52	5.07	6.21	4.27	5.48	4.07	4.37	4.27	4.81	4.33	5.24	3.94	117.58	125.21	114.97	157.59	114.52	128.79	170.17
MSTRG.33549	2.13	3.11	3.20	2.87	3.32	2.41	2.34	1.72	2.21	1.84	2.83	2.17	1.14	2.15	0.53	2.92	1.41	1.96	1.97	1.78	1.52	1.02	0.81	1.91	0.03	0.21	0.02	0.00	0.12	0.05	0.12	0.08	0.05	0.05	0.00	0.02	0.04	0.05	0.00	0.00	0.08	0.10	84.00	127.00	115.00	125.00	101.67	78.00	106.00
MSTRG.3367	2.76	2.82	2.52	3.46	4.15	6.79	3.80	3.92	3.87	0.94	1.92	1.42	0.21	0.64	0.79	0.56	1.14	0.66	0.65	0.35	0.54	0.74	0.81	1.59	1.20	0.34	0.54	0.50	0.20	0.68	0.35	0.45	0.66	0.57	0.34	0.19	0.15	0.29	0.12	0.20	0.18	0.11	51.81	54.76	43.00	71.63	60.47	104.50	82.09
MSTRG.33729	3.54	3.42	2.48	2.82	2.77	2.75	2.99	3.49	2.72	3.37	3.52	1.93	0.97	1.30	1.07	0.49	0.97	0.83	0.88	0.84	0.54	0.50	1.78	1.47	7.61	10.29	2.28	12.44	8.56	11.74	12.64	13.27	9.98	15.35	9.69	13.76	3.56	5.31	4.91	4.93	6.71	5.54	33.00	33.00	21.00	29.00	20.00	21.00	32.00
MSTRG.3374	0.96	0.00	1.84	0.00	2.13	0.00	0.00	1.89	0.00	0.00	2.03	1.81	0.00	2.06	0.00	2.12	1.86	1.52	0.00	0.00	0.00	0.00	0.00	0.00	1.77	1.89	1.11	3.09	1.79	0.00	2.17	2.41	0.97	1.93	0.51	0.47	0.72	0.76	1.80	2.25	2.68	1.42	50.08	0.00	87.00	0.00	86.00	0.00	0.00
MSTRG.3391	1.24	0.93	0.11	0.61	1.30	0.47	3.16	2.55	2.95	1.24	1.47	0.61	2.34	3.77	4.87	3.63	2.23	2.67	1.96	3.55	5.26	2.07	4.03	3.55	6.15	8.96	8.87	29.62	13.45	13.76	25.73	29.75	17.17	4.70	4.15	3.89	6.62	6.59	16.53	13.60	14.10	8.39	13.00	10.00	1.00	7.00	10.51	4.00	38.00
MSTRG.34065	7.25	6.53	6.26	14.58	13.69	17.61	19.14	9.88	15.53	2.36	3.69	3.50	2.85	1.09	1.43	2.15	2.66	0.87	2.19	1.21	0.53	0.65	0.72	3.30	9.65	7.69	13.36	9.15	8.01	7.67	7.80	5.85	7.38	1.26	5.90	2.12	5.07	2.99	2.60	5.62	5.99	3.77	32.00	31.00	27.00	76.00	48.00	68.37	102.29
MSTRG.34359	0.97	0.91	0.70	0.64	0.55	0.66	1.18	0.93	0.73	1.53	1.64	1.70	2.26	1.82	4.99	2.11	1.95	1.35	1.15	1.50	2.57	1.90	1.57	1.42	0.52	0.75	0.21	0.60	0.64	0.35	0.35	0.35	0.38	0.26	0.10	0.41	0.52	0.23	0.42	0.66	0.78	0.58	21.64	21.02	14.28	15.69	9.59	12.09	30.43
MSTRG.345	6.76	8.99	6.48	7.50	7.66	8.26	5.85	8.14	5.08	7.48	7.23	6.45	8.24	5.82	8.07	7.39	6.75	5.14	3.30	2.91	4.69	2.62	2.70	3.24	6.92	9.85	7.86	8.63	9.16	7.18	9.08	5.77	8.39	6.52	5.63	6.10	6.66	5.86	4.51	4.52	7.01	7.10	119.10	163.90	103.95	145.74	104.85	119.34	118.69
MSTRG.34873	43.46	28.69	37.12	16.78	18.93	17.15	17.79	17.84	16.62	58.98	65.65	64.38	28.97	29.14	30.46	41.22	39.10	38.95	44.24	40.50	37.64	37.14	46.70	38.62	86.73	78.23	68.58	71.38	87.26	84.21	72.28	46.06	55.38	121.98	121.41	120.52	85.24	85.63	82.89	85.37	86.58	89.67	1092.00	746.00	848.00	465.00	369.00	353.00	514.00
MSTRG.35011	0.99	2.53	1.40	0.58	1.55	1.21	0.12	0.07	0.16	2.68	3.19	3.81	3.55	6.20	1.93	3.54	4.20	5.04	4.33	4.23	3.00	3.27	6.67	5.24	0.46	0.45	0.00	0.00	0.13	0.00	0.07	0.00	0.00	0.23	0.13	0.19	0.41	0.00	0.00	0.08	0.00	0.22	14.00	37.00	18.00	9.00	17.00	14.00	2.00
MSTRG.35287	2.39	1.71	1.02	1.24	1.78	1.36	2.29	1.26	2.63	2.75	2.16	1.46	5.77	6.90	5.03	5.57	4.85	4.48	6.00	8.43	4.20	3.61	4.06	5.26	1.19	1.18	1.93	2.66	2.31	1.50	2.66	2.84	2.89	2.33	2.39	2.57	7.03	4.91	6.36	6.89	6.56	8.21	35.84	26.52	14.00	20.43	20.72	16.66	39.44
MSTRG.3539	2.00	2.74	3.37	3.24	3.91	3.39	3.28	2.99	2.33	2.48	3.17	4.08	1.69	1.51	1.81	1.95	2.18	2.30	1.79	1.45	2.11	1.54	1.46	1.96	2.03	3.44	1.62	3.93	3.25	4.42	3.42	4.13	4.42	2.38	3.00	3.51	1.20	1.42	0.95	1.35	0.77	1.42	70.00	99.00	107.00	125.00	106.00	97.00	132.00
MSTRG.35827	4.06	4.76	3.39	3.39	2.74	2.90	5.50	5.36	6.48	6.27	5.05	6.10	9.22	9.39	7.02	6.45	7.03	7.01	7.41	8.20	8.50	7.64	7.30	7.85	1.19	1.17	1.55	1.37	1.02	0.84	0.93	1.16	1.22	1.85	1.91	1.47	1.57	1.70	1.67	1.69	1.80	1.33	164.00	199.22	124.79	151.24	86.00	96.00	255.58
MSTRG.35836	1.39	1.52	1.01	0.48	1.27	1.01	0.76	1.70	1.60	4.85	3.76	3.57	3.70	3.97	1.16	4.50	1.38	2.95	3.97	3.35	4.00	2.36	3.41	3.65	0.10	0.09	0.08	0.00	0.18	0.09	0.18	0.00	0.00	0.00	0.00	0.00	0.00	0.00	0.00	0.00	0.00	0.00	15.00	17.00	10.21	6.00	11.00	9.00	10.00
MSTRG.35981	0.62	0.40	0.41	0.20	0.20	0.16	0.14	0.08	0.13	2.36	1.76	1.32	5.48	7.21	5.99	4.35	2.89	4.50	6.42	4.96	6.88	3.29	2.57	2.96	3.08	1.67	1.12	0.93	1.40	1.19	1.17	1.30	0.96	2.66	3.18	1.83	2.34	2.56	3.18	2.58	1.81	2.16	48.00	32.00	29.00	17.00	12.00	10.00	12.00
MSTRG.36002	1.93	1.08	1.52	0.68	0.59	1.33	1.96	2.33	2.64	1.67	1.44	1.13	2.36	2.16	1.98	1.50	2.60	2.55	2.87	3.33	2.36	2.43	1.42	2.29	3.06	2.59	2.88	2.74	2.66	2.73	3.43	2.26	2.22	1.65	2.05	1.79	3.55	4.13	4.36	4.50	3.98	3.11	80.00	46.00	57.00	31.00	19.00	45.00	93.00
MSTRG.36880	13.46	11.34	16.76	16.91	18.01	16.95	13.47	13.62	8.25	8.65	7.92	9.69	7.73	8.32	9.19	8.49	8.17	7.96	6.63	5.58	6.92	7.39	6.35	9.72	1.20	1.29	0.09	0.08	0.84	0.33	0.10	0.16	0.00	0.10	0.27	0.09	0.00	0.00	0.11	0.00	0.33	0.20	230.00	199.00	250.00	317.00	242.00	228.00	248.00
MSTRG.36901	9.21	9.42	8.40	10.69	11.68	11.15	9.78	10.07	10.83	6.03	6.76	5.32	6.57	5.25	2.87	4.67	4.94	5.42	5.08	5.28	5.10	3.72	4.69	4.62	13.75	11.91	11.60	12.58	14.06	12.25	11.97	13.82	13.14	10.81	11.91	9.87	9.65	9.21	9.57	9.15	9.21	9.96	258.88	274.08	214.78	331.46	254.98	256.86	316.21
MSTRG.37029	7.26	7.46	6.80	10.95	11.16	10.85	9.38	9.69	8.86	5.66	6.98	6.63	3.87	4.82	4.00	4.95	4.58	5.23	4.38	4.35	4.90	4.18	4.92	5.95	14.57	14.44	9.95	14.44	17.37	15.46	16.43	15.49	17.55	12.19	12.23	12.44	10.93	9.37	9.64	9.32	9.04	9.91	380.29	391.19	321.50	632.72	432.46	460.38	569.62
MSTRG.37064	3.28	2.41	2.22	3.52	3.66	3.68	3.09	3.47	3.31	2.21	2.74	2.39	1.20	2.05	1.34	2.13	1.68	1.92	1.81	1.40	1.25	1.12	2.29	1.83	11.55	11.27	9.23	12.36	12.38	11.70	12.13	13.88	13.18	8.50	10.06	8.70	7.90	7.77	7.73	7.26	7.15	7.46	205.66	156.29	126.57	244.04	178.30	189.33	222.85
MSTRG.37091	3.94	5.78	6.35	5.60	6.40	7.32	3.54	3.87	3.83	4.56	4.33	3.65	2.76	4.28	3.69	4.72	4.11	3.73	3.25	2.65	3.52	2.61	2.72	2.72	1.94	3.45	2.13	6.63	4.94	4.23	5.58	4.92	5.66	2.51	3.12	2.81	1.19	1.22	1.86	1.63	1.25	1.81	126.15	186.70	170.49	195.15	161.70	194.92	129.86
MSTRG.37097	1.12	1.40	1.56	3.03	2.76	1.67	2.38	3.77	3.35	3.08	3.36	3.20	2.14	3.71	1.62	1.58	1.46	1.77	2.42	2.65	4.04	1.48	2.22	1.40	1.00	0.66	1.65	1.79	1.22	0.81	2.30	2.52	1.99	1.57	1.89	1.47	3.16	2.59	6.30	1.24	2.68	2.76	39.71	52.89	51.44	118.27	77.32	49.24	98.54
MSTRG.37691	8.39	7.67	8.78	6.83	8.53	6.77	4.21	4.57	5.59	8.40	7.96	7.10	4.63	3.41	3.07	5.32	5.01	3.69	4.88	3.36	3.61	4.52	5.89	5.47	4.01	3.49	1.35	3.13	3.31	2.99	3.39	2.86	2.88	2.15	2.60	2.38	3.35	3.05	3.35	3.28	2.23	3.98	461.00	436.00	439.00	414.00	364.00	305.00	266.00
MSTRG.37910	0.64	0.35	1.00	1.08	1.06	0.89	0.95	0.63	1.11	0.69	0.94	0.87	5.17	3.73	9.40	3.46	3.42	2.97	1.49	1.31	1.26	0.99	0.47	3.01	0.10	0.19	0.65	1.87	0.86	0.46	0.26	0.76	1.30	0.19	0.76	0.25	0.53	0.69	0.52	0.20	0.41	0.47	7.00	4.00	10.00	13.00	9.00	8.00	12.00
MSTRG.38245	5.61	7.54	5.92	7.70	5.35	6.50	5.25	3.60	7.03	5.00	5.48	3.64	0.81	3.74	3.14	3.13	3.33	0.98	1.89	2.12	2.48	1.04	2.00	3.65	0.33	0.39	0.00	0.00	0.50	0.00	0.00	0.00	0.00	0.00	0.00	0.31	0.29	0.00	0.00	0.00	0.00	0.17	40.51	56.35	38.86	61.31	29.99	38.42	43.56
MSTRG.38401	1.17	1.56	2.09	1.26	0.47	0.89	1.65	3.03	1.61	1.03	0.53	1.39	3.86	3.43	10.71	3.22	1.61	1.70	1.20	0.76	1.01	0.68	1.40	0.90	3.77	3.47	3.56	3.18	2.95	1.69	2.89	3.73	3.12	3.43	3.17	4.03	1.16	1.34	3.18	2.05	3.68	4.00	16.00	22.00	26.00	19.00	5.00	10.00	26.00
MSTRG.38717	1.02	0.99	1.12	0.92	0.44	0.14	1.48	1.00	0.75	2.08	1.28	1.68	0.73	1.54	2.39	2.23	1.76	1.23	2.47	1.03	1.98	2.45	2.31	2.64	2.31	2.03	2.91	1.55	1.28	1.25	1.49	1.70	1.51	4.47	2.92	3.07	0.98	2.93	3.11	2.16	2.03	2.10	9.00	9.00	9.00	9.00	3.00	1.00	15.00
MSTRG.38718	2.07	1.31	2.19	0.94	0.72	0.29	1.32	1.02	0.79	2.85	3.60	3.46	1.74	2.29	1.78	2.90	2.37	3.09	5.22	2.59	2.99	3.08	3.46	4.49	2.40	1.26	3.95	1.36	1.65	1.60	1.28	1.20	1.59	3.23	2.86	2.30	1.95	1.54	1.28	1.52	2.67	1.23	26.00	17.00	25.00	13.00	7.00	3.00	19.00
MSTRG.38959	26.81	24.64	33.17	35.79	36.95	38.51	27.56	28.90	27.53	16.76	18.77	15.80	16.09	14.93	14.71	13.40	16.07	16.67	9.38	10.72	12.02	12.51	13.68	12.67	20.28	24.06	15.78	24.32	25.24	23.43	22.85	28.56	27.46	17.13	17.60	17.63	14.29	11.52	12.56	16.64	16.99	17.93	1304.49	1240.34	1467.44	1920.36	1395.10	1534.64	1542.90
MSTRG.38960	42.45	38.60	52.88	59.21	62.32	62.57	54.40	48.64	45.94	29.92	27.24	23.51	20.71	23.39	16.90	23.49	21.45	22.78	21.66	22.13	25.39	20.69	21.12	26.85	28.47	39.34	36.76	33.14	49.02	36.74	32.00	38.97	41.74	26.96	39.25	37.27	17.53	16.51	9.56	23.16	20.86	20.05	520.51	489.66	589.56	800.64	592.90	628.36	767.10
MSTRG.39305	0.08	0.85	0.25	0.90	0.47	0.00	0.15	0.00	0.17	12.04	2.90	9.79	85.12	71.56	138.72	110.43	91.61	99.36	40.92	77.21	40.17	49.32	33.34	9.05	0.11	0.33	0.00	0.00	0.00	0.08	0.00	0.44	0.15	0.24	0.53	0.56	13.33	28.42	16.15	7.51	10.76	21.75	1.00	11.36	3.00	12.85	4.70	0.00	2.23
MSTRG.39306	0.00	0.00	0.00	0.26	0.19	0.00	0.00	0.00	0.00	2.05	0.15	0.00	8.92	8.62	13.69	7.73	10.46	9.27	4.40	9.61	2.25	2.98	4.70	0.42	0.00	0.00	0.00	0.00	0.00	0.00	0.00	0.12	0.00	0.00	0.00	0.00	0.62	0.93	0.50	0.17	0.00	2.09	0.00	0.00	0.00	2.00	1.00	0.00	0.00
MSTRG.39639	21.30	16.59	26.14	36.71	30.38	34.48	26.51	24.78	26.32	12.21	14.10	14.14	6.93	6.91	7.02	11.34	9.81	7.47	8.41	7.27	7.91	7.87	13.00	12.43	10.28	7.29	13.29	4.88	6.56	5.90	4.65	5.79	5.64	7.21	7.61	6.86	9.73	10.19	9.25	10.69	8.68	11.98	572.98	461.56	639.22	1088.91	634.12	759.72	819.82
MSTRG.39641	13.34	10.49	16.79	25.28	22.19	24.07	20.91	19.27	18.42	7.95	11.03	11.01	3.80	4.82	5.04	6.85	6.23	6.26	7.34	5.28	6.26	6.84	9.12	8.58	6.56	6.78	14.33	3.60	4.90	3.84	3.78	3.84	3.93	5.68	5.10	5.57	5.79	8.50	6.06	8.10	7.91	8.69	314.40	254.44	360.06	656.95	404.88	463.96	565.98
MSTRG.40140	6.19	6.30	8.73	6.14	7.49	6.80	6.40	6.03	6.19	4.66	5.70	4.20	2.17	3.20	1.23	3.54	2.30	3.17	2.98	2.83	3.38	3.09	3.19	3.69	6.72	7.59	5.70	6.42	6.65	6.67	6.61	5.78	5.48	5.27	6.80	5.57	5.64	5.31	5.66	4.96	6.52	5.91	270.78	251.89	287.35	282.64	216.73	216.02	295.24
MSTRG.40333	3.43	2.68	3.09	4.54	2.42	4.25	2.82	2.24	2.89	3.34	3.65	3.99	2.44	2.53	2.08	1.87	3.47	3.59	3.07	1.85	1.42	1.55	1.67	1.99	2.98	5.44	1.56	5.12	4.67	4.41	5.22	4.45	4.55	4.78	5.66	4.90	1.82	1.88	2.11	2.81	1.45	1.92	141.77	114.68	116.29	207.14	77.65	144.03	134.09
MSTRG.40571	0.29	0.71	0.51	0.12	0.00	0.00	0.13	0.15	0.17	0.90	1.62	1.89	2.19	2.77	3.16	2.89	4.43	2.40	3.31	2.74	1.52	3.17	3.33	2.41	1.31	0.57	0.28	0.20	0.46	0.17	0.07	0.13	0.29	2.75	3.43	2.49	2.86	2.72	1.24	1.20	1.92	1.42	4.00	10.00	6.00	2.00	0.00	0.00	2.00
MSTRG.40572	0.58	0.33	0.13	0.00	0.00	0.00	0.00	0.00	0.00	0.25	0.47	0.24	0.59	0.00	0.72	0.70	0.45	0.36	0.16	0.75	0.29	0.89	1.03	0.63	0.00	0.00	0.00	0.00	0.11	0.46	0.00	0.10	0.00	0.37	0.21	0.21	0.50	0.37	0.00	0.00	0.00	0.00	5.00	3.00	1.00	0.00	0.00	0.00	0.00
MSTRG.40573	0.81	0.70	1.12	0.14	0.00	0.05	0.00	0.00	0.00	0.71	1.52	0.96	1.45	1.77	1.65	1.51	3.06	1.84	2.84	2.83	2.25	2.96	2.86	1.52	0.71	0.70	0.27	0.03	0.25	0.23	0.00	0.00	0.15	1.27	2.04	1.24	1.57	1.82	0.84	0.92	1.04	0.88	21.00	18.79	26.40	4.00	0.00	1.00	0.00
MSTRG.40703	3.41	3.85	1.56	0.86	0.49	0.35	3.30	2.38	3.29	0.97	0.49	0.55	0.30	0.57	0.18	0.57	0.43	0.29	0.13	0.31	0.24	1.32	0.79	0.91	0.87	1.10	0.92	1.05	0.98	0.76	0.85	1.11	0.81	0.56	0.35	0.34	0.20	0.20	0.60	1.06	0.42	0.54	72.00	84.00	30.00	20.00	8.00	6.00	80.00
MSTRG.40720	6.07	4.19	6.49	5.82	7.38	4.87	6.94	6.84	4.21	7.51	9.96	9.91	10.04	7.35	8.18	6.05	12.79	11.29	17.50	13.31	16.26	9.10	16.16	19.54	6.34	5.85	15.98	5.77	10.74	6.09	6.05	4.64	5.43	8.52	9.27	9.87	7.25	8.21	5.95	12.45	11.05	11.45	35.00	25.00	34.00	37.00	33.00	23.00	46.00
MSTRG.40819	0.00	0.00	0.00	0.20	0.19	0.00	0.06	0.00	0.00	0.16	0.07	0.08	2.97	2.51	5.82	0.77	0.37	0.89	1.08	0.47	0.54	0.11	0.64	0.79	0.00	0.15	0.00	0.12	0.00	0.00	0.00	0.18	0.00	0.08	0.00	0.07	0.62	0.23	0.58	0.32	0.48	0.00	0.00	0.00	0.00	3.00	2.00	0.00	1.00
MSTRG.40921	0.63	0.00	1.28	3.06	3.65	3.98	0.97	2.61	1.54	0.00	0.00	0.00	0.36	0.56	0.00	0.38	0.18	0.00	0.00	0.32	2.32	0.00	0.32	0.34	0.55	0.13	0.00	0.21	0.00	0.00	0.00	0.00	0.00	0.00	0.00	0.00	0.00	0.00	0.14	0.28	0.06	0.00	5.08	0.00	9.37	27.16	22.74	26.23	9.01
MSTRG.40922	5.35	0.50	13.91	16.94	20.03	22.26	7.14	23.56	16.97	0.28	1.15	0.91	3.22	2.95	2.32	3.09	1.81	4.05	1.88	2.13	11.91	0.93	6.58	1.26	10.28	0.00	0.23	0.07	0.17	0.17	0.73	0.14	0.08	0.37	0.36	0.24	0.25	0.89	1.26	1.04	0.86	1.38	61.80	6.00	146.14	215.93	179.66	210.70	94.95
MSTRG.41035	2.40	1.57	1.83	2.60	2.23	2.02	2.47	2.87	2.89	1.74	2.10	1.43	1.54	1.95	0.98	1.61	1.65	1.22	1.82	1.27	1.08	1.03	0.46	1.13	2.54	2.57	1.22	1.46	1.78	1.85	1.71	2.56	2.24	5.37	5.83	4.93	3.59	4.07	3.04	2.95	3.28	3.31	67.53	45.60	46.86	80.69	48.66	46.48	79.77
MSTRG.41300	1.61	2.07	2.59	3.13	4.10	3.10	1.99	3.29	2.39	3.00	3.54	2.71	2.14	2.18	1.50	1.80	2.03	1.34	1.17	1.40	1.78	1.29	1.85	1.31	0.05	0.47	0.00	0.04	0.15	0.07	0.05	0.06	0.00	0.00	0.00	0.19	0.03	0.03	0.00	0.05	0.00	0.02	69.00	92.15	101.00	148.36	136.44	109.00	98.20
MSTRG.41395	1.34	0.75	0.78	0.49	0.81	0.36	0.85	1.17	0.80	0.97	1.10	1.01	2.33	2.72	1.87	2.98	2.79	2.32	2.62	2.43	2.23	3.00	1.74	2.63	0.47	0.46	0.34	0.51	1.12	0.98	0.64	1.16	0.97	0.26	0.90	0.81	0.35	0.42	0.61	0.50	1.03	1.00	27.64	16.00	14.49	11.00	13.00	6.00	20.00
MSTRG.414	23.63	28.63	27.90	32.93	35.62	37.22	29.90	28.68	26.70	18.60	22.27	24.33	15.99	15.84	18.27	17.24	18.45	17.77	14.33	13.75	14.13	12.53	18.91	15.30	7.82	13.57	7.24	14.22	12.34	12.75	12.61	15.80	14.82	8.00	4.69	5.96	2.66	2.47	2.82	3.33	4.75	3.81	422.00	528.96	453.00	648.60	493.67	544.51	614.00
MSTRG.41531	0.82	0.26	0.75	9.07	3.35	7.69	1.01	0.85	0.00	4.50	0.70	4.20	65.00	23.00	105.34	60.23	48.70	54.51	60.83	61.42	45.68	19.72	37.39	37.79	1.32	0.72	0.61	0.82	0.51	0.27	0.77	0.34	0.39	0.73	0.88	0.66	11.44	12.27	16.60	7.37	11.93	7.92	6.00	2.00	5.00	73.00	19.00	46.00	8.45
MSTRG.41613	2.41	1.93	1.43	2.06	2.35	1.35	1.56	2.37	1.37	1.38	1.17	0.54	0.43	0.60	0.41	1.00	0.49	0.33	0.70	0.71	0.58	0.92	1.08	1.17	40.65	25.14	15.96	36.32	35.33	34.97	42.35	27.51	31.51	22.19	24.32	27.51	20.02	12.48	22.25	25.18	24.67	23.67	58.55	48.58	31.67	55.30	44.22	26.94	43.68
MSTRG.41633	7.90	8.40	8.07	10.54	9.19	10.62	10.53	8.32	8.16	6.75	6.59	6.86	3.92	5.04	4.78	4.24	5.05	4.39	4.81	5.58	6.16	5.21	5.98	3.85	5.52	4.50	5.53	4.58	6.78	4.90	5.20	4.96	4.10	3.60	4.68	5.83	3.49	1.52	3.24	2.98	2.65	3.87	101.05	111.09	93.81	148.62	91.15	111.21	154.76
MSTRG.41635	73.01	72.15	71.51	59.60	37.68	51.63	66.82	72.02	57.51	247.97	212.00	159.39	99.07	102.80	90.58	111.78	131.44	106.92	125.52	120.16	112.32	121.36	125.39	111.71	98.38	126.09	113.26	103.41	114.43	109.78	79.96	105.40	130.87	198.09	194.57	214.61	219.28	251.66	180.56	149.06	178.91	169.02	727.80	744.18	648.19	655.25	291.46	421.62	766.02
MSTRG.42132	0.94	1.99	0.69	2.99	2.34	4.03	2.30	2.23	2.29	2.14	1.37	1.46	1.34	0.97	0.76	0.97	1.12	0.71	0.89	0.73	1.15	0.84	0.31	1.10	2.56	2.17	0.95	1.86	2.66	1.08	2.09	2.29	1.21	1.48	1.63	2.52	0.37	1.65	1.29	0.28	1.03	0.85	10.29	22.57	6.89	36.19	19.91	36.18	29.06
MSTRG.42157	0.72	0.47	0.13	0.16	0.23	0.54	0.05	0.30	0.27	1.24	0.68	1.91	1.16	0.73	1.42	0.82	1.40	1.31	2.06	2.12	2.11	0.65	0.85	1.41	0.19	0.00	0.11	0.00	0.06	0.06	0.00	0.05	0.00	0.00	0.39	0.27	0.61	0.91	0.76	0.34	0.61	0.50	12.00	8.00	2.00	3.00	3.00	7.31	1.00
MSTRG.42163	3.96	4.15	3.86	6.22	5.13	5.39	5.54	4.77	6.71	3.38	1.76	2.80	2.52	2.21	1.19	2.50	1.78	1.82	1.30	2.13	1.12	2.74	1.87	2.62	2.71	2.37	1.78	2.70	2.88	2.04	2.70	2.77	2.87	1.52	2.00	1.72	1.97	1.57	1.43	1.24	1.51	2.20	104.19	113.67	92.24	181.82	104.87	116.47	167.37
MSTRG.4237	20.94	59.60	27.18	79.14	59.27	71.65	96.09	39.12	46.50	85.39	136.17	141.38	86.90	61.02	84.15	69.73	68.63	67.67	26.81	23.94	23.01	42.00	29.91	24.18	10.94	11.54	20.62	45.36	46.93	39.46	15.41	108.12	113.94	411.76	364.49	427.80	20.10	20.80	16.61	47.44	43.06	56.51	183.00	539.00	216.00	763.00	402.00	513.00	966.00
MSTRG.42385	10.61	9.15	15.24	18.07	19.72	18.44	11.03	12.02	13.14	6.37	6.95	6.68	2.71	3.79	2.80	4.35	4.04	3.51	3.66	2.71	3.54	4.34	5.07	5.30	0.53	1.05	0.30	0.89	0.91	0.62	0.68	0.77	0.83	2.86	1.50	2.47	0.88	0.38	0.66	0.52	0.52	0.48	275.10	245.41	359.31	516.87	396.79	391.72	328.87
MSTRG.42621	4.08	5.38	2.86	3.30	4.68	5.74	5.48	6.94	5.45	6.56	6.21	7.58	7.63	11.04	9.66	8.81	8.47	7.28	7.08	10.45	12.44	6.87	5.21	9.73	4.65	4.04	5.62	7.48	4.64	4.96	7.57	8.05	6.69	4.62	7.06	3.79	4.45	6.39	5.80	4.71	4.42	4.08	33.00	45.00	21.00	29.39	29.36	38.00	51.00
MSTRG.42922	3.09	2.51	3.72	4.89	3.47	2.90	3.77	3.02	4.02	1.54	2.48	2.53	0.49	2.74	0.91	1.29	0.79	1.46	1.06	1.40	1.08	2.00	2.07	2.18	1.18	1.57	0.23	0.83	0.97	0.72	0.71	0.85	1.33	0.28	0.59	1.13	0.41	0.13	0.13	0.00	0.07	0.26	48.19	40.50	52.83	84.21	42.02	37.15	67.78
MSTRG.4303	11.07	11.83	12.08	15.16	14.16	13.91	12.31	14.53	13.55	9.74	12.13	10.45	5.79	9.54	7.77	8.65	8.43	7.92	6.40	7.33	9.08	6.86	7.87	6.26	3.78	4.52	4.16	2.35	4.35	3.69	2.78	2.91	2.48	2.97	4.24	4.47	2.33	2.30	2.14	2.53	2.25	1.82	185.33	203.40	182.99	278.04	181.98	189.94	236.37
MSTRG.43123	0.00	0.00	0.00	0.00	0.00	0.00	0.00	0.13	0.00	0.29	0.00	0.00	2.20	1.45	2.33	1.68	2.40	2.25	1.25	1.27	0.88	0.99	1.34	0.22	0.00	0.00	0.00	0.00	0.00	0.00	0.00	0.00	0.00	0.05	0.00	0.00	0.00	0.21	0.00	0.22	0.05	0.42	0.00	0.00	0.00	0.00	0.00	0.00	0.00
MSTRG.4332	2.12	1.60	1.69	1.90	2.76	1.13	3.74	3.51	2.85	2.23	3.68	2.13	29.20	13.37	49.17	15.44	3.82	12.40	5.34	6.30	7.50	4.85	7.16	5.01	1.83	2.15	4.47	1.45	1.07	2.22	1.79	1.76	1.57	5.17	2.76	3.79	3.38	1.54	4.23	3.42	4.53	4.21	19.23	15.00	13.98	19.04	19.45	8.40	39.10
MSTRG.43341	4.47	7.27	3.78	4.03	7.40	3.86	2.86	2.93	1.57	17.62	14.82	12.51	15.38	16.54	25.17	20.63	15.83	18.03	18.02	16.82	15.00	14.61	18.66	11.66	5.19	10.32	4.59	2.25	2.90	4.26	1.51	2.24	2.97	11.25	10.16	9.86	6.74	7.74	6.40	7.71	8.98	6.48	41.95	70.55	32.23	41.73	53.85	29.66	30.82
MSTRG.43612	28.63	22.19	31.83	19.60	22.68	24.11	15.64	18.44	16.64	21.35	18.70	20.94	7.56	9.11	6.94	15.39	15.85	14.35	13.94	9.39	11.12	19.61	18.35	17.21	16.91	13.64	27.26	5.03	8.25	6.65	6.60	6.03	7.19	15.26	15.36	16.24	22.00	22.65	19.89	18.99	18.20	25.13	564.27	452.55	570.38	426.07	346.92	389.24	354.38
MSTRG.43732	3.97	5.28	5.11	4.37	5.14	4.18	2.92	3.22	3.22	4.99	3.87	5.10	3.17	3.20	3.31	3.24	2.42	3.38	2.61	1.87	2.50	2.73	2.41	3.27	0.31	0.75	0.36	0.25	0.20	0.24	0.36	0.25	0.23	0.18	0.09	0.11	0.29	0.41	0.14	0.13	0.25	0.26	168.59	232.43	197.46	204.99	169.46	145.61	142.79
MSTRG.44438	6.74	6.41	7.34	7.44	8.33	7.98	8.40	5.20	6.43	6.24	5.63	6.69	4.11	4.42	5.09	4.11	3.77	4.95	3.03	4.70	4.95	3.97	3.40	2.77	3.51	6.22	3.14	5.63	5.80	6.88	7.46	6.50	5.87	4.52	4.23	4.33	1.30	1.87	1.59	1.28	1.55	1.79	97.00	95.46	96.00	118.00	93.00	94.00	139.00
MSTRG.44612	4.70	5.45	4.43	4.16	6.62	5.02	10.75	9.83	8.91	4.69	2.85	3.35	19.98	30.01	19.72	9.40	9.19	14.20	12.91	22.43	20.66	5.32	5.42	6.25	1.14	2.22	0.84	2.64	2.53	1.83	3.08	2.71	2.61	0.37	0.42	0.25	0.65	0.52	1.07	0.84	0.67	0.36	168.94	202.97	145.00	165.00	184.91	148.00	444.99
MSTRG.4470	3.01	12.09	6.73	12.34	12.47	13.82	3.18	1.35	2.72	23.31	26.68	32.83	7.75	4.97	2.83	4.85	3.90	7.07	2.99	4.51	1.60	2.68	3.84	1.63	2.35	2.21	3.48	3.03	7.45	5.95	1.72	11.29	12.39	54.65	44.92	52.57	1.32	2.55	1.36	4.30	5.10	6.21	33.00	137.00	67.00	149.00	106.00	124.00	40.00
MSTRG.44775	1.52	3.05	2.01	0.00	0.00	1.49	1.22	1.00	3.47	0.10	2.61	0.65	2.22	0.25	0.00	0.00	0.00	0.00	1.44	0.38	4.57	3.76	0.16	3.35	2.62	0.00	2.06	0.55	0.00	1.94	0.31	2.55	0.93	0.00	0.45	1.93	1.32	0.02	4.30	3.37	3.52	0.00	15.00	31.00	18.00	0.00	0.00	12.00	13.81
MSTRG.45281	0.00	2.92	1.96	1.09	1.53	0.00	0.53	2.35	0.00	0.00	0.62	1.90	0.00	0.90	0.00	1.80	0.77	0.91	0.00	0.00	0.00	0.00	0.00	0.00	0.00	0.00	0.00	0.00	0.58	0.59	0.00	1.00	0.00	0.00	1.12	0.56	0.00	0.63	2.04	1.33	0.00	0.62	0.00	65.38	38.58	26.10	25.69	0.00	13.20
MSTRG.45366	0.63	0.66	1.51	1.35	2.23	1.50	0.92	0.71	1.43	0.65	1.01	1.21	0.47	0.69	0.62	0.40	0.34	0.41	0.48	0.23	0.64	0.52	0.37	0.29	0.00	0.31	0.05	0.00	0.10	0.00	0.00	0.00	0.00	0.00	0.00	0.00	0.00	0.00	0.00	0.00	0.00	0.00	11.97	13.03	26.14	28.35	33.04	23.53	20.27
MSTRG.45460	3.10	4.22	2.67	4.68	3.85	5.35	4.07	3.86	4.22	3.29	3.03	2.77	2.10	3.49	2.24	2.90	1.88	2.36	2.65	4.21	2.62	1.52	2.12	2.82	3.00	5.04	3.54	5.88	5.67	5.77	6.43	6.89	7.46	2.97	3.35	3.53	2.48	2.15	2.83	2.43	2.45	2.24	110.19	154.87	86.23	183.44	106.00	155.67	166.00
MSTRG.45566	8.23	10.75	8.97	7.34	8.22	8.41	9.18	7.77	7.99	22.74	22.82	20.15	24.52	28.48	30.63	26.04	26.97	24.12	26.16	26.67	27.35	23.82	23.74	22.10	16.52	15.20	15.84	14.95	14.04	14.07	16.02	14.12	13.53	27.68	28.13	25.15	28.89	30.70	32.34	29.50	28.11	28.05	305.82	413.58	303.14	301.05	237.21	255.97	392.56
MSTRG.45761	1.86	4.85	2.25	8.73	5.06	8.44	12.03	4.68	7.14	7.72	14.93	14.42	3.91	4.27	3.46	4.46	4.53	4.37	2.79	2.34	2.56	3.03	2.17	1.24	0.68	0.79	2.09	3.89	2.85	4.29	0.93	9.76	9.54	25.85	16.96	19.48	0.76	2.76	0.73	2.01	1.97	3.01	21.00	56.77	23.12	108.95	44.41	78.19	156.47
MSTRG.45762	21.53	24.62	20.96	33.92	23.34	29.47	28.38	27.38	25.15	6.04	6.54	4.59	1.27	0.82	0.78	1.23	1.69	1.42	0.93	0.79	1.01	3.28	3.18	7.28	71.86	63.01	51.03	58.84	69.62	63.97	60.67	57.86	67.66	27.39	31.21	40.36	12.56	10.68	11.89	19.01	18.82	17.63	1287.92	1620.49	1267.51	2294.92	1217.21	1569.45	2032.49
MSTRG.45763	36.20	37.33	37.42	42.75	46.93	43.79	30.43	31.25	31.31	5.18	7.25	6.03	1.75	2.75	1.47	2.70	3.24	2.45	2.66	2.27	2.23	4.92	5.98	14.09	60.18	53.60	33.63	46.20	56.74	53.91	38.57	31.50	37.41	15.47	16.12	19.12	5.94	3.87	5.26	11.68	9.26	8.10	5209.81	5753.82	4990.97	6929.97	5624.34	5652.60	5828.99
MSTRG.45830	2.78	9.12	6.32	13.04	10.51	13.48	19.09	6.48	10.22	12.13	18.31	21.91	10.52	6.76	9.99	8.58	9.76	8.35	3.67	3.85	2.13	5.54	3.90	3.33	2.42	1.35	3.50	7.59	8.70	7.41	2.88	24.06	21.29	61.71	45.48	51.07	3.11	4.45	1.85	6.99	6.33	10.12	31.00	105.00	64.00	160.13	90.75	122.94	244.41
MSTRG.4597	0.50	1.76	0.64	3.03	2.34	2.84	6.37	4.62	3.81	2.13	1.95	2.92	5.37	4.14	7.10	3.08	4.86	4.38	1.79	1.92	1.36	2.44	2.08	1.67	0.08	0.20	0.35	2.41	1.47	1.77	0.62	5.66	5.13	9.85	8.25	9.50	1.05	1.52	0.10	1.76	1.57	2.02	9.00	32.48	10.39	59.58	32.43	41.52	130.61
MSTRG.46031	0.71	0.32	0.18	0.28	0.22	0.98	0.55	0.25	0.28	1.70	1.23	1.77	3.02	4.06	2.04	1.18	1.72	1.46	1.91	2.06	3.82	0.71	1.34	1.18	0.18	0.00	0.20	0.14	0.00	0.00	0.00	0.00	0.00	0.00	0.45	0.35	0.45	0.25	0.80	0.26	0.34	0.34	9.20	4.25	2.09	4.00	2.20	10.45	8.20
MSTRG.4605	2.63	1.48	3.18	2.22	2.70	1.99	1.34	1.72	1.12	2.60	1.81	1.57	10.19	11.54	14.14	6.74	6.61	9.92	10.74	19.45	14.72	7.52	7.36	7.42	3.30	1.72	1.25	1.70	3.78	2.52	1.39	0.96	1.47	3.52	3.65	1.98	7.63	9.30	7.66	9.24	10.25	9.47	71.00	41.36	78.00	66.00	56.54	44.09	41.73
MSTRG.46075	0.00	0.26	0.77	0.49	0.22	0.00	0.70	0.40	0.00	0.46	0.74	0.31	3.42	4.66	3.49	5.54	3.48	3.01	4.21	4.14	6.66	1.99	3.04	1.52	0.00	0.00	0.00	0.00	0.00	0.00	0.00	0.00	0.00	0.00	0.00	0.00	0.19	0.00	0.00	0.00	0.00	0.00	0.00	2.00	5.20	4.00	1.25	0.00	6.00
MSTRG.46134	1.47	1.17	2.43	2.43	2.43	2.30	2.05	1.64	1.75	0.80	0.85	1.16	0.92	1.17	0.70	0.74	0.76	1.20	0.39	0.91	0.66	1.19	1.20	0.62	0.26	0.28	0.37	0.69	0.65	0.51	0.48	0.77	0.59	0.50	0.40	0.48	0.19	0.14	0.35	0.32	0.32	0.31	78.00	64.00	117.00	142.00	100.00	100.00	125.00
MSTRG.46150	0.32	0.55	0.46	0.42	0.65	0.00	0.16	0.11	0.58	1.04	0.86	0.85	1.24	0.99	1.80	1.57	2.24	0.99	2.39	1.13	1.27	2.14	2.26	1.27	0.18	0.59	0.26	0.08	0.44	0.37	0.25	0.42	0.40	0.84	0.28	0.69	0.38	0.71	0.69	0.10	0.93	0.61	4.18	7.42	5.45	5.99	6.52	0.00	2.40
MSTRG.46152	1.39	1.38	2.09	2.03	2.50	2.74	1.60	1.71	1.79	1.49	1.53	2.15	0.92	1.80	1.18	1.48	1.29	1.09	0.60	1.10	1.18	0.83	1.04	1.02	4.78	7.04	3.09	8.15	6.40	7.81	7.08	7.50	7.48	5.34	5.43	4.62	2.29	3.05	2.94	2.48	2.87	2.90	48.10	42.40	56.62	68.27	60.32	67.63	54.58
MSTRG.46227	2.22	1.36	2.57	1.25	1.57	1.35	2.15	1.44	2.36	4.34	2.83	3.18	6.77	6.95	5.06	5.47	5.63	4.68	4.79	7.12	6.14	4.62	4.90	4.31	5.35	4.03	5.05	3.17	4.50	3.59	3.27	2.32	2.82	5.49	5.74	5.36	8.93	10.44	11.81	9.55	8.89	8.82	67.98	43.26	71.64	42.38	37.45	33.82	76.00
MSTRG.4686	0.60	1.32	0.85	2.64	2.54	2.61	2.38	1.60	1.89	0.74	0.79	1.09	0.11	0.39	0.11	0.52	0.66	0.13	0.12	0.11	0.32	0.26	0.22	0.47	0.18	0.54	0.23	0.66	0.64	0.17	0.56	0.71	0.49	0.09	0.16	0.08	0.00	0.00	0.00	0.00	0.00	0.09	7.00	16.00	9.00	34.00	23.00	25.00	32.00
MSTRG.47031	12.00	11.39	12.00	11.76	17.34	13.76	9.48	10.13	9.20	9.83	11.10	8.46	7.32	9.15	5.83	7.34	7.61	6.71	10.18	7.65	6.48	5.95	7.21	6.90	1.22	1.86	1.11	1.28	0.64	1.20	1.29	1.99	1.44	0.30	0.72	0.91	0.62	0.54	0.75	1.04	0.24	0.81	167.94	165.00	152.70	181.57	188.27	157.76	152.65
MSTRG.47074	2.88	3.21	2.03	1.71	1.87	1.66	2.38	2.96	3.00	4.34	3.74	3.76	4.03	4.52	6.26	5.64	4.35	5.51	4.67	6.00	5.71	5.70	3.84	4.83	1.44	1.30	1.14	1.17	1.30	0.82	1.07	1.06	1.18	2.44	2.10	1.20	2.18	2.20	1.30	2.51	2.32	1.71	90.23	104.16	57.79	59.14	45.63	42.76	85.72
MSTRG.47103	17.32	20.66	14.29	13.41	15.94	15.95	21.44	25.39	14.29	20.88	10.13	14.65	23.03	20.72	29.65	18.47	27.42	28.81	42.22	60.50	57.82	59.75	46.19	51.43	36.26	38.91	26.35	12.65	17.94	36.04	18.37	38.45	35.10	95.11	87.73	90.29	97.74	108.43	66.70	56.73	57.32	91.59	397.18	490.17	298.07	339.14	283.58	299.61	565.47
MSTRG.47162	1.13	1.95	2.40	3.57	3.18	3.14	7.11	7.83	7.90	1.44	0.67	0.90	0.75	0.65	5.41	2.06	2.01	2.27	0.42	0.45	1.51	0.34	0.18	0.00	0.31	0.57	0.21	1.12	1.08	0.98	0.91	0.68	1.63	0.89	0.85	0.78	0.00	0.08	0.17	0.00	0.00	0.47	15.62	27.76	30.09	54.19	33.93	35.45	112.55
MSTRG.47230	2.57	2.46	3.65	2.47	3.67	2.37	2.08	3.13	3.32	3.15	3.46	2.60	6.86	6.73	5.51	4.84	5.55	4.98	6.69	5.14	7.38	5.60	4.39	4.54	0.31	0.23	0.00	0.00	0.00	0.00	0.00	0.00	0.00	0.00	0.07	0.00	0.00	0.12	0.00	0.00	0.00	0.00	35.57	35.32	45.93	37.72	39.49	26.90	33.19
MSTRG.47284	2.60	4.80	5.89	4.11	6.70	5.81	6.12	3.91	7.75	6.72	6.34	4.93	11.06	12.43	11.91	9.58	8.18	9.24	11.65	9.09	7.45	8.72	8.21	6.48	2.50	1.97	3.71	0.75	1.08	0.70	0.77	0.60	1.00	1.70	0.00	1.50	4.01	5.98	7.43	4.28	4.94	6.82	53.93	102.85	110.92	93.96	107.73	98.50	145.83
MSTRG.47456	17.39	16.79	20.47	13.68	9.24	12.69	6.06	8.16	5.48	29.75	20.43	29.96	23.57	22.99	20.98	26.12	29.46	28.31	39.80	28.64	28.64	49.01	34.75	30.04	0.93	1.06	0.25	0.00	0.16	0.33	0.00	0.09	0.00	1.04	1.00	1.21	2.48	1.88	1.38	1.83	0.88	0.83	315.15	314.83	337.28	273.47	129.91	188.43	126.24
MSTRG.4774	0.36	0.00	0.00	0.12	0.00	0.00	0.56	0.00	0.61	0.30	0.21	0.20	0.62	1.36	1.54	0.42	1.73	0.00	1.14	1.39	1.17	1.49	0.96	1.99	4.97	3.36	2.64	0.60	2.74	1.09	2.37	0.27	1.64	1.74	2.88	3.27	3.90	2.35	1.90	2.37	4.32	2.93	2.63	0.00	0.00	1.00	0.00	0.00	4.71
MSTRG.47824	3.74	7.35	5.05	25.40	19.14	19.46	99.42	65.04	55.33	0.13	0.12	0.77	0.78	0.55	0.30	0.18	0.47	0.37	0.00	0.31	1.36	1.68	1.23	4.64	5.97	6.61	5.99	29.83	8.38	13.92	30.36	52.43	36.30	2.19	0.89	3.49	0.35	0.91	0.83	1.89	1.35	0.62	31.00	63.00	38.00	232.00	123.00	132.00	947.00
MSTRG.48082	0.52	1.88	1.94	6.27	2.46	3.26	37.14	13.62	29.98	1.06	0.55	1.18	0.63	1.48	0.89	0.57	0.59	0.81	0.00	2.27	2.41	1.57	0.67	0.98	0.63	0.61	0.85	8.62	1.16	3.13	2.85	18.00	11.16	0.77	1.02	1.00	0.00	0.32	0.37	2.25	1.29	0.33	8.00	29.78	27.00	106.00	29.29	41.00	655.20
MSTRG.48095	2.68	0.43	0.31	0.19	0.28	0.39	0.19	0.16	0.30	1.06	0.27	0.20	0.15	0.28	0.26	0.18	0.31	0.12	0.05	0.02	0.17	0.09	0.20	0.19	24.43	29.84	13.79	32.27	28.47	30.67	30.37	32.83	35.08	28.53	27.81	28.25	18.30	20.09	21.15	17.75	17.53	18.85	111.87	15.60	13.67	10.36	9.30	14.69	10.69
MSTRG.48720	0.00	0.70	1.10	2.67	2.03	1.07	1.31	1.85	0.85	2.58	1.09	0.91	0.64	0.44	1.67	1.08	0.57	0.00	0.00	0.00	0.76	0.00	0.46	0.00	0.34	1.13	0.65	1.25	0.90	1.50	0.57	0.85	1.26	2.23	1.08	0.66	1.95	1.64	2.76	1.19	1.74	0.77	0.00	8.34	11.54	33.91	18.18	10.11	17.38
MSTRG.48887	2.26	1.91	2.28	1.42	1.61	1.38	1.80	1.72	1.78	11.52	8.99	9.56	14.71	16.86	16.09	11.72	11.80	12.97	17.69	20.22	17.51	12.37	10.71	8.72	7.93	7.59	6.38	6.58	7.76	8.14	7.83	7.65	7.56	12.18	13.09	10.77	16.15	18.48	17.82	13.74	14.45	12.28	217.69	189.89	196.42	146.93	117.82	107.00	197.59
MSTRG.49000	21.31	21.33	21.83	20.33	29.55	22.77	35.77	31.01	28.54	13.33	9.12	10.86	8.58	4.92	9.76	8.56	7.52	10.86	7.69	6.45	7.70	8.71	6.33	11.51	21.69	26.32	22.27	53.37	43.33	38.74	43.40	35.78	42.65	20.48	19.07	20.07	16.27	7.55	12.91	12.08	11.85	15.00	124.54	129.00	116.00	131.00	134.00	109.00	240.40
MSTRG.49274	2.27	2.38	1.90	2.41	2.78	3.24	1.64	2.35	1.53	1.37	1.46	1.30	1.39	0.93	0.76	1.17	1.69	1.07	0.63	1.00	0.67	1.01	1.42	0.90	3.02	1.78	1.50	1.74	2.35	1.85	2.10	1.90	2.48	1.97	2.76	2.67	2.49	2.61	2.73	2.24	2.06	3.13	59.00	64.00	45.00	69.00	56.00	69.00	49.00
MSTRG.4941	2.48	2.60	2.69	2.51	2.69	2.70	2.02	2.54	2.18	2.51	2.56	2.14	1.11	1.98	1.51	1.64	1.71	1.39	1.47	0.96	1.33	1.16	2.22	1.53	4.08	4.91	5.31	4.78	5.13	5.34	5.22	5.38	6.50	3.80	3.72	4.11	3.58	3.27	3.68	3.39	3.32	3.55	159.90	173.25	157.88	178.39	134.55	142.46	150.01
MSTRG.49424	15.66	9.29	14.45	12.51	12.17	12.95	19.95	12.02	18.68	8.13	9.07	7.70	5.80	8.19	9.39	7.40	9.13	6.60	5.63	6.48	6.77	7.68	9.01	8.53	13.68	13.59	26.70	12.07	12.96	11.26	11.97	11.07	13.19	11.59	11.77	12.80	11.08	12.51	11.79	13.43	14.68	13.35	329.72	202.35	276.53	290.49	198.87	223.30	482.89
MSTRG.49457	0.58	1.34	0.50	2.52	0.30	2.12	0.79	0.68	0.64	1.88	1.07	2.08	28.98	14.27	49.83	19.99	19.15	17.90	14.47	19.39	23.63	11.96	7.95	12.35	0.75	0.37	0.41	0.59	0.65	0.56	0.00	1.41	0.77	0.86	1.49	1.04	3.50	2.12	6.84	4.41	6.85	3.68	5.00	12.00	3.94	24.00	2.00	15.00	7.81
MSTRG.49527	0.00	0.00	0.00	0.00	0.00	0.00	0.00	0.00	0.00	0.00	0.00	0.00	1.64	2.18	2.32	1.16	1.54	1.31	0.00	0.11	0.00	0.00	0.00	0.00	0.00	0.00	0.00	0.00	0.00	0.00	0.00	0.00	0.00	0.00	0.00	0.00	0.00	0.46	0.58	0.29	0.09	0.09	0.00	0.00	0.00	0.00	0.00	0.00	0.00
MSTRG.49784	1.24	1.91	0.76	2.41	2.12	1.79	10.46	13.50	11.10	3.19	1.68	2.92	1.71	0.85	3.73	2.58	2.04	2.14	3.68	3.44	3.54	3.88	2.49	2.48	7.29	5.58	6.33	47.73	13.57	19.74	51.43	34.28	28.88	2.67	4.29	2.92	4.97	4.52	6.77	4.48	3.94	1.66	25.32	40.44	14.06	54.31	33.65	30.00	245.69
MSTRG.49833	3.26	4.89	5.40	6.50	5.15	4.01	4.85	4.29	4.59	4.98	3.80	4.21	2.08	4.45	2.18	5.36	3.25	3.28	1.76	1.84	1.79	2.88	3.43	4.50	8.21	8.29	6.61	11.14	9.09	7.84	8.51	9.32	8.88	6.32	6.98	7.39	3.61	2.87	3.91	4.65	4.43	5.76	55.49	86.30	83.61	122.18	68.07	55.93	94.98
MSTRG.49915	239.32	230.33	224.09	203.64	143.92	167.48	190.22	220.46	208.89	337.09	323.29	406.04	271.59	226.57	257.30	281.50	317.82	258.16	389.37	336.86	322.41	418.59	350.47	350.99	274.16	308.32	276.38	280.93	311.19	348.10	260.50	287.30	293.89	442.74	422.64	402.45	459.74	492.65	400.23	357.97	400.63	388.98	2100.32	2003.79	1805.10	1992.81	965.08	1223.17	1886.64
MSTRG.50200	9.41	10.46	8.37	4.60	7.02	5.07	9.48	11.85	6.83	14.89	12.79	13.92	17.21	18.22	17.27	14.94	13.06	14.36	20.08	24.26	21.21	14.37	14.91	14.89	10.88	6.80	7.67	5.68	6.92	6.44	6.08	4.50	5.24	4.72	5.26	4.45	9.60	10.22	14.06	9.87	12.62	9.83	308.50	354.53	249.39	166.37	178.54	136.15	357.21
MSTRG.50237	13.92	15.73	15.42	20.31	20.71	21.22	14.07	13.04	14.33	16.53	18.45	16.82	10.63	9.57	10.05	10.88	10.88	11.05	9.71	10.81	9.15	9.80	9.86	11.32	2.09	3.50	1.61	1.56	2.27	2.06	1.86	2.03	2.23	1.95	1.84	1.70	0.72	0.81	0.94	0.95	0.48	0.98	555.83	649.65	559.86	894.25	641.70	693.92	645.82
MSTRG.50239	7.99	10.86	9.11	13.39	15.28	14.40	9.85	8.99	12.03	8.55	13.76	13.53	6.59	5.83	6.93	8.54	6.92	8.01	6.42	4.86	5.43	4.86	8.40	7.03	0.00	0.33	0.00	0.00	0.07	0.15	0.00	0.00	0.00	0.00	0.00	0.00	0.11	0.00	0.00	0.00	0.00	0.00	108.56	152.58	112.44	200.45	161.00	160.15	153.76
MSTRG.50442	14.61	11.08	14.02	9.47	9.58	10.73	3.27	3.70	4.04	10.78	13.60	11.93	4.63	7.31	7.61	7.65	8.54	8.18	7.12	6.72	5.45	6.48	8.83	8.18	22.09	26.03	21.15	11.38	16.22	14.70	10.52	8.41	10.79	14.88	17.22	17.02	10.21	11.03	8.48	12.77	10.48	12.35	204.74	160.67	178.57	146.31	104.15	123.15	52.72
MSTRG.50530	0.83	0.21	3.19	5.51	8.88	6.40	1.57	6.67	5.54	0.60	0.77	0.52	0.33	0.08	0.33	0.51	1.18	1.88	0.37	0.47	3.83	0.71	1.11	0.21	0.50	0.16	0.00	0.04	0.05	0.10	0.15	0.13	0.00	0.44	0.30	0.70	0.07	0.11	0.00	0.00	0.00	0.11	16.21	4.24	56.33	118.24	133.97	101.94	35.06
MSTRG.51308	3.59	4.86	2.47	1.76	2.10	2.31	4.32	4.97	4.86	1.46	1.23	1.15	2.16	1.70	2.75	0.91	1.77	1.53	1.08	1.59	0.93	1.13	1.20	1.67	0.15	0.38	0.14	0.23	0.06	0.26	0.45	0.25	0.13	0.06	0.08	0.09	0.22	0.08	0.25	0.27	0.16	0.11	119.24	166.87	74.38	64.47	54.09	62.72	164.82
MSTRG.51329	12.47	13.51	10.71	6.36	8.40	9.45	9.14	11.71	13.37	32.17	20.28	25.58	87.52	65.55	187.49	77.11	46.67	61.37	65.10	115.89	91.55	57.95	50.03	35.89	10.63	9.12	11.47	5.81	7.64	7.44	5.85	7.99	6.51	22.22	27.91	23.86	58.14	56.41	68.79	43.84	47.68	39.23	205.01	229.70	159.98	115.29	107.09	127.17	172.84
MSTRG.51745	3.97	4.32	5.07	4.39	4.29	4.33	3.23	3.08	2.52	4.07	4.67	4.46	1.88	2.46	1.85	2.82	2.49	3.42	2.40	1.80	2.09	2.46	2.56	2.66	2.71	3.65	1.72	3.52	3.41	3.69	4.03	3.80	3.48	3.20	2.79	3.43	2.05	2.01	2.29	1.98	1.72	1.86	250.72	280.68	288.43	303.49	205.82	225.73	225.55
MSTRG.52190	9.24	4.27	10.54	7.39	3.73	4.70	5.34	4.81	6.33	3.15	2.90	2.00	15.21	9.09	14.64	8.61	14.99	11.76	16.36	14.95	21.25	10.58	17.14	15.75	5.39	1.92	2.80	1.36	2.22	1.96	2.22	0.64	1.50	4.07	3.60	3.90	8.33	7.81	9.86	9.79	13.37	12.92	45.38	21.69	47.08	40.02	14.20	18.90	30.13
MSTRG.52414	262.28	188.50	262.09	180.03	175.24	188.07	97.30	92.99	116.38	74.32	82.96	80.21	97.28	78.03	108.21	120.24	111.42	104.80	97.54	92.51	88.36	123.18	113.77	132.23	193.48	110.72	292.91	58.54	88.95	87.49	44.06	43.11	42.73	97.40	100.49	93.21	192.01	204.31	159.89	166.99	172.42	177.07	6959.63	5175.11	6323.50	5268.52	3608.24	4087.80	2969.27
MSTRG.52560	1.50	2.42	2.12	3.22	3.10	1.85	1.73	0.98	1.67	0.85	1.12	0.61	0.47	0.79	1.10	1.19	1.15	1.46	0.57	0.75	0.98	0.64	0.93	1.15	0.17	0.34	0.37	0.36	0.39	0.26	0.20	0.31	0.50	0.28	0.05	0.24	0.15	0.06	0.00	0.00	0.00	0.11	28.77	48.00	37.00	68.00	46.00	29.00	38.00
MSTRG.53034	2.24	2.41	3.37	2.97	3.00	2.96	2.66	2.17	2.99	1.62	2.26	1.37	1.03	1.24	0.87	1.65	0.53	1.15	1.15	1.39	1.59	1.14	0.87	1.64	0.27	0.22	0.09	0.05	0.04	0.02	0.02	0.03	0.00	0.13	0.06	0.04	0.09	0.07	0.05	0.12	0.00	0.04	109.00	121.00	149.00	159.00	113.00	118.00	149.00
MSTRG.53262	485.30	562.94	543.15	715.91	617.50	700.37	490.08	450.76	448.23	56.84	56.95	63.93	28.30	23.15	23.46	31.12	32.51	24.03	22.84	18.90	24.02	75.31	84.91	161.57	637.54	523.37	576.40	486.54	669.87	604.93	469.73	485.44	566.13	130.28	162.25	183.14	50.18	39.23	46.60	114.91	101.59	88.42	10557.63	12671.34	10743.91	17177.02	10424.03	12480.80	12261.21
MSTRG.53282	0.87	2.04	1.48	1.31	1.21	0.00	1.15	1.31	1.28	2.18	2.65	2.01	9.36	7.69	20.00	6.13	3.90	3.27	2.22	1.94	3.60	3.55	1.85	1.84	0.78	0.19	0.50	0.60	1.42	0.00	0.15	0.46	1.27	0.45	0.00	0.33	0.56	0.72	0.77	1.15	0.71	1.49	9.00	21.84	13.94	15.00	9.76	0.00	13.68
MSTRG.53422	2.44	2.25	3.90	5.01	4.31	5.59	3.04	3.27	3.26	2.62	2.16	2.32	3.79	3.08	4.05	2.68	2.47	2.85	1.79	1.69	4.22	2.95	1.69	1.45	2.71	2.75	2.33	2.40	3.39	3.65	2.59	4.22	2.86	1.86	1.98	2.23	3.23	2.67	1.86	2.55	3.34	1.90	52.44	49.95	76.09	118.60	71.75	98.33	75.14
MSTRG.5352	1.67	0.86	2.48	2.80	2.68	2.22	1.00	0.60	1.08	1.03	2.34	0.79	0.56	0.57	0.29	1.18	0.93	0.94	0.47	0.41	0.65	0.18	1.47	0.40	2.88	2.16	0.64	1.45	2.46	1.13	1.31	1.54	2.44	2.46	2.34	2.89	1.12	1.55	1.02	1.07	0.71	1.43	58.00	31.00	78.00	107.00	72.00	63.00	40.00
MSTRG.53756	13.39	20.40	18.20	29.30	27.08	31.22	18.44	20.26	20.37	19.47	22.63	19.19	14.35	19.67	12.52	13.54	16.37	14.95	15.01	15.20	17.70	11.15	15.91	16.39	12.92	20.04	13.62	18.65	19.43	16.06	20.66	19.37	22.78	12.53	13.50	14.10	8.32	7.93	8.82	9.90	7.91	6.65	276.00	435.00	341.00	666.00	433.00	527.00	437.00
MSTRG.53905	1.61	3.05	1.77	2.09	2.09	1.74	8.43	5.71	6.11	1.99	1.43	1.54	6.65	7.16	8.91	4.14	2.11	5.10	4.35	8.28	5.35	4.54	1.90	2.15	3.32	4.49	5.62	7.20	2.76	4.17	6.66	9.69	7.01	2.15	2.82	1.93	5.93	7.29	7.55	5.72	7.65	4.90	58.48	114.50	58.15	83.61	58.61	51.54	351.39
MSTRG.54048	2.62	2.59	2.25	3.23	1.66	2.26	2.58	1.59	1.36	2.04	1.84	2.16	0.23	0.63	0.66	1.67	1.09	1.23	0.88	1.03	1.33	1.01	1.16	1.08	3.06	3.06	1.26	4.05	3.48	3.86	4.02	4.31	4.63	3.58	2.97	2.68	1.11	2.03	2.09	1.95	1.53	1.79	113.94	116.28	88.95	154.59	55.90	80.43	128.76
MSTRG.5435	0.06	0.67	0.32	0.26	0.22	0.42	0.15	0.28	0.06	0.50	2.14	2.32	3.05	4.90	1.29	1.49	1.57	2.51	3.23	1.65	7.37	1.16	1.92	1.99	0.00	0.00	0.05	0.00	0.00	0.12	0.00	0.00	0.00	0.00	0.05	0.10	0.08	0.12	0.13	0.13	0.26	0.06	1.00	12.00	5.00	5.00	3.00	6.00	3.00
MSTRG.54606	3.77	5.42	5.33	0.86	2.75	4.30	3.46	5.01	4.81	5.12	4.24	7.20	1.72	3.58	4.80	3.09	3.02	5.92	4.52	1.92	8.94	6.09	8.91	9.25	2.82	0.99	0.62	1.29	0.46	0.00	0.18	0.78	0.55	0.44	1.04	1.18	0.85	0.83	1.80	0.51	0.42	1.09	20.11	29.91	25.85	5.09	11.40	18.78	21.26
MSTRG.54683	2.14	1.78	2.18	2.66	1.79	1.87	3.25	1.02	1.20	4.28	4.92	5.52	4.20	4.70	3.17	7.13	4.65	6.34	4.74	4.57	3.36	5.69	4.09	5.22	0.83	0.48	1.05	0.65	0.70	1.07	0.16	0.45	0.62	0.56	0.32	0.74	0.14	0.09	0.33	0.20	0.25	0.18	24.50	21.07	22.63	33.54	15.91	17.49	42.74
MSTRG.54810	15.07	13.89	14.74	16.07	17.33	16.82	12.16	12.62	12.66	9.05	9.74	10.13	7.64	6.67	6.72	6.74	9.30	9.56	7.98	7.13	7.89	5.27	8.04	9.65	13.58	14.92	10.29	11.75	14.52	12.38	11.56	9.84	11.67	12.96	12.53	12.84	8.62	7.58	7.77	8.38	7.56	10.83	150.03	142.99	133.41	176.36	133.86	137.09	139.19
MSTRG.54819	6.67	8.95	7.01	10.80	11.06	9.68	4.90	4.53	5.89	11.50	10.17	9.17	4.27	6.79	4.13	6.14	4.85	5.18	2.76	6.69	4.70	4.48	5.72	4.87	6.58	11.94	5.87	11.07	8.79	8.94	11.42	15.11	12.83	9.06	10.64	7.44	4.21	5.68	3.50	4.33	3.50	3.08	95.71	132.81	91.42	170.80	123.09	113.70	80.79
MSTRG.55097	0.48	0.00	0.12	0.00	0.05	0.00	0.26	0.00	0.20	2.42	1.09	1.59	7.92	6.86	7.29	3.75	4.06	3.91	5.03	8.40	7.00	3.44	1.95	2.92	0.00	0.13	0.00	0.17	0.17	0.12	0.21	0.32	0.19	0.10	0.36	0.45	1.07	1.83	1.94	1.48	1.42	1.01	13.00	0.00	3.00	0.00	1.00	0.00	8.00
MSTRG.55121	0.20	0.54	0.49	0.41	0.06	0.37	0.48	0.74	0.22	0.28	0.61	0.85	3.80	3.51	4.75	2.16	1.89	1.64	1.59	1.25	2.07	0.86	0.70	0.69	0.16	0.42	0.40	0.54	0.09	0.20	0.00	0.28	0.09	0.11	0.37	0.41	1.47	1.29	1.22	1.07	1.94	0.55	4.00	11.00	8.86	9.00	1.00	6.00	10.89
MSTRG.55355	1.36	2.95	2.85	1.90	0.00	0.00	0.78	1.55	0.00	0.00	1.80	2.73	2.10	0.12	2.35	4.40	3.92	2.62	0.50	0.37	0.00	0.00	0.66	0.00	0.00	0.00	0.00	1.93	0.00	0.00	0.00	2.38	1.62	3.16	0.00	0.92	0.00	0.00	0.00	0.00	0.00	0.00	12.83	28.77	24.37	19.74	0.00	0.00	8.45
MSTRG.55707	2.63	6.91	2.83	6.87	5.06	7.89	0.23	0.40	1.20	15.02	18.76	25.78	42.22	34.86	42.86	35.81	37.41	42.91	4.94	3.78	3.69	8.60	4.91	3.47	1.23	2.37	2.29	0.49	5.23	2.54	0.27	6.61	5.98	79.27	64.51	73.95	3.56	6.26	1.48	5.71	7.21	9.39	26.57	72.03	26.90	75.97	39.34	65.69	2.75
MSTRG.55710	11.97	31.80	16.09	31.90	30.61	31.33	4.65	0.72	5.42	63.69	96.67	111.75	96.91	65.89	88.26	68.47	73.13	74.76	21.02	31.13	21.21	41.34	24.11	20.67	5.51	6.57	8.32	1.60	12.75	7.00	0.91	16.16	22.12	283.96	248.36	296.50	14.57	16.20	11.20	24.36	23.19	38.71	100.86	275.92	124.10	293.01	199.86	214.53	43.01
MSTRG.55780	2.00	3.48	5.70	4.20	4.65	5.42	10.61	4.58	3.35	1.10	0.22	0.35	0.75	0.00	0.29	0.35	0.28	1.39	0.00	0.58	0.35	0.00	0.82	3.72	2.55	2.71	9.10	1.67	3.07	3.38	1.04	2.38	1.22	0.27	0.50	0.46	0.28	0.39	0.94	0.00	0.25	0.22	10.29	18.51	26.62	23.79	18.56	22.81	62.70
MSTRG.55817	4.54	10.22	6.49	11.37	10.78	11.76	3.21	1.20	2.41	14.69	21.64	26.32	7.33	5.56	3.74	6.96	5.81	5.83	1.68	2.85	2.57	1.84	2.05	1.83	2.47	2.15	3.44	2.58	7.02	5.02	1.13	7.56	9.54	56.74	48.23	53.55	3.08	2.94	1.84	5.09	4.85	7.58	95.47	222.43	124.19	263.72	176.00	202.57	77.77
MSTRG.55838	0.00	0.10	0.10	0.00	0.05	0.00	0.11	0.04	0.00	0.04	0.08	0.06	1.31	1.09	3.50	1.07	0.50	1.20	0.60	0.43	0.90	0.29	0.61	0.62	0.00	0.00	0.00	0.00	0.00	0.00	0.00	0.00	0.00	0.00	0.04	0.00	0.34	0.08	0.06	0.13	0.00	0.21	0.00	2.52	2.22	0.00	1.00	0.00	3.13
MSTRG.5604	38.47	50.01	38.21	54.61	52.24	49.71	37.79	37.97	34.20	27.25	27.31	27.70	16.70	14.41	13.31	13.63	17.32	10.08	13.17	11.94	17.01	12.24	13.11	18.16	6.24	11.31	5.48	12.98	11.73	9.58	12.41	13.54	13.09	8.77	8.74	10.46	1.90	3.59	2.13	2.98	2.99	4.01	274.56	369.27	247.93	429.83	289.31	290.60	310.15
MSTRG.56348	0.13	0.22	0.56	0.26	0.19	0.20	0.09	0.20	0.23	1.11	0.46	0.54	4.64	5.84	5.55	2.07	1.74	2.77	2.98	4.08	4.14	1.49	1.28	1.37	0.00	0.00	0.06	0.00	0.00	0.00	0.00	0.00	0.00	0.05	0.07	0.03	0.57	0.25	0.22	0.26	0.46	0.20	5.00	7.84	17.73	9.00	5.00	6.00	3.00
MSTRG.56396	3.23	3.23	4.36	3.93	3.85	2.95	3.12	2.93	3.44	2.28	2.13	2.18	2.37	2.44	1.72	2.27	2.01	2.05	1.55	2.11	1.94	1.92	1.30	1.88	0.30	0.11	0.42	0.05	0.08	0.19	0.08	0.13	0.07	0.06	0.05	0.12	0.16	0.19	0.03	0.12	0.24	0.20	124.50	129.02	153.06	167.10	115.18	93.22	138.68
MSTRG.56628	0.33	1.23	0.74	0.79	0.52	0.25	1.40	1.85	1.47	2.21	2.13	1.27	2.24	1.72	2.90	2.23	2.42	1.45	1.82	3.04	1.50	2.48	2.05	2.39	4.39	3.31	6.58	2.34	2.07	3.09	2.52	3.97	2.48	1.57	1.60	1.87	1.73	1.01	0.84	1.42	1.64	1.93	5.00	19.00	10.00	13.00	6.00	3.00	24.00
MSTRG.56659	13.29	17.71	14.86	21.38	24.19	21.79	12.59	15.23	14.03	11.03	13.27	13.74	9.50	11.11	8.75	10.69	10.71	8.23	9.93	8.14	8.76	9.08	9.69	9.77	2.74	2.72	2.44	1.52	2.26	2.11	1.74	1.76	2.06	2.16	2.56	2.19	1.58	2.47	1.58	1.70	1.63	1.73	483.07	661.75	495.13	871.15	681.77	653.02	527.00
MSTRG.56945	0.00	0.00	0.00	0.00	0.00	0.00	0.00	0.00	0.00	0.14	0.00	0.00	3.36	2.94	2.96	2.08	2.01	3.48	1.42	1.29	1.30	0.96	0.89	0.28	0.00	0.00	0.00	0.00	0.00	0.00	0.00	0.00	0.00	0.00	0.08	0.00	0.36	0.31	0.00	0.05	0.28	0.20	0.00	0.00	0.00	0.00	0.00	0.00	0.00
MSTRG.57483	3.69	4.03	5.21	5.10	5.63	4.94	4.16	3.17	4.60	4.03	5.00	3.13	2.66	2.77	2.46	2.59	2.68	2.76	2.97	2.34	2.72	2.53	2.43	2.75	5.45	5.75	2.99	7.27	7.81	7.46	7.54	7.46	7.92	4.29	3.57	3.79	2.34	2.62	2.93	2.87	2.26	2.90	341.03	384.57	437.31	518.72	403.52	373.76	441.30
MSTRG.57489	24.80	22.25	20.93	21.33	23.67	23.17	25.08	24.72	24.49	13.19	12.83	13.28	11.01	11.11	11.70	12.60	11.38	10.38	11.14	10.88	10.69	12.96	10.69	12.71	25.82	19.49	26.18	18.60	18.01	17.74	18.76	18.32	18.56	13.57	13.47	12.70	12.53	14.19	14.37	14.51	14.06	14.03	615.02	571.04	471.95	583.48	455.41	470.71	715.34
MSTRG.58290	3.54	6.65	5.31	9.08	6.75	6.46	5.45	5.21	4.07	3.28	5.47	3.58	2.38	1.48	2.99	2.02	2.85	1.75	3.50	2.40	3.34	3.33	3.27	3.03	3.75	3.35	2.95	4.77	5.73	5.66	3.14	5.74	5.55	2.63	2.98	3.47	2.29	3.09	2.58	1.73	2.18	1.69	69.00	134.00	94.00	195.00	102.00	103.00	122.00
MSTRG.5833	3.60	4.86	4.24	5.41	5.96	5.20	4.09	4.10	4.44	4.07	4.26	3.63	2.68	3.33	2.97	3.78	3.83	2.76	3.06	2.59	3.17	2.46	2.47	2.47	0.20	0.21	0.04	0.03	0.14	0.12	0.06	0.03	0.03	0.03	0.00	0.04	0.02	0.10	0.00	0.10	0.02	0.04	240.00	337.00	260.00	404.62	311.00	282.00	310.00
MSTRG.58839	0.00	0.00	0.00	0.00	0.00	0.00	0.00	0.00	0.00	0.00	0.00	0.00	1.18	0.69	1.32	2.31	1.77	0.94	1.04	1.98	2.86	1.65	1.55	2.09	0.00	0.00	0.00	0.00	0.00	0.00	0.00	0.00	0.00	0.00	0.00	0.00	1.32	0.49	0.35	0.00	0.34	0.63	0.00	0.00	0.00	0.00	0.00	0.00	0.00
MSTRG.59710	0.69	0.92	0.67	0.49	0.59	0.28	0.53	0.26	0.68	1.81	0.56	0.97	25.77	14.24	41.52	30.02	13.42	18.77	18.05	27.43	19.06	13.07	14.37	12.75	0.75	0.65	0.00	0.46	0.33	0.54	0.00	0.26	0.33	0.65	1.01	0.65	7.91	7.26	10.09	8.02	9.25	9.77	9.00	12.48	8.00	7.00	6.00	2.96	8.00
MSTRG.59861	0.61	0.87	0.40	0.78	1.20	0.68	1.88	1.15	2.30	1.60	0.46	0.63	5.43	3.74	4.51	1.11	1.59	2.24	1.55	2.18	2.30	1.32	1.84	0.51	1.45	1.03	0.35	0.95	0.93	1.43	2.03	1.84	1.57	0.37	0.89	0.23	0.80	0.54	1.29	0.59	1.67	0.59	13.07	19.30	7.68	18.29	19.97	11.84	46.30
MSTRG.59936	5.06	3.65	4.47	5.63	6.48	5.67	4.76	5.32	4.89	2.41	4.66	3.09	2.14	2.64	1.98	2.28	2.17	2.26	2.17	2.35	2.41	2.50	2.59	2.44	6.34	6.21	4.80	7.61	6.88	6.13	6.01	6.86	7.17	4.93	5.54	5.87	3.60	4.11	4.47	4.71	4.45	4.29	134.58	100.35	108.21	165.31	133.80	123.58	145.74
MSTRG.60005	3.29	2.05	2.70	0.69	0.87	1.66	1.39	1.86	0.32	1.36	1.93	0.85	18.28	16.81	40.38	7.06	2.32	6.33	4.88	6.59	6.66	2.89	3.87	6.36	0.00	0.00	0.00	0.00	0.00	0.00	0.00	0.00	0.00	0.00	0.00	0.00	0.92	0.00	0.00	0.00	0.53	0.16	20.63	13.32	15.38	4.79	4.23	8.50	10.05
MSTRG.60190	8.80	9.96	11.36	18.76	12.09	14.85	15.85	13.58	15.02	4.01	4.05	3.09	4.94	5.67	3.74	5.63	4.85	4.33	4.41	3.11	2.88	4.42	2.89	4.26	4.20	4.19	3.62	7.56	5.17	5.81	3.73	7.61	5.50	2.97	2.18	2.07	2.59	2.82	2.51	4.06	3.60	2.72	201.21	235.57	236.18	473.09	214.54	278.23	416.92
MSTRG.6106	2.91	3.51	3.26	4.62	4.07	5.53	6.60	5.96	4.99	2.33	2.08	2.30	2.63	2.12	2.89	1.51	2.28	1.54	2.48	1.26	1.36	0.93	1.21	1.68	4.66	6.75	5.23	7.83	6.16	6.91	6.55	9.01	8.26	3.53	4.14	3.38	2.02	2.96	3.12	4.14	3.87	2.04	84.93	105.92	86.65	148.84	92.18	132.38	221.80
MSTRG.61090	0.00	0.00	0.00	0.00	0.00	0.00	0.00	0.00	0.00	0.00	0.17	0.00	4.97	2.70	5.95	4.83	2.91	2.51	0.32	2.26	0.30	1.10	0.56	0.24	0.00	0.00	0.00	0.00	0.00	0.00	0.00	0.00	0.00	0.00	0.00	0.00	0.18	2.13	1.72	0.70	0.38	0.16	0.00	0.00	0.00	0.00	0.00	0.00	0.00
MSTRG.61091	0.00	0.00	0.00	0.00	0.00	0.07	0.01	0.09	0.00	1.52	0.03	1.15	10.17	9.35	8.30	9.32	8.14	4.06	5.18	7.30	5.56	3.36	4.08	0.60	0.29	0.00	0.00	0.00	0.00	0.00	0.00	0.00	0.00	0.00	0.00	0.22	0.98	2.53	1.04	1.07	1.15	2.70	0.00	0.00	0.00	0.00	0.00	0.45	0.09
MSTRG.61093	0.00	0.09	0.00	0.00	0.00	0.22	0.00	0.00	0.00	1.80	0.99	1.24	19.21	17.77	28.53	17.50	16.14	17.62	6.93	11.23	5.44	5.56	3.60	2.48	0.16	0.00	0.16	0.00	0.00	0.00	0.00	0.24	0.00	0.50	0.19	0.14	4.21	6.76	4.33	1.71	2.12	1.56	0.00	0.98	0.00	0.00	0.00	2.00	0.00
MSTRG.61174	5.04	6.09	6.53	6.52	7.11	6.28	4.98	4.55	4.63	4.09	5.17	4.33	2.63	3.65	1.30	2.71	3.12	5.21	2.93	2.66	5.05	2.67	3.62	3.24	2.82	2.88	1.67	2.73	1.87	2.48	1.73	1.49	2.29	1.57	1.45	1.33	1.29	0.68	1.32	1.18	1.35	1.03	96.00	120.00	113.00	137.00	105.00	98.00	109.00
MSTRG.61532	3.52	3.12	3.98	2.70	3.80	5.03	4.74	3.79	4.18	1.44	0.93	1.10	0.87	1.36	2.16	2.47	1.93	1.01	1.41	0.55	1.46	1.97	1.31	1.86	2.27	2.86	1.79	3.01	3.04	2.04	3.55	2.90	2.28	2.83	2.33	3.10	3.11	2.94	3.90	5.76	4.31	5.85	131.29	120.28	134.78	110.78	109.97	153.50	202.91
MSTRG.61578	1.11	1.07	1.08	1.29	1.18	1.44	1.84	0.96	1.16	1.78	1.31	0.95	0.57	1.73	1.20	1.18	1.43	0.72	0.62	0.60	1.12	0.08	0.36	0.51	8.95	8.06	6.34	9.67	11.89	8.58	10.88	7.64	10.47	5.33	6.83	6.46	3.97	3.19	4.89	3.63	2.82	4.68	26.69	18.17	20.86	33.38	22.00	26.42	42.58
MSTRG.61680	5.90	4.10	4.48	4.89	6.14	6.55	1.89	2.42	2.81	6.09	5.69	4.22	2.42	1.86	2.66	2.67	2.92	2.15	2.93	1.88	1.96	3.15	2.49	2.65	25.70	26.78	14.46	25.85	30.91	28.65	24.86	25.81	27.64	28.81	29.98	28.15	19.89	19.63	19.99	18.53	18.67	20.30	235.34	162.01	155.72	203.21	172.97	205.09	83.96
MSTRG.61713	5.63	5.60	6.55	1.74	2.82	3.19	6.57	3.90	5.63	5.02	5.84	5.84	5.88	6.12	5.07	8.40	8.62	7.40	7.84	6.49	7.65	5.47	6.16	6.91	0.47	0.44	0.13	0.00	0.59	0.40	0.26	0.53	0.27	0.21	0.05	0.07	0.36	0.43	0.28	0.17	0.00	0.12	115.94	118.44	121.76	41.07	48.15	59.07	157.51
MSTRG.61947	2.79	3.42	2.84	2.18	3.51	1.95	1.84	3.81	2.41	4.63	6.83	8.12	4.57	3.75	4.92	9.29	6.34	6.06	6.97	4.97	4.19	7.86	9.21	5.54	1.29	0.11	1.59	0.13	0.11	0.19	0.08	0.15	0.11	0.35	0.58	0.46	2.14	2.14	2.95	2.20	2.25	1.65	68.55	90.63	63.64	64.23	68.11	37.77	55.63
MSTRG.61957	3.97	3.66	2.88	2.66	3.39	3.98	2.84	1.56	2.82	8.42	7.97	7.07	9.71	10.61	10.25	9.43	9.48	8.35	9.07	10.60	11.63	7.14	6.82	7.13	5.35	6.06	4.74	5.62	6.47	7.06	6.44	5.38	5.33	6.46	7.06	6.56	6.54	8.66	4.95	6.60	7.63	6.06	76.35	72.75	50.31	56.44	50.59	62.75	62.90
MSTRG.62097	3.29	2.83	3.25	3.44	5.75	4.52	3.37	4.04	4.60	4.28	3.31	2.42	2.55	2.19	1.48	2.88	3.13	2.15	1.81	2.19	2.48	2.36	2.09	2.19	1.36	1.24	1.34	1.44	1.05	1.51	2.01	0.84	0.99	0.69	0.97	0.86	0.99	1.35	1.70	1.31	0.72	1.05	94.75	84.35	84.96	109.19	128.49	106.59	111.47
MSTRG.62419	0.00	0.00	0.00	0.00	0.00	0.00	0.00	0.00	0.00	0.00	0.00	0.00	1.47	1.83	2.06	1.85	1.64	1.38	1.63	0.34	0.29	1.08	0.55	0.65	0.00	0.00	0.00	0.00	0.00	0.00	0.00	0.00	0.00	0.00	0.04	0.00	0.19	0.43	0.05	0.22	0.49	0.28	0.00	0.00	0.00	0.00	0.00	0.00	0.00
MSTRG.62493	4.82	4.48	5.34	6.69	8.39	8.08	5.07	6.57	9.87	3.60	3.63	4.45	3.68	5.50	4.06	3.91	4.93	4.04	2.70	3.89	3.69	3.18	3.66	4.14	2.54	4.42	1.12	4.65	4.24	3.82	3.13	3.56	3.56	2.81	1.76	2.03	0.65	1.15	1.49	0.73	0.18	0.57	96.40	88.95	92.87	138.49	114.64	109.39	113.73
MSTRG.62509	2.20	2.23	2.51	1.65	2.47	1.85	4.80	3.72	3.03	2.51	1.93	2.36	4.37	4.72	11.52	5.98	2.06	2.14	4.14	3.70	5.87	1.38	1.16	2.22	2.96	3.19	3.28	4.39	4.69	3.15	3.40	3.09	4.88	1.46	1.53	1.43	1.68	1.75	1.80	2.72	1.61	1.28	33.62	36.94	34.37	27.57	26.87	23.28	78.21
MSTRG.62581	10.14	5.79	14.28	18.74	16.79	15.95	10.26	13.77	11.64	4.24	5.24	4.31	2.37	3.20	2.14	3.55	4.17	3.57	3.04	2.10	5.57	2.02	5.78	4.32	15.43	9.88	8.91	8.71	13.48	11.10	8.25	8.18	8.93	6.60	7.50	6.17	3.32	3.02	3.07	4.18	4.12	3.96	264.00	156.00	338.00	538.00	339.00	340.00	307.00
MSTRG.62634	0.36	0.00	0.00	0.22	0.00	0.00	0.52	0.00	0.00	0.90	0.00	0.35	4.73	2.00	3.69	2.48	2.76	4.39	5.14	5.40	3.51	3.32	5.42	5.21	0.13	0.00	0.00	0.00	0.00	0.00	0.00	0.00	0.00	0.51	0.33	0.54	0.51	0.26	0.14	0.27	0.79	0.24	3.00	0.00	0.00	2.00	0.00	0.00	5.00
MSTRG.6269	3.68	4.32	4.16	3.79	4.71	3.57	4.07	4.71	3.85	3.26	2.91	2.61	2.37	2.69	2.69	3.31	3.31	2.33	1.84	2.17	1.67	4.04	2.99	2.90	2.21	1.06	0.99	2.38	1.06	1.17	1.74	2.16	2.28	1.94	1.03	1.46	1.84	1.51	1.98	1.75	1.68	1.20	66.13	80.29	68.02	75.08	65.66	52.63	84.03
MSTRG.6308	5.49	7.04	5.62	7.23	7.92	6.79	4.90	7.02	5.61	6.06	5.51	6.18	5.12	4.73	3.83	3.18	4.29	3.70	4.53	4.73	4.59	3.49	3.26	3.16	6.24	7.57	7.11	9.04	10.88	10.84	10.22	11.24	11.03	6.07	5.47	6.73	4.02	5.53	5.62	4.07	5.60	4.30	149.95	199.11	139.68	217.93	167.80	151.87	153.97
MSTRG.63126	3.75	2.34	2.33	2.51	2.76	4.88	5.17	3.96	4.01	3.78	3.13	3.62	4.10	3.61	3.49	2.96	3.68	4.97	5.27	6.45	5.91	4.23	3.88	4.42	9.38	5.47	21.37	1.31	2.72	3.07	1.38	1.73	1.62	10.32	8.94	6.40	21.53	26.71	17.38	17.94	17.45	19.98	114.00	65.92	62.00	80.00	60.00	110.00	180.97
MSTRG.63218	0.19	0.00	0.55	0.23	0.24	0.23	0.22	0.06	0.14	1.30	0.58	0.77	2.79	3.26	2.54	1.53	1.98	2.77	3.08	4.85	2.95	1.17	1.56	1.21	0.00	0.00	0.00	0.00	0.00	0.00	0.00	0.21	0.00	0.07	0.12	0.00	0.00	0.00	0.00	0.14	0.21	0.13	3.00	0.00	8.00	4.00	3.00	3.00	4.00
MSTRG.63991	4.92	1.65	3.48	0.47	0.17	1.28	0.52	1.38	0.46	1.93	2.14	2.11	16.25	12.56	32.31	12.50	6.39	7.80	6.07	7.25	6.19	8.06	6.25	4.94	0.00	0.11	0.00	0.00	0.00	0.00	0.00	0.00	0.00	0.00	0.00	0.00	0.00	0.22	0.23	0.00	0.11	0.10	49.24	17.10	31.62	5.21	1.29	10.50	5.95
MSTRG.64024	5.08	4.88	4.73	6.67	7.17	6.83	5.98	5.75	5.99	3.84	4.23	3.74	3.06	3.88	2.23	3.35	3.43	3.37	2.75	2.75	2.80	3.21	2.78	3.00	9.11	8.94	6.80	8.72	9.73	9.60	9.14	9.68	8.67	6.42	7.54	6.82	5.73	6.42	4.84	6.69	4.98	5.20	297.03	295.50	251.47	429.93	325.43	326.96	402.18
MSTRG.64061	4.38	4.90	7.19	3.39	5.93	3.84	2.56	1.70	1.38	3.03	4.54	6.15	3.07	2.99	3.06	3.20	2.37	4.23	1.27	2.11	0.88	1.89	2.87	1.78	11.06	12.29	5.16	14.86	11.72	12.19	13.40	15.92	15.68	9.78	14.45	10.20	9.97	6.86	9.90	10.80	6.98	10.95	136.93	124.26	150.82	114.26	116.19	93.60	72.89
MSTRG.64066	2.93	1.26	1.15	1.27	1.24	1.79	3.55	2.40	2.42	1.57	2.05	1.99	4.25	2.26	3.17	3.78	3.46	3.84	4.47	3.84	2.98	3.60	2.87	3.29	2.24	1.74	4.82	1.52	1.27	1.23	1.53	0.62	1.71	1.72	2.30	2.04	11.10	11.36	9.01	9.03	9.89	8.25	57.11	25.41	20.40	27.30	18.73	28.52	79.56
MSTRG.64131	4.64	3.27	6.62	7.21	6.72	6.66	5.01	4.85	5.82	3.26	3.18	3.02	2.00	1.92	1.75	2.28	2.68	2.01	2.53	2.01	2.95	2.25	2.60	3.43	0.31	0.30	0.15	0.06	0.22	0.43	0.27	0.21	0.24	0.54	0.32	0.21	0.27	0.37	0.11	0.24	0.07	0.16	149.88	109.44	194.63	257.09	168.47	176.28	186.13
MSTRG.64277	0.98	1.22	0.82	1.29	1.44	1.05	0.47	0.70	0.50	0.77	1.10	0.84	0.36	0.43	0.30	0.74	0.44	0.40	0.37	0.26	0.44	0.42	0.53	0.42	1.40	2.12	1.20	2.42	2.53	2.25	2.43	2.97	2.89	2.17	1.73	1.56	0.64	0.92	0.93	0.77	0.89	0.85	80.00	103.00	61.00	116.00	91.00	70.00	44.00
MSTRG.6436	0.92	0.00	0.41	0.50	0.48	0.23	0.84	0.18	0.17	3.39	1.79	4.29	9.73	4.75	17.48	10.21	13.92	11.67	12.67	14.13	11.73	8.73	9.64	9.37	0.20	0.19	0.33	4.01	0.42	0.19	2.60	5.62	1.93	2.76	4.70	8.43	2.92	2.98	2.32	2.48	5.15	2.59	5.00	0.00	2.00	3.00	2.00	1.00	5.25
MSTRG.64368	26.13	12.23	21.90	5.29	7.05	3.83	39.42	29.31	50.71	69.74	46.29	45.83	219.62	254.83	181.79	205.31	206.89	241.85	193.24	221.61	185.13	145.58	119.45	111.63	24.06	10.97	10.01	18.75	15.81	19.89	17.41	16.56	18.60	51.59	72.72	60.78	120.72	111.62	137.50	113.49	112.92	104.80	560.72	271.62	427.26	125.23	117.32	67.38	972.82
MSTRG.64488	0.00	0.00	0.24	0.00	0.00	0.00	0.00	0.09	0.00	1.31	1.12	0.55	3.61	4.30	3.61	1.44	1.31	1.99	1.42	3.15	1.53	1.68	0.67	0.21	0.22	0.00	0.36	0.08	0.10	0.57	0.77	0.00	0.39	0.00	0.00	0.10	0.50	0.21	0.40	0.00	0.10	0.00	0.00	0.00	2.69	0.00	0.00	0.00	0.00
MSTRG.6462	10.42	8.47	11.32	6.71	6.25	5.78	12.87	12.67	11.87	6.97	8.26	10.03	16.60	19.05	15.54	14.44	17.63	16.24	15.88	14.77	15.14	14.28	13.43	14.83	6.53	4.36	7.79	5.10	5.85	6.25	6.88	4.84	4.81	6.43	6.42	5.85	11.55	13.48	15.48	11.57	14.31	14.98	218.40	181.57	216.24	155.64	100.84	100.54	310.17
MSTRG.64851	2.06	2.21	3.64	6.21	4.71	5.85	1.79	0.90	0.13	1.11	0.94	0.60	1.32	0.17	0.28	0.00	0.59	0.88	0.16	0.00	0.00	0.00	0.00	0.94	0.00	0.00	0.00	0.00	0.00	0.00	0.00	0.00	0.00	0.00	0.00	0.21	0.00	0.00	0.00	0.00	0.00	0.00	18.00	20.00	29.00	60.00	32.00	42.00	18.00
MSTRG.65396	1.74	1.01	1.61	1.64	0.74	1.26	0.72	1.01	1.27	2.07	3.10	3.02	3.88	3.68	3.66	3.57	4.01	3.52	3.78	5.71	5.51	2.21	2.51	2.41	3.41	2.17	2.50	1.63	1.34	2.26	1.51	1.49	1.78	2.52	1.52	1.66	2.41	3.15	2.60	2.51	1.97	1.27	27.34	16.51	23.00	28.39	9.00	16.21	13.00
MSTRG.65521	1.71	1.13	1.43	1.99	2.01	1.99	7.81	5.31	8.31	0.75	0.54	0.92	4.56	4.97	1.57	3.28	1.70	4.84	2.91	7.01	7.21	1.55	1.53	0.99	8.96	9.10	16.36	20.58	13.83	15.59	20.34	21.34	17.38	3.73	3.77	4.05	6.08	3.32	3.90	8.38	8.70	5.85	48.86	33.30	37.06	62.60	44.48	46.44	256.19
MSTRG.65525	3.99	3.50	5.77	5.42	5.74	5.60	5.26	4.48	4.49	3.23	3.49	3.10	3.43	2.64	2.63	2.99	2.48	3.10	1.93	2.98	2.66	3.07	2.43	2.72	1.23	1.40	2.03	0.81	1.12	0.69	0.73	0.70	0.94	0.90	0.88	0.73	1.37	1.28	1.59	1.27	1.22	1.09	196.68	178.32	259.06	295.59	220.41	227.11	299.48
MSTRG.6561	25.14	25.12	31.59	43.82	41.22	36.74	31.81	35.05	33.96	13.92	14.33	14.45	12.60	11.22	7.44	11.50	11.62	11.16	8.09	10.80	10.08	11.30	11.82	16.19	10.37	13.69	5.62	12.90	13.25	13.03	13.21	14.79	14.57	10.68	11.24	9.38	9.04	8.16	8.87	6.46	6.47	7.56	635.56	650.03	715.27	1206.83	792.63	750.96	913.15
MSTRG.6562	20.08	25.99	33.18	37.05	37.05	38.24	30.95	29.60	29.65	17.47	19.36	17.14	10.76	13.63	13.75	12.80	14.21	11.70	11.80	9.90	13.95	10.72	15.51	18.43	4.61	5.89	2.24	4.34	5.01	4.57	4.27	4.71	5.19	3.22	2.89	3.67	1.18	2.59	1.90	1.93	2.26	2.67	558.10	747.48	838.54	1135.89	799.11	870.60	989.39
MSTRG.65938	3.30	1.59	2.97	2.73	3.64	3.10	2.58	2.67	3.17	2.31	2.12	2.00	1.46	1.53	0.94	1.76	1.53	1.41	1.43	1.69	1.76	1.51	1.46	1.36	15.71	16.44	9.05	17.69	17.93	18.14	15.88	16.33	19.83	13.52	13.32	13.30	6.90	7.89	8.21	9.05	8.06	9.69	241.99	120.83	197.91	220.83	207.12	186.36	217.72
MSTRG.65977	10.01	11.58	9.70	12.28	10.48	14.24	8.11	8.96	6.59	20.16	10.64	18.95	90.20	78.80	104.48	63.17	56.01	65.02	58.64	85.63	76.67	38.98	39.41	38.39	0.83	1.12	0.40	0.26	0.76	0.35	0.59	0.30	0.27	0.38	2.39	0.86	2.42	1.22	6.21	1.32	5.06	1.46	226.67	271.14	199.58	306.49	184.10	264.06	211.14
MSTRG.66109	9.13	13.62	11.94	12.96	12.10	10.30	8.01	8.84	10.68	30.69	30.32	37.78	39.40	57.25	35.26	44.22	46.31	39.41	39.82	40.02	52.93	29.41	46.08	35.73	0.65	1.86	0.99	2.37	2.11	1.91	1.79	3.54	3.24	5.87	8.55	8.21	5.80	4.38	8.10	5.59	5.51	5.59	71.31	110.04	84.78	111.64	73.34	65.85	71.96
MSTRG.66208	4.49	4.16	3.84	3.62	3.69	3.02	3.16	4.77	3.66	8.20	10.22	8.19	9.49	12.52	9.38	7.21	8.00	8.43	8.75	9.59	7.78	8.50	8.85	7.81	3.27	4.82	3.16	4.10	5.10	3.84	3.24	4.66	3.56	3.74	4.24	3.32	4.51	5.71	5.91	5.42	4.95	3.91	161.45	154.76	125.65	143.68	103.06	89.02	130.73
MSTRG.66286	0.16	0.23	0.30	0.15	0.46	0.00	0.48	0.27	0.00	0.43	0.19	0.43	7.67	4.17	9.99	8.55	4.40	4.09	4.06	5.27	6.55	3.26	5.03	5.10	0.00	0.14	0.97	0.00	0.51	0.26	0.00	0.22	0.39	1.29	1.73	0.59	2.30	1.42	4.13	2.94	3.87	2.41	1.20	1.72	2.00	1.19	2.60	0.00	4.00
MSTRG.66440	33.54	10.62	9.71	8.08	6.05	5.11	30.45	18.79	34.32	19.07	12.83	11.31	26.49	29.76	21.99	17.02	13.00	22.14	39.71	24.80	43.33	27.96	41.60	43.83	793.13	951.87	980.95	1716.15	1345.35	1177.45	1610.96	1013.16	1230.68	678.88	620.41	541.80	994.13	992.79	1281.59	1201.15	1282.65	915.25	2165.43	724.67	726.35	546.71	280.02	306.82	2236.45
MSTRG.66473	44.10	50.79	39.41	38.67	32.32	34.38	47.62	47.54	43.81	62.30	51.29	54.19	75.79	65.60	79.49	72.61	68.74	66.74	80.22	82.54	77.06	83.26	68.78	75.02	70.80	73.13	77.95	70.76	67.20	73.96	73.22	78.94	72.77	83.03	93.02	95.00	107.83	100.73	107.79	108.52	110.31	113.58	613.65	731.18	498.61	593.35	348.94	391.83	761.93
MSTRG.66614	1.24	1.44	1.66	1.45	2.08	1.43	1.40	1.35	1.14	0.75	1.02	0.58	1.27	1.14	1.01	0.83	0.55	2.07	1.42	0.45	1.04	0.48	0.48	0.46	0.50	0.58	0.63	1.12	1.09	0.62	0.79	0.72	0.88	0.32	0.19	0.47	0.87	0.38	0.21	0.68	0.48	0.73	32.26	38.75	39.18	41.46	42.01	30.52	41.70
MSTRG.67237	0.91	6.13	1.80	4.95	6.06	4.96	4.90	1.53	1.94	4.90	6.96	7.62	1.00	1.22	1.08	1.24	1.53	1.03	1.56	1.22	0.87	1.02	2.03	1.07	1.11	1.34	2.11	3.91	4.80	3.59	1.74	8.62	10.79	12.59	10.35	12.28	0.93	1.18	0.78	2.73	1.68	1.73	31.96	221.62	57.20	190.89	164.52	142.16	196.85
MSTRG.67406	7.14	7.14	8.66	13.25	17.75	10.84	5.95	7.68	5.95	5.08	6.65	6.68	5.72	6.05	6.98	6.19	6.36	6.27	5.56	4.79	4.86	6.09	7.74	5.58	0.59	0.79	0.00	0.02	0.20	0.19	0.13	0.00	0.00	0.02	0.00	0.00	0.14	0.00	0.00	0.11	0.00	0.02	304.74	315.19	335.87	623.75	587.70	378.81	291.85
MSTRG.67580	3.91	4.79	3.73	4.30	2.26	3.81	2.23	2.65	2.79	4.20	3.78	4.68	2.07	1.92	2.00	2.44	1.89	2.76	2.37	2.03	1.64	2.11	3.22	1.67	4.87	6.10	4.75	4.11	4.25	4.21	3.54	5.78	5.05	6.29	7.45	6.76	4.74	5.86	4.40	4.97	4.29	6.44	80.29	101.72	69.58	97.19	36.00	64.05	52.52
MSTRG.67698	0.00	0.40	0.54	0.19	0.00	0.39	0.44	0.75	0.22	0.86	0.49	0.73	3.16	2.34	2.54	1.93	1.69	2.10	3.28	2.99	4.28	1.50	2.32	2.07	0.00	0.00	0.00	0.08	0.00	0.00	0.00	0.00	0.00	0.00	0.09	0.00	0.41	0.34	0.72	0.00	0.53	0.22	0.00	4.00	5.00	2.00	0.00	3.00	5.00
MSTRG.67973	4.24	3.66	5.41	5.79	6.30	5.33	4.80	2.27	3.73	6.45	7.78	8.12	15.94	14.18	11.01	12.00	9.96	11.47	8.97	11.36	10.24	9.86	7.14	7.07	0.79	1.72	2.74	1.64	1.07	1.03	0.81	1.27	1.24	2.67	2.07	2.71	4.59	4.85	6.31	3.75	5.50	5.46	67.85	65.84	72.00	104.45	76.70	66.98	85.65
MSTRG.68048	0.41	1.07	1.02	3.02	0.35	0.49	0.00	0.42	1.07	0.00	0.00	1.46	0.45	0.00	0.00	0.00	0.51	0.00	0.00	0.04	0.00	0.00	0.49	0.00	1.02	1.37	0.44	0.85	0.78	1.28	0.85	2.18	1.39	0.00	1.32	0.23	0.38	0.21	0.92	0.71	0.31	0.83	4.77	13.08	10.93	39.17	3.24	4.74	0.00
MSTRG.6823	1.60	0.77	0.98	1.66	1.63	1.26	2.61	2.17	2.79	0.91	0.58	1.14	0.66	0.85	0.99	0.85	0.67	0.73	0.83	0.85	1.29	0.43	0.48	0.39	1.81	1.14	4.94	1.36	1.50	1.51	1.33	1.14	1.02	1.15	0.99	0.68	4.26	3.18	3.59	3.68	4.35	3.53	34.00	17.00	19.00	39.00	27.00	22.00	64.00
MSTRG.68433	3.12	4.36	2.41	3.85	4.79	4.45	5.54	3.99	4.75	1.87	1.36	1.19	1.28	1.71	1.56	2.21	1.80	1.64	1.45	1.90	1.41	2.35	1.78	1.27	1.42	1.61	1.70	1.07	1.49	1.53	1.25	0.83	1.26	0.85	1.10	0.84	0.19	0.29	0.68	0.45	0.37	0.41	47.00	68.00	33.00	64.00	56.00	55.00	96.00
MSTRG.68434	1.90	2.25	1.77	2.57	2.20	2.60	2.61	3.56	3.55	1.36	0.96	0.92	1.25	1.42	0.84	1.08	1.46	1.15	0.62	0.46	1.17	0.95	0.86	1.51	2.50	2.65	3.43	2.17	2.78	2.07	1.88	1.75	2.11	1.72	1.90	1.43	1.81	1.81	1.22	1.81	1.51	2.16	59.00	72.00	50.00	88.00	53.00	66.00	93.00
MSTRG.68467	156.00	141.03	144.74	150.37	159.32	151.52	109.12	128.69	115.46	100.28	108.53	105.42	62.10	62.74	65.63	100.61	103.69	95.49	80.11	74.21	60.85	91.09	112.11	114.67	113.09	101.51	75.34	49.82	77.59	72.53	57.18	41.72	41.33	89.88	103.77	92.18	52.82	61.10	56.34	69.38	64.14	74.33	2668.52	2496.12	2251.21	2836.99	2114.79	2123.12	2146.71
MSTRG.68533	0.00	0.00	0.99	0.00	0.00	0.00	0.33	0.38	1.83	0.42	0.26	0.68	1.81	2.32	2.54	2.72	1.99	0.99	1.05	1.33	1.76	1.78	1.63	0.35	0.00	0.00	0.00	0.00	0.00	0.13	0.00	0.00	0.00	0.00	0.00	0.00	0.00	0.14	0.29	0.14	0.57	0.00	0.00	0.00	7.00	0.00	0.00	0.00	3.00
MSTRG.68639	13.21	12.59	15.67	7.49	5.54	5.62	11.91	11.11	13.52	19.37	13.32	19.26	30.29	23.22	29.39	17.84	20.16	27.07	21.47	19.58	19.33	23.33	16.31	14.80	10.38	14.49	5.40	29.73	20.51	22.35	18.71	20.06	16.32	9.51	8.95	11.87	15.78	9.15	22.31	13.24	11.35	13.11	297.83	293.64	321.15	186.26	96.84	103.83	308.63
MSTRG.68676	1.54	0.95	1.91	1.10	1.07	1.57	1.46	0.77	1.80	2.59	2.90	2.99	3.37	4.21	4.45	3.75	3.73	3.34	3.84	5.11	4.25	2.17	2.37	2.51	3.71	3.62	3.56	3.25	3.25	3.17	3.46	3.17	3.60	2.37	3.16	2.16	3.58	3.37	4.19	4.79	3.56	2.40	41.53	26.05	45.71	32.00	21.77	34.48	44.52
MSTRG.68850	56.28	63.16	78.74	90.48	90.51	84.34	68.83	68.36	72.89	45.89	48.10	41.70	30.04	31.78	32.06	34.33	32.55	32.34	32.18	28.15	32.99	31.50	31.25	36.42	9.59	9.85	4.33	8.82	9.82	9.38	9.23	9.42	9.55	6.07	5.44	6.41	4.15	4.28	3.39	3.87	4.08	3.48	1462.69	1695.76	1862.19	2589.78	1819.09	1788.68	2052.84
MSTRG.69021	70.87	62.02	71.72	90.40	92.76	91.93	72.26	73.25	68.25	66.12	73.48	69.76	51.78	57.90	38.64	42.23	47.97	40.64	46.96	28.92	41.39	28.82	54.97	51.61	109.20	92.86	122.92	132.17	160.48	104.95	141.01	124.97	155.16	92.61	107.66	126.97	52.83	62.14	64.76	59.56	65.67	83.25	618.29	559.89	569.00	869.88	628.00	657.00	725.00
MSTRG.69232	1.25	1.12	0.95	1.41	1.62	0.67	2.35	1.95	2.60	0.43	1.13	0.93	5.36	3.68	3.96	3.98	2.34	4.56	3.14	6.21	8.77	4.55	3.59	4.09	1.24	0.54	0.14	0.94	0.75	0.58	0.93	1.61	1.82	0.19	0.24	0.18	0.38	0.49	0.50	0.55	0.47	0.36	14.17	13.14	9.81	17.72	14.28	6.22	30.71
MSTRG.69357	0.78	0.74	0.12	0.00	0.00	0.00	0.43	0.12	0.57	0.55	0.72	0.22	0.29	0.00	1.21	0.18	0.00	0.71	0.75	1.26	0.15	1.03	0.65	0.63	1.50	1.11	1.13	2.52	1.11	1.51	2.85	2.14	3.79	1.61	1.38	1.37	2.72	2.57	1.27	1.63	3.17	1.36	10.32	10.14	1.41	0.00	0.00	0.00	6.57
MSTRG.69403	6.47	4.07	4.20	3.70	4.47	5.01	3.82	3.77	3.02	3.49	3.29	3.32	1.75	1.99	1.58	2.94	3.30	1.65	2.24	2.25	1.57	2.35	2.40	2.34	11.95	11.75	10.77	7.57	10.77	9.59	8.66	5.73	6.64	10.58	10.75	9.85	8.77	6.78	6.47	9.04	7.19	9.04	158.72	103.44	93.69	100.25	85.14	100.74	107.86
MSTRG.69547	3.93	5.32	5.72	6.51	5.04	6.82	5.33	4.79	5.14	3.47	2.66	3.91	2.91	3.33	3.98	2.50	2.86	2.71	3.53	2.13	3.41	3.16	2.15	3.41	1.66	1.09	2.42	1.78	0.94	0.83	1.50	1.05	1.52	0.99	0.92	1.49	1.77	1.28	1.02	0.97	2.07	1.55	68.85	96.85	91.17	126.75	69.16	97.19	109.46
MSTRG.69729	2.34	3.97	3.50	5.22	4.82	5.15	2.35	2.85	2.31	5.48	4.44	5.19	3.75	3.68	4.25	3.48	2.75	2.61	2.27	3.00	2.54	1.88	2.98	2.16	0.77	1.57	0.17	1.83	1.03	1.16	1.47	1.92	2.29	0.87	1.16	1.24	0.24	0.42	0.39	0.24	0.06	0.44	83.08	145.54	112.74	204.41	132.77	149.74	96.05
MSTRG.69875	2.33	2.35	2.25	3.05	3.46	3.41	2.95	3.16	2.64	2.85	1.80	1.06	2.91	4.03	2.65	2.06	1.47	2.56	1.69	2.17	2.24	1.48	1.07	1.03	5.52	6.39	6.24	6.98	6.36	7.57	5.83	6.85	7.02	4.26	4.59	3.12	5.61	5.85	5.61	5.71	5.79	6.06	111.50	116.17	97.72	160.73	128.54	133.62	162.43
MSTRG.6994	6.50	7.36	6.16	9.25	10.84	6.28	5.11	4.41	4.72	5.66	7.10	7.19	4.53	6.78	3.83	5.66	5.15	5.40	4.32	4.98	5.01	3.30	4.95	4.65	0.27	0.21	0.00	0.00	0.09	0.06	0.00	0.00	0.00	0.00	0.00	0.00	0.00	0.00	0.00	0.00	0.00	0.00	130.00	153.00	111.00	203.00	169.00	102.00	118.00
MSTRG.70022	12.92	15.29	15.21	20.94	22.16	19.37	13.02	11.99	13.80	13.99	17.04	14.99	12.12	12.39	10.78	11.76	9.27	10.08	9.67	9.65	10.01	7.79	9.80	10.00	2.22	4.13	0.93	4.60	4.03	4.80	4.59	5.02	3.39	1.77	1.13	1.68	0.75	0.81	1.53	0.93	1.32	1.93	237.67	291.14	254.51	425.02	316.38	291.89	275.40
MSTRG.7022	15.00	13.71	15.30	16.01	15.38	20.81	15.89	14.91	15.40	7.01	7.62	9.59	5.52	5.05	8.03	5.48	7.93	8.23	6.41	5.67	5.28	9.99	8.87	12.45	1.24	0.72	0.00	0.00	0.38	0.34	0.39	0.00	0.00	0.00	0.00	0.00	0.10	0.00	0.00	0.00	0.00	0.07	220.00	208.00	204.00	259.00	175.00	250.00	268.00
MSTRG.70457	0.81	0.98	0.67	1.10	0.26	1.98	0.71	2.20	0.89	2.63	2.08	3.22	4.70	5.53	2.01	3.08	2.89	3.77	1.94	5.80	5.07	3.13	2.85	4.74	0.22	0.64	0.18	0.00	0.38	0.20	0.38	0.00	0.19	0.43	0.37	0.55	0.29	0.22	0.23	0.23	0.23	0.63	4.00	5.00	3.00	6.00	1.00	8.00	4.00
MSTRG.70579	1.29	0.88	0.90	0.29	0.53	0.34	0.44	0.77	0.50	2.06	0.93	1.16	7.43	3.09	15.85	9.21	5.16	6.82	6.92	6.66	3.91	3.44	4.96	1.50	0.00	0.05	0.12	0.04	0.09	0.09	0.00	0.04	0.04	0.58	0.52	0.71	0.92	1.27	1.72	1.07	1.68	1.60	28.25	20.12	18.05	7.11	9.01	6.04	11.02
MSTRG.70591	1.81	2.26	2.48	6.05	4.75	4.37	4.55	4.72	5.55	0.96	1.01	0.53	0.63	0.60	0.38	0.87	0.17	0.27	0.48	0.40	0.75	0.89	1.23	0.43	1.00	0.93	1.13	0.61	0.81	1.00	0.63	0.39	0.91	1.09	0.65	0.64	1.02	0.71	0.51	1.19	0.70	0.32	40.97	52.97	51.00	150.72	83.38	81.00	118.17
MSTRG.70594	0.06	0.06	0.07	0.03	0.00	0.04	0.05	0.03	0.00	0.00	0.03	0.00	3.51	1.74	3.95	1.75	0.27	1.17	0.21	1.21	0.42	0.23	0.81	0.12	0.00	0.00	0.00	0.00	0.00	0.00	0.00	0.00	0.00	0.00	0.00	0.00	0.13	0.07	0.17	0.17	0.03	0.06	2.00	2.00	2.00	1.00	0.00	1.00	2.00
MSTRG.70762	1.78	1.07	1.76	2.51	4.27	3.52	3.42	3.75	2.37	1.93	1.01	1.10	1.74	3.25	1.90	0.74	1.03	0.76	2.09	1.44	2.99	1.14	1.10	0.93	2.07	1.81	1.03	3.77	3.42	2.15	3.35	3.42	4.31	1.05	0.82	0.39	1.15	0.59	0.63	0.69	0.34	0.76	29.00	18.00	26.00	45.00	54.00	47.00	64.00
MSTRG.70780	1.70	0.58	0.11	0.09	0.00	0.00	0.60	0.29	0.35	2.53	1.46	1.89	3.10	6.31	3.94	2.77	2.53	2.87	7.01	4.27	8.70	5.52	10.24	6.34	78.81	110.03	100.62	230.91	165.25	145.81	194.72	84.44	115.17	72.57	52.77	49.83	105.15	105.13	145.19	152.97	156.82	94.85	17.13	6.00	1.00	1.00	0.00	0.00	7.00
MSTRG.70781	34.69	13.82	7.47	12.03	8.92	4.05	47.80	27.80	66.28	30.80	28.42	16.87	37.15	55.00	60.80	25.33	12.99	26.98	75.63	45.64	89.30	46.78	67.35	63.42	694.75	911.93	862.77	1510.22	1008.47	1054.59	1447.69	968.47	1109.60	620.86	491.22	469.12	784.50	770.13	930.81	881.39	983.41	554.60	325.35	134.12	63.68	124.43	64.94	31.15	515.63
MSTRG.70795	0.90	1.44	0.67	0.99	1.25	0.74	2.14	2.28	1.76	1.52	1.75	1.07	3.36	2.25	3.25	2.21	2.00	2.37	2.43	3.42	2.03	2.58	1.13	0.87	2.35	1.33	6.28	1.91	2.06	1.83	1.40	1.80	1.70	2.14	2.11	1.50	11.01	11.95	11.61	13.67	12.12	8.68	21.42	35.47	14.60	25.92	23.10	14.39	58.78
MSTRG.71064	9.98	12.90	11.87	11.74	8.17	9.71	11.14	10.23	11.59	8.90	8.02	12.26	6.42	7.55	8.87	8.59	6.97	5.22	6.61	4.73	5.39	6.45	9.12	8.52	5.50	6.54	8.14	8.62	12.39	7.98	9.15	9.01	9.85	6.91	8.32	7.54	2.91	4.93	7.86	6.50	7.23	7.37	74.00	99.00	80.00	96.00	47.00	59.00	95.00
MSTRG.71069	0.43	0.30	0.68	0.28	0.35	0.33	0.34	0.30	0.43	0.50	0.98	1.02	2.37	3.63	1.73	1.29	1.10	3.41	1.93	3.27	2.85	1.07	1.28	1.17	0.12	0.00	0.03	0.03	0.04	0.00	0.00	0.03	0.04	0.00	0.04	0.07	0.45	0.08	0.09	0.61	0.86	0.00	11.00	8.00	16.00	8.00	7.00	7.00	10.00
MSTRG.71202	0.46	0.19	0.87	0.52	0.36	0.61	0.11	0.34	0.57	1.55	1.75	2.10	2.78	4.62	3.65	2.36	2.76	3.21	2.29	3.03	2.69	2.22	1.31	0.98	0.00	0.21	0.00	0.00	0.05	0.05	0.14	0.26	0.00	0.11	0.09	0.00	0.00	0.11	0.27	0.00	0.24	0.06	9.23	4.00	15.85	11.60	5.61	10.01	2.50
MSTRG.71314	5.80	5.85	6.08	6.96	7.48	9.29	10.75	8.45	10.10	2.18	1.98	1.33	2.95	2.12	2.36	3.19	1.67	2.49	2.33	1.69	1.46	2.63	2.84	3.75	5.88	7.16	4.87	6.43	7.22	7.28	8.17	6.78	7.44	3.55	3.31	4.85	7.14	4.96	5.47	8.95	8.07	8.12	220.30	230.10	210.20	291.66	220.64	289.12	470.00
MSTRG.71315	5.15	3.19	5.95	2.38	4.30	4.13	4.54	3.76	0.35	1.05	1.44	0.95	1.08	2.34	3.24	0.56	4.05	1.11	0.10	0.78	0.71	1.58	2.17	2.67	6.93	4.67	6.51	8.86	7.51	5.79	6.53	3.87	6.51	4.57	4.03	3.27	5.54	5.20	6.89	8.75	9.47	12.80	80.24	51.47	84.26	40.96	52.01	52.69	81.39
MSTRG.71504	6.13	4.93	5.19	3.35	3.81	4.13	5.79	5.66	6.42	7.38	4.83	4.60	20.88	29.26	20.48	16.22	14.69	16.04	13.74	21.80	14.90	10.18	5.92	7.73	0.21	0.50	0.00	0.00	0.47	0.14	0.20	0.00	0.00	0.00	0.00	0.07	0.10	0.00	0.00	0.00	0.00	0.00	169.60	141.11	130.43	102.08	81.70	93.58	184.30
MSTRG.71614	2.13	2.69	2.25	3.71	2.52	2.60	2.58	2.10	1.53	0.90	1.04	1.37	0.57	0.42	0.57	0.28	0.00	0.29	0.51	0.13	0.81	0.43	0.83	2.29	0.79	3.05	2.23	2.16	1.04	2.77	2.60	2.46	3.34	0.99	1.66	1.60	0.66	0.30	1.30	1.04	0.10	1.43	23.04	30.16	22.17	44.37	21.18	23.08	32.20
MSTRG.71705	1.09	0.75	1.03	0.92	0.80	0.81	2.67	2.99	1.54	1.14	0.44	0.54	3.65	3.73	3.28	1.95	1.86	1.81	2.60	4.35	3.70	1.56	1.24	1.28	0.33	0.04	0.45	0.20	0.11	0.16	0.48	0.44	0.22	0.21	0.14	0.18	1.01	0.46	0.62	0.74	0.65	0.48	28.00	20.00	24.00	26.00	16.00	17.00	79.00
MSTRG.71883	0.72	0.66	0.75	0.93	0.50	0.45	0.39	0.55	0.24	1.58	1.31	1.48	1.93	1.09	2.02	1.64	1.52	2.29	2.77	2.01	2.45	1.96	2.19	1.23	0.34	0.20	0.34	0.00	0.11	0.20	0.04	0.22	0.16	0.28	0.30	0.14	0.36	0.37	0.31	0.13	0.36	0.21	20.41	19.23	19.29	28.90	10.94	10.48	12.75
MSTRG.7199	3.77	4.52	4.29	6.73	6.66	6.39	6.58	6.98	6.46	3.95	4.39	4.52	3.92	3.87	3.45	4.53	2.02	3.35	3.50	4.94	4.60	3.54	3.38	2.69	2.81	3.37	3.72	2.81	4.01	4.33	3.59	2.94	4.15	1.67	1.79	2.47	2.66	2.32	2.37	2.43	2.16	2.53	60.40	74.95	62.44	119.02	82.78	83.90	121.18
MSTRG.72266	0.09	0.17	0.20	0.08	0.00	0.00	0.16	0.09	0.10	0.00	0.09	0.00	1.96	2.84	2.33	2.03	2.66	2.08	2.32	2.91	3.35	2.21	1.83	2.46	0.00	0.00	0.00	0.00	0.00	0.00	0.00	0.00	0.00	0.00	0.00	0.00	0.52	0.38	0.20	0.00	0.50	0.18	1.00	2.00	2.00	1.00	0.00	0.00	2.00
MSTRG.72420	1.04	0.72	1.01	2.15	1.98	2.54	1.92	1.52	1.79	0.18	0.55	0.26	1.07	0.19	0.57	0.38	0.05	0.64	0.17	1.24	0.94	0.45	0.21	0.51	0.09	0.09	0.04	0.04	0.23	0.00	0.00	0.00	0.04	0.09	0.08	0.15	0.12	0.00	0.00	0.00	0.05	0.04	25.00	18.00	22.00	57.00	37.00	50.00	53.00
MSTRG.72487	9.97	10.10	10.38	12.85	17.39	13.03	16.86	16.54	14.91	8.73	8.19	6.36	10.13	11.18	8.02	7.97	6.71	7.63	5.74	10.07	8.87	7.11	7.94	5.10	6.78	10.53	6.18	10.97	10.05	9.92	10.67	12.87	11.00	3.21	5.17	3.68	2.21	3.64	3.05	5.43	3.76	4.96	111.32	116.67	105.34	158.17	150.61	119.18	216.44
MSTRG.72614	1.11	0.87	0.70	1.04	0.85	1.35	1.64	1.75	1.62	1.20	1.03	0.52	2.21	1.37	1.88	1.38	1.58	1.58	1.87	2.11	1.90	1.47	1.17	1.04	3.40	2.68	2.60	2.69	2.64	3.71	2.90	3.48	2.74	1.45	2.42	1.71	3.09	2.90	4.14	2.86	3.78	2.93	45.60	37.04	26.07	47.01	27.16	45.24	77.05
MSTRG.72783	7.18	5.43	7.48	5.93	5.01	6.09	2.78	3.51	3.55	3.52	5.04	3.81	1.48	3.19	2.77	2.87	5.27	4.40	3.86	2.33	3.54	4.64	4.88	3.53	0.34	0.16	0.15	0.04	0.07	0.13	0.00	0.00	0.12	0.14	0.04	0.00	0.00	0.00	0.00	0.24	0.05	0.13	164.94	129.05	156.38	150.33	89.30	114.59	73.39
MSTRG.73002	7.56	5.95	7.26	4.51	4.48	6.73	21.79	13.42	15.95	13.78	11.96	11.90	9.87	8.96	6.75	7.11	8.79	7.56	12.69	11.00	12.51	8.46	12.71	17.07	21.16	22.91	47.71	14.60	23.94	13.77	12.80	10.58	14.48	28.84	33.71	33.11	33.18	33.70	38.38	37.53	33.68	40.70	137.20	111.79	119.82	90.24	63.11	100.01	454.90
MSTRG.73003	89.73	56.89	52.66	45.76	44.90	42.54	132.59	102.84	117.04	80.76	79.70	80.51	72.57	82.95	66.31	91.45	97.02	91.34	85.95	66.54	96.68	85.09	93.19	97.78	524.16	393.80	875.11	282.91	349.19	320.73	285.68	205.57	259.47	505.96	536.09	475.68	816.71	864.15	763.86	873.53	803.43	842.64	1214.78	796.80	648.22	683.25	471.61	471.71	2064.28
MSTRG.73020	0.58	0.18	0.16	0.23	0.00	0.28	0.00	0.06	0.00	2.20	1.12	2.00	2.20	1.81	3.98	2.78	3.35	2.37	3.00	2.18	2.80	1.29	3.08	1.26	0.00	0.00	0.00	0.00	0.00	0.00	0.00	0.00	0.00	0.42	0.26	0.26	0.31	0.20	0.28	0.15	0.25	0.09	8.92	2.87	2.19	4.00	0.00	3.54	0.00
MSTRG.73164	0.13	0.11	0.15	0.55	0.26	1.43	0.67	0.57	0.00	0.42	0.79	1.08	0.67	0.92	0.29	1.37	1.89	1.71	1.48	1.01	1.92	1.28	0.73	1.53	0.11	0.00	0.11	0.33	0.11	0.58	0.09	0.46	0.15	0.00	0.00	0.35	0.15	0.00	0.00	0.23	0.00	0.43	1.37	1.19	1.45	6.22	2.09	12.13	8.00
MSTRG.73175	3.03	2.30	3.08	2.65	3.68	3.14	1.98	1.71	2.57	1.69	1.60	2.73	2.46	2.10	1.62	1.62	1.90	1.50	1.12	0.98	1.16	1.67	1.97	2.02	2.11	1.89	1.92	2.04	2.07	1.83	2.49	2.23	2.38	2.32	1.09	2.12	0.94	2.25	1.33	1.55	2.14	2.07	65.02	51.12	60.12	62.75	61.26	55.18	48.88
MSTRG.73260	0.38	0.57	0.46	0.82	0.58	0.43	0.80	0.79	0.74	0.93	1.70	0.57	6.09	2.64	7.71	2.57	1.61	1.91	1.15	1.06	1.16	1.01	0.45	0.67	0.00	0.17	0.00	0.00	0.00	0.00	0.00	0.00	0.00	0.00	0.00	0.00	0.00	0.00	0.00	0.09	0.00	0.00	4.93	7.62	5.35	11.72	5.83	4.53	11.87
MSTRG.7334	5.60	4.20	6.08	6.02	6.82	7.78	4.99	4.76	5.02	3.86	3.93	4.23	4.14	5.54	2.65	4.10	3.93	2.99	3.18	4.26	4.43	2.69	2.51	4.61	0.36	0.89	0.10	0.10	0.11	0.28	0.11	0.14	0.05	0.06	0.05	0.10	0.08	0.06	0.00	0.13	0.13	0.06	99.44	77.16	98.23	118.00	94.00	113.25	102.00
MSTRG.73405	2.20	2.84	2.89	1.50	2.19	2.91	5.90	2.53	6.06	5.36	6.58	6.40	4.48	6.52	5.01	5.34	5.69	7.95	9.25	9.06	9.86	5.38	11.23	9.32	2.96	2.32	1.14	1.72	4.30	1.84	2.76	3.37	2.26	3.33	7.10	4.30	2.91	2.17	2.94	1.64	2.25	1.70	12.00	16.00	14.33	9.00	9.26	13.00	37.00
MSTRG.73458	1.60	0.97	1.27	0.87	1.48	1.02	0.52	0.64	1.43	1.47	1.85	1.71	3.39	2.31	1.48	1.61	2.26	1.86	2.90	3.05	4.41	2.27	5.39	2.55	0.28	0.06	0.73	0.17	0.16	0.00	0.25	0.27	0.23	0.51	0.31	0.51	0.40	0.58	0.24	0.30	0.51	0.33	29.13	18.31	20.97	17.35	20.79	15.19	10.76
MSTRG.73472	4.57	2.63	3.98	7.06	6.46	8.22	2.35	2.19	2.09	1.69	2.03	2.26	0.53	1.00	0.92	1.00	0.96	0.38	0.45	0.86	1.85	0.13	1.58	2.03	8.05	7.55	6.63	8.19	11.35	9.08	9.44	9.35	11.56	6.50	8.27	5.70	4.62	4.52	7.81	4.03	5.24	6.20	55.50	33.00	44.00	94.51	60.89	81.74	32.76
MSTRG.73838	6.96	8.96	10.62	9.53	10.73	12.13	6.15	10.67	6.43	8.16	11.20	9.89	4.48	6.07	4.17	6.86	4.01	4.08	6.37	4.54	5.96	2.51	5.26	6.12	0.55	0.56	0.00	0.00	0.61	0.66	0.00	0.00	0.00	0.00	0.00	0.00	0.00	0.00	0.00	0.00	0.80	0.00	58.59	77.98	81.23	88.46	70.03	83.62	59.54
MSTRG.74047	6.12	6.26	6.21	7.12	8.33	7.68	5.52	5.58	6.69	4.89	6.54	4.80	3.68	3.13	2.74	3.09	3.43	5.28	3.96	4.43	3.73	1.99	3.76	5.45	4.31	4.28	3.96	2.99	4.78	4.01	3.34	4.00	4.76	3.78	4.15	4.38	2.42	3.31	2.05	2.87	1.91	4.01	113.89	120.64	105.17	146.16	120.32	117.11	118.23
MSTRG.74414	23.95	30.97	31.09	43.83	49.16	43.40	22.78	27.04	21.48	21.91	28.17	28.09	20.66	18.10	17.75	18.92	22.70	19.56	14.53	15.60	15.32	17.10	19.58	18.91	0.99	2.51	0.00	0.00	0.31	0.41	0.24	0.03	0.00	0.04	0.04	0.08	0.09	0.08	0.09	0.17	0.05	0.04	952.36	1273.93	1123.84	1922.07	1516.61	1413.48	1041.71
MSTRG.74527	10.12	11.81	4.33	6.67	22.69	7.06	13.14	8.02	6.22	3.41	9.56	4.31	4.39	9.94	0.98	3.19	2.21	2.24	1.97	2.73	1.97	2.84	3.52	5.05	3.39	3.46	3.02	4.81	6.90	6.32	3.09	4.72	4.98	3.64	3.27	3.68	1.89	2.40	2.10	1.62	1.61	1.22	77.00	93.00	30.00	56.00	134.00	44.00	115.00
MSTRG.74682	0.37	0.88	0.92	0.71	0.60	0.62	0.64	0.76	0.85	1.80	1.61	1.74	9.06	6.56	9.84	5.41	4.73	4.17	5.46	6.48	5.21	1.96	3.51	3.01	0.00	0.10	0.00	0.04	0.14	0.00	0.00	0.00	0.00	0.00	0.08	0.00	0.20	0.00	0.22	0.10	0.16	0.00	8.20	20.26	18.59	17.36	10.28	11.30	16.48
MSTRG.74689	10.83	9.46	12.00	13.35	12.65	15.93	13.30	14.99	14.34	6.72	8.85	6.15	4.59	3.79	3.70	8.80	7.05	3.63	6.22	5.03	4.86	3.82	7.25	7.76	12.57	6.78	11.39	8.19	12.46	8.29	11.51	9.24	12.50	8.78	8.55	7.28	9.18	7.01	10.41	9.18	8.19	13.26	92.92	83.98	93.57	126.25	84.21	111.92	131.15
MSTRG.75319	35.22	32.74	43.64	71.69	51.50	63.79	39.89	40.99	48.35	17.36	18.30	19.27	52.31	42.43	80.38	37.87	31.41	36.26	17.51	19.44	30.49	19.75	23.18	70.20	23.87	20.07	32.00	52.97	34.90	24.30	30.80	26.85	38.62	12.53	16.67	12.47	17.09	17.65	14.28	19.91	18.62	18.49	626.71	602.67	706.13	1406.91	711.09	929.74	816.26
MSTRG.75368	4.54	7.13	4.79	4.26	5.15	5.78	6.27	7.61	9.12	2.20	2.71	2.00	1.63	1.27	1.32	2.27	2.39	1.87	1.10	1.92	1.60	2.69	2.08	2.39	3.77	4.00	4.49	6.13	3.55	5.05	4.10	7.86	7.24	2.81	2.21	2.30	1.77	1.48	2.58	1.93	2.23	2.39	103.56	168.06	99.20	107.11	91.04	107.92	164.31
MSTRG.75512	19.68	26.24	22.60	28.51	29.40	31.38	20.61	22.05	22.61	25.77	25.40	22.52	16.56	18.69	14.21	14.72	17.84	14.65	15.65	14.94	14.51	12.96	13.56	12.72	12.42	15.42	10.10	20.46	19.79	14.27	18.39	18.92	17.34	10.69	13.21	11.27	6.18	7.53	7.98	8.49	8.63	8.20	360.94	478.75	370.10	544.33	435.76	450.08	432.61
MSTRG.7558	94.37	89.29	99.62	106.38	99.75	98.78	115.66	123.65	106.07	53.02	55.05	58.34	51.86	46.52	56.98	54.10	51.91	52.99	51.10	48.05	41.90	64.49	64.79	56.55	211.63	199.51	268.32	197.33	185.40	207.89	193.81	201.87	168.63	176.03	151.94	177.38	148.52	142.90	133.06	161.40	167.43	161.28	2904.26	2843.11	2787.57	3610.79	2381.98	2490.02	4093.44
MSTRG.75886	1.04	0.81	0.46	0.66	0.54	1.40	2.90	1.54	1.72	1.02	1.39	2.20	3.89	6.46	1.68	1.58	2.70	3.55	3.27	3.93	3.91	1.45	2.79	2.86	0.67	0.99	0.83	1.78	1.17	0.52	1.57	0.96	1.48	0.56	0.29	1.03	1.95	1.57	0.95	1.87	1.05	1.72	10.00	8.00	4.00	7.00	4.00	11.00	32.00
MSTRG.75909	0.13	0.30	1.27	2.24	1.96	2.90	0.70	1.08	1.04	1.31	0.43	0.78	3.20	1.45	2.49	0.76	2.32	3.78	3.46	5.06	5.71	4.65	2.82	5.41	1.63	1.05	0.60	0.10	0.80	0.68	0.13	0.92	1.10	3.86	3.31	3.08	2.57	3.16	2.11	2.16	2.01	3.17	2.45	5.69	21.19	45.31	27.91	43.56	14.87
MSTRG.76004	1.76	1.60	3.07	2.44	2.94	2.15	2.43	5.60	2.28	2.13	1.59	2.74	11.54	10.96	18.03	7.85	5.75	8.63	12.98	13.99	11.64	8.63	5.51	7.68	0.67	0.65	0.46	0.10	0.94	1.25	0.10	0.26	0.39	0.88	0.76	1.03	9.60	7.57	19.59	9.72	6.90	4.94	17.00	16.00	27.00	26.00	22.00	17.00	27.00
MSTRG.76117	6.01	4.10	4.99	2.90	3.91	3.75	7.24	6.24	8.03	3.21	3.79	3.50	7.56	9.11	8.23	9.57	6.83	7.95	8.36	7.34	8.19	8.38	8.94	7.68	6.99	4.92	8.41	6.59	7.37	5.91	8.08	6.17	8.37	4.99	6.46	5.98	9.80	10.88	12.24	9.45	12.67	10.95	133.47	94.23	100.89	71.14	67.36	68.23	184.87
MSTRG.76153	1.83	2.06	1.15	2.85	2.25	2.09	2.41	2.09	1.79	1.15	0.77	0.74	0.39	0.00	0.35	1.07	0.50	0.73	0.68	0.34	0.18	0.00	0.67	0.40	2.63	3.16	6.01	2.87	4.08	2.63	2.51	2.97	2.84	2.42	0.00	0.33	1.61	1.03	1.84	2.25	1.78	1.55	19.54	22.76	11.19	33.65	18.63	18.28	29.66
MSTRG.76167	0.30	0.36	0.32	0.49	0.28	0.25	0.30	0.30	0.48	1.50	0.98	1.61	2.50	2.59	1.86	3.33	2.49	2.92	4.01	2.52	2.29	1.93	1.75	2.52	0.22	0.69	0.14	0.48	0.43	0.51	0.45	0.36	0.45	1.57	2.71	1.55	2.87	3.50	2.82	2.28	2.65	2.36	10.72	13.25	10.35	19.60	7.72	7.25	12.21
MSTRG.76279	1.66	1.33	2.22	4.58	3.54	4.67	2.45	2.42	2.47	1.09	0.67	0.84	0.65	1.20	0.54	0.33	0.75	0.67	1.28	0.56	1.17	0.67	0.74	0.59	0.00	0.08	0.13	0.00	0.14	0.29	0.00	0.12	0.14	0.08	0.07	0.00	0.00	0.00	0.00	0.24	0.08	0.07	23.00	19.00	28.00	70.00	38.00	53.00	39.00
MSTRG.76447	1.06	1.13	0.76	1.36	1.04	1.22	2.37	1.46	2.79	0.84	1.11	0.57	1.52	2.09	1.30	1.13	1.00	0.95	1.45	1.63	2.19	0.45	0.40	0.77	1.15	0.91	1.21	1.37	0.93	1.07	1.06	0.82	1.09	0.79	0.68	0.77	1.13	1.20	1.13	1.21	1.12	0.36	49.79	54.77	32.61	70.65	37.79	46.78	127.69
MSTRG.76448	1.78	1.59	0.74	1.88	0.92	0.43	3.40	2.78	4.25	0.87	1.24	1.04	2.32	3.10	2.54	1.67	1.34	1.97	2.95	4.16	5.78	1.03	2.64	0.90	0.69	0.76	1.18	0.27	0.58	0.24	0.56	0.35	0.47	0.45	0.53	0.35	0.49	1.55	0.73	0.71	0.40	0.74	22.49	20.76	8.50	26.19	8.98	4.48	49.31
MSTRG.76507	0.92	0.00	0.00	4.92	5.80	4.74	3.39	0.00	2.14	0.00	7.01	0.00	0.00	1.49	2.93	0.00	0.00	1.00	0.00	0.42	6.20	1.73	0.00	0.98	0.00	0.00	0.00	0.00	0.34	0.35	0.16	0.00	0.00	0.00	0.00	0.00	0.25	0.00	0.00	0.00	0.00	0.00	10.63	0.00	0.00	63.03	52.23	45.10	45.26
MSTRG.76786	4.86	1.82	10.41	16.22	18.57	17.99	10.74	25.03	18.06	2.67	3.88	3.13	1.06	1.00	1.12	1.62	2.98	4.21	1.46	0.96	3.91	0.25	3.57	2.26	5.75	0.43	0.95	0.42	1.54	1.32	0.85	1.38	1.02	0.26	0.53	0.89	0.24	1.33	1.04	1.57	2.57	2.46	59.00	22.92	115.00	217.32	175.00	178.97	149.97
MSTRG.76978	8.54	9.88	10.65	9.87	11.10	10.77	8.04	7.14	8.16	9.13	6.78	9.39	16.50	20.07	19.91	16.84	17.29	18.68	23.11	28.27	22.36	16.56	13.63	12.18	0.65	0.92	0.00	0.00	0.21	0.17	0.00	0.00	0.00	0.00	0.00	0.00	0.10	0.00	0.00	0.00	0.00	0.00	148.14	175.48	161.04	187.40	143.76	149.61	154.12
MSTRG.77255	2.09	3.18	3.44	4.33	5.21	2.78	3.11	3.32	2.31	6.34	9.57	8.26	6.34	6.89	7.71	7.95	7.80	5.40	8.00	6.75	8.19	7.00	6.67	7.75	0.65	1.79	0.04	1.12	1.47	2.06	1.67	1.48	1.06	1.51	1.72	0.82	1.68	0.44	1.27	0.85	1.24	0.63	41.37	65.05	61.86	94.42	79.88	45.02	70.71
MSTRG.77283	4.92	8.01	6.30	6.43	6.31	7.06	1.93	1.91	1.63	13.18	16.33	13.95	13.52	23.26	9.48	15.14	20.62	14.68	16.60	14.00	13.10	11.44	16.27	14.72	1.83	1.58	0.36	0.27	0.62	0.74	0.85	0.87	0.83	0.75	0.69	0.52	0.46	0.28	0.48	0.31	0.51	0.43	140.07	235.86	163.11	201.73	139.41	164.66	63.13
MSTRG.77286	3.92	3.78	4.17	5.68	6.71	4.77	3.72	4.20	4.08	4.77	4.56	4.12	2.17	4.72	3.01	2.68	1.93	2.50	2.03	2.74	2.00	1.89	1.55	1.65	1.51	1.83	0.95	2.79	2.00	2.57	2.50	2.76	1.21	2.20	1.22	1.64	1.31	1.78	1.03	0.56	0.74	1.11	47.37	47.29	45.85	75.68	62.88	47.20	51.68
MSTRG.77330	0.73	0.35	0.34	0.72	0.16	0.15	0.37	0.42	0.54	0.79	0.63	1.42	4.00	3.32	7.04	2.68	1.34	3.21	2.66	2.86	2.21	1.98	2.10	1.59	0.59	0.00	0.11	0.05	0.17	0.06	0.00	0.05	0.00	0.72	0.56	0.44	0.70	1.12	0.49	0.41	0.41	0.50	12.00	6.00	5.00	13.00	2.00	2.00	7.00
MSTRG.77386	0.15	0.05	0.12	0.14	0.00	0.00	0.00	0.05	0.00	13.20	9.63	11.10	30.87	48.17	18.20	12.89	14.52	19.16	22.69	34.88	27.64	8.82	10.22	6.08	0.16	0.00	0.00	0.00	0.00	0.00	0.00	0.00	0.00	0.66	1.07	0.28	4.36	3.34	5.80	2.42	1.57	0.76	3.00	1.00	2.23	3.00	0.00	0.00	0.00
MSTRG.77405	9.98	10.75	8.95	10.73	9.54	10.12	8.72	9.41	8.27	8.94	8.48	7.73	5.92	5.36	4.73	4.81	5.97	6.23	4.84	4.28	5.07	5.25	5.42	4.62	10.67	11.35	7.16	15.63	13.93	13.61	15.98	16.44	21.47	10.10	10.18	11.13	5.88	6.62	6.36	6.76	6.43	6.95	294.56	302.18	223.88	319.12	206.98	221.40	276.89
MSTRG.77473	0.72	0.52	0.82	1.67	2.15	2.59	0.00	0.86	0.00	1.23	0.46	0.93	16.73	12.41	15.16	13.75	11.48	12.67	12.43	19.34	19.88	12.22	10.68	12.97	0.00	0.00	0.88	0.00	0.00	0.14	0.00	0.12	0.00	0.29	1.06	0.70	2.21	3.13	5.50	2.91	3.97	3.07	5.80	4.28	6.00	14.81	13.40	17.00	0.00
MSTRG.77792	8.28	8.49	7.60	9.35	10.05	9.16	8.27	8.58	8.08	7.78	10.21	7.81	5.13	4.78	4.88	5.55	7.18	7.20	7.33	7.39	5.83	4.55	3.61	5.96	0.37	1.27	0.27	0.00	0.73	0.49	0.27	0.24	0.16	0.16	0.04	0.19	0.26	0.27	0.12	0.22	0.05	0.29	208.97	219.75	170.43	260.78	195.73	188.60	239.99
MSTRG.78009	7.05	7.84	6.51	4.98	4.86	5.66	4.04	4.04	4.44	22.24	19.18	19.15	33.58	28.44	41.19	27.88	23.44	28.66	29.59	33.50	30.78	28.97	25.36	21.92	8.84	10.56	17.72	2.92	5.19	5.36	3.80	3.61	4.56	23.96	27.59	23.43	41.22	40.91	30.85	31.93	34.77	34.46	385.16	443.30	323.41	300.17	206.04	253.44	253.63
MSTRG.78140	3.59	5.06	4.38	6.37	6.38	5.93	3.95	4.30	4.10	5.22	5.86	4.96	3.80	3.58	2.96	3.20	3.98	2.93	1.92	3.60	2.27	2.28	3.16	2.94	0.36	0.81	0.42	0.34	0.80	0.44	0.67	0.75	0.54	0.22	0.19	0.20	0.00	0.19	0.70	0.75	0.41	0.62	79.08	115.45	87.78	154.87	109.12	107.02	100.11
MSTRG.78529	7.52	10.45	7.64	10.24	8.98	8.59	10.58	13.13	12.27	20.77	27.29	21.92	26.83	25.47	21.63	24.73	21.34	23.40	28.99	31.77	33.00	23.01	22.66	24.50	10.21	12.09	10.31	13.96	10.88	8.66	10.55	10.47	9.14	16.33	13.68	12.07	19.30	20.16	18.20	18.86	18.44	16.94	148.50	213.47	137.11	222.86	137.51	138.97	240.12
MSTRG.78864	5.63	5.83	6.26	8.67	6.67	6.71	4.73	3.24	4.32	4.60	5.25	5.30	3.74	4.22	3.14	4.32	5.25	3.45	4.18	3.42	4.90	3.06	3.48	3.94	0.00	0.48	0.00	0.00	0.12	0.00	0.06	0.00	0.00	0.07	0.00	0.12	0.00	0.00	0.00	0.00	0.00	0.00	87.03	93.19	87.92	147.76	79.99	84.88	84.09
MSTRG.78947	42.20	29.99	41.28	23.83	26.79	27.38	7.97	8.11	10.28	26.29	33.59	26.31	11.85	14.75	12.46	15.61	22.00	13.09	16.77	14.46	15.43	14.80	19.27	22.17	33.32	33.96	26.70	16.89	26.40	23.35	9.94	9.64	10.94	20.56	27.75	31.25	13.50	11.34	7.99	15.55	15.10	16.23	444.14	326.56	395.05	276.69	218.77	236.05	96.42
MSTRG.79126	3.96	3.33	3.71	3.71	4.97	3.04	1.66	2.45	2.81	8.88	8.53	6.92	8.02	9.07	6.27	8.67	8.77	10.89	7.59	7.99	9.64	6.67	7.76	6.44	5.62	4.48	3.57	3.81	4.74	3.82	5.20	6.42	6.14	8.32	9.40	9.19	7.10	8.02	9.70	6.45	6.04	7.86	54.08	47.03	46.13	55.99	52.68	34.04	26.04
MSTRG.79416	1.59	2.32	4.31	2.47	2.05	2.41	2.82	3.44	3.42	1.45	1.67	1.94	1.00	2.83	1.84	3.11	1.92	3.72	3.08	3.53	3.49	1.25	1.13	1.36	0.00	0.19	0.06	0.03	0.00	0.00	0.03	0.03	0.00	0.00	0.00	0.03	0.05	0.08	0.00	0.08	0.00	0.07	45.00	68.00	111.00	77.00	45.00	56.00	92.00
MSTRG.80021	4.13	4.21	4.34	4.44	3.76	4.67	5.07	4.35	5.35	2.01	2.18	2.48	1.47	2.28	1.97	1.69	1.86	1.88	1.89	2.12	1.87	1.47	1.72	2.33	0.43	0.40	0.15	0.05	0.14	0.19	0.20	0.06	0.08	0.09	0.10	0.04	0.10	0.12	0.08	0.12	0.06	0.08	307.00	324.00	293.00	364.00	217.00	284.00	433.00
MSTRG.80044	19.36	15.08	20.55	37.09	40.90	37.09	35.68	33.52	29.95	10.95	17.15	17.48	10.11	9.96	6.94	8.99	12.52	9.54	12.38	11.39	9.66	7.12	13.50	13.50	8.91	10.42	15.32	8.96	17.07	10.43	13.39	12.37	13.41	8.68	8.72	11.15	4.91	5.97	5.98	5.52	5.12	6.90	117.83	106.14	148.02	324.12	232.72	221.76	276.07
MSTRG.80209	5.93	7.06	10.06	7.54	8.24	7.73	2.02	2.30	1.31	7.79	9.61	12.12	10.65	9.01	7.53	11.71	10.77	12.26	4.86	6.91	6.15	13.75	11.02	15.11	0.65	0.91	0.00	0.00	0.19	0.31	0.19	0.00	0.00	1.74	1.32	0.37	0.44	0.55	0.00	0.23	0.57	0.74	58.12	71.64	89.70	81.57	62.67	62.05	22.81
MSTRG.80331	2.45	1.97	2.96	3.88	5.06	4.89	2.36	2.40	2.77	5.11	4.95	3.18	2.98	2.41	2.12	2.07	3.03	1.56	1.86	2.44	1.26	1.24	1.68	1.65	1.89	4.62	2.74	2.58	4.56	3.83	3.16	3.79	4.63	2.00	2.61	3.89	0.80	1.78	2.01	1.48	1.23	2.46	48.84	40.51	53.63	85.23	78.18	79.70	53.91
MSTRG.8074	0.41	0.40	0.27	0.22	0.32	0.40	0.21	0.00	0.09	0.53	0.84	0.43	8.21	7.31	10.46	4.10	5.08	4.44	1.79	2.98	2.35	4.04	1.88	1.80	0.26	0.26	0.29	0.49	0.38	0.82	0.23	0.00	0.62	1.66	0.91	0.59	0.71	0.35	0.09	0.09	0.55	0.68	5.00	5.00	3.00	3.00	3.00	4.00	3.00
MSTRG.80769	77.54	65.58	74.00	43.43	47.38	51.70	54.68	42.58	63.81	26.37	23.78	18.57	13.89	14.31	13.42	19.89	17.60	13.88	16.72	7.80	10.64	17.77	16.41	30.15	7.78	6.20	3.11	0.26	2.94	1.59	0.56	0.58	0.56	1.91	1.77	0.64	2.58	1.69	1.47	1.90	2.33	2.95	789.47	690.90	685.07	487.71	374.31	431.15	640.32
MSTRG.80796	2.25	2.50	3.48	3.01	3.38	4.09	2.42	2.17	2.22	2.57	2.57	2.23	2.00	2.14	1.78	1.77	2.03	1.98	2.20	2.33	2.04	0.80	1.52	1.13	0.99	0.57	0.85	0.50	0.63	0.65	0.53	0.36	0.87	0.48	0.37	0.59	0.42	0.41	0.90	0.58	0.60	0.79	100.48	115.54	141.28	148.11	117.06	149.45	124.44
MSTRG.80993	2.52	2.09	2.99	2.55	2.58	3.13	1.71	2.52	2.15	1.89	2.76	2.64	1.57	1.57	1.38	1.67	1.65	2.10	1.44	1.10	2.05	1.28	1.19	1.57	0.52	0.62	0.15	0.45	0.75	0.48	0.54	0.47	0.69	0.42	0.42	0.69	0.34	0.04	0.27	0.26	0.09	0.14	150.80	128.97	162.69	168.11	119.59	153.26	117.75
MSTRG.81006	0.00	0.10	0.00	0.09	0.13	0.00	0.18	0.00	0.00	2.14	0.23	1.56	17.04	13.33	20.80	14.13	9.98	11.23	4.70	13.57	4.75	4.58	5.65	0.30	0.00	0.00	0.00	0.27	0.00	0.00	0.00	0.17	0.10	0.00	0.19	0.00	1.30	4.05	2.45	0.70	0.69	2.44	0.00	1.00	0.00	1.00	1.00	0.00	2.00
MSTRG.81008	0.07	0.44	0.00	0.24	0.00	0.00	0.00	0.06	0.07	2.03	0.87	3.24	23.06	21.26	36.14	24.09	23.86	19.83	9.04	20.72	4.17	8.78	7.18	2.64	0.00	0.00	0.00	0.00	0.00	0.00	0.06	0.05	0.00	0.00	0.00	0.06	2.64	4.48	2.02	1.05	2.22	2.74	1.00	7.00	0.00	4.00	0.00	0.00	0.00
MSTRG.81009	0.00	0.11	0.04	0.27	0.05	0.09	0.03	0.00	0.04	2.29	0.47	1.72	14.95	10.05	20.71	18.96	13.76	17.03	7.90	11.78	3.12	8.11	5.36	1.45	0.00	0.00	0.03	0.00	0.00	0.00	0.00	0.00	0.03	0.00	0.10	0.00	1.24	4.09	1.30	0.49	1.17	2.06	0.00	3.07	1.00	8.08	1.03	2.00	1.00
MSTRG.81030	28.36	30.68	28.77	27.24	26.95	33.88	20.13	20.28	18.39	23.35	24.46	26.08	19.82	17.38	12.97	18.02	18.76	21.71	15.77	15.08	10.63	17.47	18.21	17.30	45.65	44.18	36.27	31.93	40.79	37.93	30.78	36.15	31.20	48.70	44.03	49.97	31.03	31.51	30.61	26.91	24.00	39.54	240.63	272.83	221.66	254.81	178.78	233.87	196.78
MSTRG.81059	0.42	0.20	1.02	0.48	0.27	0.13	0.00	0.10	0.23	4.64	3.36	2.21	2.92	3.38	3.59	3.04	3.00	1.14	3.65	2.37	1.68	2.28	1.88	1.85	2.04	1.22	0.00	0.09	0.40	0.74	0.50	0.79	0.70	1.69	1.26	1.46	1.37	1.36	1.69	1.54	1.41	2.28	4.00	2.00	8.76	5.00	2.00	1.00	0.00
MSTRG.81247	0.83	1.65	0.61	2.05	1.79	1.05	0.33	0.77	0.47	3.40	3.15	4.13	27.32	18.30	42.86	16.90	9.54	16.14	4.77	8.80	10.54	5.87	6.08	3.13	1.22	0.68	0.30	0.96	0.63	1.10	0.23	0.58	0.34	3.65	2.36	2.14	6.05	7.79	9.87	10.69	9.64	7.46	15.36	31.83	10.32	42.04	25.83	16.00	7.00
MSTRG.81277	16.66	15.29	16.41	11.90	13.59	13.97	16.00	15.37	13.77	11.75	13.95	10.70	6.78	6.54	4.45	6.08	9.20	4.98	7.18	7.95	7.11	8.13	8.68	9.91	25.78	28.22	25.08	25.26	32.89	26.54	30.60	30.83	38.81	21.49	20.35	24.22	18.00	17.41	21.03	22.05	19.20	20.71	316.09	300.09	283.03	249.09	200.06	217.08	349.08
MSTRG.81337	2.56	3.16	1.81	2.54	4.52	4.53	1.29	1.92	1.60	4.04	2.54	3.69	7.20	7.24	8.98	3.43	7.09	7.35	8.56	15.18	9.29	5.07	7.86	5.07	0.16	0.00	0.00	0.00	0.00	0.23	0.00	0.00	0.00	0.00	0.00	0.00	0.00	0.32	0.00	0.00	0.00	0.00	17.15	21.90	11.04	18.75	23.46	24.86	9.90
MSTRG.81388	0.64	0.99	1.27	0.93	1.16	0.63	1.67	1.01	0.99	2.78	0.79	1.36	2.31	2.52	3.34	0.97	2.32	1.99	2.27	4.50	4.17	1.98	1.64	1.41	2.48	1.49	2.95	0.98	1.69	1.03	0.97	2.57	2.56	1.51	2.60	1.27	2.59	2.07	3.37	1.73	3.15	2.65	5.00	8.00	9.00	8.00	7.00	4.00	15.00
MSTRG.81722	4.67	5.19	6.73	4.99	5.29	4.12	2.92	3.25	2.56	2.64	5.15	5.27	2.35	1.04	3.27	4.15	1.90	1.60	2.07	2.45	1.64	3.51	2.94	3.08	8.51	6.27	5.31	4.23	5.04	4.62	4.28	3.11	5.59	5.12	6.04	5.94	4.28	4.35	2.84	4.62	3.13	4.01	59.01	67.88	77.30	69.49	51.90	42.67	42.39
MSTRG.81803	1.60	2.21	1.57	1.45	1.97	2.11	3.32	3.10	3.74	1.50	0.29	0.59	0.63	1.16	0.26	1.37	0.45	0.11	0.47	0.36	0.09	1.29	0.72	1.12	0.52	0.44	0.25	0.47	0.42	0.14	0.26	0.26	0.31	0.08	0.19	0.25	0.30	0.22	0.48	0.16	0.39	0.21	23.07	32.92	20.60	23.00	22.00	24.88	54.98
MSTRG.82424	1.20	1.20	1.65	0.75	1.88	0.89	2.91	1.85	1.71	2.99	1.69	1.78	3.69	5.15	8.69	2.28	2.68	2.62	3.80	6.98	7.22	3.05	3.17	0.94	0.84	1.61	0.73	1.03	1.53	0.57	1.45	0.93	1.77	1.09	1.81	0.73	0.13	0.24	1.67	0.46	0.18	1.04	10.91	15.73	15.82	12.43	15.53	9.06	31.81
MSTRG.82746	4.87	4.24	4.70	5.26	5.69	5.77	4.20	3.99	3.50	3.41	4.83	5.12	3.57	3.13	2.51	3.13	3.55	3.86	2.81	2.05	3.24	2.30	3.11	2.53	5.26	4.35	2.55	5.53	5.79	5.15	5.60	6.30	6.62	4.41	3.94	4.79	3.39	2.92	3.03	2.21	3.05	3.66	106.01	96.17	93.09	127.17	96.88	103.11	105.28
MSTRG.82822	2.20	1.80	1.83	1.64	2.23	2.10	1.15	0.96	1.33	1.50	2.47	1.93	0.80	1.07	1.15	0.69	1.64	1.11	1.10	0.82	1.07	0.80	0.74	0.79	2.06	3.09	1.38	4.59	4.96	2.73	3.83	3.74	4.03	2.00	2.49	2.89	1.40	1.22	0.74	1.06	1.18	1.64	62.67	53.05	47.63	51.52	49.35	49.10	37.85
MSTRG.83068	75.76	85.31	72.12	68.86	65.77	76.72	97.80	90.16	81.78	44.88	47.56	45.86	33.87	21.57	32.87	42.35	42.80	46.25	38.12	34.51	30.91	66.14	56.50	73.47	146.75	203.05	134.21	152.79	159.84	196.19	184.39	190.16	200.12	162.86	139.63	155.16	117.55	106.77	101.11	138.11	95.72	144.90	1112.36	1296.00	962.81	1115.08	749.40	922.71	1651.55
MSTRG.83104	3.13	2.37	3.71	2.68	3.34	3.16	3.04	3.14	3.17	2.18	2.87	3.29	1.27	0.87	1.43	1.79	1.20	1.32	1.58	0.94	1.82	1.38	1.10	1.40	5.90	5.46	4.30	5.63	4.82	5.04	4.40	5.40	5.92	4.88	4.20	4.42	3.93	2.17	2.00	3.37	2.70	3.18	90.38	70.66	97.38	85.40	74.85	74.86	100.86
MSTRG.83137	2.42	2.43	3.03	3.04	2.09	2.01	0.74	2.32	1.22	2.90	1.60	1.96	1.75	1.17	0.61	1.90	1.98	2.07	0.99	0.69	0.95	1.85	1.59	1.60	2.26	1.46	1.56	2.24	3.42	1.54	1.99	2.67	2.59	1.66	2.12	2.38	0.74	0.47	1.47	0.71	0.62	1.19	43.40	45.08	49.46	60.18	29.10	29.50	15.35
MSTRG.83307	9.86	26.95	14.17	37.59	30.20	31.35	43.35	16.05	13.12	41.68	63.33	69.30	30.02	22.08	21.33	25.20	24.33	22.09	9.42	10.61	7.92	16.97	15.07	8.82	3.77	3.97	9.63	12.19	16.12	14.83	7.06	35.45	36.93	156.80	134.55	169.66	7.48	7.54	6.04	14.44	12.98	21.77	102.64	290.33	134.16	431.60	244.00	267.36	519.00
MSTRG.83432	3.79	4.36	3.68	5.81	5.06	4.42	3.53	3.80	3.85	5.20	4.21	5.41	2.32	2.97	2.20	2.75	2.72	2.64	2.58	1.98	2.30	1.82	2.36	2.26	0.17	0.06	0.00	0.00	0.05	0.11	0.05	0.00	0.00	0.00	0.00	0.05	0.00	0.00	0.00	0.00	0.00	0.00	59.00	67.00	60.00	109.00	72.00	56.00	74.00
MSTRG.83508	3.64	0.00	5.82	8.13	11.63	7.98	2.70	8.65	7.06	0.31	0.63	0.50	3.06	2.02	0.95	2.11	2.32	2.52	0.93	0.44	5.81	0.44	2.49	1.17	7.90	0.00	0.13	0.24	0.06	0.10	0.04	0.04	0.00	0.10	0.13	0.04	0.48	0.21	0.50	0.43	0.80	0.52	76.54	0.00	111.46	188.71	189.98	137.68	65.32
MSTRG.83784	3.41	3.60	3.09	2.25	2.06	2.16	4.27	2.78	5.05	7.62	6.96	8.23	12.20	12.61	15.71	13.83	15.82	13.99	13.94	14.94	12.84	12.34	11.12	11.44	1.82	2.18	0.96	1.53	2.39	2.28	2.53	2.36	2.38	4.44	4.89	4.87	7.70	5.23	6.76	4.75	6.83	6.27	75.21	82.19	62.02	54.87	35.22	39.00	108.39
MSTRG.83852	31.49	29.28	27.85	23.36	18.76	20.09	24.98	22.75	26.96	51.68	40.98	60.29	42.75	34.78	41.32	42.03	50.70	33.82	51.37	43.81	37.05	47.24	45.72	42.17	43.37	50.09	47.94	48.86	47.34	50.98	39.86	56.82	60.38	80.79	80.66	72.63	77.15	80.78	78.98	60.24	74.80	63.46	273.73	263.36	220.10	223.98	126.51	143.06	249.72
MSTRG.83994	63.26	51.68	63.41	19.67	19.85	20.89	9.14	11.26	11.17	117.62	126.98	101.36	46.34	45.47	57.28	73.86	74.50	61.02	72.61	58.76	52.54	61.39	67.66	53.68	63.68	47.77	25.41	8.16	21.98	21.42	10.67	8.02	10.75	107.55	92.11	84.58	59.58	67.59	54.31	43.08	34.06	52.91	910.28	769.45	829.56	312.18	221.64	246.27	151.22
MSTRG.84017	7.81	8.09	8.79	7.66	8.73	10.09	8.34	7.51	9.19	5.80	6.77	5.11	4.80	5.14	4.46	4.74	4.81	3.75	4.06	3.20	5.55	3.40	4.18	3.98	8.21	8.76	5.32	9.20	9.36	8.58	10.23	9.98	12.23	5.79	5.83	6.42	3.95	3.57	4.95	5.26	5.07	4.50	231.96	246.59	238.85	255.97	207.82	241.65	286.34
MSTRG.841	0.56	3.28	1.14	8.45	5.94	3.33	23.57	9.27	10.99	1.22	2.03	1.89	0.48	0.85	0.12	0.14	0.85	0.58	1.28	0.86	0.59	1.31	0.96	0.39	0.30	0.59	0.92	5.29	2.47	3.21	2.57	12.18	11.34	2.51	1.73	1.61	0.14	0.41	0.22	1.37	0.53	0.19	6.00	36.00	11.00	99.00	49.00	29.00	288.00
MSTRG.84160	1.94	2.68	2.24	4.58	3.32	3.50	3.26	5.03	3.46	0.79	0.62	0.43	0.82	0.97	0.56	0.78	1.27	0.76	0.70	1.00	0.87	0.65	1.03	1.48	2.51	1.72	1.44	3.65	2.72	3.55	3.39	3.61	2.95	0.53	0.90	0.69	1.11	0.85	0.95	1.27	1.13	0.80	119.63	171.28	125.94	311.58	159.27	177.08	231.27
MSTRG.84463	2.78	2.13	2.30	1.92	1.89	1.28	3.14	3.78	3.18	4.42	2.50	4.02	8.39	8.72	15.84	8.35	6.51	7.18	6.15	8.51	6.93	4.63	4.15	3.78	0.68	0.40	0.95	0.37	0.45	0.17	0.33	0.12	0.23	0.34	0.30	0.23	1.02	1.26	0.92	0.85	0.56	0.41	93.07	73.55	69.87	70.85	48.95	35.10	120.87
MSTRG.84593	1.94	2.32	3.36	4.73	5.22	6.18	3.18	4.37	3.02	2.34	2.04	1.74	2.71	2.08	3.13	3.03	2.90	3.08	2.03	3.65	2.34	1.81	1.95	2.78	2.11	2.04	1.27	1.36	1.03	1.41	0.81	1.63	1.19	0.76	1.38	0.75	2.09	1.17	1.59	1.81	1.07	2.51	38.67	47.81	60.87	103.91	80.73	101.00	73.02
MSTRG.84676	4.24	20.75	7.51	27.24	19.95	22.96	32.06	11.56	14.94	27.46	42.24	46.73	5.35	7.68	6.30	7.32	7.21	5.93	4.08	7.79	2.91	3.72	7.11	3.20	5.81	6.49	10.61	13.55	18.03	12.10	4.86	36.77	40.50	95.98	95.14	120.47	5.51	6.45	3.52	10.73	8.09	16.22	51.00	258.00	82.00	361.00	186.00	226.00	443.00
MSTRG.84854	0.27	0.00	0.00	2.40	1.18	0.96	0.00	0.00	0.00	0.06	0.00	0.00	2.39	0.00	0.00	0.00	0.00	0.42	3.02	1.22	0.00	0.00	0.00	0.00	0.00	0.00	0.00	0.00	1.77	0.00	0.00	0.00	0.00	0.00	0.00	0.00	0.00	0.00	0.00	0.00	0.00	0.00	1.62	0.00	0.00	15.73	5.46	4.69	0.00
MSTRG.85433	0.36	0.52	0.56	1.10	0.89	0.89	0.81	0.07	0.71	2.11	1.62	1.79	3.30	2.90	3.42	3.79	2.45	2.91	3.28	3.16	2.19	2.87	2.16	2.92	2.30	2.97	3.32	3.45	3.15	2.06	4.11	3.58	3.51	3.01	3.71	3.71	5.05	3.62	4.43	3.69	2.96	3.52	5.00	7.57	7.16	17.00	9.69	10.22	13.00
MSTRG.85579	2.87	3.67	3.82	4.72	4.95	4.04	3.38	3.90	3.40	2.64	3.39	2.24	2.65	2.71	1.95	3.29	1.61	2.35	2.07	3.10	1.29	1.34	1.94	1.64	0.93	1.48	0.82	0.88	1.29	0.87	1.02	1.40	0.73	1.39	0.65	0.68	0.62	0.29	0.25	0.49	0.54	0.22	53.00	70.00	64.00	96.00	70.86	61.00	71.62
MSTRG.85650	2.76	1.66	0.74	1.37	1.41	1.73	2.03	2.20	2.45	3.34	2.16	1.83	5.95	6.77	5.64	2.44	1.97	3.23	3.09	5.94	4.83	2.10	1.31	2.08	1.18	7.74	2.98	2.65	2.81	2.94	2.49	1.54	1.22	3.37	2.34	1.98	2.35	2.47	1.46	2.13	3.06	2.07	180.33	109.76	42.23	90.61	71.40	86.85	149.43
MSTRG.86005	2.07	1.88	2.90	3.07	2.63	2.65	2.15	1.88	2.12	1.39	2.25	1.75	1.82	1.38	1.39	1.98	1.76	1.36	1.22	1.02	1.39	1.23	1.17	1.41	1.51	1.45	1.34	1.98	1.74	1.55	1.74	1.28	1.05	1.24	1.33	1.44	0.88	1.13	1.02	0.94	1.23	0.87	79.23	74.44	100.66	129.38	78.06	83.14	94.46
MSTRG.8615	4.35	2.89	3.19	3.11	4.04	3.12	4.64	5.27	3.69	5.25	6.11	3.90	7.58	8.60	9.39	6.42	6.50	7.68	5.92	8.59	9.66	6.76	6.61	6.04	5.44	4.60	6.12	5.08	4.49	5.19	4.46	4.69	3.85	4.39	3.64	3.88	7.36	5.44	7.17	6.47	6.75	5.20	125.09	85.81	83.27	98.52	90.19	73.43	153.33
MSTRG.86171	0.00	0.00	0.18	0.30	0.14	0.45	1.41	1.31	1.05	0.00	0.00	0.00	2.84	2.60	6.82	0.75	0.53	1.55	0.79	0.64	0.31	0.38	0.74	0.11	0.09	0.09	0.00	0.28	0.00	0.00	0.23	0.14	0.00	0.00	0.00	0.00	0.00	0.00	0.00	0.15	0.34	0.00	0.00	0.00	2.00	4.00	1.36	4.47	19.61
MSTRG.86756	2.86	2.05	1.04	1.33	2.91	1.30	3.35	3.10	4.06	2.83	1.54	2.33	4.56	6.53	4.42	1.59	2.48	5.52	5.71	7.16	7.38	3.39	2.41	3.31	0.45	0.33	0.37	0.27	0.29	0.21	0.39	0.35	0.40	0.56	0.29	0.28	0.60	0.11	0.00	0.35	0.70	0.11	27.26	20.25	9.00	14.00	21.52	10.14	36.79
MSTRG.86943	1.46	2.83	1.30	1.33	1.08	0.51	0.61	1.65	2.38	4.53	3.93	4.35	4.21	3.16	3.72	4.34	4.78	5.18	3.61	7.16	6.19	3.66	3.47	2.68	0.00	0.00	0.00	0.00	0.00	0.00	0.00	0.00	0.00	0.00	0.00	0.00	0.20	0.00	0.00	0.00	0.00	0.00	21.00	42.00	17.00	21.00	12.00	6.00	10.00
MSTRG.87555	196.97	209.14	188.92	153.23	147.54	155.54	154.49	149.54	169.80	306.36	341.13	341.92	321.54	332.79	314.81	332.86	342.79	329.88	345.59	315.98	310.49	344.54	346.41	350.50	79.80	94.97	79.01	60.69	73.02	69.70	78.97	68.36	80.29	106.19	99.10	89.96	144.76	143.57	135.92	128.25	135.94	129.01	6354.88	6981.88	5542.61	5452.64	3693.91	4110.80	5732.23
MSTRG.87597	57.49	184.93	85.51	265.57	197.26	240.85	315.14	129.59	133.38	263.42	417.93	489.65	98.76	70.42	59.08	70.98	78.01	73.76	72.01	82.40	55.76	106.72	91.27	61.43	10.56	10.07	14.96	28.81	34.75	44.01	13.47	82.09	71.30	275.06	252.67	271.95	10.33	15.43	10.78	30.36	26.25	28.95	432.93	1440.83	585.46	2205.49	1152.60	1485.55	2729.02
MSTRG.87637	8.44	8.74	8.13	10.86	12.88	12.01	7.12	6.18	6.56	8.32	9.08	9.48	6.19	6.66	4.82	6.52	6.08	8.36	6.86	6.93	5.45	4.45	4.57	6.69	1.62	2.25	1.05	1.41	1.24	1.11	1.55	1.69	1.96	1.13	2.18	2.26	1.13	0.92	0.95	1.18	0.79	0.77	148.41	158.96	129.91	210.52	175.73	173.01	143.93
MSTRG.88151	0.42	0.45	0.23	0.09	0.13	0.13	0.54	0.10	0.51	0.65	0.00	0.11	1.48	1.51	3.18	0.16	0.45	0.81	1.94	2.54	2.99	0.87	0.67	1.15	0.00	0.77	0.32	0.69	0.58	0.43	0.31	0.56	0.22	0.11	0.00	0.09	0.00	0.22	0.51	0.59	0.00	0.42	4.00	4.44	2.00	1.00	1.00	1.00	5.90
MSTRG.88241	25.78	23.81	26.88	27.82	24.05	24.88	28.37	23.82	22.48	21.55	19.92	20.30	14.54	16.85	15.94	15.96	17.80	14.17	11.74	11.50	14.35	17.89	20.74	20.21	43.39	48.78	48.76	51.60	56.99	44.42	49.35	48.64	57.17	42.95	45.19	51.56	31.15	34.38	38.48	37.98	46.81	50.96	262.78	250.82	249.03	312.50	190.10	207.53	332.11
MSTRG.88281	3.27	4.57	4.32	4.05	4.04	5.09	5.99	3.15	5.21	1.88	1.80	2.19	0.57	2.37	0.34	0.21	0.82	0.71	0.33	0.17	0.52	1.99	0.87	1.38	3.16	4.56	4.73	7.40	4.36	5.55	6.11	6.45	6.89	1.36	1.98	1.42	1.87	0.60	1.14	0.55	2.21	1.99	35.46	51.24	42.60	48.35	33.93	45.17	74.59
MSTRG.88392	3.53	3.06	3.55	3.50	4.46	3.68	5.41	4.16	3.26	2.68	2.56	3.02	1.90	2.56	1.49	1.75	1.57	1.94	2.69	1.93	2.44	1.33	1.62	1.56	4.10	4.34	5.31	6.06	6.37	5.11	6.39	5.03	7.61	3.39	4.04	4.24	3.23	3.70	3.06	3.56	3.81	3.49	102.84	92.23	93.93	112.35	100.66	87.62	181.21
MSTRG.88503	0.94	3.56	2.36	4.77	4.12	4.95	3.69	1.65	2.45	5.81	10.40	8.38	1.44	2.21	1.75	2.23	2.43	1.85	1.71	1.53	1.20	1.34	1.43	0.88	0.59	1.02	1.30	3.07	3.73	2.47	1.18	6.24	6.11	20.34	16.11	17.76	0.97	1.68	0.85	2.56	3.10	2.64	33.70	131.64	76.73	188.18	114.36	144.88	151.53
MSTRG.88590	1.67	1.69	1.41	0.88	1.26	1.51	0.76	0.78	0.54	2.31	1.97	1.93	2.31	3.30	4.24	3.23	2.76	4.02	2.27	3.47	2.15	3.13	3.28	1.59	1.52	1.84	1.48	1.07	1.30	1.31	1.35	1.37	1.46	2.03	1.14	0.88	4.66	4.39	4.79	5.30	3.90	4.85	65.00	68.01	50.00	38.00	38.00	48.01	34.00
MSTRG.88874	4.61	3.96	5.09	3.79	6.40	4.79	4.58	4.27	6.27	4.89	5.22	3.31	10.12	9.15	14.93	8.90	6.06	7.29	3.89	4.46	4.85	3.63	3.47	3.01	0.96	0.85	3.27	0.93	1.19	0.75	0.88	1.02	1.15	0.54	0.65	0.63	1.38	1.87	2.61	1.35	1.21	0.94	352.51	313.26	354.23	320.09	379.54	300.06	402.59
MSTRG.88875	6.99	7.88	9.42	6.97	11.79	7.96	11.10	9.68	14.41	6.27	9.22	6.49	19.23	15.83	27.53	15.42	10.44	12.87	5.87	7.66	7.31	5.68	6.42	7.05	0.10	0.13	0.31	0.02	0.14	0.15	0.14	0.07	0.00	0.09	0.06	0.07	0.32	0.17	0.16	0.02	0.09	0.07	353.04	411.43	432.50	387.87	461.69	329.05	644.50
MSTRG.89199	4.14	4.80	6.29	5.52	6.62	5.14	5.37	3.79	3.89	3.55	3.35	4.24	2.88	2.81	3.47	3.59	3.21	2.97	2.87	2.53	3.58	2.92	3.04	2.25	0.13	0.41	0.05	0.16	0.26	0.09	0.13	0.05	0.09	0.06	0.12	0.05	0.00	0.00	0.05	0.03	0.03	0.00	153.18	183.88	211.70	225.42	190.32	155.96	228.50
MSTRG.89406	2.75	4.58	2.99	4.19	6.34	5.04	2.40	2.90	2.91	1.75	2.94	3.51	2.81	2.99	2.33	3.76	3.71	4.26	2.99	2.26	3.01	1.36	3.21	2.50	0.15	0.35	0.08	0.00	0.00	0.00	0.00	0.00	0.00	0.00	0.00	0.00	0.00	0.00	0.00	0.09	0.00	0.00	60.83	104.94	60.19	102.38	108.92	91.39	61.18
MSTRG.89776	2.68	2.03	2.95	2.91	1.94	2.96	2.85	3.10	2.67	6.09	7.05	4.92	3.54	5.94	4.87	6.65	6.52	3.95	6.96	3.66	6.79	4.34	5.51	3.86	0.07	0.28	0.29	0.11	0.31	0.07	0.31	0.00	0.00	0.07	0.24	0.00	0.19	0.00	0.00	0.07	0.07	0.41	41.00	32.00	41.00	49.00	23.00	37.00	50.00
MSTRG.89851	6.94	5.71	8.83	2.99	4.20	2.80	8.37	6.42	9.50	4.99	9.25	8.55	6.35	9.04	6.39	7.92	11.10	9.75	9.98	8.12	9.77	8.99	9.13	9.13	0.31	0.30	0.00	0.02	0.17	0.00	0.07	0.06	0.00	0.04	0.07	0.03	0.10	0.00	0.04	0.00	0.00	0.11	194.00	165.00	224.32	92.00	91.00	64.00	269.00
MSTRG.89888	2.87	2.74	2.81	2.11	0.80	2.22	2.42	2.57	3.13	3.99	4.77	4.88	3.36	2.06	1.90	3.53	3.37	2.29	2.28	3.07	2.34	4.03	5.23	5.07	1.04	0.84	1.16	1.36	1.12	1.76	0.81	1.04	1.52	0.85	1.05	0.97	1.28	1.22	1.69	1.15	1.41	1.11	50.53	49.91	45.00	41.00	11.00	32.00	49.00
MSTRG.90107	18.07	12.78	29.92	13.53	16.34	13.34	7.93	7.80	9.32	8.97	24.47	11.08	4.72	5.29	5.43	5.53	8.71	6.17	6.03	3.85	4.51	5.66	7.61	9.60	24.43	44.28	27.43	16.56	0.04	16.52	17.37	0.02	16.22	0.00	23.04	42.40	24.12	22.82	21.33	11.52	21.56	28.11	307.32	224.87	462.69	253.75	215.68	185.79	155.18
MSTRG.90334	5.02	3.33	3.77	5.47	4.47	4.99	4.19	4.56	3.63	5.48	5.04	3.40	4.21	4.00	4.49	2.73	4.22	2.08	3.08	3.58	3.87	1.94	1.92	2.63	0.10	0.24	0.00	0.28	0.87	0.35	0.28	0.36	0.29	0.28	0.31	0.56	0.20	0.00	0.00	0.09	0.28	0.00	75.21	51.67	51.34	90.33	51.92	61.27	72.17
MSTRG.90392	1.02	0.11	0.12	0.03	0.22	0.13	0.02	0.08	0.00	1.94	0.78	0.03	0.04	0.00	0.10	0.13	0.07	0.00	0.00	0.00	0.00	0.13	0.10	0.11	12.02	17.63	5.08	24.66	21.25	22.47	22.95	24.23	27.53	14.28	16.26	16.30	5.74	6.36	6.24	7.19	5.94	7.35	37.63	4.11	4.06	1.04	6.28	4.00	1.00
MSTRG.90652	14.80	12.87	15.57	14.63	14.53	11.12	17.00	18.19	17.77	31.31	29.57	29.86	41.69	42.89	43.70	39.99	39.78	37.41	40.92	50.79	43.27	37.64	40.63	34.70	15.33	14.79	15.90	11.09	14.14	12.08	12.61	12.55	12.97	30.42	31.38	31.93	22.53	26.56	24.98	23.55	25.79	24.10	343.44	309.04	328.69	374.49	261.76	211.36	453.81
MSTRG.90924	1.12	0.73	1.11	1.20	0.24	1.03	1.37	1.55	1.32	1.84	0.39	0.69	2.43	1.33	4.14	2.48	3.34	2.54	2.49	2.54	2.06	2.33	2.36	2.82	1.42	0.53	2.50	0.32	0.95	0.57	0.24	0.32	0.42	1.72	1.99	2.33	3.81	3.97	4.36	3.85	3.48	4.17	17.72	12.00	16.00	21.00	3.00	13.45	25.00
MSTRG.90945	5.90	7.49	8.68	10.98	11.18	10.02	6.76	9.49	8.65	3.67	7.53	5.79	3.33	3.27	3.89	3.45	4.92	2.52	4.10	4.09	5.60	4.03	5.40	5.14	7.15	5.04	4.53	4.00	4.13	3.62	3.66	4.09	4.63	3.41	3.57	3.65	2.31	2.97	3.73	2.96	3.01	3.97	119.66	157.16	160.15	245.55	176.02	166.48	157.68
MSTRG.91084	1.65	2.76	1.30	2.87	3.03	2.16	2.25	3.15	2.27	7.85	5.43	6.80	4.56	4.77	4.61	4.05	3.22	2.78	5.43	4.44	5.85	4.86	4.74	5.65	2.64	3.51	2.93	2.39	2.10	2.76	2.11	4.43	4.13	7.02	5.40	6.10	1.81	2.32	2.90	2.60	1.97	2.28	37.66	65.31	27.00	72.41	53.70	40.42	59.00
MSTRG.91200	39.94	41.55	30.07	36.84	38.16	35.96	53.35	44.23	37.25	38.86	39.33	23.09	17.42	18.51	16.47	14.05	18.76	16.78	14.88	15.45	17.91	14.43	20.62	22.43	110.77	100.82	136.75	145.22	148.52	125.06	133.53	142.24	153.03	88.67	81.55	110.09	48.84	50.11	55.05	62.19	67.54	62.00	456.95	491.95	312.83	464.93	338.84	337.00	702.00
MSTRG.91213	1.13	1.14	1.71	0.89	1.46	0.40	0.46	0.49	1.13	4.44	2.57	1.79	7.29	11.43	6.47	6.98	4.39	6.45	8.20	9.30	10.63	4.33	5.04	3.02	0.51	0.23	0.57	0.84	0.73	0.57	0.67	0.45	0.64	0.86	0.61	0.24	0.24	0.80	0.33	0.09	0.28	0.10	13.63	14.33	18.81	11.83	13.75	4.00	6.40
MSTRG.91232	3.73	4.96	3.83	4.70	5.02	4.77	5.20	4.82	4.99	2.25	2.08	3.05	1.98	2.48	1.87	2.29	1.87	2.59	2.09	1.84	2.27	2.34	2.23	3.26	5.41	5.17	3.04	4.58	5.01	5.45	5.32	5.76	6.48	3.30	3.32	3.17	3.16	2.96	2.72	2.68	3.38	3.74	163.81	225.33	152.76	227.67	171.13	171.53	262.63
MSTRG.9132	0.46	0.85	1.16	1.12	2.14	1.97	0.59	0.89	0.96	1.52	1.67	1.39	1.12	2.05	0.98	1.10	0.86	1.56	1.05	1.07	2.01	0.63	0.62	1.02	0.47	0.53	0.48	0.26	0.37	0.38	0.43	0.26	0.48	0.54	0.58	0.34	0.41	0.51	0.25	0.25	0.23	0.15	29.00	56.00	67.00	78.00	105.00	102.00	43.00
MSTRG.91369	1.48	0.73	0.73	0.51	0.52	0.97	0.23	0.69	0.35	0.43	1.21	0.54	0.52	0.75	0.40	0.00	0.09	0.91	0.14	0.25	0.45	0.28	0.60	0.80	5.71	6.69	3.67	6.11	6.22	5.79	4.99	5.96	6.58	4.51	5.32	6.33	2.96	2.67	4.16	3.76	3.51	4.31	76.19	38.78	34.34	29.20	20.95	40.78	13.38
MSTRG.9137	2.43	2.84	3.05	3.37	2.96	3.10	2.66	2.58	2.44	2.04	3.40	2.88	1.98	2.57	2.38	2.72	1.69	1.87	2.66	1.90	2.43	1.46	1.35	1.81	0.44	0.47	0.29	0.07	0.25	0.05	0.12	0.12	0.17	0.08	0.19	0.13	0.11	0.03	0.06	0.09	0.19	0.00	95.15	111.95	100.02	128.16	85.84	93.25	115.53
MSTRG.91504	40.85	45.55	30.14	37.46	38.43	40.28	38.49	34.74	46.83	23.55	31.74	29.33	17.15	18.55	19.48	25.12	25.22	20.59	17.78	14.63	17.39	22.74	19.62	20.40	37.37	42.02	24.72	57.65	53.78	58.45	62.83	56.77	65.38	29.33	36.11	39.51	16.86	15.58	19.73	24.33	26.66	28.46	805.72	929.60	540.48	814.92	588.25	650.83	873.09
MSTRG.9155	2.33	2.34	3.47	3.17	3.31	3.77	2.04	2.25	2.51	2.23	2.50	2.80	1.62	1.88	1.93	1.52	2.22	1.78	1.59	1.70	1.73	1.04	1.53	1.81	2.92	5.56	1.77	6.45	5.35	6.31	6.49	6.08	9.06	2.67	2.74	3.63	0.73	1.33	0.98	1.71	1.33	1.29	145.53	151.39	196.92	218.39	160.60	192.86	146.56
MSTRG.91551	0.00	0.00	0.45	0.00	0.00	0.00	0.36	0.00	0.00	0.89	0.00	0.00	10.32	4.98	14.03	4.68	7.18	11.47	3.92	3.48	5.14	5.71	2.10	1.13	0.00	0.00	0.00	0.00	0.00	0.41	0.00	0.00	0.00	0.44	0.00	0.19	0.89	0.44	0.00	0.23	0.69	0.42	0.00	0.00	2.00	0.00	0.00	0.00	2.00
MSTRG.91784	0.00	0.00	0.15	0.00	0.00	0.78	0.00	0.00	0.26	2.20	1.48	0.27	10.05	6.83	9.24	10.73	9.49	8.14	0.66	0.15	0.00	1.08	0.14	0.00	3.08	5.18	4.94	0.84	8.29	5.15	0.59	12.41	13.66	171.79	144.77	152.73	9.93	12.43	5.09	14.73	15.31	21.55	0.00	0.00	1.51	0.00	0.00	6.89	0.00
MSTRG.91892	0.42	0.34	0.27	0.24	0.26	0.12	0.48	0.49	0.51	2.48	1.42	0.62	6.73	8.58	4.60	4.68	3.48	3.58	6.17	7.13	10.27	1.80	3.91	3.32	0.50	0.15	0.76	0.09	0.88	1.18	0.41	0.65	0.65	0.42	0.37	0.79	0.57	0.86	0.28	0.22	0.11	0.81	4.25	3.51	2.47	2.67	2.00	1.00	5.60
MSTRG.9211	2.25	2.04	2.32	3.11	2.10	2.50	1.74	1.41	2.19	1.67	1.89	1.55	1.06	1.82	1.00	1.48	0.98	1.71	1.40	1.08	1.17	1.36	1.12	0.88	7.70	9.51	6.09	9.10	9.05	9.14	9.23	9.89	9.90	7.07	8.23	7.84	6.36	6.65	7.29	6.32	4.72	6.06	108.17	102.61	98.68	167.08	82.19	97.91	99.46
MSTRG.92130	4.06	3.76	4.35	5.53	5.72	5.18	4.83	3.72	4.61	3.12	2.74	3.05	2.29	2.52	2.41	2.36	2.30	3.61	3.63	2.24	3.55	2.50	2.12	3.12	1.97	1.78	2.22	2.37	2.71	2.73	2.35	2.89	2.63	2.37	2.36	1.15	2.42	2.21	2.47	2.74	2.11	2.40	73.10	70.18	71.22	110.00	80.00	76.41	100.11
MSTRG.92326	12.86	7.77	11.05	5.44	5.44	9.83	22.25	12.82	20.30	11.93	10.02	11.21	17.82	21.30	17.82	18.92	23.13	22.06	24.11	21.49	22.46	19.45	21.37	21.36	17.83	12.25	45.77	12.17	14.12	11.26	13.57	8.28	10.36	17.57	17.14	17.14	54.64	51.54	56.24	47.31	51.75	58.67	219.96	137.59	171.80	102.70	72.27	137.72	437.71
MSTRG.92479	0.52	0.27	0.15	0.47	0.18	0.46	0.08	0.23	0.10	0.41	0.87	0.55	1.39	1.56	0.52	1.21	1.03	0.87	1.02	1.65	1.23	0.58	1.08	0.58	2.62	2.47	3.86	2.40	3.74	2.87	2.25	2.19	2.72	1.40	1.47	2.03	4.39	3.43	2.57	3.27	3.04	2.76	11.00	6.00	3.00	11.00	3.00	8.00	2.00
MSTRG.92490	5.53	4.99	7.01	7.29	7.56	6.61	7.25	5.36	7.91	4.99	5.60	5.05	3.06	3.48	2.39	3.64	3.43	3.80	3.80	2.53	3.48	2.82	3.59	3.48	2.55	2.44	2.69	2.63	2.42	2.43	3.23	2.78	3.59	2.42	2.74	2.28	2.38	2.90	2.24	2.01	2.04	2.22	163.21	155.24	186.62	235.63	179.75	155.62	246.31
MSTRG.92537	0.14	0.00	0.12	0.00	0.79	0.09	0.06	0.00	0.00	0.23	0.35	0.46	0.36	1.64	1.07	0.66	0.47	1.21	0.88	0.94	1.60	0.11	0.92	0.30	0.08	0.00	0.00	0.06	0.07	0.00	0.00	0.12	0.07	0.08	0.27	0.00	0.52	0.85	1.65	0.32	0.56	0.30	2.00	0.00	1.55	0.00	8.44	1.00	1.00
MSTRG.92584	19.49	18.00	18.30	5.40	6.40	7.58	26.56	17.61	13.13	13.43	7.64	7.35	24.91	23.66	17.56	10.92	14.13	14.23	21.31	27.76	28.70	8.43	10.77	11.25	21.20	38.87	57.85	37.47	49.65	29.14	39.68	21.99	24.03	23.31	25.85	15.46	22.89	27.25	34.63	41.19	34.67	40.97	78.49	75.00	67.00	24.00	20.00	25.00	123.00
MSTRG.93090	1.86	2.22	2.68	1.25	1.26	1.71	0.22	0.43	0.46	1.57	5.27	3.78	0.74	1.76	0.75	3.06	3.76	2.68	3.19	1.78	3.01	3.20	4.84	3.36	0.10	0.00	0.00	0.00	0.00	0.00	0.00	0.00	0.00	0.00	0.00	0.00	0.09	0.00	0.00	0.00	0.00	0.00	59.48	73.36	77.81	44.05	31.27	44.72	8.05
MSTRG.9384	2.42	3.58	3.68	2.73	3.69	3.69	2.97	2.95	2.34	1.96	2.04	3.01	1.66	2.07	1.44	1.53	1.95	0.96	1.09	1.28	1.53	1.91	1.81	1.62	0.41	0.28	0.03	0.07	0.47	0.40	0.18	0.10	0.18	0.10	0.23	0.08	0.07	0.09	0.13	0.05	0.10	0.09	84.02	128.41	116.09	104.50	99.38	104.83	118.43
MSTRG.93912	0.13	0.25	0.14	0.00	0.00	0.16	0.44	0.13	0.00	0.15	0.00	0.13	2.30	1.16	2.21	0.97	0.82	1.97	2.61	3.81	4.46	0.98	0.49	1.23	0.68	0.94	1.13	1.52	0.72	1.28	1.20	0.85	0.85	0.14	0.47	0.23	2.30	1.10	2.92	1.14	0.28	0.92	1.00	2.00	1.00	0.00	0.00	1.00	4.00
MSTRG.93978	0.27	0.00	0.06	0.15	0.21	0.00	0.05	0.00	0.06	1.14	2.32	1.81	2.70	2.37	1.38	1.83	1.61	0.93	1.24	2.08	2.37	1.51	1.77	1.15	0.00	0.22	0.00	0.00	0.00	0.05	0.05	0.00	0.00	0.07	0.29	0.00	0.54	0.60	0.96	0.42	0.35	0.61	5.00	0.00	1.00	3.00	3.00	0.00	1.00
MSTRG.94191	0.20	0.39	0.44	0.32	0.18	0.71	0.63	0.57	0.40	1.82	1.13	0.85	1.75	2.08	3.13	1.14	0.70	1.25	1.18	2.54	2.32	0.98	0.77	1.27	1.42	1.04	0.36	0.80	0.94	1.27	1.58	1.34	1.22	2.35	1.85	1.93	2.59	1.65	1.72	2.84	2.23	1.51	3.07	6.00	6.00	5.28	2.04	8.68	10.87
MSTRG.94249	0.14	0.23	0.16	0.00	0.00	0.18	0.00	0.00	0.05	2.40	2.13	1.94	0.56	0.53	0.48	0.53	0.75	1.79	2.37	1.69	1.45	0.89	1.11	1.32	0.88	1.02	0.51	0.21	0.18	0.39	0.23	0.16	0.46	2.60	3.05	3.90	2.49	2.60	4.52	2.54	1.51	1.54	3.00	5.00	3.00	0.00	0.00	3.00	0.00
MSTRG.94280	3.18	2.85	3.67	4.91	6.81	4.78	6.29	6.55	7.02	0.70	0.72	0.65	2.47	2.51	2.22	1.27	1.11	2.01	1.27	2.05	2.25	1.17	1.20	1.33	4.54	1.54	7.09	3.38	2.91	2.76	4.09	4.56	3.51	0.41	0.58	0.40	0.62	0.50	1.30	1.22	1.64	0.59	66.85	62.00	70.31	113.89	111.23	82.46	152.33
MSTRG.94444	15.60	16.63	13.68	13.21	14.76	14.63	14.67	15.17	17.54	35.92	25.50	27.00	39.91	44.67	41.50	32.52	31.21	34.61	37.63	37.90	34.99	29.72	32.61	27.81	11.38	12.32	9.59	16.04	11.41	13.13	14.69	12.40	12.83	14.75	14.82	14.41	13.60	15.57	17.35	14.46	15.51	10.75	312.81	345.11	249.40	292.19	229.64	240.27	338.22
MSTRG.94560	1.51	3.02	3.01	6.30	7.49	7.48	9.16	2.42	2.91	8.16	8.92	11.18	14.79	6.58	6.31	9.41	8.88	7.78	2.01	3.28	1.45	5.52	3.82	1.13	4.98	3.55	7.45	14.28	16.26	11.69	6.91	38.24	45.81	148.30	129.62	150.28	5.53	6.26	2.13	13.56	13.78	17.90	13.01	26.87	23.51	59.69	49.95	52.68	90.53
MSTRG.94767	6.54	5.30	8.09	3.59	3.33	2.73	0.65	1.24	1.14	4.04	4.82	3.64	2.54	2.82	1.73	3.33	3.93	1.81	2.32	1.78	2.10	3.66	3.25	2.71	19.92	20.72	18.65	6.16	16.74	14.29	6.26	7.85	9.75	16.03	18.86	19.64	12.89	10.43	8.33	10.79	11.08	14.27	333.18	328.95	376.13	232.77	159.68	149.06	54.82
MSTRG.94940	1.50	3.07	0.65	3.33	3.76	3.04	1.63	0.83	0.64	5.40	8.23	7.92	1.75	1.08	1.38	1.29	0.88	1.97	0.80	0.93	0.89	1.60	0.67	0.75	0.63	0.61	1.03	0.94	1.46	1.11	0.50	2.92	3.57	18.96	17.06	18.62	0.56	1.19	0.52	1.24	1.59	2.28	23.09	49.00	9.06	56.68	44.98	38.37	28.84
MSTRG.95193	0.14	0.00	0.00	0.16	0.00	0.18	0.86	0.53	0.75	0.00	0.12	0.06	2.26	0.42	4.07	0.61	0.25	0.72	0.00	0.09	0.47	0.00	0.00	0.08	0.13	0.06	0.37	0.33	0.33	0.06	0.28	0.59	0.28	0.13	0.00	0.00	0.09	0.38	0.37	0.09	0.22	0.43	2.30	0.00	0.00	3.00	0.00	2.53	16.74
MSTRG.95443	3.14	2.50	2.15	2.29	1.65	2.12	2.07	2.13	2.28	3.30	3.34	3.48	5.41	8.30	5.10	3.88	6.19	5.10	5.07	6.18	5.83	3.34	5.25	4.94	2.82	1.99	2.97	1.56	1.86	1.68	1.64	1.81	1.76	2.89	3.14	3.11	2.33	2.62	2.82	2.12	2.14	2.77	103.00	85.00	64.00	83.00	42.00	57.00	78.00
MSTRG.95811	1.17	1.67	0.83	0.57	0.88	0.78	1.33	1.24	1.49	4.43	3.73	3.62	16.16	21.10	15.34	7.14	7.87	10.36	10.08	14.76	13.60	5.30	4.90	4.23	0.28	0.89	0.32	0.93	0.57	0.73	0.77	0.58	0.49	0.70	0.50	0.47	1.53	1.47	3.73	2.17	2.66	1.07	39.27	58.06	25.35	21.06	22.82	21.47	51.23
MSTRG.95917	25.98	21.19	35.84	36.63	33.56	34.05	19.05	22.24	21.72	14.56	21.98	21.40	7.48	6.34	9.31	12.76	16.27	10.68	11.26	9.77	14.12	14.89	19.19	17.37	18.81	11.36	12.11	12.12	14.63	15.37	10.08	10.91	10.29	12.09	15.41	13.19	18.51	18.82	19.88	19.16	20.13	18.49	546.10	460.78	685.02	849.16	547.34	586.24	460.56
MSTRG.96143	141.10	143.62	157.56	173.79	173.44	175.09	154.37	156.79	166.31	101.55	112.18	108.44	91.14	101.00	94.65	81.09	94.20	82.05	75.70	77.95	78.92	75.82	95.46	82.79	109.43	117.08	103.95	144.10	131.19	130.18	128.29	146.76	154.07	85.40	88.06	89.74	64.50	64.35	72.42	83.03	79.92	87.69	1771.51	1865.66	1798.75	2406.56	1689.72	1800.68	2228.88
MSTRG.96308	1.40	0.00	0.00	0.00	1.86	0.49	0.00	0.00	0.00	0.94	0.39	0.46	0.00	0.00	0.00	0.00	0.00	0.90	1.57	0.72	1.91	0.00	0.36	0.00	4.42	5.23	5.65	8.43	8.18	6.63	7.21	7.85	7.99	7.21	7.92	4.96	4.40	4.19	7.18	5.06	4.58	2.34	17.33	0.00	0.00	0.00	17.86	4.96	0.00
MSTRG.96588	0.39	1.02	0.78	0.46	0.28	0.42	1.34	1.64	1.09	0.56	0.38	1.20	8.51	4.13	13.95	3.96	1.74	2.80	0.66	1.44	2.17	0.60	1.95	1.48	0.43	1.26	0.68	0.53	0.26	0.34	0.24	0.73	1.16	0.75	1.16	1.91	1.14	0.94	1.10	0.26	0.91	0.97	7.44	19.96	13.40	9.71	4.17	6.58	29.13
MSTRG.96602	7.54	8.20	6.11	3.78	3.58	3.09	3.28	2.98	3.23	0.32	0.61	0.47	0.13	0.23	0.06	0.15	0.45	0.23	0.41	0.13	0.12	0.69	0.44	1.09	0.96	0.63	0.00	0.04	0.47	0.20	0.23	0.25	0.14	0.05	0.00	0.09	0.00	0.05	0.11	0.44	0.00	0.00	152.00	171.00	112.00	84.00	56.00	51.00	76.00
MSTRG.96609	147.35	126.46	141.89	108.33	130.62	119.22	105.01	105.77	107.10	288.38	231.18	228.71	371.47	444.66	340.47	283.03	291.68	354.19	343.95	387.65	347.34	266.15	253.50	221.85	97.50	83.64	85.97	57.39	75.90	67.40	68.08	58.08	59.88	103.09	113.83	96.79	168.35	178.15	186.42	144.18	153.61	131.53	3951.03	3508.48	3459.24	3203.66	2717.75	2618.50	3237.95
MSTRG.96619	1.54	2.00	1.80	2.06	2.54	1.83	2.11	1.54	1.97	1.67	2.07	1.73	1.20	0.93	1.13	1.03	1.09	1.23	1.79	1.98	1.19	0.80	1.16	1.15	1.58	2.96	1.59	3.62	3.28	2.50	3.89	4.64	4.11	2.76	2.47	2.93	1.60	1.49	1.45	1.65	0.99	1.33	68.00	91.00	72.00	100.00	87.00	66.00	107.00
MSTRG.96644	0.00	0.00	0.00	0.00	0.00	0.00	0.00	0.00	0.06	0.16	0.00	0.00	2.76	1.71	3.18	2.12	1.91	1.55	0.52	0.89	0.77	1.19	0.76	0.12	0.00	0.00	0.00	0.00	0.00	0.00	0.00	0.00	0.00	0.00	0.00	0.00	0.31	0.27	0.00	0.12	0.00	0.18	0.00	0.00	0.00	0.00	0.00	0.00	0.00
MSTRG.96761	2.27	2.50	2.32	1.68	1.91	1.34	3.92	3.83	3.44	2.49	1.65	1.36	5.26	4.44	2.70	3.14	2.86	4.18	4.13	3.68	4.90	4.62	3.93	5.75	2.39	1.10	3.61	0.66	1.74	0.71	0.92	1.34	1.08	0.00	0.00	1.60	5.16	3.73	2.80	2.66	2.77	6.45	27.60	31.36	25.61	22.44	17.97	13.29	54.72
MSTRG.96825	0.68	0.61	0.61	0.88	0.51	0.41	0.75	0.63	0.19	1.00	1.65	1.39	5.52	6.96	6.16	3.23	6.28	4.45	2.98	2.05	2.06	3.52	1.15	1.26	0.00	0.37	0.30	0.00	0.30	0.50	0.00	0.63	0.54	1.85	1.55	2.22	0.35	0.18	0.10	0.89	0.68	0.65	7.79	7.29	6.40	11.24	4.55	3.88	10.00
MSTRG.9685	28.86	27.75	26.73	24.70	19.59	23.13	16.28	26.32	21.27	108.11	101.02	104.49	174.49	223.79	165.03	170.56	173.91	195.44	181.76	209.28	184.32	143.18	142.25	144.64	21.01	17.75	11.15	15.72	17.06	18.05	13.22	15.70	17.02	50.32	64.18	55.95	63.34	57.45	68.25	63.09	63.20	63.09	393.00	391.00	331.00	371.00	207.00	258.00	255.00
MSTRG.96898	7.48	10.08	7.34	7.83	5.93	9.17	7.64	9.72	10.63	4.60	8.46	8.94	3.47	3.55	3.78	5.32	2.71	5.71	4.21	3.84	4.11	3.88	5.03	6.31	2.70	3.64	3.60	3.04	2.68	3.00	2.23	2.34	2.76	2.25	2.99	1.86	1.60	1.65	1.45	3.14	3.14	2.22	110.80	150.31	96.42	120.54	70.89	109.76	122.90
MSTRG.97305	20.86	23.88	24.23	30.65	35.06	34.64	22.13	22.52	18.75	19.14	18.57	19.77	21.61	20.58	15.88	18.14	18.02	18.35	17.21	11.17	13.87	12.75	15.44	21.54	19.09	19.62	10.86	17.73	17.92	14.90	15.58	15.47	16.10	12.11	12.99	15.92	11.66	12.39	10.88	11.04	16.59	17.67	250.00	296.00	264.00	405.01	326.00	340.00	305.00
MSTRG.97419	2.14	1.37	3.48	7.23	4.31	5.32	4.74	3.70	3.07	0.46	1.26	1.25	1.95	1.28	0.94	0.75	1.63	1.44	1.26	1.31	2.26	1.04	2.57	2.38	1.11	0.16	0.00	0.25	0.00	0.52	0.37	0.27	0.69	0.00	0.18	0.60	0.89	0.44	0.00	0.56	0.27	0.90	25.32	16.75	37.49	94.43	39.54	51.54	64.53
MSTRG.97438	2.06	0.93	0.83	1.03	1.27	0.74	1.77	1.09	1.38	1.95	1.73	1.60	2.28	3.91	1.98	2.91	1.84	3.46	3.40	3.66	3.77	2.42	2.22	2.87	4.09	2.94	6.53	2.97	3.27	3.90	3.69	1.96	2.65	5.33	4.68	3.88	10.50	10.62	9.90	10.03	7.53	7.76	71.00	33.00	26.00	39.00	34.00	21.00	70.00
MSTRG.97626	4.88	5.44	4.68	6.10	5.20	6.53	4.47	4.73	4.84	0.66	0.87	1.19	0.62	0.61	0.42	0.79	0.52	0.29	0.55	0.78	0.89	1.60	1.11	2.41	7.09	6.51	7.98	3.91	6.12	5.85	4.26	5.28	4.72	2.08	1.39	1.74	1.25	0.73	0.86	1.68	1.10	1.01	157.02	181.08	136.99	216.65	129.85	172.22	165.64
MSTRG.97639	4.02	7.42	4.63	8.25	11.15	10.32	11.52	9.85	10.40	3.75	3.42	4.22	2.97	2.07	1.30	2.55	1.36	1.30	3.01	3.01	1.58	1.78	3.13	4.67	3.82	5.21	6.53	7.56	8.13	6.49	6.79	7.48	10.11	2.02	2.52	2.75	1.01	0.79	1.44	1.50	1.98	1.46	38.22	73.00	40.00	86.50	82.32	80.42	126.00
MSTRG.97702	2.42	2.57	3.04	3.33	6.40	4.53	1.50	1.88	1.70	1.90	1.93	3.02	2.64	1.98	3.20	2.55	2.54	1.89	1.34	1.72	1.72	2.12	1.85	2.21	0.30	0.11	0.00	0.00	0.00	0.03	0.00	0.00	0.00	0.03	0.00	0.00	0.04	0.00	0.00	0.00	0.00	0.00	79.20	87.27	90.56	120.21	162.87	121.58	56.61
MSTRG.97948	1.50	1.79	2.85	3.11	3.43	3.68	1.71	2.28	2.03	2.63	3.45	2.00	1.35	1.91	1.48	1.38	1.09	1.84	0.95	0.91	1.31	1.08	1.61	1.15	0.45	1.48	0.14	0.90	1.18	0.77	1.45	1.70	1.20	0.82	1.74	1.64	0.00	0.00	0.32	0.08	0.00	0.43	21.45	26.50	37.00	49.00	38.00	43.00	28.00
MSTRG.97949	2.01	2.77	1.76	2.72	4.45	2.60	2.51	2.46	2.22	1.86	1.71	2.34	1.52	1.67	1.30	1.72	2.11	2.30	1.20	1.53	1.31	1.52	1.28	1.32	0.92	1.23	0.52	1.60	1.22	0.88	1.25	2.16	1.75	1.01	1.15	1.31	0.47	0.57	0.35	0.42	0.20	0.27	46.06	65.65	36.64	68.69	78.90	48.79	66.00
MSTRG.97988	13.07	16.10	13.20	11.37	11.32	12.17	9.61	11.90	10.12	14.30	14.27	14.05	24.46	20.85	31.13	23.64	23.16	28.57	17.62	19.64	18.57	25.98	19.83	26.48	18.11	20.95	16.99	17.96	17.29	16.77	14.20	15.80	15.17	20.08	19.27	17.11	19.94	21.80	18.89	23.25	20.76	21.48	461.19	588.00	423.52	442.56	310.01	351.87	389.84
MSTRG.98110	4.98	4.77	4.78	8.04	6.99	5.38	4.30	3.44	3.60	4.03	4.08	3.86	2.19	1.96	2.02	2.97	2.20	2.75	2.11	1.82	1.65	1.83	2.78	2.32	0.15	0.13	0.05	0.08	0.25	0.05	0.08	0.00	0.04	0.05	0.00	0.14	0.15	0.05	0.00	0.20	0.10	0.12	110.94	110.05	96.93	197.44	120.90	98.23	110.23
MSTRG.9817	14.56	14.67	13.21	13.38	11.74	13.70	20.33	16.28	17.26	9.19	5.65	7.67	9.73	8.96	12.45	7.71	7.38	7.39	6.51	6.92	7.22	6.00	7.88	7.87	9.69	13.57	10.87	14.18	13.23	14.85	13.48	15.81	17.55	5.98	8.23	9.84	7.26	5.67	6.16	7.69	8.69	6.46	129.19	134.64	106.53	130.97	80.85	99.60	207.48
MSTRG.98402	1.41	1.94	0.93	2.89	3.08	2.14	2.67	2.51	2.89	0.85	0.88	0.51	0.87	1.74	0.97	0.32	0.39	0.46	0.61	1.50	2.28	0.98	0.51	0.72	2.24	2.67	1.76	4.70	4.22	3.44	5.09	4.68	4.38	2.03	1.72	1.48	1.22	1.73	1.45	2.63	2.90	1.76	37.80	53.87	22.77	85.58	64.00	47.00	82.25
MSTRG.98571	7.82	10.10	6.65	10.59	10.14	11.59	11.20	9.70	11.13	2.14	2.64	1.56	2.57	4.91	3.37	2.86	3.07	1.23	1.90	2.79	1.44	2.11	2.12	4.01	2.34	3.24	1.79	3.35	3.69	3.38	3.50	3.56	3.12	1.78	2.44	3.95	1.96	0.74	1.65	0.88	1.75	1.12	95.58	128.04	71.01	144.74	95.06	113.17	159.02
MSTRG.98608	20.08	25.81	26.83	34.05	28.13	32.00	33.68	23.76	31.29	23.40	24.39	25.83	12.13	13.77	12.12	12.08	13.63	14.31	11.62	13.83	10.02	13.08	19.47	16.61	17.67	19.64	17.50	22.79	20.94	17.55	22.13	24.65	27.81	17.15	19.30	21.31	8.77	9.23	11.91	10.14	12.11	12.77	210.73	280.25	255.95	393.99	229.02	275.06	406.37
MSTRG.98972	0.48	0.57	0.15	0.44	0.32	0.37	0.30	0.38	0.31	1.54	1.58	2.04	2.53	3.75	2.86	2.89	2.73	3.49	1.73	3.27	2.39	3.17	2.02	1.94	0.39	0.32	0.25	0.30	0.31	0.16	0.51	0.25	0.29	1.27	1.00	0.80	1.87	1.41	2.24	0.99	1.77	1.34	19.45	23.86	5.65	19.50	10.02	12.29	13.68
MSTRG.99005	0.64	0.52	0.28	0.13	0.42	0.12	0.59	0.50	0.24	2.08	2.23	2.46	5.14	6.03	3.11	3.10	2.02	2.98	3.71	5.87	7.89	2.41	1.16	1.15	0.61	0.61	0.33	1.06	0.23	0.58	0.54	1.57	0.73	1.49	1.29	1.00	1.32	1.09	1.62	1.12	1.76	1.02	18.26	15.44	7.22	4.24	9.39	2.84	19.32
MSTRG.99044	3.02	1.52	5.19	3.27	4.28	3.53	2.10	2.21	2.93	6.91	7.00	6.48	9.32	13.86	7.13	7.33	8.83	8.46	7.08	7.92	11.43	6.16	6.49	6.38	2.41	1.97	2.00	0.68	0.88	0.89	0.60	0.72	0.68	3.58	5.12	5.57	6.20	5.66	6.26	4.54	5.52	3.53	91.28	47.50	142.43	108.95	100.14	87.29	73.07
MSTRG.9907	8.68	9.39	12.07	13.05	14.55	11.76	7.65	9.02	8.76	9.51	8.59	7.18	4.98	4.29	4.19	4.66	4.05	4.74	3.75	3.86	3.67	4.37	4.92	3.87	7.03	9.09	7.75	9.01	8.39	8.16	11.24	10.06	10.06	7.26	5.03	4.77	6.88	6.50	7.72	6.65	6.01	5.01	313.44	350.76	396.23	519.64	407.61	347.79	317.73
MSTRG.99337	1.14	2.02	0.00	2.81	2.30	2.84	0.00	2.08	0.00	2.14	1.23	2.25	1.57	0.44	0.95	1.82	0.81	0.49	1.59	0.65	1.78	1.09	0.85	0.49	1.44	1.64	0.39	2.47	2.37	1.43	3.26	3.69	4.16	1.22	2.83	2.76	0.49	0.95	0.00	0.53	0.72	0.19	28.16	51.45	0.00	76.34	43.89	57.33	0.00
MSTRG.99554	3.93	3.37	4.59	3.75	5.04	4.40	1.58	1.58	2.41	4.35	5.27	5.27	2.68	2.50	1.36	2.84	3.22	2.51	2.00	1.95	1.68	2.32	2.93	2.05	1.86	3.04	1.04	2.26	1.73	2.64	2.16	2.51	2.86	2.21	2.23	1.86	2.00	1.47	1.36	1.24	0.87	1.34	91.00	80.88	96.78	95.77	90.65	83.55	42.12
MSTRG.99638	6.32	9.98	3.35	3.76	3.48	3.82	3.28	2.48	2.84	6.93	7.49	7.76	6.11	9.92	4.97	5.80	5.50	7.92	6.43	8.01	6.89	10.10	7.61	10.20	3.39	5.46	3.22	2.02	2.97	3.58	1.63	1.59	2.60	7.01	6.04	6.30	3.85	6.40	3.51	4.56	4.47	5.66	57.41	93.77	27.66	37.70	24.55	28.45	34.27
MSTRG.99906	1.25	0.96	1.09	1.08	0.43	1.13	0.63	0.00	0.65	2.43	3.05	3.63	7.05	4.97	14.37	6.31	2.99	2.25	5.31	4.12	3.71	4.79	4.45	3.26	0.43	0.42	0.94	0.23	0.56	0.60	0.25	0.11	0.94	5.50	4.72	4.47	3.90	3.13	3.34	1.85	2.43	2.59	19.00	15.00	15.00	18.00	5.00	14.00	11.00
oil_tea_GLEAN_10000021	0.33	0.38	1.39	0.39	0.36	0.21	0.66	0.30	0.13	1.17	0.43	1.01	4.61	1.55	7.81	6.83	3.08	4.00	4.39	4.18	2.10	2.58	3.43	1.99	0.53	0.57	0.38	0.17	0.26	0.06	0.24	0.26	0.07	1.63	2.52	2.38	1.47	1.39	0.75	0.55	1.86	1.22	5.84	7.06	22.48	7.53	5.00	3.04	13.37
oil_tea_GLEAN_10000060	0.00	0.29	0.23	0.00	0.00	0.28	0.16	0.16	0.61	0.44	0.65	0.00	2.16	1.73	1.01	1.33	0.00	1.56	1.11	1.57	1.45	0.90	0.92	0.46	0.26	0.22	0.80	0.13	0.33	0.05	0.00	0.00	0.00	0.12	0.11	0.35	0.42	1.70	0.00	0.93	1.24	1.09	0.00	7.75	5.45	0.00	0.00	5.91	4.84
oil_tea_GLEAN_10000103	0.01	0.05	0.00	0.10	0.04	0.00	0.07	0.08	0.00	0.02	0.24	0.20	2.09	0.87	0.35	0.48	0.45	0.82	0.52	0.90	1.59	0.68	0.87	0.22	0.00	0.00	0.00	0.00	0.04	0.00	0.02	0.04	0.02	0.07	0.08	0.05	0.13	0.09	0.21	0.09	0.33	0.07	0.33	1.25	0.00	2.73	0.78	0.00	1.90
oil_tea_GLEAN_10000186	0.35	0.14	0.18	0.11	0.00	0.08	0.07	0.59	0.09	1.42	0.43	0.35	1.02	1.10	0.39	0.38	0.56	0.42	1.33	2.00	1.92	0.80	0.56	0.77	0.65	0.28	2.15	0.89	0.35	0.40	0.53	0.82	0.65	1.04	1.80	1.28	1.65	1.12	1.00	0.84	1.46	1.18	3.40	1.40	1.60	1.20	0.00	0.60	0.80
oil_tea_GLEAN_10000192	0.35	0.14	0.18	0.11	0.00	0.08	0.07	0.59	0.09	1.42	0.43	0.35	1.02	1.10	0.39	0.38	0.56	0.42	1.33	2.00	1.92	0.80	0.56	0.77	0.65	0.28	2.15	0.89	0.35	0.40	0.53	0.82	0.65	1.04	1.80	1.28	1.65	1.12	1.00	0.84	1.46	1.18	3.40	1.40	1.60	1.20	0.00	0.60	0.80
oil_tea_GLEAN_10000329	1.61	1.42	1.36	0.00	0.67	0.41	0.72	0.77	0.97	6.42	3.59	1.22	3.27	1.20	3.56	2.12	1.88	1.56	1.64	2.50	4.09	3.00	2.55	2.77	5.88	5.73	5.01	2.99	4.23	5.37	5.11	5.27	7.89	11.36	13.11	12.13	10.60	11.39	10.37	11.56	9.04	8.28	24.57	22.45	18.82	0.00	7.89	5.10	12.68
oil_tea_GLEAN_10000404	4.34	4.24	3.00	4.64	3.45	4.81	4.87	3.67	3.63	6.83	6.85	6.71	10.36	10.24	7.21	8.91	8.15	7.76	8.02	9.57	8.08	5.80	6.79	6.85	3.38	4.51	3.39	4.29	4.59	4.15	4.58	4.64	4.97	7.46	6.72	5.62	7.01	5.90	6.56	4.60	4.55	5.00	83.56	84.40	52.50	98.58	51.52	75.77	107.88
oil_tea_GLEAN_10000419	1.44	3.15	2.82	2.64	1.71	1.37	2.16	1.05	2.17	3.10	3.64	2.09	2.01	3.72	2.12	2.02	1.76	3.90	4.04	3.04	6.22	3.53	4.37	4.94	2.49	3.32	6.15	1.37	2.09	2.17	1.57	2.34	2.97	3.68	3.34	1.55	0.00	0.51	2.83	6.65	2.90	2.07	26.68	60.26	47.41	53.98	24.51	20.84	45.99
oil_tea_GLEAN_10000421	29.13	28.15	26.58	20.69	28.77	26.95	28.04	30.84	29.77	80.32	62.12	62.44	91.84	110.13	88.88	68.74	71.63	84.93	86.92	93.39	74.29	65.52	61.79	56.42	62.31	40.62	34.41	43.74	45.10	49.94	53.99	44.72	50.33	71.45	82.85	74.35	99.31	105.32	114.59	90.09	99.47	107.14	313.29	313.20	259.93	245.38	240.07	237.44	346.77
oil_tea_GLEAN_10000439	0.08	0.00	0.00	0.17	0.02	0.00	0.00	0.08	0.17	0.75	0.12	0.19	0.42	0.78	0.58	0.30	0.10	0.15	0.25	1.11	2.04	0.36	0.23	0.19	0.06	0.12	0.24	0.10	0.00	0.16	0.17	0.11	0.13	0.08	0.12	0.00	0.23	0.00	0.07	0.24	0.00	0.23	2.00	0.00	0.00	4.80	0.33	0.00	0.00
oil_tea_GLEAN_10000519	1.18	0.72	1.11	1.50	0.76	1.37	1.32	0.87	1.23	0.68	0.54	0.94	1.07	1.39	2.11	1.70	0.83	0.71	2.34	2.36	1.80	1.44	1.52	1.61	1.23	1.24	1.45	1.64	1.61	1.41	0.90	2.13	1.57	1.58	1.20	0.55	1.47	1.59	1.26	1.92	1.28	1.50	38.31	24.16	32.66	53.64	19.05	36.25	49.28
oil_tea_GLEAN_10000583	10.80	11.73	10.40	9.99	9.44	7.45	16.15	18.38	18.04	55.19	31.76	37.78	100.92	107.85	123.19	71.38	66.91	87.74	109.76	149.64	122.25	85.89	79.69	90.89	15.85	21.55	21.73	35.81	24.09	22.82	44.55	43.96	30.81	27.27	29.91	23.61	84.30	68.51	95.09	94.67	107.82	65.37	84.35	94.80	73.83	86.03	57.19	47.64	145.04
oil_tea_GLEAN_10000647	0.37	0.26	0.42	0.14	0.27	0.22	0.52	0.29	0.31	0.59	0.39	0.25	1.04	0.99	1.04	0.74	0.44	0.90	0.94	1.03	0.92	0.95	0.63	0.88	0.31	0.27	0.29	0.32	0.57	0.36	0.42	0.59	0.57	0.31	0.29	0.21	0.56	0.59	0.34	0.15	0.40	0.34	15.30	11.15	15.71	6.13	8.60	7.47	24.59
oil_tea_GLEAN_10000677	2.22	1.96	1.28	1.35	1.56	1.71	4.36	5.14	3.08	2.06	1.86	2.34	1.13	0.10	1.95	1.72	0.81	1.76	2.01	1.52	0.88	4.14	3.59	3.17	6.15	7.85	5.66	5.54	6.48	5.83	7.92	7.83	5.84	3.30	3.08	4.65	6.21	2.57	5.68	6.24	4.84	3.67	38.66	35.44	20.30	25.87	21.08	24.39	87.48
oil_tea_GLEAN_10000734	1.12	1.19	1.38	1.45	1.58	1.36	2.03	1.91	1.31	0.95	0.95	0.72	4.90	4.12	7.82	3.78	1.56	3.45	3.52	3.86	7.41	3.52	4.39	2.26	0.27	0.42	0.33	0.40	0.24	0.12	0.11	0.42	0.37	0.08	0.07	0.18	0.23	0.24	0.00	0.00	0.00	0.09	19.83	21.86	22.19	28.28	21.72	19.78	41.29
oil_tea_GLEAN_10000762	4.15	2.98	4.88	1.55	1.76	1.51	8.34	4.46	7.35	2.25	2.05	1.71	5.95	9.48	5.58	8.17	6.65	6.18	7.54	9.04	7.32	4.23	5.15	5.22	2.84	0.90	7.91	2.53	1.82	2.05	2.27	1.76	2.44	0.94	1.59	1.95	9.26	7.32	9.00	9.41	10.21	11.01	50.50	37.49	54.05	20.83	16.59	15.04	116.75
oil_tea_GLEAN_10000845	5.19	4.94	4.91	4.08	4.64	3.91	5.71	5.81	7.59	5.80	3.20	3.98	10.92	12.35	12.95	8.88	7.83	10.31	10.85	9.12	10.87	9.73	7.84	11.31	1.87	3.04	2.22	5.99	4.02	2.16	4.27	4.91	4.16	2.25	3.65	2.17	5.80	3.00	5.43	2.44	5.14	3.66	105.73	104.13	90.91	91.65	73.35	65.19	133.88
oil_tea_GLEAN_10000980	3.34	2.96	4.46	1.39	1.40	1.59	1.12	1.60	1.20	2.42	2.62	1.91	0.31	0.57	0.40	1.80	1.06	1.88	0.83	0.33	1.28	1.66	0.98	2.91	4.71	2.45	4.69	1.35	0.11	0.60	0.85	1.03	1.27	4.02	4.41	4.07	3.24	3.68	1.43	3.03	2.07	2.45	42.81	39.31	51.96	19.58	13.92	16.65	16.44
oil_tea_GLEAN_10001003	3.21	2.53	3.40	4.06	3.17	4.50	5.32	4.77	6.35	1.48	1.06	2.28	0.95	0.65	1.25	3.21	2.07	1.90	0.71	1.57	0.75	1.36	2.06	1.35	4.37	3.71	9.56	3.08	1.88	1.88	2.18	2.74	3.33	1.96	1.07	2.01	2.50	2.75	3.20	4.68	5.90	4.66	72.95	59.63	70.22	101.77	55.99	83.75	139.12
oil_tea_GLEAN_10001005	9.78	10.14	13.63	16.43	17.57	16.24	10.06	14.11	10.28	9.87	10.47	11.14	8.51	6.40	6.47	6.79	10.42	7.58	7.93	7.96	7.64	5.79	8.71	7.93	10.59	8.13	11.59	7.93	10.25	8.74	6.85	8.82	9.69	8.42	8.33	8.82	7.49	7.86	5.52	6.28	6.08	6.12	158.04	169.56	200.25	292.68	220.31	214.99	187.00
oil_tea_GLEAN_10001014	3.81	2.67	1.97	4.49	4.45	5.23	3.85	3.52	2.25	0.00	0.54	0.56	0.12	0.27	0.33	0.00	0.46	0.00	0.36	0.00	0.22	0.27	0.59	1.46	5.18	2.53	7.54	3.32	5.41	3.16	2.34	2.69	3.97	0.57	0.24	1.04	0.26	0.19	0.31	0.50	0.69	0.64	21.53	15.63	10.12	27.96	19.48	24.20	25.01
oil_tea_GLEAN_10001050	14.13	15.00	14.89	12.23	12.31	15.12	23.75	19.59	19.34	29.28	21.25	20.14	27.17	29.84	32.99	17.06	23.42	23.15	36.72	29.71	32.67	25.55	24.30	18.60	14.81	16.56	19.47	13.33	12.92	13.00	15.89	11.58	13.87	21.13	18.96	22.94	33.18	36.44	30.97	24.54	31.04	30.56	122.10	134.15	117.02	116.61	82.57	107.02	236.07
oil_tea_GLEAN_10001081	23.87	22.42	25.27	30.47	28.12	28.78	24.54	19.84	22.89	8.71	8.86	7.97	9.53	11.54	6.43	11.51	11.04	10.27	9.61	12.18	14.08	9.00	9.53	9.83	17.04	11.56	21.96	13.83	18.88	12.85	11.08	14.79	15.84	5.21	7.47	8.49	7.88	6.36	7.95	7.55	9.86	6.73	1058.57	1028.58	1019.03	1490.34	967.55	1045.58	1251.61
oil_tea_GLEAN_10001116	6.30	12.62	6.62	20.49	11.15	16.34	5.88	8.88	10.26	7.00	5.65	7.89	4.63	10.62	6.25	9.48	12.54	9.58	3.47	6.66	9.89	9.30	6.48	7.35	1.19	2.52	0.00	3.06	1.24	5.19	3.91	6.67	3.22	1.20	0.25	4.25	0.00	2.65	2.97	3.32	0.00	0.00	77.07	159.67	73.65	276.33	105.77	163.65	82.74
oil_tea_GLEAN_10001180	2.28	2.29	3.01	2.08	2.69	1.55	1.74	2.18	2.13	1.65	1.85	1.97	1.67	0.65	1.78	1.29	1.79	2.49	0.95	0.98	0.64	0.56	1.32	1.18	9.81	4.91	12.37	5.83	3.66	3.74	4.77	7.20	5.46	6.95	4.89	4.71	15.23	8.46	14.39	15.78	10.31	7.93	114.27	118.95	137.43	114.90	104.47	63.55	100.43
oil_tea_GLEAN_10001203	7.00	1.69	2.11	1.04	2.20	3.55	0.13	2.39	1.26	6.84	2.20	4.77	7.10	3.17	0.42	3.68	3.90	11.51	11.05	7.07	8.29	5.66	8.44	9.48	5.29	5.93	4.14	2.37	2.97	4.06	5.51	2.26	5.53	5.54	6.72	6.68	3.75	7.69	8.21	5.08	9.71	7.06	104.79	26.23	28.72	17.13	25.54	43.61	2.31
oil_tea_GLEAN_10001249	0.67	0.27	0.63	0.41	0.65	0.00	1.13	0.63	0.68	0.70	0.53	0.45	16.30	6.95	22.16	5.67	2.64	3.76	2.50	1.40	2.24	1.74	0.86	0.90	0.77	0.21	0.27	0.25	0.29	0.52	0.11	0.00	0.44	0.85	0.00	0.54	0.76	1.76	2.55	1.64	2.83	1.39	15.81	6.46	13.55	10.54	11.89	0.00	30.40
oil_tea_GLEAN_10001287	0.52	0.40	0.40	0.48	0.72	0.30	0.59	0.69	0.95	0.40	0.57	0.88	1.60	1.14	1.04	1.22	1.53	1.18	1.35	1.49	1.39	0.72	1.27	0.80	0.78	0.47	0.38	0.05	0.46	0.89	0.30	0.46	0.16	0.41	0.67	0.40	0.57	0.34	0.46	0.42	0.39	0.41	21.94	17.80	15.47	22.59	23.60	10.59	28.65
oil_tea_GLEAN_10001338	0.56	0.68	0.11	0.24	0.09	0.18	0.20	0.06	0.34	0.40	0.39	0.13	3.81	1.98	6.92	2.91	1.08	1.10	0.83	1.09	0.56	0.69	1.09	0.66	1.00	0.31	0.47	0.46	0.20	0.21	0.28	0.10	0.26	0.36	0.07	0.32	0.33	0.66	0.79	0.43	1.02	0.55	14.61	18.23	2.66	6.96	1.79	3.86	6.10
oil_tea_GLEAN_10001387	2.68	2.09	2.03	1.11	1.42	1.62	1.29	1.22	1.72	4.64	3.58	3.23	3.21	5.92	4.00	4.30	2.92	2.95	4.51	5.17	4.27	3.22	3.72	2.37	6.43	3.14	7.35	5.25	5.16	4.32	4.59	5.11	4.16	7.01	7.52	6.58	10.80	14.19	14.69	9.64	12.51	10.62	62.08	50.14	42.82	28.46	25.52	30.73	34.30
oil_tea_GLEAN_10001393	1.81	1.55	1.82	0.95	0.83	1.09	0.88	0.86	0.86	28.39	22.78	23.89	29.74	33.79	31.04	27.68	25.30	24.96	29.26	27.88	26.84	21.21	22.03	14.83	2.14	0.81	2.22	0.39	0.69	0.84	0.45	0.32	0.48	7.47	8.50	6.60	24.38	25.81	28.60	15.66	16.31	15.69	40.95	36.22	37.31	23.72	14.49	20.16	22.79
oil_tea_GLEAN_10001510	4.63	5.39	3.05	3.46	3.96	2.81	12.23	14.65	8.51	2.64	3.16	1.59	1.10	0.90	1.63	0.38	0.83	0.96	2.20	0.45	1.42	1.16	2.85	2.02	42.91	40.68	58.05	49.09	44.31	45.84	38.53	49.90	34.49	44.22	30.77	44.09	23.59	23.59	17.26	23.49	27.92	21.09	95.33	114.81	57.06	78.62	63.24	47.44	289.34
oil_tea_GLEAN_10001585	5.95	6.78	5.96	5.12	6.00	4.51	9.63	8.51	8.76	11.48	12.86	13.59	17.10	20.70	19.27	20.67	19.89	19.10	24.73	25.42	18.71	20.93	20.21	25.01	4.85	3.64	4.13	3.59	2.93	2.39	3.37	5.46	4.87	6.27	7.18	6.83	12.69	10.98	12.49	11.73	15.35	11.76	225.59	265.98	205.53	214.09	176.41	140.11	419.68
oil_tea_GLEAN_10001657	0.33	0.11	0.36	0.30	0.17	0.00	0.21	0.06	0.26	0.15	0.33	0.24	2.41	1.03	3.91	1.34	0.96	0.95	0.18	0.77	0.67	1.67	1.47	0.36	0.00	0.00	0.00	0.00	0.04	0.00	0.00	0.00	0.14	0.00	0.24	0.16	0.60	0.39	0.90	0.73	0.65	0.64	8.46	2.87	8.58	8.56	3.44	0.00	6.36
oil_tea_GLEAN_10001674	9.25	10.30	11.69	9.00	9.92	10.91	10.43	13.20	9.30	8.52	6.40	8.65	8.57	6.77	12.06	7.89	7.36	8.19	5.72	3.74	5.21	9.24	8.06	7.36	8.18	10.90	6.86	9.93	11.83	10.86	12.74	12.30	10.24	12.79	10.10	11.21	6.78	8.04	7.55	9.54	7.18	9.29	154.06	177.34	176.94	165.21	128.17	148.83	199.70
oil_tea_GLEAN_10001683	0.80	0.16	0.27	0.00	0.00	0.00	0.36	0.08	0.21	0.36	0.42	0.00	1.38	0.25	0.31	0.84	0.59	0.13	1.32	0.90	0.00	1.96	1.16	0.86	0.09	0.43	0.51	0.16	0.00	0.33	0.23	0.21	0.39	1.93	0.76	1.26	2.26	2.66	0.85	2.01	1.30	2.47	9.73	2.00	3.00	0.00	0.00	0.00	5.00
oil_tea_GLEAN_10001719	2.82	3.51	3.45	3.60	3.79	3.96	2.60	3.12	3.75	1.26	1.31	1.34	2.01	0.74	2.18	2.77	2.60	1.47	1.33	1.27	2.06	1.69	1.20	1.76	0.76	0.95	0.96	1.31	0.00	0.95	1.74	1.37	1.19	0.47	0.31	0.32	1.26	0.52	1.10	0.57	0.63	0.25	46.21	59.59	51.47	65.07	48.21	53.22	48.96
oil_tea_GLEAN_10001793	1.25	1.47	1.75	2.52	2.09	1.79	1.72	1.40	1.70	2.00	0.97	2.12	1.35	1.49	1.24	0.96	0.46	1.05	0.65	1.53	0.99	0.77	1.05	0.89	3.78	6.46	4.79	7.52	6.18	7.19	5.20	8.42	5.98	6.24	6.15	6.59	4.66	3.40	4.65	4.26	3.36	3.04	37.18	45.19	47.29	82.84	48.18	43.73	58.78
oil_tea_GLEAN_10001866	2.17	0.85	1.08	0.17	0.24	0.80	0.15	1.29	0.28	1.13	0.45	0.18	0.88	0.15	0.87	0.40	0.59	0.17	0.20	0.16	0.16	0.19	0.00	0.16	9.64	9.92	11.82	9.57	10.08	9.15	10.95	10.72	11.09	8.25	8.80	7.67	8.36	8.92	10.36	10.50	8.03	9.08	118.88	48.15	53.57	10.00	10.20	35.73	9.53
oil_tea_GLEAN_10002040	2.71	5.93	3.94	2.65	5.24	1.79	1.62	1.07	0.00	0.00	0.00	0.00	0.00	0.00	2.03	2.66	0.27	0.00	6.23	0.00	5.07	0.00	0.00	0.00	0.00	0.00	0.00	1.62	0.68	0.00	0.10	0.00	3.20	2.63	0.00	0.00	2.54	3.69	3.12	0.65	3.67	0.75	42.65	96.46	56.24	45.97	63.92	23.00	29.22
oil_tea_GLEAN_10002064	1.76	1.85	1.47	2.02	2.13	2.11	3.69	3.26	3.05	0.51	1.05	0.85	1.15	0.74	0.92	1.09	0.56	0.78	0.61	0.35	0.69	1.27	0.87	1.16	3.34	1.89	6.58	2.08	1.80	1.22	1.56	3.16	2.62	1.68	0.98	0.71	2.90	1.89	3.31	4.81	4.88	4.13	39.53	42.89	30.01	49.93	37.16	38.85	95.29
oil_tea_GLEAN_10002072	0.06	0.62	0.48	1.31	1.21	0.65	0.65	0.23	0.29	1.46	1.10	2.37	0.30	0.00	0.06	0.00	0.00	0.36	0.08	0.12	0.18	0.00	0.24	0.00	0.48	0.30	0.58	1.30	1.44	1.19	0.53	3.21	2.60	10.71	9.38	8.95	0.41	0.73	0.30	1.23	1.29	1.42	2.38	25.15	17.31	57.09	37.13	21.00	29.58
oil_tea_GLEAN_10002073	1.11	1.08	0.00	0.48	0.00	0.52	1.10	0.63	1.64	0.69	0.66	0.64	5.14	2.73	2.84	0.38	1.32	3.11	1.55	3.79	4.15	0.78	0.89	0.96	0.53	1.71	2.23	2.52	0.97	1.30	1.32	2.64	4.16	1.43	1.11	0.99	2.05	0.96	3.01	2.59	3.16	1.03	45.45	45.81	0.00	21.83	0.00	17.37	52.15
oil_tea_GLEAN_10002086	0.67	0.30	0.47	0.51	0.55	0.78	0.21	0.62	0.19	1.94	0.78	0.84	2.70	1.78	2.86	1.99	1.78	2.06	1.56	2.47	1.83	1.64	1.83	0.96	3.03	3.35	3.17	1.71	1.64	2.19	1.98	2.23	1.93	6.93	6.12	4.66	7.51	8.62	8.12	7.45	5.25	6.55	19.20	8.82	12.34	16.13	12.25	18.36	6.98
oil_tea_GLEAN_10002113	2.51	3.78	1.93	4.26	4.06	4.33	4.05	4.18	4.77	4.04	3.07	2.81	8.53	10.31	5.56	5.25	4.46	4.74	6.35	8.08	7.97	3.96	5.07	4.56	3.50	6.18	2.65	9.06	6.64	7.54	9.73	11.00	9.93	3.45	4.98	3.79	2.98	3.79	4.79	2.93	4.09	2.09	76.85	119.73	53.64	143.76	96.38	108.57	142.65
oil_tea_GLEAN_10002121	224.00	149.62	225.10	234.15	241.15	260.42	585.55	342.80	615.13	62.51	69.91	70.87	88.38	93.95	77.47	75.82	91.51	92.48	60.70	69.09	63.36	89.06	75.05	76.19	194.99	192.78	971.50	179.36	153.51	159.96	145.14	180.01	196.59	195.50	176.76	188.38	706.94	837.73	581.21	628.18	654.23	780.35	3960.13	2736.82	3618.42	4565.51	3308.16	3771.24	11904.98
oil_tea_GLEAN_10002140	0.00	0.00	0.09	0.00	0.00	0.00	0.22	0.18	0.00	0.14	0.32	0.12	1.38	1.20	4.80	1.13	0.72	2.03	1.13	1.90	3.35	0.54	1.31	0.51	0.00	0.00	0.00	0.00	0.00	0.06	0.00	0.03	0.00	0.00	0.00	0.00	0.14	0.14	0.93	0.46	0.82	0.30	0.00	0.00	0.67	0.00	0.00	0.00	1.97
oil_tea_GLEAN_10002148	0.61	1.34	0.21	0.52	0.00	0.31	0.26	0.41	0.49	0.55	0.65	0.74	16.52	8.52	32.54	8.96	3.75	5.93	6.98	12.04	8.79	2.82	3.75	1.39	0.00	0.00	0.00	0.00	0.05	0.00	0.00	0.05	0.00	0.03	0.04	0.00	0.31	0.69	0.50	0.14	0.38	0.00	4.80	11.00	1.50	4.50	0.00	2.00	2.33
oil_tea_GLEAN_10002247	2.21	1.60	0.24	1.85	0.72	1.49	4.50	3.54	2.93	1.01	1.83	0.90	1.70	2.72	1.45	1.62	1.30	0.64	2.06	2.77	4.12	3.72	4.93	4.84	0.00	0.00	3.58	0.00	0.00	0.00	0.00	0.00	0.00	0.00	0.00	0.00	0.00	2.39	2.20	2.13	4.70	2.21	81.00	60.52	7.86	74.82	20.35	44.78	189.34
oil_tea_GLEAN_10002255	2.47	2.28	0.66	2.20	2.22	1.89	2.60	1.44	1.22	3.32	6.47	2.60	0.93	2.17	0.82	1.42	1.93	6.95	3.07	6.28	5.61	2.44	3.84	3.63	5.85	4.95	2.57	6.24	4.21	5.66	3.74	4.29	3.75	4.63	6.65	4.07	4.91	5.39	4.70	4.66	3.92	3.43	46.88	44.82	11.36	46.15	32.81	29.36	56.78
oil_tea_GLEAN_10002499	5.66	16.92	8.84	28.66	21.46	28.21	19.35	8.65	9.95	28.17	38.02	44.43	15.86	12.66	13.38	20.08	21.50	19.20	4.57	7.81	2.78	9.24	7.60	3.48	2.81	2.58	3.45	6.32	8.35	7.82	3.54	17.63	19.18	80.80	63.48	73.78	4.63	4.72	2.46	6.19	7.67	10.85	80.01	247.61	113.66	447.07	235.48	326.76	314.79
oil_tea_GLEAN_10002505	7.00	9.66	7.13	7.22	4.52	4.35	5.71	6.62	8.08	30.36	34.61	34.16	39.18	44.66	36.61	30.41	31.93	29.69	47.27	44.27	52.50	33.37	37.84	28.25	11.69	8.71	11.27	8.44	9.98	8.18	7.91	11.58	12.64	19.54	21.52	21.64	24.78	25.89	26.09	14.93	20.19	11.34	121.02	172.79	112.02	137.74	60.59	61.60	113.43
oil_tea_GLEAN_10002651	5.02	5.80	4.71	4.42	4.43	4.65	5.53	5.25	5.18	7.69	6.39	6.65	11.98	12.02	14.26	11.95	9.58	8.98	11.13	10.60	8.91	11.28	10.12	10.02	3.41	3.42	1.63	1.92	2.52	1.79	2.37	2.29	2.30	2.04	3.24	2.69	3.69	2.28	3.76	3.12	3.90	2.66	159.96	191.39	136.61	155.45	109.65	121.50	202.69
oil_tea_GLEAN_10002660	7.80	7.81	2.96	5.27	1.49	1.97	4.30	6.64	6.77	6.86	10.35	14.46	7.93	13.63	12.01	13.92	7.10	9.37	15.01	17.33	16.66	8.42	12.34	11.30	1.80	4.24	2.14	3.72	3.32	1.61	4.55	4.64	4.39	2.35	2.46	4.98	5.16	4.85	4.89	6.04	4.68	3.53	240.65	249.14	83.01	179.20	35.56	49.69	152.65
oil_tea_GLEAN_10002686	81.42	78.39	82.95	98.21	92.37	103.25	92.08	81.05	89.66	34.82	35.37	35.70	32.83	40.47	26.98	33.15	35.16	36.18	43.19	39.65	34.57	47.28	49.17	52.64	60.90	54.34	72.00	30.95	48.75	39.43	34.31	33.79	38.57	32.65	34.79	33.56	60.39	54.55	52.00	52.32	57.39	72.88	1315.40	1310.41	1218.52	1749.94	1157.99	1366.45	1710.87
oil_tea_GLEAN_10002837	0.00	0.00	0.09	0.00	0.00	0.00	0.33	0.41	0.37	0.00	0.00	0.09	0.77	0.12	0.20	0.40	0.10	0.00	0.36	1.58	0.56	0.25	0.12	0.00	0.00	0.00	0.00	0.00	0.00	0.00	0.00	0.00	0.00	0.00	0.00	0.00	0.00	0.00	0.00	0.00	0.00	0.00	0.00	0.00	1.04	0.00	0.00	0.00	4.91
oil_tea_GLEAN_10002902	1.19	1.44	1.63	1.10	0.48	1.07	0.89	0.86	1.07	2.62	2.00	2.20	4.00	2.40	3.23	1.24	3.03	2.66	2.76	2.21	2.28	4.82	3.35	2.68	2.82	2.56	2.18	0.45	1.96	2.41	2.47	2.00	2.49	5.44	4.89	5.55	6.05	4.97	5.04	5.49	6.12	6.15	28.80	35.82	35.65	29.22	8.90	21.18	24.79
oil_tea_GLEAN_10003144	10.78	18.55	8.51	9.26	14.49	10.58	9.33	11.96	12.05	4.21	5.69	6.14	3.64	3.49	5.61	3.88	3.95	4.40	3.88	3.34	3.22	3.78	4.55	5.21	13.82	12.65	6.77	26.45	21.80	28.99	30.53	21.04	20.97	6.76	8.34	10.34	11.44	10.22	12.19	12.87	14.62	17.02	294.97	524.98	211.59	279.29	307.65	237.11	293.42
oil_tea_GLEAN_10003197	7.28	10.44	7.29	8.34	6.44	10.04	7.61	10.83	7.15	15.66	17.43	15.24	13.56	12.14	18.07	11.95	16.02	15.71	15.60	15.18	19.99	8.67	14.60	9.62	7.43	10.46	4.22	3.95	5.39	8.27	5.09	3.52	2.80	7.68	8.78	7.44	6.03	7.13	6.88	6.36	7.21	6.85	195.64	290.13	178.01	247.15	134.30	221.02	235.00
oil_tea_GLEAN_10003321	1.04	0.71	0.89	0.21	0.27	0.33	1.66	0.71	0.93	0.31	0.38	0.53	0.67	0.64	0.97	0.74	0.47	0.87	1.00	1.47	0.73	0.96	0.67	1.11	0.05	0.12	0.05	0.05	0.00	0.11	0.08	0.09	0.00	0.00	0.00	0.00	0.08	0.13	0.00	0.16	0.16	0.15	39.26	27.92	30.64	8.76	7.86	10.11	72.29
oil_tea_GLEAN_10003344	17.22	12.48	23.54	11.82	9.09	9.91	6.57	4.89	4.68	3.42	2.93	6.93	4.54	4.05	5.51	4.60	4.83	3.54	5.99	7.10	5.72	6.36	5.64	6.11	7.72	9.41	12.04	7.78	6.80	7.09	5.56	4.40	3.22	3.82	4.72	4.21	8.19	5.74	4.71	9.62	10.52	7.44	338.17	253.63	420.49	256.12	138.52	159.40	148.34
oil_tea_GLEAN_10003448	30.43	39.10	39.03	72.32	87.00	89.99	85.99	97.17	84.26	25.43	27.61	30.23	10.57	10.06	12.47	15.79	18.66	15.78	12.25	16.53	12.22	15.84	16.22	25.22	29.78	32.05	74.45	43.90	34.64	28.56	38.83	33.45	34.69	21.67	27.04	26.89	17.81	20.15	19.24	26.18	25.23	26.06	234.60	311.92	273.60	614.94	520.50	568.36	762.43
oil_tea_GLEAN_10003471	18.56	20.46	20.06	26.49	27.95	26.32	16.35	14.51	17.04	10.51	12.08	11.97	11.39	12.68	9.46	10.69	10.66	10.20	10.15	11.32	11.75	11.54	11.77	10.92	28.68	21.11	37.50	33.64	29.02	27.76	32.59	40.05	44.85	12.42	10.55	15.96	10.09	5.75	7.17	10.53	12.40	10.52	822.08	937.91	807.84	1294.20	960.67	954.84	832.72
oil_tea_GLEAN_10003534	9.80	7.87	8.18	4.61	6.34	5.17	4.16	5.28	5.26	29.69	18.29	18.69	38.70	48.14	40.03	36.17	41.68	36.46	40.72	36.45	35.76	30.77	29.86	31.14	9.45	7.42	1.58	7.57	9.34	6.12	8.29	7.10	5.07	20.50	24.87	21.26	19.35	19.14	22.80	20.35	22.47	18.89	118.34	98.36	89.86	61.47	59.47	51.18	57.75
oil_tea_GLEAN_10003565	2.77	2.49	2.23	3.16	1.86	3.88	1.96	2.07	3.33	0.68	1.14	0.74	0.46	0.23	0.39	0.87	1.24	0.61	0.31	0.25	0.00	3.02	0.95	1.56	7.37	7.74	15.34	2.70	6.05	4.96	2.97	4.79	3.74	10.66	12.29	13.12	13.70	12.25	10.52	10.57	9.84	11.34	22.14	20.61	16.24	27.86	11.58	25.43	18.05
oil_tea_GLEAN_10003656	1.42	5.98	2.84	3.67	3.22	4.93	4.26	6.10	4.71	6.46	7.64	6.21	8.77	7.35	10.43	8.30	7.57	6.77	6.81	9.84	7.54	11.75	9.73	9.88	1.94	3.33	2.96	4.11	2.32	3.23	2.91	3.01	2.82	5.82	4.06	7.51	2.54	6.33	3.46	2.66	3.42	3.91	11.83	51.64	21.58	33.81	20.84	33.70	40.93
oil_tea_GLEAN_10003764	0.00	0.00	0.00	0.00	0.00	0.13	0.00	0.19	0.00	0.25	0.25	0.00	2.16	2.30	0.65	0.53	1.06	0.69	1.53	1.13	1.30	1.85	0.00	0.54	1.01	0.53	0.37	1.03	0.94	0.97	0.88	1.06	0.67	0.59	0.25	0.21	0.37	0.23	0.44	0.38	0.47	0.62	0.00	0.00	0.00	0.00	0.00	3.11	0.00
oil_tea_GLEAN_10003814	1.61	1.35	0.85	0.16	0.69	0.00	1.13	1.00	1.05	1.14	1.28	0.62	0.98	0.78	2.25	2.20	1.45	2.02	3.38	2.83	2.79	2.65	1.74	1.09	3.17	3.13	2.82	4.62	4.38	4.23	5.72	4.66	6.49	3.42	2.85	3.64	4.36	2.37	2.82	2.47	2.06	1.90	34.32	29.79	16.47	3.73	11.49	0.00	27.70
oil_tea_GLEAN_10003825	3.41	3.01	2.89	4.08	4.85	3.53	2.24	2.44	2.60	2.40	2.47	2.94	1.83	1.43	1.66	2.06	1.87	2.70	2.14	0.92	2.14	2.27	1.95	0.96	1.21	3.22	0.96	2.68	2.37	2.16	2.23	2.72	2.29	2.14	1.35	2.65	1.35	1.28	0.30	0.74	0.93	1.25	68.06	62.25	52.51	89.83	75.27	57.84	51.57
oil_tea_GLEAN_10003833	44.39	39.46	50.40	48.63	47.46	46.77	30.02	30.54	28.74	28.29	38.35	35.32	18.95	23.31	22.48	25.98	22.16	20.51	22.85	19.61	20.74	23.62	23.65	27.21	23.16	18.56	13.69	19.21	24.01	23.32	18.76	16.87	20.70	14.03	16.14	15.65	15.04	13.04	11.26	13.00	7.45	14.64	1190.32	1094.72	1228.78	1438.02	987.41	1027.21	925.79
oil_tea_GLEAN_10003835	1.56	0.92	2.08	3.15	2.52	3.29	2.91	2.17	1.89	0.26	0.57	0.75	0.64	0.27	0.61	0.00	0.73	0.57	0.56	0.00	0.00	0.65	1.04	0.80	1.36	0.79	0.57	1.11	0.33	0.58	0.70	1.20	0.44	0.38	0.19	1.52	1.00	0.00	0.00	0.57	0.82	1.04	36.67	22.44	44.41	81.80	45.96	63.45	78.68
oil_tea_GLEAN_10003891	0.00	0.00	0.08	0.06	0.00	0.08	0.12	0.07	0.00	0.28	0.00	0.29	3.77	4.08	5.94	1.88	0.67	2.33	1.01	1.56	1.95	2.01	1.51	0.28	0.00	0.00	0.00	0.00	0.00	0.00	0.00	0.00	0.00	0.00	0.00	0.04	0.10	0.00	0.00	0.00	0.00	0.00	0.00	0.00	1.00	1.00	0.00	1.00	2.00
oil_tea_GLEAN_10003892	3.02	8.54	4.16	8.39	9.09	9.97	8.07	4.19	3.75	12.11	16.34	16.44	7.25	8.41	6.29	6.01	6.43	8.27	2.18	4.31	2.69	2.99	2.74	2.25	2.25	1.32	2.68	2.84	2.99	2.82	1.10	6.06	7.15	26.39	18.53	24.90	1.15	1.70	0.29	1.32	2.55	2.52	65.25	191.00	81.75	200.03	152.49	176.50	200.63
oil_tea_GLEAN_10003923	8.12	1.86	8.22	4.03	6.14	5.36	5.31	6.68	8.55	19.49	14.46	8.10	11.55	14.93	14.02	8.78	10.70	15.93	16.39	14.37	12.48	10.96	17.66	14.05	24.12	14.20	31.24	11.71	15.97	8.24	9.24	8.48	8.18	18.35	12.62	9.84	25.96	31.52	35.60	29.52	35.66	29.95	61.41	14.53	56.50	33.65	36.01	33.22	46.19
oil_tea_GLEAN_10004069	0.12	0.85	0.76	2.07	1.12	2.49	1.32	1.50	1.99	0.75	0.50	1.25	1.10	0.83	0.91	0.97	0.57	0.29	0.45	1.05	0.41	0.36	0.54	0.18	0.28	0.28	0.12	0.07	0.31	0.14	0.00	0.44	0.25	0.08	0.24	0.12	0.10	0.28	0.08	0.23	0.07	0.13	2.14	15.59	12.23	40.49	15.47	36.30	27.08
oil_tea_GLEAN_10004093	1.35	2.72	2.49	3.48	2.72	2.83	4.13	2.56	2.45	2.47	2.99	3.07	1.59	1.38	1.00	2.74	2.61	1.44	0.65	0.69	0.50	1.58	1.27	0.91	1.18	2.45	1.46	3.17	2.19	2.37	2.78	6.03	4.87	6.04	4.25	4.92	1.75	1.23	0.66	1.48	1.84	1.19	29.98	62.44	50.30	85.17	46.85	51.46	105.31
oil_tea_GLEAN_10004196	37.42	34.26	40.47	39.72	28.92	29.69	64.50	40.59	63.27	37.55	43.14	43.58	75.52	80.36	80.20	56.69	59.25	66.46	56.91	65.08	70.13	56.42	64.85	76.27	0.00	13.83	6.93	7.33	8.66	16.16	18.75	12.59	13.69	7.76	7.84	19.06	12.03	0.00	32.08	0.00	14.37	14.36	257.27	243.74	253.00	301.17	154.29	167.21	510.00
oil_tea_GLEAN_10004248	24.30	31.26	28.61	48.09	48.04	49.80	52.28	52.11	51.00	12.01	15.45	12.41	5.58	4.78	4.94	8.13	8.06	7.20	8.69	5.43	5.10	10.75	10.96	13.62	13.38	13.55	5.20	11.48	12.82	11.13	13.80	16.24	13.52	6.71	10.52	5.84	4.33	5.39	2.04	7.09	5.90	7.54	595.53	792.60	637.56	1299.58	913.52	999.60	1473.37
oil_tea_GLEAN_10004282	4.30	2.48	3.87	4.06	2.31	2.18	6.52	2.82	7.15	8.60	7.35	7.43	14.61	14.77	12.02	14.98	16.76	14.53	16.62	18.30	18.84	14.62	13.00	12.77	6.51	2.76	10.30	4.54	3.55	3.17	3.84	5.34	4.22	8.16	9.23	7.45	29.20	29.41	29.98	29.18	31.27	26.99	77.00	46.07	63.00	80.27	32.08	32.00	134.38
oil_tea_GLEAN_10004300	46.63	38.80	30.88	11.77	16.66	13.35	27.63	20.89	31.03	49.39	25.67	25.98	70.08	68.90	87.32	40.40	41.93	60.33	51.41	65.15	62.15	50.08	33.23	31.79	39.36	63.56	58.95	84.53	52.45	58.07	75.93	55.46	56.42	31.21	38.08	27.76	68.26	69.76	69.32	86.07	84.49	55.78	826.60	711.64	497.80	230.22	229.20	193.92	563.30
oil_tea_GLEAN_10004449	2.06	0.79	0.99	3.50	2.97	2.62	0.34	2.65	1.12	1.03	1.65	1.34	3.16	0.95	0.00	0.32	0.00	1.16	1.23	0.32	0.00	0.08	0.00	0.00	4.65	5.28	5.72	6.86	3.86	6.83	6.51	5.78	5.58	5.72	3.52	6.99	2.76	5.18	2.63	2.30	3.30	4.77	33.82	13.43	14.70	63.24	37.82	35.16	6.49
oil_tea_GLEAN_10004683	2.08	3.89	2.22	2.02	2.01	2.33	3.44	5.49	4.90	2.64	1.89	3.02	6.03	7.75	6.22	4.52	5.72	6.97	7.06	5.46	5.95	5.45	4.66	5.22	2.68	2.31	2.37	3.66	2.59	2.16	2.77	4.21	3.39	2.97	2.98	3.68	8.49	9.10	10.47	9.02	6.50	6.93	35.10	67.78	33.95	37.48	26.23	32.15	66.64
oil_tea_GLEAN_10004891	3.32	2.65	3.45	1.96	2.22	2.89	1.91	3.04	2.73	2.63	2.77	2.73	5.72	4.57	5.45	6.44	6.42	5.78	5.68	6.75	10.45	5.03	5.98	5.37	0.77	0.40	1.04	0.52	0.25	0.40	0.85	0.43	0.48	0.35	0.59	0.59	3.25	3.09	3.05	2.34	3.78	3.03	137.79	113.67	130.20	89.57	71.42	98.11	90.93
oil_tea_GLEAN_10004953	2.03	4.85	2.03	4.12	4.55	6.08	1.34	0.37	1.21	6.83	9.56	11.55	6.19	3.70	4.59	6.37	4.14	4.61	0.91	2.81	1.33	2.22	1.87	1.93	0.90	0.96	1.14	1.17	1.91	1.89	0.15	3.62	2.91	27.54	21.61	26.68	1.36	1.45	1.23	2.31	1.74	2.05	88.33	218.85	80.54	198.07	154.04	217.26	67.20
oil_tea_GLEAN_10004973	6.48	8.24	5.68	6.17	5.41	8.58	9.85	7.66	7.71	9.42	5.82	6.60	15.16	12.99	18.80	11.13	12.27	11.61	13.00	19.64	19.26	14.87	10.70	13.17	5.38	4.34	5.26	2.38	2.09	3.36	2.51	4.19	2.74	4.94	5.33	4.34	9.50	8.21	9.71	6.93	6.50	5.33	149.00	196.01	118.67	156.42	96.47	161.56	260.30
oil_tea_GLEAN_10004975	9.51	11.00	10.78	12.50	16.34	15.64	7.24	7.60	8.27	13.91	14.44	12.49	22.52	26.48	21.20	14.43	13.35	19.61	23.59	33.08	29.89	15.69	17.64	16.43	1.88	3.94	1.93	6.85	6.52	4.71	6.57	6.47	6.89	2.08	2.16	2.45	2.54	1.08	3.31	0.74	2.33	0.94	218.62	261.58	225.22	316.76	291.41	294.51	191.26
oil_tea_GLEAN_10005082	2.33	2.50	3.88	4.51	3.13	3.86	3.79	5.79	5.27	0.99	2.44	1.40	1.71	1.16	1.79	0.96	1.22	1.52	1.54	1.43	2.00	1.50	1.40	1.29	5.38	3.67	3.85	4.19	2.66	3.39	3.67	4.11	4.14	3.41	2.72	4.09	3.51	4.37	4.46	4.79	4.79	3.64	44.17	48.94	66.87	94.26	46.06	59.93	82.58
oil_tea_GLEAN_10005200	0.00	0.42	0.25	0.20	0.63	0.00	0.42	0.62	0.56	0.48	0.00	0.27	1.51	0.94	1.80	0.70	0.00	0.69	1.64	1.49	2.65	0.68	0.29	0.38	0.00	0.61	1.27	2.33	0.47	0.43	2.08	1.47	1.59	0.47	0.22	0.48	0.35	0.00	0.00	0.78	0.25	0.93	0.00	4.27	2.22	2.14	4.81	0.00	4.76
oil_tea_GLEAN_10005331	5.94	7.21	5.65	5.08	2.99	5.63	5.60	5.79	3.88	4.39	4.64	3.16	2.19	4.08	3.38	3.58	2.18	3.00	2.51	2.85	2.66	3.10	6.59	5.04	5.12	8.45	6.58	8.12	6.50	7.10	11.47	7.40	7.44	3.67	7.67	6.46	4.64	2.76	1.85	3.63	3.08	5.53	127.66	160.55	110.41	120.52	49.92	99.14	138.64
oil_tea_GLEAN_10005583	16.90	14.03	16.33	15.47	20.74	17.68	20.59	19.23	22.91	10.79	9.53	9.57	7.89	9.45	7.01	8.43	10.50	7.55	6.49	8.13	7.34	8.46	8.55	9.80	14.92	10.22	15.77	10.21	10.45	10.31	11.95	9.82	9.41	10.14	8.47	9.86	10.30	9.13	10.28	17.10	14.38	17.51	544.38	467.75	478.36	549.48	518.48	466.60	762.68
oil_tea_GLEAN_10005793	5.78	12.41	5.90	20.42	15.58	15.39	17.68	6.23	8.59	17.32	26.55	31.05	6.49	4.87	1.73	3.77	3.45	4.74	4.83	6.23	3.96	6.58	6.26	4.63	1.62	3.03	4.22	8.30	7.72	6.29	2.67	19.08	21.46	67.40	55.80	60.97	4.68	3.37	4.17	10.06	7.27	11.24	119.30	264.91	110.64	464.53	249.42	259.98	419.28
oil_tea_GLEAN_10005804	1.41	0.91	0.86	1.03	0.73	1.19	0.48	0.48	1.38	2.30	1.59	1.71	3.36	3.48	2.07	2.15	1.51	1.71	2.81	2.36	3.25	1.79	1.82	1.44	2.68	2.14	1.10	1.27	0.28	1.97	1.08	1.35	1.78	2.12	1.66	1.20	2.53	1.54	1.89	1.72	0.86	1.75	19.94	13.34	11.11	15.99	8.02	13.78	7.75
oil_tea_GLEAN_10005946	1.90	1.23	0.56	1.12	0.00	1.04	2.34	2.42	3.50	5.58	7.48	4.12	3.31	5.99	6.06	5.52	5.02	6.04	5.37	2.97	8.34	4.36	5.53	5.22	0.14	0.86	0.12	0.41	0.47	0.35	0.91	1.30	0.87	0.24	0.00	0.88	0.00	0.12	0.00	0.00	0.35	0.12	12.33	8.25	3.32	8.00	0.00	5.53	17.45
oil_tea_GLEAN_10005950	0.57	2.90	0.56	2.84	1.90	4.34	0.53	0.41	0.76	4.43	5.19	6.46	0.71	0.85	0.34	1.14	1.15	1.35	0.90	0.93	0.30	0.28	1.15	0.00	0.64	0.94	1.37	1.27	2.20	1.93	0.99	3.86	2.71	13.37	14.20	15.25	1.32	1.10	1.04	1.19	1.07	2.34	8.82	46.60	7.85	48.63	22.93	55.18	9.45
oil_tea_GLEAN_10005955	0.57	0.57	0.41	0.34	0.49	0.25	1.34	0.75	1.36	1.34	0.54	0.75	1.77	1.96	1.98	0.97	0.82	1.50	1.73	1.58	2.85	0.67	0.67	0.68	2.58	2.15	1.53	4.29	3.62	3.36	2.55	2.62	3.00	4.98	3.99	4.47	2.02	3.06	3.39	3.92	3.40	3.94	7.28	7.61	4.74	4.77	4.84	2.58	19.80
oil_tea_GLEAN_10006020	5.16	8.16	7.10	2.33	1.91	2.51	1.59	1.97	1.70	19.17	17.41	20.24	21.05	14.34	33.77	27.32	21.16	20.58	33.91	32.29	22.42	23.48	29.61	15.86	0.34	0.13	0.10	0.18	0.97	0.00	0.00	0.00	0.10	0.91	3.08	2.67	1.88	2.65	2.18	1.49	0.75	1.13	48.62	79.57	60.91	24.19	14.00	19.42	17.24
oil_tea_GLEAN_10006076	3.39	3.30	2.75	4.08	3.03	5.31	1.99	1.51	2.25	8.34	6.40	5.96	9.70	12.74	12.12	6.68	8.57	10.41	6.76	7.34	9.07	5.40	6.31	12.49	3.72	4.88	6.14	7.85	3.81	3.12	2.69	3.85	6.79	5.27	4.40	3.08	10.63	8.74	9.29	6.70	9.24	7.77	111.37	112.24	82.13	147.84	77.19	142.91	75.36
oil_tea_GLEAN_10006091	5.67	4.70	3.34	0.14	1.04	0.92	1.94	1.90	1.39	1.96	3.38	3.57	0.70	1.18	2.14	1.82	1.63	0.19	3.60	1.83	3.02	3.08	2.25	4.18	3.24	5.52	7.63	3.01	3.93	5.29	2.61	3.38	4.32	7.14	7.11	12.04	4.20	4.95	3.25	2.93	1.85	4.59	93.79	80.49	50.19	2.47	13.32	12.46	36.98
oil_tea_GLEAN_10006097	1.89	1.08	1.81	1.76	1.94	1.70	2.00	2.70	1.86	1.39	1.89	2.28	4.12	3.60	3.25	3.58	3.94	5.45	3.85	4.79	2.79	2.63	3.56	3.31	1.28	0.61	1.93	0.46	0.80	0.58	0.84	0.52	0.49	1.27	1.14	1.08	3.82	4.36	4.48	3.42	3.68	3.37	68.20	40.26	59.38	70.34	54.47	50.42	83.02
oil_tea_GLEAN_10006105	1.58	6.13	3.25	5.52	6.06	5.25	6.71	3.54	3.40	5.61	10.51	10.78	2.16	1.16	0.28	0.91	1.26	0.86	1.09	1.71	1.24	1.57	0.36	1.03	1.10	1.45	2.13	3.22	4.25	2.74	0.76	8.74	6.92	31.82	26.35	35.35	0.87	1.75	0.73	2.46	3.23	5.26	30.99	124.50	58.00	119.62	92.35	84.47	151.48
oil_tea_GLEAN_10006207	0.00	0.00	0.18	0.00	0.00	0.06	0.00	0.06	0.00	0.00	0.77	0.25	0.36	0.23	2.04	1.92	0.68	0.76	2.07	1.50	1.88	1.87	2.30	0.00	0.00	0.14	0.00	0.00	0.00	0.00	0.00	0.06	0.00	0.00	0.00	0.00	0.00	0.26	0.00	0.00	0.00	0.00	0.00	0.00	3.20	0.00	0.00	1.00	0.00
oil_tea_GLEAN_10006461	1.26	2.66	1.62	2.82	2.96	1.91	2.24	1.12	1.90	3.36	4.19	4.66	2.47	1.41	0.72	1.51	0.70	1.87	0.29	0.67	0.42	2.32	1.04	1.09	0.33	0.00	0.87	0.62	1.18	1.28	0.36	1.67	1.63	5.75	5.69	6.16	0.54	0.11	0.10	0.73	0.31	1.57	26.93	58.81	31.44	66.43	49.08	33.40	55.01
oil_tea_GLEAN_10006524	0.09	0.00	0.30	0.23	0.00	0.20	0.68	0.35	0.36	0.32	1.65	0.26	1.25	0.40	2.70	1.33	1.30	1.37	2.36	1.24	1.15	0.87	1.69	0.76	0.19	0.29	0.00	0.36	0.00	0.51	0.26	0.94	0.09	0.07	0.26	0.47	0.18	0.00	0.27	0.49	0.00	0.06	1.49	0.00	4.41	4.16	0.00	2.67	12.66
oil_tea_GLEAN_10006548	0.38	0.05	0.04	0.19	0.17	0.00	0.15	0.17	0.39	0.21	0.19	0.25	1.54	1.49	0.94	0.64	0.41	0.51	1.06	1.07	1.03	0.36	0.06	0.21	0.45	0.42	0.62	0.34	0.11	0.23	0.23	0.47	0.32	0.31	0.15	0.38	0.31	0.74	0.32	0.68	0.70	0.54	10.45	1.39	1.00	5.89	3.61	0.00	4.89
oil_tea_GLEAN_10006552	0.89	0.46	0.38	0.30	0.26	0.71	0.63	0.34	0.30	15.83	9.85	14.77	16.20	20.67	16.51	18.70	14.72	14.10	14.48	14.96	14.25	10.40	11.65	7.03	0.55	1.00	0.42	0.15	0.39	0.00	0.06	0.25	0.35	2.90	3.30	1.92	9.88	11.23	12.29	6.25	4.88	3.90	15.64	8.33	6.12	5.92	3.61	10.32	12.79
oil_tea_GLEAN_10006596	6.35	5.71	10.50	4.23	4.30	5.81	5.68	6.92	6.40	3.14	1.11	5.89	5.08	2.77	3.79	3.13	8.28	6.14	2.70	1.89	3.72	1.79	3.11	4.32	2.12	2.22	3.52	1.76	1.83	2.08	3.20	1.24	1.52	1.60	3.56	2.69	0.56	1.58	4.36	1.37	3.62	3.39	49.90	46.43	75.05	36.67	26.20	37.38	51.37
oil_tea_GLEAN_10006605	7.43	9.22	8.19	14.77	15.95	13.84	11.20	10.57	10.62	4.30	5.53	4.77	4.38	2.96	3.88	3.59	4.86	3.81	3.78	3.34	3.31	3.95	4.24	4.64	2.93	6.93	6.10	5.99	3.99	4.62	5.46	6.15	5.81	2.08	2.38	2.93	1.29	2.07	1.82	2.72	2.71	1.97	78.50	100.67	78.67	172.00	130.67	119.67	136.00
oil_tea_GLEAN_10006701	1.78	5.02	2.30	5.35	4.93	5.96	1.06	0.71	1.28	10.51	12.63	11.19	3.80	3.60	1.77	2.97	2.23	2.73	1.31	2.22	1.09	2.05	2.08	1.13	0.84	0.37	0.85	0.23	1.23	2.53	0.00	2.10	4.10	19.42	19.68	20.06	0.40	0.79	0.38	2.98	2.05	3.14	24.56	71.67	28.80	81.47	52.79	67.37	16.80
oil_tea_GLEAN_10006737	3.20	1.49	2.92	2.81	3.64	1.81	3.27	3.18	3.03	5.98	3.85	2.78	5.20	6.56	6.43	4.85	7.35	5.93	11.55	8.00	6.81	4.50	4.52	7.33	1.44	0.76	1.69	1.08	1.88	0.42	0.48	0.54	1.53	0.93	2.18	1.44	4.02	1.87	2.29	1.58	2.91	5.18	18.06	8.70	15.00	17.51	15.95	8.39	21.22
oil_tea_GLEAN_10006749	0.45	0.84	0.72	0.42	0.22	0.64	0.51	0.56	1.56	1.10	0.96	0.93	1.02	1.49	3.27	1.80	1.43	1.43	0.72	1.59	0.66	1.56	1.78	1.50	1.19	1.49	1.78	2.21	1.16	1.43	2.15	2.03	1.65	2.18	2.25	1.97	1.28	1.32	1.87	1.80	2.15	2.48	9.26	17.94	13.53	9.66	3.55	10.85	12.11
oil_tea_GLEAN_10006782	0.35	0.14	0.18	0.11	0.00	0.08	0.07	0.59	0.09	1.42	0.43	0.35	1.02	1.10	0.39	0.38	0.56	0.42	1.33	2.00	1.92	0.80	0.56	0.77	0.65	0.28	2.15	0.89	0.35	0.40	0.53	0.82	0.65	1.04	1.80	1.28	1.65	1.12	1.00	0.84	1.46	1.18	3.40	1.40	1.60	1.20	0.00	0.60	0.80
oil_tea_GLEAN_10006834	2.74	3.20	3.68	4.46	3.24	5.01	8.55	7.92	7.52	8.62	4.27	3.79	10.02	9.42	9.65	7.20	6.20	6.09	9.09	13.09	10.10	5.21	7.85	5.10	4.02	4.85	9.61	6.91	4.70	3.65	9.00	7.82	8.03	6.20	3.56	4.00	10.46	10.03	12.37	7.96	10.31	7.94	62.09	75.07	75.85	111.62	57.00	93.13	222.96
oil_tea_GLEAN_10006874	2.20	2.36	1.72	0.63	2.23	1.03	2.38	1.17	0.83	2.19	1.25	2.40	7.47	6.67	3.47	4.67	3.04	2.96	3.39	3.09	3.91	3.20	3.60	3.87	6.58	6.18	7.60	3.16	4.18	5.09	5.30	4.40	4.52	5.18	6.44	6.68	11.91	9.16	11.88	12.59	13.68	10.95	36.88	40.95	26.28	11.73	29.10	14.20	46.03
oil_tea_GLEAN_10006940	11.89	35.51	18.91	47.48	40.98	46.05	32.80	13.75	16.95	52.90	76.46	81.69	42.08	35.72	31.73	39.95	32.98	36.68	14.75	21.09	10.67	24.60	18.95	11.57	6.35	1.02	10.09	10.92	18.15	20.26	3.07	33.29	30.77	156.71	123.03	127.78	10.61	13.41	8.27	16.85	12.84	18.26	248.79	768.61	359.75	1095.43	665.19	789.17	789.21
oil_tea_GLEAN_10006951	24.37	17.92	22.13	21.98	20.35	20.05	39.98	30.43	37.14	32.51	21.23	21.60	73.82	60.33	101.28	55.78	52.58	62.45	43.20	42.80	38.55	47.32	39.85	56.48	12.24	14.26	29.08	27.56	14.99	7.32	11.55	15.38	12.09	18.44	19.25	19.06	35.87	39.54	34.42	27.47	28.45	24.36	390.22	296.84	322.14	388.05	252.77	262.96	736.05
oil_tea_GLEAN_10007102	0.57	0.24	0.14	0.00	0.00	0.76	0.00	0.00	0.14	0.00	0.06	0.00	6.16	3.22	5.64	3.79	3.40	3.22	0.79	0.29	0.40	0.67	0.23	0.00	0.27	0.00	0.06	0.00	0.00	0.00	0.00	0.00	0.00	0.00	0.00	0.00	0.00	0.67	0.43	1.08	0.67	0.97	4.57	2.00	1.00	0.00	0.00	5.00	0.00
oil_tea_GLEAN_10007158	8.50	3.79	7.38	3.59	2.58	2.21	13.49	10.01	17.84	4.08	4.64	4.29	13.43	16.96	11.91	11.06	11.21	14.91	14.24	11.58	12.88	9.86	9.58	8.08	2.40	0.98	1.63	2.05	2.21	1.65	1.78	1.71	2.49	0.81	1.53	1.50	6.05	5.38	5.96	4.93	4.83	3.37	224.25	103.44	176.96	104.51	52.89	47.64	409.22
oil_tea_GLEAN_10007213	2.06	1.14	0.82	0.71	0.44	0.34	0.70	1.43	1.31	0.89	2.13	2.72	3.91	4.08	3.93	2.32	4.39	4.93	3.37	4.82	2.93	3.03	2.96	4.00	1.37	0.59	1.21	0.86	1.08	1.40	0.79	0.83	1.40	1.19	1.75	1.26	2.84	3.49	2.12	1.97	3.23	4.41	40.63	23.19	14.68	15.41	6.71	5.47	15.93
oil_tea_GLEAN_10007216	3.15	2.30	3.47	1.73	1.84	2.01	0.88	0.89	0.84	2.54	1.57	1.78	1.93	2.58	1.56	2.28	2.55	1.41	1.69	1.36	0.90	2.16	1.59	2.90	2.15	2.51	1.74	0.49	1.73	1.72	1.02	0.99	0.78	2.67	3.00	1.76	2.74	3.11	2.46	3.52	2.41	2.96	91.33	68.99	91.55	55.28	41.41	47.72	29.25
oil_tea_GLEAN_10007226	0.29	0.20	0.30	0.07	0.15	0.19	0.45	0.22	0.51	0.08	0.31	0.12	8.42	6.28	13.63	4.83	1.54	2.22	1.50	1.75	1.60	1.28	0.71	0.33	0.00	0.00	0.00	0.15	0.04	0.04	0.00	0.04	0.04	0.00	0.04	0.08	0.52	0.26	0.57	0.52	0.21	0.09	6.81	4.86	6.43	1.79	2.75	3.72	12.05
oil_tea_GLEAN_10007228	0.00	0.00	0.00	0.00	0.00	0.00	0.00	0.00	0.00	0.00	0.00	0.00	0.76	1.68	2.67	0.00	0.17	0.00	0.00	0.32	0.00	0.00	0.00	0.00	0.00	0.00	0.04	0.00	0.00	0.00	0.00	0.00	0.00	0.00	0.00	0.00	0.00	0.00	0.00	0.00	0.00	0.00	0.00	0.00	0.00	0.00	0.00	0.00	0.00
oil_tea_GLEAN_10007405	30.44	36.24	30.18	49.14	48.38	52.11	40.44	45.89	32.75	15.14	14.43	19.49	9.37	5.90	5.24	10.56	10.26	8.00	8.86	6.71	5.14	17.16	16.82	14.02	14.01	19.48	10.27	6.58	14.47	11.75	11.23	5.68	13.02	9.73	11.30	10.02	4.71	4.13	4.51	5.97	6.62	12.88	309.44	381.14	278.93	550.92	381.64	433.95	472.81
oil_tea_GLEAN_10007574	10.97	4.79	7.25	7.07	8.78	8.28	4.97	8.28	4.95	4.81	3.52	3.58	2.48	2.87	2.36	3.70	2.98	2.93	3.40	3.38	2.20	3.78	3.13	3.89	29.40	25.03	34.76	17.79	24.58	21.86	20.13	17.65	20.75	16.56	19.80	15.89	30.28	30.19	28.86	29.84	25.93	37.50	177.26	80.13	106.44	125.91	110.09	109.57	92.37
oil_tea_GLEAN_10007584	1.02	1.81	1.39	3.63	3.01	3.07	2.80	2.93	1.18	0.96	1.06	1.85	1.15	0.48	0.93	1.45	0.69	0.88	1.06	0.00	1.14	1.10	0.76	1.12	0.00	0.00	0.00	0.00	0.14	0.00	0.05	0.00	0.00	0.00	0.00	0.00	0.00	0.00	0.00	0.00	0.00	0.00	20.74	38.22	25.75	81.65	47.65	51.27	65.71
oil_tea_GLEAN_10007612	7.27	7.04	9.24	9.39	13.02	10.08	6.29	6.37	9.13	13.11	13.27	9.73	17.28	17.41	16.31	12.55	15.04	14.52	15.95	13.77	19.87	16.80	11.89	17.59	5.43	4.86	3.93	5.45	3.28	7.24	4.54	7.16	3.63	6.92	6.94	6.20	14.14	7.69	10.54	2.34	8.74	5.96	224.19	224.77	259.07	319.43	311.50	254.73	223.17
oil_tea_GLEAN_10007614	0.00	1.23	0.59	1.34	1.54	2.10	1.23	1.36	1.58	2.01	2.44	1.44	23.34	16.08	39.17	11.22	3.85	11.98	1.49	3.55	2.60	1.65	1.02	0.74	0.40	0.32	0.43	0.27	0.51	0.53	0.27	0.13	0.51	0.66	1.62	0.16	1.10	0.21	0.00	0.55	0.74	0.78	0.00	29.97	12.67	34.67	28.11	40.35	33.33
oil_tea_GLEAN_10007654	6.08	13.71	4.44	16.28	11.96	15.68	17.58	6.59	7.84	20.75	30.56	31.72	9.03	8.42	8.23	9.24	7.49	11.39	3.51	4.73	3.44	8.30	4.66	4.18	2.79	1.67	3.23	4.93	4.85	4.81	2.93	14.40	14.54	49.60	41.47	51.01	1.88	2.52	1.35	4.38	5.16	8.49	51.34	119.83	34.10	151.65	78.41	108.50	170.76
oil_tea_GLEAN_10007661	0.35	0.46	0.18	0.16	0.40	0.00	0.29	0.00	0.39	0.52	0.24	0.13	1.39	1.35	1.00	0.34	0.67	0.87	1.12	1.29	1.67	1.03	0.18	1.31	0.86	0.00	0.29	0.62	0.36	0.44	0.26	0.41	0.45	0.59	0.67	0.71	1.78	1.25	1.50	0.14	1.11	1.00	8.18	10.97	3.89	4.05	7.13	0.00	7.79
oil_tea_GLEAN_10007679	2.82	1.65	1.74	1.59	1.56	1.56	9.47	9.09	11.50	6.83	1.76	2.63	19.39	23.23	40.06	18.39	12.97	15.33	34.41	79.62	58.66	16.91	15.03	25.37	0.84	2.30	0.98	1.62	1.89	1.78	2.00	2.21	2.05	3.24	4.79	2.78	11.03	11.00	8.91	5.78	13.02	3.75	65.00	39.50	36.50	40.50	28.00	29.47	251.50
oil_tea_GLEAN_10007688	0.14	0.00	0.00	0.00	0.00	0.00	0.00	0.00	0.02	1.11	0.27	0.33	0.87	0.67	0.60	0.18	0.11	0.07	0.37	0.34	0.46	0.28	0.45	0.31	0.46	1.80	0.10	0.00	0.04	0.00	0.00	0.02	0.00	6.79	7.96	7.52	3.11	5.79	4.88	0.91	1.83	3.66	3.20	0.00	0.00	0.00	0.00	0.00	0.00
oil_tea_GLEAN_10007733	0.11	0.24	0.30	0.00	0.76	0.16	0.00	0.60	0.49	0.90	0.97	0.94	3.71	3.34	2.64	1.45	1.31	2.81	2.48	1.73	1.69	0.00	0.78	1.16	0.00	1.03	1.46	0.38	1.04	0.83	0.55	1.54	1.20	1.17	1.47	1.61	8.30	9.06	10.51	13.38	9.55	7.37	1.07	2.53	2.72	0.00	5.96	1.34	0.00
oil_tea_GLEAN_10007775	1.06	0.63	1.40	7.29	4.11	3.15	2.45	0.92	2.84	1.42	1.16	0.80	11.21	8.44	21.05	5.11	5.35	7.13	2.21	3.73	5.45	3.67	2.39	5.25	3.41	2.27	4.37	6.53	3.15	2.52	2.12	1.79	3.13	2.80	5.98	5.48	4.78	5.78	2.67	4.86	4.40	4.48	12.47	7.63	14.96	94.75	37.63	30.44	33.26
oil_tea_GLEAN_10007961	7.23	6.66	8.26	7.56	8.03	7.50	7.34	8.93	8.04	7.34	8.24	7.61	25.16	23.15	43.62	19.93	12.79	17.90	10.23	9.47	9.53	11.05	9.24	9.97	3.86	5.08	7.02	10.57	6.46	4.73	6.65	7.74	7.87	4.40	3.92	3.26	7.19	10.64	7.50	6.26	7.06	4.28	198.18	188.76	205.91	228.37	170.70	168.37	231.16
oil_tea_GLEAN_10007971	0.28	0.56	0.42	0.31	0.00	1.26	0.00	0.28	0.44	0.33	0.29	1.06	0.76	0.43	1.30	1.31	1.53	0.16	2.26	1.10	2.67	2.15	2.72	2.90	0.00	0.00	0.00	0.05	0.11	0.00	0.15	0.00	0.00	0.00	0.00	0.06	0.00	0.00	0.00	0.00	0.00	0.00	5.00	10.31	6.79	6.08	0.00	18.31	0.00
oil_tea_GLEAN_10007980	0.76	0.62	0.27	0.18	0.05	0.32	0.06	0.06	0.15	3.63	1.67	3.48	6.30	4.86	11.76	8.92	8.30	9.54	12.31	11.71	8.36	6.96	7.41	7.85	0.00	0.08	0.00	0.00	0.01	0.00	0.03	0.00	0.00	2.55	4.13	3.12	1.32	2.70	1.55	1.22	1.28	1.40	21.41	18.14	6.82	5.71	1.00	7.49	2.00
oil_tea_GLEAN_10008013	25.54	5.73	5.38	3.40	1.93	5.86	2.95	2.83	3.98	7.56	8.61	5.99	7.51	4.01	4.62	7.49	7.32	5.31	7.02	2.71	3.23	7.62	8.06	10.30	171.64	122.25	133.12	70.15	97.65	101.01	71.86	62.83	71.82	213.41	223.17	221.60	195.46	206.64	179.93	167.37	166.94	200.81	731.08	169.77	140.18	107.38	42.83	137.36	97.15
oil_tea_GLEAN_10008125	1.40	1.33	1.00	0.47	0.80	1.28	0.82	0.71	2.40	1.53	1.56	0.49	5.33	5.11	8.31	5.43	5.25	5.94	4.80	7.03	6.47	3.63	2.23	7.17	1.08	1.24	4.14	2.81	1.84	1.90	2.69	1.75	2.47	1.05	1.16	0.14	8.14	11.22	11.90	8.70	9.33	6.38	14.37	14.12	9.37	5.37	6.37	10.77	9.72
oil_tea_GLEAN_10008150	10.05	8.60	9.37	13.98	13.01	10.18	11.20	10.00	11.84	5.90	8.54	7.41	3.80	4.03	3.32	5.17	6.41	5.33	6.33	3.69	5.85	5.22	4.95	5.98	8.68	8.38	14.13	9.91	9.59	8.26	10.14	11.31	8.04	4.98	7.06	9.05	9.66	9.05	10.47	7.27	7.35	7.71	114.02	100.93	96.67	174.95	114.52	94.61	146.14
oil_tea_GLEAN_10008163	0.07	0.28	0.00	0.00	0.03	0.17	0.12	0.00	0.10	0.15	0.00	0.00	9.12	4.43	19.42	4.28	1.96	2.35	0.21	0.92	0.76	0.00	0.24	0.00	0.00	0.00	0.00	0.00	0.00	0.00	0.00	0.06	0.00	0.00	0.00	0.00	0.12	0.00	0.00	0.00	0.00	0.00	1.00	4.00	0.00	0.00	0.33	2.00	2.00
oil_tea_GLEAN_10008248	0.36	1.67	2.27	0.00	5.00	0.00	3.51	2.03	0.00	0.00	0.00	0.00	0.00	0.00	0.00	1.44	0.00	0.00	0.00	0.00	0.00	1.24	0.00	0.25	0.00	0.00	0.00	0.00	0.00	0.00	0.00	0.34	0.00	0.00	0.00	0.00	0.00	0.00	0.65	0.00	0.00	0.00	4.22	20.13	24.07	0.00	45.13	0.00	46.94
oil_tea_GLEAN_10008288	6.81	7.28	10.19	11.83	12.93	13.02	18.43	12.56	14.26	5.13	3.45	3.24	3.69	3.30	2.42	1.18	3.02	3.89	2.71	2.51	1.19	2.10	0.18	4.13	9.29	9.92	11.29	10.36	10.18	10.05	10.02	12.30	11.51	7.46	5.35	8.19	4.24	4.93	2.67	1.92	4.89	3.74	153.21	169.42	208.31	293.40	225.61	239.84	476.68
oil_tea_GLEAN_10008306	4.03	6.13	4.10	3.62	3.13	2.54	3.58	5.81	5.89	8.23	6.01	5.22	6.89	9.63	10.07	7.59	7.80	7.97	9.88	12.13	11.13	10.52	7.15	6.32	0.53	0.64	0.00	0.16	0.08	0.21	0.22	0.41	0.25	0.07	0.07	0.15	0.18	0.20	0.22	0.29	0.34	0.08	152.66	240.53	141.18	151.42	92.05	79.01	156.24
oil_tea_GLEAN_10008451	0.20	0.00	0.00	0.08	0.00	0.00	0.00	0.00	0.08	0.00	0.00	0.13	0.86	0.98	1.35	0.45	0.44	0.49	0.56	1.83	1.67	0.73	0.22	0.60	0.00	0.08	0.05	0.09	0.00	0.10	0.00	0.00	0.00	0.00	0.00	0.05	0.41	0.17	0.57	0.11	0.11	0.34	5.37	0.00	0.00	2.50	0.00	0.00	0.00
oil_tea_GLEAN_10008524	132.66	106.21	122.52	68.35	68.90	72.84	85.67	82.73	95.29	130.45	127.84	142.02	124.01	103.18	120.59	162.16	155.26	132.72	147.95	128.99	119.74	180.04	171.11	143.24	101.16	76.04	146.34	39.27	51.14	57.68	43.23	44.29	42.31	104.61	97.47	104.34	149.66	141.72	121.23	131.14	122.70	128.99	2325.79	1926.53	1953.03	1321.57	937.37	1046.02	1727.35
oil_tea_GLEAN_10008525	33.01	44.34	36.99	45.64	40.28	44.40	26.91	31.75	25.55	25.93	30.77	32.91	27.60	20.99	33.44	28.69	25.45	25.82	19.62	15.50	16.61	29.04	30.63	33.31	15.77	15.40	15.68	8.61	10.14	11.52	7.53	9.60	8.36	11.71	12.52	11.08	9.51	9.22	7.40	13.47	10.91	12.20	974.23	1354.00	992.67	1485.76	922.57	1073.47	913.39
oil_tea_GLEAN_10008568	0.06	0.02	0.31	0.00	0.01	0.00	0.16	0.39	0.00	0.00	0.09	0.48	1.69	1.69	1.88	0.00	0.38	0.45	0.61	0.24	0.10	0.95	0.32	0.52	0.81	0.28	0.55	0.15	0.23	0.22	0.29	0.40	0.36	1.23	0.60	0.68	0.21	0.80	0.58	1.05	0.60	0.77	2.49	0.99	11.67	0.00	0.27	0.00	7.57
oil_tea_GLEAN_10008615	5.67	6.38	4.82	3.77	5.36	4.63	4.27	3.51	4.36	16.70	14.07	14.63	45.16	52.40	42.61	32.20	31.81	37.80	45.45	49.84	47.19	37.49	26.13	30.32	2.11	2.19	3.34	1.55	0.72	1.51	1.94	1.85	2.51	4.34	2.31	2.01	18.47	18.50	15.86	12.23	14.26	12.38	106.70	124.16	82.37	78.24	78.24	71.32	92.41
oil_tea_GLEAN_10008619	0.74	1.63	0.99	1.31	1.12	1.98	1.53	2.30	2.97	3.03	2.91	2.20	5.92	3.45	14.11	7.82	7.93	8.98	8.09	9.07	6.28	6.57	7.33	4.69	1.23	1.50	0.65	1.97	1.46	1.97	1.57	1.17	1.50	0.58	0.94	0.85	0.57	2.42	2.30	2.57	2.56	0.97	17.50	39.64	21.21	34.04	20.41	38.17	41.26
oil_tea_GLEAN_10008711	11.58	17.30	4.89	3.46	2.30	0.91	7.08	7.54	9.49	6.07	4.79	5.57	4.47	5.16	11.24	6.51	4.87	3.98	8.49	9.47	11.82	11.82	5.51	7.43	21.61	27.09	20.65	30.89	29.36	26.70	38.55	41.12	44.79	27.40	34.38	33.62	20.12	9.25	16.60	17.03	21.68	12.59	77.94	120.40	29.94	25.65	12.00	5.00	54.75
oil_tea_GLEAN_10008751	13.27	12.99	13.84	16.81	18.33	13.15	22.55	23.77	23.07	31.15	36.38	33.90	38.44	41.81	27.86	37.96	39.35	39.53	43.87	39.20	38.60	34.22	36.64	37.24	11.70	11.87	16.64	16.37	16.15	12.77	15.60	21.24	19.95	17.35	17.50	17.53	23.58	19.28	22.00	16.35	19.86	20.08	284.16	287.68	269.47	397.07	304.56	230.65	555.21
oil_tea_GLEAN_10008916	8.61	13.28	9.50	8.39	10.46	11.25	7.81	10.20	8.66	3.44	3.10	1.39	3.27	2.40	2.30	3.34	2.58	2.64	2.69	3.44	3.87	3.68	2.83	3.49	3.83	3.92	3.25	2.31	2.54	3.54	3.32	2.92	2.99	1.08	1.47	1.52	2.33	1.21	0.90	2.04	1.90	1.17	205.58	328.03	206.06	220.84	193.66	219.94	214.40
oil_tea_GLEAN_10008925	0.88	0.09	0.63	0.38	0.12	0.00	0.67	0.32	0.40	1.11	0.71	0.66	1.28	1.39	0.55	1.67	0.78	1.34	1.08	1.76	2.00	1.01	1.07	2.00	3.76	3.73	2.98	4.15	2.92	2.99	3.90	4.67	6.20	6.06	6.60	5.57	4.94	4.20	5.98	2.84	5.41	3.26	10.92	1.22	7.16	5.16	1.18	0.00	9.57
oil_tea_GLEAN_10008933	0.83	1.08	0.68	0.00	0.09	0.22	0.41	0.80	0.79	0.69	0.00	0.76	1.27	1.61	1.52	0.57	1.05	0.59	0.99	0.75	1.99	1.11	0.89	0.75	0.42	0.46	1.28	0.35	0.62	0.46	0.21	0.66	0.96	0.67	1.03	0.66	0.99	1.33	0.91	0.45	0.57	0.80	40.42	54.05	30.12	0.00	3.39	8.64	22.70
oil_tea_GLEAN_10009023	13.01	15.61	18.12	18.85	15.70	17.93	12.17	10.82	12.51	9.33	13.37	12.35	8.43	7.71	6.31	12.12	12.75	11.78	8.42	4.87	5.96	8.12	13.15	14.96	7.85	9.10	13.30	3.67	3.95	5.58	3.20	3.51	4.86	6.70	9.69	9.19	7.94	6.60	5.95	6.92	6.29	7.93	179.59	222.90	227.40	286.89	168.08	202.63	193.10
oil_tea_GLEAN_10009041	12.89	10.94	10.14	4.25	4.27	6.04	2.07	3.00	2.44	18.50	17.03	14.05	12.74	9.96	10.91	12.50	15.41	13.66	13.91	9.60	10.88	13.91	15.84	12.64	39.32	41.97	38.35	23.56	25.23	28.32	22.82	26.69	21.33	58.69	53.64	57.78	42.77	51.07	37.00	35.39	38.24	39.47	222.76	195.68	159.30	81.07	57.25	85.47	41.11
oil_tea_GLEAN_10009079	2.82	1.65	1.74	1.59	1.56	1.56	9.47	9.09	11.50	6.83	1.76	2.63	19.39	23.23	40.06	18.39	12.97	15.33	34.41	79.62	58.66	16.91	15.03	25.37	0.84	2.30	0.98	1.62	1.89	1.78	2.00	2.21	2.05	3.24	4.79	2.78	11.03	11.00	8.91	5.78	13.02	3.75	65.00	39.50	36.50	40.50	28.00	29.47	251.50
oil_tea_GLEAN_10009090	0.14	0.00	0.00	0.00	0.00	0.00	0.00	0.00	0.02	1.11	0.27	0.33	0.87	0.67	0.60	0.18	0.11	0.07	0.37	0.34	0.46	0.28	0.45	0.31	0.46	1.80	0.10	0.00	0.04	0.00	0.00	0.02	0.00	6.79	7.96	7.52	3.11	5.79	4.88	0.91	1.83	3.66	3.20	0.00	0.00	0.00	0.00	0.00	0.00
oil_tea_GLEAN_10009125	9.03	7.89	14.49	16.33	17.50	14.95	7.01	6.80	6.31	3.42	2.51	3.17	10.61	12.41	10.78	6.49	7.44	9.42	9.94	11.83	10.55	7.64	7.67	8.15	11.75	7.88	7.33	4.99	8.75	9.14	5.31	3.65	5.16	2.40	2.54	2.38	9.11	6.67	8.78	12.33	13.04	12.79	94.49	85.41	137.81	188.35	142.06	128.11	84.35
oil_tea_GLEAN_10009151	0.98	0.83	0.00	0.82	1.82	0.78	1.06	1.11	0.89	1.63	1.11	1.52	1.84	0.00	1.68	0.77	1.61	0.00	0.70	0.56	0.00	0.00	0.38	0.00	2.40	2.65	2.49	4.28	2.59	3.11	2.86	2.45	2.89	2.67	1.54	1.01	1.74	2.82	1.98	3.05	2.19	2.02	28.18	24.66	0.00	26.07	40.66	18.44	35.22
oil_tea_GLEAN_10009191	2.33	1.17	1.55	0.00	0.00	0.00	1.88	0.77	2.09	0.72	1.14	1.05	1.42	1.90	0.00	1.60	1.04	1.38	0.72	0.00	0.00	0.79	1.04	1.83	2.62	0.00	0.00	1.96	2.26	0.00	0.00	4.43	2.76	0.97	1.85	2.24	2.47	0.00	1.24	2.69	0.00	0.00	23.85	12.40	14.43	0.00	0.00	0.00	22.13
oil_tea_GLEAN_10009228	0.04	0.00	0.00	0.12	0.00	0.00	0.35	0.18	0.12	0.11	0.09	0.10	0.05	0.00	0.47	0.25	0.14	0.17	0.33	0.65	0.11	1.00	0.40	0.40	0.22	0.33	0.30	0.24	0.26	0.19	0.55	0.31	0.14	0.37	0.27	0.32	0.37	0.65	0.56	0.79	0.35	0.20	1.47	0.00	0.00	4.68	0.00	0.00	13.94
oil_tea_GLEAN_10009267	8.24	7.73	10.13	7.46	7.89	6.70	5.66	7.05	3.50	10.25	12.14	15.54	12.18	12.65	11.39	9.21	9.79	11.62	6.27	6.25	5.35	7.69	6.40	5.48	4.45	5.57	1.95	11.38	11.25	13.41	7.03	8.16	6.76	11.59	11.43	10.96	3.03	4.07	3.86	4.72	3.63	4.93	174.78	169.67	195.35	174.46	129.94	116.39	138.14
oil_tea_GLEAN_10009274	7.37	7.36	6.75	6.77	11.13	7.10	4.96	5.97	5.86	4.35	6.85	5.07	5.96	2.96	3.81	4.49	3.85	3.81	3.41	2.47	3.90	4.82	3.92	7.69	2.53	3.04	3.34	2.72	3.99	2.44	2.03	2.31	3.59	2.21	3.92	4.01	2.74	3.72	2.78	2.38	3.00	2.63	92.30	95.38	76.86	93.48	108.12	72.84	71.45
oil_tea_GLEAN_10009326	0.00	0.00	0.00	0.57	0.00	0.00	0.34	0.00	0.00	0.03	0.03	0.00	0.80	0.63	0.45	0.55	0.66	0.88	0.67	0.86	0.96	0.04	0.44	2.29	0.00	0.00	0.00	0.52	0.31	0.00	0.15	0.25	0.24	0.00	0.06	0.00	0.41	0.16	0.30	0.00	0.00	0.15	0.00	0.00	0.00	12.81	0.00	0.00	8.00
oil_tea_GLEAN_10009354	124.31	129.69	108.15	146.58	96.29	138.37	73.06	82.19	92.07	36.80	73.73	73.16	6.47	9.78	13.22	26.48	42.45	13.86	25.16	13.45	8.50	27.14	40.07	36.20	57.73	33.80	20.30	7.27	20.67	27.99	8.62	19.25	16.04	28.80	46.29	37.65	29.00	20.73	23.04	22.43	30.13	29.62	1257.57	1357.46	994.81	1635.42	755.83	1146.58	849.99
oil_tea_GLEAN_10009355	173.12	185.61	196.66	212.58	195.42	207.48	123.43	132.43	118.25	98.28	120.78	122.68	38.99	30.73	28.70	65.10	91.60	60.41	54.33	35.21	46.21	75.40	94.65	104.72	89.37	79.74	90.20	35.05	67.11	60.32	36.78	38.78	43.63	82.52	80.59	97.73	53.63	52.33	46.07	59.50	49.83	83.76	1793.84	1989.92	1852.84	2429.41	1571.27	1761.00	1470.80
oil_tea_GLEAN_10009432	0.11	0.55	0.30	0.90	0.87	0.82	1.10	0.24	0.63	0.17	0.64	1.41	0.06	0.09	0.11	0.07	0.00	0.07	0.13	0.35	0.00	0.11	0.23	0.06	0.05	0.05	0.23	0.92	0.55	0.69	0.41	2.22	2.26	0.30	0.04	0.32	0.00	0.00	0.05	0.39	0.06	0.09	2.50	13.23	6.32	23.11	15.69	15.62	29.42
oil_tea_GLEAN_10009530	3.81	2.67	1.97	4.49	4.45	5.23	3.85	3.52	2.25	0.00	0.54	0.56	0.12	0.27	0.33	0.00	0.46	0.00	0.36	0.00	0.22	0.27	0.59	1.46	5.18	2.53	7.54	3.32	5.41	3.16	2.34	2.69	3.97	0.57	0.24	1.04	0.26	0.19	0.31	0.50	0.69	0.64	21.53	15.63	10.12	27.96	19.48	24.20	25.01
oil_tea_GLEAN_10009604	0.24	1.33	0.87	1.45	0.48	0.76	2.29	0.59	0.75	2.09	2.46	2.81	3.04	1.06	1.74	2.78	2.57	2.79	0.23	0.18	0.38	0.47	0.60	0.00	1.46	0.57	2.68	3.58	4.79	3.06	1.03	10.02	8.89	39.29	32.80	35.23	2.99	2.89	1.69	4.81	2.83	5.50	9.64	55.40	31.75	64.19	14.98	25.21	106.21
oil_tea_GLEAN_10009640	0.16	0.07	0.01	0.12	0.20	0.00	0.07	0.10	0.22	0.21	0.08	0.12	2.73	1.52	3.98	1.61	1.44	1.40	1.68	1.90	1.40	0.94	0.84	0.00	0.04	0.01	0.07	0.00	0.00	0.00	0.02	0.02	0.01	0.00	0.00	0.00	0.28	0.60	0.44	0.36	0.20	0.11	4.00	1.94	0.33	3.50	4.00	0.00	2.00
oil_tea_GLEAN_10009642	0.26	0.27	0.00	0.24	0.30	0.35	0.48	0.12	0.55	1.19	0.56	0.62	0.81	0.90	1.50	0.78	1.09	1.19	2.07	1.75	1.77	0.23	0.35	0.43	0.42	0.41	0.13	0.48	0.30	0.25	0.17	0.00	0.28	0.96	0.27	0.00	0.34	0.00	0.86	0.46	0.68	0.18	3.91	4.19	0.00	3.91	3.46	4.33	8.22
oil_tea_GLEAN_10009647	0.07	0.56	0.15	0.06	0.00	0.27	0.00	0.13	0.65	5.84	1.01	1.68	6.12	6.33	7.35	2.28	2.88	3.31	4.13	6.11	5.19	2.11	1.39	0.47	0.42	0.41	0.22	0.32	0.21	0.14	0.16	0.00	0.32	2.51	2.43	2.17	7.74	9.53	8.69	2.91	5.58	2.73	1.29	10.25	2.42	1.12	0.00	4.00	0.00
oil_tea_GLEAN_10009653	6.97	6.32	7.05	5.94	4.91	6.05	6.75	7.53	8.23	11.86	9.45	8.91	14.79	16.24	10.53	12.12	12.43	10.90	13.28	14.50	13.55	8.84	11.13	9.72	4.23	3.48	4.07	3.28	4.06	3.77	3.71	2.64	3.23	5.03	5.50	4.11	8.66	7.92	7.83	5.88	4.65	5.48	161.59	151.52	148.63	151.76	88.35	114.95	179.81
oil_tea_GLEAN_10009737	6.50	8.47	6.64	7.43	6.74	6.18	7.71	7.61	9.47	10.72	10.24	12.86	11.22	14.58	13.13	11.33	14.09	12.86	16.34	13.61	13.48	13.40	14.68	16.86	4.32	4.09	6.18	4.66	4.67	4.95	3.81	3.47	4.80	5.99	5.32	4.63	5.77	5.05	6.75	5.78	4.44	4.43	276.86	373.17	257.10	348.92	222.72	215.39	377.35
oil_tea_GLEAN_10009739	2.61	3.17	1.89	4.75	5.31	5.48	6.45	2.34	2.58	8.90	13.21	9.79	9.53	7.48	8.18	12.36	8.09	8.79	2.19	1.99	1.81	2.87	0.85	2.23	1.80	2.38	2.84	5.35	5.42	5.30	0.82	14.78	11.65	48.52	42.16	44.18	1.66	3.91	1.83	5.27	4.57	5.34	111.24	139.98	73.29	223.69	175.97	191.61	316.52
oil_tea_GLEAN_10009747	7.41	7.97	5.68	5.48	3.31	6.05	1.38	7.34	2.57	2.35	4.15	4.54	4.72	1.17	4.58	12.17	3.89	5.27	1.31	1.31	3.16	5.92	3.49	5.01	14.86	11.33	9.41	10.84	11.14	11.11	12.90	11.71	7.56	8.38	10.01	8.46	8.80	7.16	12.94	7.34	6.07	10.39	85.51	95.11	59.61	69.71	29.62	57.23	18.38
oil_tea_GLEAN_10009761	1.81	0.77	1.28	0.00	2.56	0.52	0.00	0.00	1.41	2.13	0.09	2.17	0.93	1.00	0.75	0.08	2.20	1.80	0.41	0.26	0.00	1.69	2.98	2.03	3.79	2.75	1.79	2.44	2.27	3.06	2.60	3.84	3.23	2.62	2.26	3.24	3.94	2.98	3.36	3.56	1.88	2.37	53.26	23.44	34.20	0.00	58.48	12.52	0.00
oil_tea_GLEAN_10010126	8.95	4.30	6.11	6.88	6.55	6.87	1.88	7.66	6.82	8.07	7.20	5.58	1.08	1.63	1.85	3.62	3.26	4.03	2.62	1.70	1.76	0.84	3.31	1.43	48.52	19.79	11.53	24.54	29.71	30.44	30.30	24.70	28.50	21.07	22.37	22.42	11.20	12.88	12.67	13.71	12.73	13.15	277.23	137.82	172.21	234.96	157.52	174.44	66.92
oil_tea_GLEAN_10010182	3.26	10.13	1.07	4.34	2.39	3.38	6.33	12.68	9.48	0.93	0.96	1.00	0.21	0.83	0.77	0.00	0.21	0.93	0.82	0.67	0.53	0.90	0.47	1.08	0.20	1.20	0.08	0.00	1.13	0.09	0.23	0.04	0.02	0.00	0.00	0.00	0.00	0.00	0.00	0.00	0.00	0.00	68.75	221.36	20.60	100.97	39.13	58.51	153.80
oil_tea_GLEAN_10010257	2.73	4.00	1.47	2.90	1.74	2.36	3.64	5.11	1.92	5.84	6.66	5.53	7.63	5.75	8.58	6.11	4.96	5.83	7.33	9.58	6.53	6.87	6.83	6.64	1.75	2.30	2.33	1.56	2.20	1.99	2.68	1.70	1.76	2.82	2.94	2.78	5.30	3.26	3.94	4.12	3.52	5.00	44.34	67.29	21.75	52.00	22.00	31.45	68.06
oil_tea_GLEAN_10010259	0.79	1.01	0.44	0.63	0.63	0.59	0.78	1.47	1.30	1.69	1.29	1.16	2.09	2.15	1.95	1.78	0.87	2.25	2.26	2.22	1.08	1.50	1.62	2.56	1.81	1.79	1.88	0.66	1.08	1.11	2.29	1.48	1.82	1.86	2.08	2.38	1.63	1.62	3.62	1.65	2.21	1.93	12.82	16.91	6.55	11.21	7.96	7.86	14.61
oil_tea_GLEAN_10010295	5.35	7.85	6.35	6.93	9.59	6.38	8.24	9.18	11.63	3.32	3.32	2.66	1.63	0.36	2.65	2.84	1.94	1.37	3.76	1.39	2.25	2.40	1.39	3.97	15.76	15.94	17.04	15.91	14.31	18.29	16.14	16.20	12.06	19.08	12.79	16.02	5.34	5.83	7.00	7.78	8.27	6.63	104.00	158.03	112.28	148.66	144.67	101.66	184.35
oil_tea_GLEAN_10010327	1.79	0.63	0.24	0.00	0.00	0.57	1.04	1.11	0.97	5.56	1.42	2.36	10.64	8.48	9.95	1.55	3.03	3.53	8.66	9.09	10.24	3.14	5.77	3.64	2.02	2.55	4.18	4.35	2.85	2.09	3.63	6.00	7.64	5.90	11.26	8.56	9.15	5.49	11.12	4.73	4.96	4.99	8.86	3.25	1.08	0.00	0.00	2.30	5.93
oil_tea_GLEAN_10010335	0.48	0.29	0.69	1.81	0.70	0.00	0.23	0.37	0.00	0.47	1.01	1.29	2.05	2.59	1.40	1.59	2.32	1.67	1.66	2.70	2.61	0.97	1.08	1.52	0.12	0.00	0.14	0.33	0.10	0.33	0.00	0.41	0.18	0.64	0.62	0.53	0.00	0.57	0.71	0.20	0.00	0.23	10.09	6.23	13.29	42.00	11.40	0.00	5.60
oil_tea_GLEAN_10010450	11.40	40.60	21.98	58.88	47.65	48.49	63.98	28.74	37.39	56.30	95.12	98.31	43.06	31.80	32.54	42.78	40.67	42.81	15.43	20.91	10.97	25.52	21.93	13.46	6.09	6.96	9.69	20.75	20.36	18.74	8.32	51.53	49.14	163.05	142.48	156.49	8.40	9.59	6.36	16.86	14.29	17.93	380.77	1402.86	667.41	2168.60	1234.61	1326.52	2456.95
oil_tea_GLEAN_10010467	13.13	11.38	8.34	8.22	8.76	8.09	17.14	17.64	16.58	38.21	22.01	23.00	67.42	76.84	66.40	36.36	36.81	46.20	57.25	70.86	63.95	41.79	29.32	25.99	24.96	16.37	8.70	20.41	22.79	20.89	24.22	21.29	19.74	22.62	24.06	15.82	34.68	35.82	42.69	36.93	38.94	34.65	204.99	183.87	118.38	141.66	106.10	103.53	307.91
oil_tea_GLEAN_10010606	1.63	1.54	0.52	0.71	0.00	0.35	5.38	2.11	0.00	0.00	0.00	0.45	0.00	0.00	0.00	0.00	0.00	0.00	0.00	0.00	0.00	0.55	0.59	2.32	1.30	0.00	1.80	1.76	1.28	2.06	2.57	2.89	2.35	2.54	1.25	1.36	1.62	0.00	0.00	2.62	2.06	1.62	16.38	16.00	4.72	7.86	0.00	2.92	62.31
oil_tea_GLEAN_10010620	3.10	2.96	2.23	7.03	4.95	6.67	6.50	4.03	1.59	2.50	5.00	2.11	2.59	3.67	1.36	1.30	0.85	2.89	2.53	2.22	2.34	3.05	1.93	3.34	3.35	4.87	5.45	4.55	5.04	4.28	5.43	4.61	4.47	2.77	4.64	2.90	4.53	2.07	5.86	3.06	3.07	3.08	42.31	41.85	27.64	105.86	52.44	74.59	102.03
oil_tea_GLEAN_10010672	12.44	36.71	17.53	58.63	46.36	48.21	79.24	27.96	26.52	55.59	76.23	96.91	24.87	17.93	19.96	19.29	16.39	17.47	13.36	22.26	14.53	21.95	24.97	17.56	8.19	6.69	9.32	22.98	26.74	17.49	8.38	49.77	53.55	166.27	130.05	178.32	7.28	6.65	5.22	20.34	20.05	19.82	98.99	302.21	126.84	514.41	286.18	314.20	724.94
oil_tea_GLEAN_10010815	0.16	0.04	0.16	0.08	0.00	0.04	0.22	0.22	0.12	0.40	0.34	0.14	0.71	0.53	0.43	0.45	0.37	0.82	0.83	1.33	1.00	0.86	0.81	0.36	0.24	0.54	0.44	0.00	0.03	0.20	0.07	0.18	0.14	1.30	0.64	0.61	3.46	2.72	4.36	2.69	3.59	1.79	4.45	1.16	4.00	2.50	0.00	1.00	7.00
oil_tea_GLEAN_10010885	1.91	2.21	5.54	13.00	6.91	8.68	4.52	5.76	6.41	1.99	2.57	3.19	19.15	20.12	30.25	11.01	9.15	9.40	3.27	5.49	8.78	5.18	6.30	11.43	1.52	0.23	0.70	0.70	0.90	0.46	0.09	0.37	0.54	0.97	0.95	1.22	2.68	2.33	2.55	3.11	4.30	2.31	22.54	27.00	59.35	168.97	63.24	83.81	61.20
oil_tea_GLEAN_10010928	4.11	1.60	1.80	2.16	3.00	2.49	4.78	4.60	5.70	6.88	3.48	3.75	5.39	4.87	4.17	4.59	5.71	5.27	5.83	4.97	4.57	6.23	4.88	6.78	1.43	0.99	1.07	1.13	1.15	1.01	0.85	1.32	1.63	1.12	1.95	2.61	4.62	6.94	4.66	3.91	3.66	3.62	104.33	42.13	41.59	60.41	59.14	51.84	139.44
oil_tea_GLEAN_10011132	0.69	1.14	1.48	1.39	1.08	1.22	0.93	0.85	1.72	0.30	0.16	0.74	10.39	6.50	15.55	5.35	1.64	4.44	0.65	2.32	0.99	0.55	2.30	0.56	0.56	0.00	0.60	0.09	0.06	0.30	0.17	0.15	0.28	0.00	0.04	0.07	0.61	0.51	1.14	0.54	0.63	0.82	17.80	30.32	34.73	39.48	21.48	25.65	27.42
oil_tea_GLEAN_10011148	4.86	4.91	4.26	2.96	3.87	3.51	3.46	2.61	3.77	11.54	10.43	9.34	14.99	16.44	13.25	8.54	9.87	12.41	11.95	19.11	16.90	8.77	8.21	9.84	1.67	3.32	1.48	3.15	1.78	2.69	3.02	4.17	3.67	3.32	2.34	3.87	2.83	2.64	4.79	2.27	2.08	3.01	137.70	143.94	109.71	92.50	85.09	81.53	112.72
oil_tea_GLEAN_10011172	2.21	2.42	2.28	0.94	2.31	0.60	2.72	2.25	2.52	3.43	2.61	2.47	4.77	3.73	6.62	3.65	4.44	3.43	4.69	5.90	3.91	3.51	3.08	2.60	4.54	3.61	10.13	3.06	1.89	2.97	3.44	3.36	3.27	3.71	4.36	3.83	13.29	12.87	12.26	12.32	11.34	10.18	47.90	54.44	45.08	22.42	38.88	10.60	67.85
oil_tea_GLEAN_10011337	1.30	4.98	2.92	2.47	2.86	6.70	3.00	2.16	8.10	13.93	11.90	4.59	4.01	10.93	6.41	5.96	8.14	7.55	5.64	6.50	10.60	7.26	11.58	9.80	7.91	7.44	21.01	5.15	2.87	3.61	4.86	8.63	10.77	14.83	10.47	12.75	13.48	16.99	14.39	12.12	20.13	14.55	17.93	71.05	36.70	37.64	30.67	75.70	47.63
oil_tea_GLEAN_10011452	95.76	94.57	127.09	122.36	115.96	120.05	52.45	69.67	51.30	79.41	87.07	86.70	40.67	24.60	27.39	48.37	54.56	43.74	26.95	13.19	30.24	59.08	65.93	73.06	55.41	56.00	56.01	42.71	36.86	49.21	35.25	32.54	36.30	61.48	52.75	69.75	38.16	44.99	33.50	53.63	42.50	68.12	978.18	999.53	1180.38	1378.48	919.10	1004.49	616.14
oil_tea_GLEAN_10011471	2.02	3.11	1.74	1.01	0.92	1.21	1.06	2.32	1.48	2.64	1.95	1.83	2.23	1.41	1.95	2.33	1.89	1.57	2.13	2.48	1.76	2.40	1.75	2.64	0.68	0.67	0.30	0.39	0.65	0.33	0.76	0.94	0.48	0.50	0.56	0.48	0.88	0.48	0.33	0.32	0.38	0.50	49.36	78.77	38.75	27.19	17.49	24.18	29.85
oil_tea_GLEAN_10011568	1.35	1.19	1.19	1.52	0.73	1.30	4.52	2.65	2.73	5.22	3.35	3.48	5.28	1.69	9.58	4.38	5.58	5.61	8.20	7.76	5.22	5.57	4.84	2.73	0.41	0.20	0.27	0.85	0.39	0.00	0.70	1.31	0.00	0.66	0.38	0.78	0.55	0.34	1.77	2.68	0.82	0.00	19.00	17.38	15.23	23.64	7.98	15.00	73.28
oil_tea_GLEAN_10011591	57.66	47.61	45.87	24.12	31.55	29.70	54.18	46.73	57.19	65.25	34.35	38.53	147.41	159.46	155.99	104.13	116.75	134.67	134.91	174.45	124.12	107.51	60.61	77.35	94.64	121.52	130.67	114.12	99.25	114.68	111.16	79.74	84.40	86.96	97.84	66.43	219.61	216.58	218.79	211.95	228.11	206.78	1316.65	1124.81	952.46	607.51	559.02	555.55	1422.74
oil_tea_GLEAN_10011605	0.25	0.09	0.22	0.04	0.11	0.11	0.04	0.07	0.12	1.24	0.53	0.49	1.37	1.33	2.89	2.06	1.23	1.04	1.79	2.55	1.53	0.74	1.19	1.07	0.09	0.15	0.08	0.10	0.03	0.06	0.03	0.19	0.05	0.03	0.13	0.29	0.19	0.14	0.03	0.00	0.24	0.13	8.76	3.37	7.30	1.51	2.97	3.34	1.44
oil_tea_GLEAN_10011700	3.67	2.76	3.05	1.58	0.84	1.44	0.54	3.79	3.53	2.88	0.34	0.00	1.88	1.08	0.00	1.23	1.86	3.62	0.00	0.00	2.76	0.00	0.00	0.00	12.88	10.36	11.45	13.40	11.03	12.42	11.24	10.28	10.17	12.64	10.93	9.25	9.94	11.68	10.84	12.28	11.30	12.91	100.32	78.03	75.86	47.65	17.88	32.29	17.06
oil_tea_GLEAN_10011703	0.00	1.90	0.50	0.16	0.31	0.55	0.33	0.26	0.29	5.70	5.79	7.40	7.78	4.63	12.34	11.08	3.65	11.32	10.98	9.09	7.24	7.99	9.22	6.55	0.00	0.00	0.07	0.00	0.02	0.00	0.04	0.03	0.02	0.51	2.08	1.18	1.52	1.95	0.71	0.70	0.52	1.95	0.00	15.70	3.62	1.39	1.94	3.60	3.00
oil_tea_GLEAN_10011772	0.45	0.34	0.77	0.18	0.44	0.11	0.23	0.08	0.04	1.27	0.73	2.61	6.18	3.58	8.59	4.29	4.12	5.98	6.66	9.29	6.89	4.43	5.26	1.62	0.66	0.70	0.57	0.48	0.38	0.32	0.25	0.40	0.44	1.90	2.56	1.88	2.34	2.62	2.40	1.28	4.07	2.16	12.04	9.41	18.81	5.39	9.11	2.37	7.06
oil_tea_GLEAN_10011783	0.51	0.00	0.33	0.52	0.79	0.38	0.00	0.00	0.00	0.00	0.00	0.00	1.72	0.00	0.00	0.45	0.00	0.00	0.00	0.00	0.00	0.00	0.00	0.00	0.00	0.28	0.00	0.00	0.00	0.11	0.32	0.00	0.00	0.00	0.08	0.17	0.11	0.14	0.00	0.05	0.00	0.18	8.33	0.00	4.85	9.32	9.99	5.09	0.00
oil_tea_GLEAN_10011791	0.79	0.28	0.21	0.35	0.29	0.13	1.05	0.62	1.67	1.68	2.32	1.45	3.64	3.36	2.77	3.95	2.98	3.98	3.73	4.21	3.12	2.51	2.34	1.72	3.88	2.64	1.94	2.69	2.90	3.92	3.94	4.64	3.60	2.41	3.28	2.56	1.35	0.94	3.39	2.28	3.00	1.73	9.70	3.59	2.40	4.76	2.74	1.27	14.77
oil_tea_GLEAN_10011909	0.28	0.07	0.00	0.00	0.00	0.00	0.25	0.00	0.00	0.08	0.00	0.15	2.71	1.59	3.25	1.25	1.06	0.80	0.92	2.65	0.53	1.13	0.94	0.32	0.00	0.00	0.19	0.00	0.00	0.32	0.00	0.00	0.36	0.33	0.08	0.00	5.71	2.97	4.21	7.23	8.79	6.04	3.86	1.00	0.00	0.00	0.00	0.00	4.02
oil_tea_GLEAN_10011970	1.50	2.81	2.11	10.22	6.65	8.13	31.64	21.52	17.95	0.58	0.45	0.15	0.06	0.00	0.00	0.07	0.06	0.00	0.13	0.19	0.00	0.45	0.19	1.57	2.41	1.55	2.40	5.06	2.84	2.71	5.31	6.76	5.98	0.66	0.87	0.77	0.07	0.05	0.51	0.82	0.11	0.28	10.32	19.97	13.20	77.50	35.47	45.80	250.15
oil_tea_GLEAN_10011976	0.03	0.00	0.00	0.05	0.00	0.00	0.00	0.00	0.00	0.00	0.45	0.29	1.30	2.00	1.34	0.97	1.26	2.23	1.68	1.69	1.08	0.54	0.74	0.55	0.00	0.00	0.00	0.00	0.00	0.07	0.00	0.00	0.00	0.12	0.00	0.00	0.03	0.14	0.25	0.02	0.07	0.00	1.00	0.00	0.00	1.47	0.00	0.00	0.00
oil_tea_GLEAN_10011997	2.54	7.47	3.03	6.81	5.25	6.58	1.13	0.45	0.87	9.28	13.60	16.06	2.53	3.05	2.17	3.85	3.79	3.15	1.01	2.25	0.96	1.25	1.15	0.63	1.25	0.93	1.06	0.81	2.72	1.69	0.12	2.91	3.67	22.53	19.28	19.92	0.93	1.64	0.75	2.43	1.53	2.60	38.67	117.67	42.00	114.33	62.00	82.00	19.87
oil_tea_GLEAN_10012010	0.79	1.70	1.53	5.51	3.14	2.72	18.05	8.76	7.07	2.10	4.05	3.31	0.56	0.00	0.84	0.00	0.70	0.85	0.38	0.74	0.35	1.28	2.21	0.38	0.07	0.08	0.00	2.21	0.86	1.12	1.30	3.47	4.06	0.84	0.69	1.07	0.00	0.44	0.00	0.94	0.24	0.48	25.00	55.66	44.00	192.01	76.82	70.41	655.31
oil_tea_GLEAN_10012160	9.28	9.82	9.07	9.28	8.59	7.52	5.00	4.59	4.81	27.39	30.95	33.87	44.18	45.79	27.68	38.10	40.31	39.42	35.31	43.14	41.50	25.90	27.03	24.82	1.67	3.34	0.96	0.77	2.14	1.80	0.99	0.93	1.09	4.55	5.00	5.55	5.65	4.31	3.58	2.81	3.38	3.43	230.71	252.53	204.82	254.37	165.69	153.12	143.00
oil_tea_GLEAN_10012163	7.19	5.69	10.06	7.43	6.95	7.45	6.83	7.39	9.42	13.53	13.50	16.55	27.62	27.23	18.69	29.96	30.99	34.37	30.89	28.25	31.31	18.97	22.32	24.18	1.09	1.09	0.75	0.79	0.64	0.93	0.56	0.75	0.91	1.92	2.32	2.53	3.71	3.32	4.84	3.58	3.08	4.61	61.77	50.63	78.61	70.38	46.37	52.41	67.49
oil_tea_GLEAN_10012194	1.60	2.89	2.52	2.72	1.33	2.26	1.34	2.23	1.68	5.55	3.72	3.81	18.53	16.91	32.04	12.96	8.75	12.60	7.64	7.89	8.07	5.13	6.16	4.77	1.77	1.61	1.05	0.13	0.91	0.32	0.46	2.14	1.33	0.03	0.75	1.52	0.00	1.01	0.00	0.00	0.00	0.00	32.44	60.64	46.38	60.93	20.88	37.56	31.15
oil_tea_GLEAN_10012204	10.33	3.98	5.96	2.38	2.44	2.20	9.66	3.77	11.21	1.96	0.72	1.41	2.73	3.56	1.52	2.67	3.05	3.91	3.49	1.65	1.48	4.08	2.12	1.30	14.26	14.15	38.19	13.22	12.30	14.95	16.08	14.75	17.61	8.44	8.72	7.17	38.91	38.88	36.75	33.56	35.79	34.57	327.13	130.52	171.77	82.99	60.06	57.05	351.77
oil_tea_GLEAN_10012260	1.47	1.01	1.53	0.84	1.07	0.60	2.82	2.00	2.31	3.30	3.64	2.73	2.35	2.48	1.64	2.73	2.18	3.62	2.79	2.31	2.17	3.10	3.02	1.71	2.70	2.56	3.81	2.11	3.07	2.40	4.39	2.64	3.04	6.02	7.61	8.81	6.52	6.66	7.61	5.00	5.91	7.87	48.45	34.42	45.87	30.59	27.48	16.08	107.02
oil_tea_GLEAN_10012272	0.50	0.79	0.48	0.25	0.24	0.28	1.46	0.45	1.91	2.75	2.61	1.38	5.32	5.21	6.36	5.85	4.85	5.33	3.76	5.57	3.15	3.14	3.45	3.36	0.14	0.16	0.65	0.19	0.18	0.36	0.22	0.17	0.26	1.22	0.00	0.56	1.61	1.14	2.07	1.74	1.68	1.31	11.54	18.63	9.89	6.34	4.26	5.31	38.32
oil_tea_GLEAN_10012519	2.83	2.57	1.67	1.58	1.62	2.39	2.28	2.62	2.10	5.07	3.46	3.43	6.26	5.86	5.28	4.19	4.36	5.64	5.53	6.51	4.43	4.63	4.73	3.85	1.57	1.16	1.69	1.49	1.01	1.05	0.97	0.86	1.57	1.39	0.81	1.50	1.49	1.91	2.26	2.01	2.08	2.00	135.57	127.37	73.04	83.66	60.25	94.12	125.59
oil_tea_GLEAN_10012644	4.76	17.97	9.26	23.75	19.93	16.56	14.48	6.32	9.37	31.07	49.06	50.50	22.51	18.03	25.81	20.82	18.44	20.40	9.83	10.95	9.21	16.04	10.03	7.31	1.63	1.36	3.56	3.78	4.68	4.93	2.51	11.05	13.67	58.24	46.89	53.05	2.89	4.39	1.18	4.48	5.40	6.56	64.48	251.95	114.08	354.97	209.65	183.83	225.78
oil_tea_GLEAN_10012831	8.43	5.23	8.39	7.22	11.10	8.86	10.61	8.50	8.99	6.93	3.77	6.49	3.58	5.38	3.20	2.48	4.43	4.95	2.45	5.55	3.23	2.20	2.27	1.86	4.56	8.98	5.52	8.38	8.99	6.92	6.34	7.42	8.75	4.59	9.59	8.37	2.97	4.12	2.92	2.56	3.62	4.64	159.37	102.25	144.30	150.63	162.82	137.24	230.60
oil_tea_GLEAN_10012876	11.65	12.65	11.89	9.99	7.77	9.76	6.41	6.33	6.81	17.38	24.79	21.98	12.38	10.92	7.97	14.70	16.61	13.32	18.43	18.09	16.53	16.37	21.60	20.63	5.40	6.28	7.00	2.98	3.04	3.33	3.55	4.96	3.61	4.90	4.11	5.75	6.73	4.85	5.23	7.06	7.15	6.36	335.21	376.76	311.03	317.15	173.43	230.16	211.98
oil_tea_GLEAN_10013046	2.52	3.09	3.84	4.26	2.98	3.66	4.15	5.82	4.46	1.39	1.32	1.48	1.98	2.12	1.28	0.65	1.02	1.24	0.78	1.71	0.51	2.11	1.67	0.55	15.94	17.37	18.05	16.75	16.09	15.92	16.13	17.07	13.71	11.99	10.90	12.29	5.40	5.45	5.32	7.88	8.33	9.08	49.04	62.16	67.85	91.31	44.96	58.30	92.74
oil_tea_GLEAN_10013064	4.28	3.69	3.33	6.78	5.93	7.28	6.39	6.44	7.22	3.13	2.90	2.64	4.59	3.60	3.51	2.98	2.95	3.22	2.38	3.48	3.76	3.09	2.73	2.52	2.36	3.26	3.01	6.64	3.66	3.59	3.69	5.56	4.01	2.09	1.37	1.45	1.98	2.88	2.82	2.97	2.88	2.60	96.60	86.20	68.49	168.86	104.03	134.64	165.96
oil_tea_GLEAN_10013087	1.07	1.21	0.16	0.88	0.17	0.59	1.28	1.08	1.07	1.18	1.42	1.72	1.43	2.08	1.25	1.49	1.03	1.14	0.92	1.10	1.68	1.98	1.99	2.58	0.51	0.29	0.54	0.55	0.16	0.20	0.58	0.24	0.54	0.15	0.34	0.25	0.18	0.49	0.00	0.53	0.14	0.30	20.37	23.72	2.79	18.53	2.50	9.20	27.96
oil_tea_GLEAN_10013092	1.27	1.85	0.52	0.80	1.08	0.96	1.09	2.21	2.12	1.87	2.25	2.35	1.31	2.09	2.19	2.54	2.81	2.03	1.35	1.65	1.31	2.74	2.56	2.50	0.00	0.54	0.00	0.00	0.00	0.24	0.07	0.00	0.00	0.10	0.08	0.00	0.51	0.28	0.22	0.11	0.00	0.09	20.58	31.04	7.62	14.31	13.64	12.78	20.32
oil_tea_GLEAN_10013150	7.43	9.22	8.19	14.77	15.95	13.84	11.20	10.57	10.62	4.30	5.53	4.77	4.38	2.96	3.88	3.59	4.86	3.81	3.78	3.34	3.31	3.95	4.24	4.64	2.93	6.93	6.10	5.99	3.99	4.62	5.46	6.15	5.81	2.08	2.38	2.93	1.29	2.07	1.82	2.72	2.71	1.97	78.50	100.67	78.67	172.00	130.67	119.67	136.00
oil_tea_GLEAN_10013561	0.00	0.00	0.02	0.00	0.00	0.00	0.00	0.06	0.05	0.19	0.00	0.18	0.62	0.79	0.38	0.00	0.00	0.34	0.24	1.07	3.24	0.00	0.00	0.00	0.00	0.07	0.00	0.17	0.37	0.02	0.06	0.15	0.08	0.09	0.24	0.10	0.69	0.33	2.69	0.07	0.49	0.00	0.00	0.00	0.50	0.00	0.00	0.00	0.00
oil_tea_GLEAN_10013606	0.56	0.44	0.45	0.30	0.77	0.00	0.12	0.61	0.27	1.94	2.37	1.93	3.32	2.79	4.08	1.41	2.37	1.20	1.25	3.76	3.45	2.11	2.39	2.03	0.84	0.11	0.22	0.30	0.22	0.14	0.16	0.63	0.55	0.33	0.28	0.61	1.36	1.24	2.16	0.88	1.07	0.68	8.48	6.89	6.23	5.09	9.16	0.00	2.15
oil_tea_GLEAN_10013652	13.41	11.49	12.24	10.06	12.00	11.01	13.35	12.65	13.21	21.85	20.39	21.58	27.03	28.51	26.97	25.60	26.88	27.82	26.69	28.04	25.92	25.05	21.77	26.47	9.43	9.71	7.75	7.66	7.66	7.35	8.39	6.74	8.05	13.66	16.49	13.30	16.72	16.44	16.26	14.21	15.33	14.27	236.99	210.21	196.74	196.24	164.56	159.41	271.47
oil_tea_GLEAN_10013776	2.66	6.65	4.50	7.09	5.90	8.28	3.09	0.49	1.55	12.10	15.85	16.93	2.00	3.20	2.08	6.54	4.63	4.49	0.77	0.75	1.62	1.19	1.50	1.20	0.84	0.80	1.46	0.55	3.12	2.33	0.00	5.03	4.99	32.98	27.55	30.16	1.27	2.19	0.86	2.37	2.51	3.93	39.03	100.99	60.11	114.74	67.18	99.61	52.20
oil_tea_GLEAN_10013849	12.34	12.42	16.12	26.60	14.25	17.78	12.21	18.06	14.32	16.88	17.08	17.89	10.59	13.82	5.49	16.25	6.05	12.17	6.19	20.59	8.28	5.96	7.07	7.60	9.07	13.68	10.29	13.20	12.07	11.40	9.39	9.42	6.19	12.06	11.62	14.17	10.33	10.02	8.89	11.28	5.37	7.11	166.66	173.57	197.97	396.19	149.36	196.64	189.66
oil_tea_GLEAN_10013873	3.68	4.70	1.98	3.88	2.80	4.23	5.54	4.91	4.68	3.49	2.89	1.41	1.33	1.02	1.06	1.50	2.16	0.60	1.74	0.92	0.91	1.33	1.44	3.76	12.26	13.45	18.35	6.95	9.95	9.69	5.96	6.45	6.00	12.48	14.83	10.18	15.28	12.99	13.81	16.72	16.06	17.33	97.72	129.08	47.84	113.82	57.65	92.03	169.32
oil_tea_GLEAN_10013879	5.23	6.87	6.99	6.73	9.09	8.12	1.83	2.71	2.55	14.85	22.94	25.23	27.76	32.97	21.91	20.77	25.71	25.15	13.78	15.27	18.87	11.17	16.59	14.23	0.00	1.04	0.35	0.00	0.15	0.15	0.00	0.00	0.38	0.34	0.51	0.18	0.40	0.33	0.19	0.19	0.58	0.16	50.05	68.08	60.87	71.08	67.58	63.68	20.19
oil_tea_GLEAN_10013907	0.31	0.52	0.50	0.73	0.48	0.32	1.24	0.64	1.02	0.30	0.50	0.35	2.16	1.35	3.15	1.00	0.34	0.83	0.60	0.67	0.21	0.49	0.40	0.55	0.00	0.06	0.00	0.00	0.12	0.04	0.00	0.00	0.00	0.00	0.00	0.00	0.00	0.00	0.00	0.05	0.00	0.00	7.09	12.46	10.46	18.49	8.60	6.03	32.85
oil_tea_GLEAN_10013961	7.30	5.83	8.54	3.87	4.36	4.65	5.16	5.26	5.87	12.93	9.10	8.92	26.67	26.38	42.10	19.63	19.33	25.86	25.18	29.03	26.17	17.49	16.56	14.86	6.80	5.33	11.58	4.09	5.28	4.34	3.33	3.75	3.79	6.54	6.95	6.33	33.11	32.75	33.00	29.47	32.54	24.21	220.00	181.75	234.18	128.64	102.07	114.82	178.89
oil_tea_GLEAN_10014051	1.03	0.00	0.34	0.85	0.10	0.38	2.16	1.08	1.90	0.92	1.75	2.78	9.52	11.96	10.29	8.92	6.15	10.58	3.84	5.23	5.35	4.45	2.20	4.00	0.80	0.41	4.04	0.00	0.88	0.08	0.00	0.33	0.00	0.00	1.37	0.85	8.25	8.60	9.14	5.98	5.64	10.31	6.60	0.00	2.00	6.00	0.50	2.00	15.87
oil_tea_GLEAN_10014053	62.82	60.92	49.09	35.69	32.45	38.56	46.46	50.73	45.55	68.60	67.89	77.58	31.92	30.84	23.53	44.51	52.47	43.39	61.01	48.39	43.20	76.90	67.33	69.58	102.78	81.37	40.87	46.45	70.32	70.52	62.25	56.19	65.54	136.92	132.52	124.16	68.38	79.99	67.14	74.43	66.86	76.66	1264.81	1269.19	898.79	792.57	507.01	635.94	1075.86
oil_tea_GLEAN_10014061	4.27	3.16	6.02	3.12	4.33	4.47	4.27	3.73	3.43	2.33	1.99	1.95	1.34	1.27	1.71	2.48	1.85	1.87	1.47	2.40	1.24	1.35	1.16	3.56	2.78	2.82	2.46	3.42	2.78	3.70	3.44	3.47	3.40	0.91	1.39	1.92	2.07	1.21	1.48	1.29	1.65	1.30	106.34	81.53	136.21	85.63	83.57	91.16	122.28
oil_tea_GLEAN_10014065	1.69	5.15	1.95	4.47	3.81	3.82	4.84	1.75	2.16	6.31	9.86	10.85	2.20	3.16	2.34	3.64	3.04	3.23	0.73	1.00	0.66	1.03	1.57	1.17	0.64	0.74	0.82	1.28	2.09	1.62	0.75	4.60	4.79	22.82	20.31	20.95	0.74	1.38	0.76	2.73	2.14	2.65	42.02	132.26	43.96	122.14	73.41	77.59	138.16
oil_tea_GLEAN_10014170	1.53	2.01	1.15	0.35	0.44	0.34	1.92	1.64	1.66	1.84	1.21	1.58	1.46	1.61	1.20	0.44	0.91	1.35	0.61	2.77	2.30	2.15	0.75	1.04	0.78	0.00	0.33	0.48	0.70	0.67	0.59	0.39	0.89	1.01	0.16	0.53	0.22	0.32	0.77	0.28	0.66	0.69	33.43	45.56	22.77	8.37	7.42	6.08	48.28
oil_tea_GLEAN_10014458	0.27	0.15	0.13	0.11	0.10	0.22	0.98	0.90	1.06	1.00	0.25	0.76	4.08	3.33	1.84	1.60	0.43	2.23	1.82	4.19	4.28	1.02	0.85	0.79	0.66	0.45	0.20	1.09	0.69	0.48	1.76	1.64	1.26	0.26	0.41	0.26	1.09	1.31	1.80	1.20	0.70	0.40	9.00	5.00	4.00	4.00	2.56	6.00	37.43
oil_tea_GLEAN_10014473	2.55	2.64	1.87	2.35	1.19	2.31	1.98	1.51	1.74	4.20	4.91	5.02	3.83	5.29	5.72	4.04	4.26	3.23	6.70	4.85	5.28	3.53	4.06	5.25	1.05	2.50	0.65	1.59	2.07	1.79	1.61	2.16	1.94	1.95	1.53	1.66	1.10	0.99	1.72	1.86	1.50	1.61	63.90	68.29	42.53	64.78	23.18	47.42	57.17
oil_tea_GLEAN_10014545	0.10	0.61	0.36	0.86	0.80	0.64	0.68	0.29	0.69	1.06	1.67	1.27	0.83	0.46	0.43	0.78	0.31	0.58	0.13	0.43	0.12	0.33	0.21	0.11	0.09	0.16	0.10	0.29	0.42	0.21	0.12	0.79	0.96	3.10	2.80	2.56	0.14	0.21	0.10	0.27	0.32	0.36	4.82	29.40	15.39	44.55	29.09	24.56	36.72
oil_tea_GLEAN_10014568	0.45	0.38	0.40	0.49	0.30	0.44	0.17	0.53	0.75	0.52	0.32	0.43	1.01	0.76	0.78	0.68	0.71	0.70	1.08	1.00	1.29	0.29	0.64	0.21	0.00	0.15	0.15	0.17	0.09	0.09	0.07	0.24	0.07	0.23	0.30	0.05	0.17	0.13	0.16	0.07	0.07	0.26	22.09	19.15	17.88	26.18	11.27	17.72	9.28
oil_tea_GLEAN_10014580	7.49	7.33	6.68	7.85	5.00	5.11	3.91	5.98	5.61	5.80	6.62	6.29	4.19	7.24	5.47	5.55	5.54	5.52	4.38	2.98	3.32	5.65	4.65	5.66	1.20	1.54	1.35	1.48	0.51	0.99	1.13	1.12	1.33	1.09	0.57	1.13	0.62	1.17	1.56	1.51	1.13	1.49	130.15	131.88	105.55	150.42	67.43	72.78	78.15
oil_tea_GLEAN_10014583	17.92	9.92	10.83	14.64	16.60	14.03	8.92	19.29	14.77	9.05	11.20	12.37	3.81	5.02	3.06	6.00	8.48	9.52	7.24	6.00	5.97	6.99	10.15	4.82	63.03	28.77	11.16	32.42	42.15	34.03	38.08	34.66	39.90	30.60	32.87	36.94	15.66	14.92	17.13	16.65	17.82	19.88	555.28	318.08	305.20	500.20	399.08	356.08	317.72
oil_tea_GLEAN_10014599	1.99	1.73	1.35	0.62	0.95	0.56	1.36	1.55	1.60	1.20	0.32	0.76	5.58	5.11	3.61	3.37	2.83	4.01	4.40	5.55	5.49	2.66	1.87	2.48	1.52	1.21	0.81	1.23	0.87	1.04	1.06	1.03	0.94	0.61	0.62	0.41	2.31	1.39	1.68	1.37	1.91	1.24	82.47	74.45	51.03	28.37	30.53	18.91	65.01
oil_tea_GLEAN_10014601	1.82	1.06	2.03	1.24	1.35	1.93	1.48	2.75	3.87	3.90	3.96	2.72	4.71	4.72	3.80	5.16	3.91	4.57	4.81	4.75	4.49	3.24	4.77	4.54	3.00	2.86	3.89	3.85	2.85	3.63	3.21	2.45	2.48	2.61	3.55	4.48	8.31	9.07	7.92	9.42	7.79	7.92	44.24	26.71	44.68	33.16	25.40	38.28	41.28
oil_tea_GLEAN_10014602	3.89	4.71	2.62	8.00	7.22	9.36	10.82	9.08	9.14	2.63	3.00	3.40	1.47	1.45	1.00	1.32	1.56	2.27	1.24	1.25	1.33	2.81	3.62	5.21	5.23	1.51	3.42	2.82	2.11	3.78	2.92	3.22	2.27	2.44	1.46	3.51	3.03	2.69	1.62	1.79	4.13	3.27	78.20	97.84	47.92	177.12	112.51	154.07	250.04
oil_tea_GLEAN_10014680	10.13	14.15	14.26	12.25	13.14	16.82	13.18	13.56	10.58	17.79	13.01	15.18	60.05	51.27	66.15	36.85	36.14	41.71	44.09	59.69	55.41	26.80	32.08	26.32	1.05	1.21	0.25	0.51	0.79	0.43	0.63	0.24	0.27	0.75	0.48	0.44	2.14	0.92	4.53	0.71	1.74	0.87	143.32	207.13	183.34	191.03	144.18	194.84	214.38
oil_tea_GLEAN_10014780	3.74	3.79	3.66	3.51	3.17	3.89	3.17	3.88	3.56	5.26	4.69	4.65	10.01	12.38	11.79	10.52	8.42	8.70	9.16	10.45	8.48	7.71	6.31	6.68	1.86	1.48	1.56	1.23	1.57	1.74	1.60	1.33	1.08	1.75	1.56	1.30	2.96	3.06	2.59	2.41	2.12	3.33	154.63	162.30	137.47	160.02	101.56	131.65	150.87
oil_tea_GLEAN_10014841	2.01	1.02	1.08	0.49	0.17	0.22	1.25	0.48	0.68	1.45	1.41	1.02	3.67	3.32	1.62	2.05	2.09	2.18	1.74	1.91	2.80	1.48	1.20	1.54	10.22	8.83	9.50	20.48	15.93	15.71	18.17	16.49	15.04	5.11	5.91	5.51	12.24	9.77	8.84	9.58	7.58	9.03	46.89	24.62	23.00	12.57	3.00	4.29	33.50
oil_tea_GLEAN_10014927	3.88	1.85	3.75	2.42	2.67	2.58	3.18	2.98	1.58	2.08	3.80	3.18	1.84	3.12	1.52	2.80	2.64	3.87	0.36	0.71	1.31	3.15	2.05	1.74	2.67	1.81	1.41	2.28	2.11	1.27	1.82	2.52	1.98	0.94	1.41	0.56	2.08	2.67	3.24	1.86	2.33	2.35	47.61	23.46	41.90	32.79	25.41	25.90	44.94
oil_tea_GLEAN_10014931	6.46	7.05	6.63	4.50	5.84	4.67	15.54	26.74	19.19	3.73	2.93	3.73	1.05	1.99	5.02	2.99	0.68	2.39	3.70	1.05	4.94	5.61	6.48	5.17	53.67	59.02	70.81	76.36	53.66	63.30	75.14	88.20	56.01	56.04	38.50	59.97	26.08	22.46	25.03	31.74	37.10	25.06	312.21	352.52	291.16	239.74	219.04	184.89	863.49
oil_tea_GLEAN_10015070	15.95	17.27	16.27	11.97	9.51	14.65	18.70	17.75	14.07	20.40	20.54	21.57	14.30	13.13	12.81	19.94	24.27	17.40	22.93	24.99	18.95	27.93	25.84	27.06	16.37	18.74	24.08	14.07	17.91	12.79	12.87	15.18	16.27	22.74	16.86	16.66	19.83	19.12	23.60	16.09	16.92	20.09	90.85	101.81	84.25	75.20	42.04	68.38	122.51
oil_tea_GLEAN_10015071	15.95	17.27	16.27	11.97	9.51	14.65	18.70	17.75	14.07	20.40	20.54	21.57	14.30	13.13	12.81	19.94	24.27	17.40	22.93	24.99	18.95	27.93	25.84	27.06	16.37	18.74	24.08	14.07	17.91	12.79	12.87	15.18	16.27	22.74	16.86	16.66	19.83	19.12	23.60	16.09	16.92	20.09	90.85	101.81	84.25	75.20	42.04	68.38	122.51
oil_tea_GLEAN_10015072	163.03	184.06	177.95	159.76	135.15	136.18	215.64	177.05	182.76	386.84	477.56	468.32	299.81	338.73	288.17	370.94	428.19	365.68	551.35	378.75	469.39	343.67	487.02	544.99	65.45	58.93	80.46	60.00	70.54	60.09	64.90	58.63	64.78	91.29	79.96	87.88	93.38	84.59	95.86	79.12	67.68	81.02	928.71	1084.89	921.74	1003.75	597.43	635.46	1412.70
oil_tea_GLEAN_10015089	1.67	2.00	1.44	3.64	1.60	1.23	0.08	0.26	0.18	0.83	3.30	5.20	1.14	0.11	0.70	1.52	0.76	0.23	0.41	0.51	0.57	4.94	0.54	0.30	1.16	0.89	0.41	0.13	0.33	0.60	0.07	0.08	0.07	0.88	1.93	2.34	0.39	0.44	0.00	0.51	0.57	0.09	44.24	54.85	34.75	106.37	32.87	26.76	2.49
oil_tea_GLEAN_10015105	103.13	78.64	77.74	51.95	51.56	48.52	99.70	101.80	102.39	75.56	50.18	49.57	205.69	213.77	292.85	136.19	109.63	174.97	129.12	182.93	163.79	130.31	96.80	83.56	5.76	17.13	1.19	0.39	9.44	2.33	1.90	0.10	0.21	0.77	1.60	2.06	2.89	1.33	1.30	2.10	0.99	2.37	2562.67	2021.88	1756.39	1423.81	994.20	987.50	2849.22
oil_tea_GLEAN_10015115	1.48	2.83	2.03	2.35	3.55	1.69	1.92	1.16	1.78	3.52	3.50	2.52	3.19	6.04	4.63	5.96	3.22	4.21	3.76	5.24	6.26	5.47	6.32	5.94	0.72	0.86	5.00	1.12	0.55	0.76	0.93	0.56	0.64	0.75	1.95	0.61	4.35	3.52	2.81	1.94	1.55	2.05	18.75	37.07	23.38	32.90	34.87	17.54	28.02
oil_tea_GLEAN_10015120	0.00	0.00	0.00	0.00	0.00	0.33	0.26	0.14	0.00	0.03	0.00	0.00	1.08	0.71	2.37	0.47	0.49	0.00	0.63	0.61	0.42	0.20	0.01	0.00	0.00	0.11	0.27	0.00	0.04	0.00	0.06	0.00	0.00	0.34	0.30	0.77	1.18	1.08	1.49	1.12	0.48	1.43	0.07	0.00	0.00	0.00	0.00	7.73	8.50
oil_tea_GLEAN_10015146	4.20	4.73	4.36	6.34	6.07	5.83	5.89	4.67	6.58	7.70	9.79	7.89	7.74	11.00	7.64	8.28	9.06	8.21	10.49	9.51	7.34	7.02	6.47	7.11	0.34	1.21	0.62	0.86	0.00	0.76	1.02	0.94	0.67	1.51	0.94	0.66	0.33	0.45	1.21	0.00	0.90	1.08	48.11	56.02	45.33	80.02	53.88	54.68	77.55
oil_tea_GLEAN_10015183	3.31	3.71	3.58	1.66	3.66	2.34	3.48	4.86	3.79	7.16	5.15	3.78	12.38	12.26	9.87	7.25	4.33	9.96	11.52	11.41	12.72	8.22	5.28	5.78	1.40	0.78	0.38	2.06	1.89	2.33	1.72	1.69	1.41	1.94	3.45	2.39	6.12	8.72	8.62	5.84	5.20	2.32	73.97	85.77	72.70	40.90	63.47	42.83	89.31
oil_tea_GLEAN_10015196	2.72	0.00	0.00	0.00	0.00	0.00	0.00	0.00	0.33	0.00	0.00	0.00	0.40	0.00	0.00	0.52	1.26	0.69	0.00	0.00	0.00	0.00	0.00	0.00	12.57	9.82	8.53	10.40	11.59	9.28	10.14	11.98	11.74	11.70	12.56	13.00	11.96	7.92	11.01	10.60	12.10	9.05	73.51	0.00	0.00	0.00	0.00	0.00	0.00
oil_tea_GLEAN_10015200	3.61	4.73	3.81	3.12	5.50	4.52	2.76	4.38	4.52	8.50	6.78	7.82	16.82	15.05	15.49	12.43	13.33	13.42	15.03	15.00	14.82	11.44	11.72	14.22	2.83	2.78	1.00	4.04	3.35	4.07	3.76	4.87	5.91	3.91	4.97	3.50	3.86	2.50	2.21	5.60	4.69	4.05	30.49	41.31	29.25	29.09	36.02	31.25	26.78
oil_tea_GLEAN_10015246	3.76	3.07	4.59	4.33	5.62	3.93	5.02	4.61	3.86	10.25	10.68	10.24	35.67	37.29	34.69	19.09	22.62	23.97	24.57	36.15	33.30	14.70	14.85	15.01	1.50	1.47	1.21	1.40	1.14	1.64	2.68	0.99	1.09	0.00	0.81	0.39	3.83	2.54	2.37	3.43	1.48	1.23	87.54	73.95	97.16	111.09	101.52	74.93	134.34
oil_tea_GLEAN_10015247	0.00	0.51	0.00	0.11	0.47	0.00	0.71	0.87	0.38	0.39	1.69	2.03	5.26	4.08	7.28	3.02	2.49	1.84	1.50	1.15	1.19	1.61	0.59	1.06	0.44	0.63	0.10	0.48	0.96	0.41	0.33	0.75	0.46	0.68	0.65	0.51	1.65	0.76	1.03	0.37	1.76	0.32	0.00	8.68	0.00	2.02	6.10	0.00	13.61
oil_tea_GLEAN_10015255	9.20	5.89	6.68	3.61	4.24	3.67	13.44	7.39	10.16	8.05	5.71	3.80	11.49	11.28	11.43	11.19	12.58	13.82	12.79	12.19	11.64	11.10	8.89	6.01	11.24	9.18	9.83	14.40	14.27	14.12	15.71	14.31	15.99	11.18	12.89	10.24	14.93	17.77	16.81	13.70	15.01	16.16	202.48	134.03	133.63	87.49	72.41	66.22	340.12
oil_tea_GLEAN_10015264	0.68	1.60	1.57	0.96	0.82	1.08	1.04	1.16	1.08	1.43	1.56	1.89	1.86	1.83	1.19	1.76	1.32	1.70	2.12	1.71	1.88	1.99	2.09	2.03	0.37	0.58	0.44	0.33	0.33	0.43	0.43	0.69	0.54	0.35	0.22	0.61	0.64	0.94	1.24	0.72	0.57	0.39	31.29	75.82	65.60	48.40	29.21	40.63	54.75
oil_tea_GLEAN_10015329	0.48	0.38	0.41	0.58	0.40	0.34	0.98	0.67	0.36	1.57	0.90	1.44	1.07	1.82	1.98	2.26	1.41	0.76	1.29	0.83	2.14	0.97	1.22	1.21	2.22	4.05	3.17	2.52	3.31	2.89	3.35	3.41	2.64	4.49	5.25	4.04	4.17	6.85	5.03	4.97	3.57	3.93	11.04	9.15	8.49	14.76	7.12	6.33	25.91
oil_tea_GLEAN_10015371	0.10	0.00	0.29	0.47	0.41	0.32	0.16	0.25	0.16	1.40	1.28	1.73	2.42	1.95	2.80	2.23	1.50	2.28	2.73	2.04	2.70	1.57	2.30	2.37	0.00	0.12	0.15	0.10	0.11	0.00	0.00	0.06	0.00	0.56	0.72	0.78	1.87	1.61	0.83	2.47	1.73	1.75	1.66	0.00	4.57	9.08	5.54	4.51	3.16
oil_tea_GLEAN_10015450	0.98	2.15	0.88	3.91	1.12	2.92	0.00	0.60	1.19	3.34	5.46	6.83	0.00	0.00	0.91	0.41	0.63	2.32	0.23	0.67	0.00	0.00	0.33	0.00	0.60	0.05	0.56	0.00	1.50	0.42	0.18	1.15	1.80	10.41	8.86	13.95	0.48	0.08	0.77	0.00	0.92	2.18	14.73	33.49	12.13	65.08	13.16	36.04	0.00
oil_tea_GLEAN_10015498	2.64	1.92	1.58	0.78	0.61	0.55	3.33	1.72	4.39	2.00	1.15	1.47	6.11	5.02	3.79	4.43	4.96	6.47	4.71	3.03	6.16	4.72	3.52	3.64	0.55	0.00	0.00	0.00	0.00	0.25	0.39	0.15	0.15	0.32	0.56	0.25	1.75	1.17	2.43	1.49	2.56	0.38	85.73	64.47	46.83	27.80	15.30	14.75	124.40
oil_tea_GLEAN_10015503	1.33	2.16	2.29	4.30	3.85	2.76	2.27	1.89	3.34	3.63	4.09	3.96	5.22	7.68	3.51	4.93	5.59	5.31	4.92	4.63	7.31	3.52	3.67	4.53	0.72	0.90	0.23	0.77	0.81	0.73	0.60	0.71	0.99	0.21	0.57	0.68	0.88	0.72	1.07	0.83	1.19	1.14	26.98	45.25	42.22	96.17	60.57	45.79	52.98
oil_tea_GLEAN_10015696	0.17	0.11	0.05	0.24	0.00	0.36	0.14	0.00	0.00	0.08	0.20	0.00	0.85	0.90	1.69	0.14	0.10	0.53	0.21	0.15	0.20	0.03	0.34	0.29	0.00	0.00	0.05	0.16	0.02	0.00	0.05	0.09	0.13	0.00	0.25	0.05	0.06	0.09	0.42	0.08	0.25	0.05	4.58	3.16	1.14	7.00	0.00	7.89	4.40
oil_tea_GLEAN_10015940	7.57	10.76	7.27	8.86	8.45	8.82	10.14	10.03	11.00	3.70	4.98	4.96	1.58	2.36	2.67	3.27	1.82	3.07	2.94	3.40	5.94	2.99	1.99	2.78	3.50	3.67	3.70	1.55	2.37	1.53	2.49	2.04	1.84	1.32	1.43	1.06	0.83	0.88	1.21	0.85	0.86	1.40	133.87	196.78	116.79	172.75	115.92	127.71	206.24
oil_tea_GLEAN_10015949	0.09	0.00	0.10	0.00	0.12	0.16	0.56	0.04	0.05	0.00	0.00	0.05	0.00	0.43	0.33	0.14	0.00	0.00	0.43	0.39	1.68	0.07	0.00	0.19	0.00	0.24	0.43	0.37	0.22	0.22	0.66	0.35	0.56	0.00	0.00	0.04	0.40	0.33	0.33	0.29	1.10	0.26	2.00	0.00	2.00	0.00	2.00	3.00	14.32
oil_tea_GLEAN_10015978	0.81	0.42	0.49	0.15	0.34	0.45	0.54	0.86	0.49	2.51	1.44	1.32	2.91	1.57	3.54	2.69	1.61	2.50	4.13	2.24	3.00	2.65	2.56	1.84	0.00	0.00	0.00	0.39	0.00	0.31	0.00	0.00	1.02	0.00	0.00	0.00	0.57	0.00	0.00	1.30	0.00	0.00	19.40	10.44	10.68	3.95	6.27	8.85	14.99
oil_tea_GLEAN_10016052	7.25	7.31	6.83	8.42	9.44	7.68	3.66	4.88	4.66	9.86	6.96	10.87	0.69	4.94	2.35	5.75	4.15	5.13	3.72	2.74	3.77	3.98	2.41	4.87	4.87	5.60	2.54	3.90	4.90	4.24	4.80	6.33	8.52	3.56	4.45	4.06	1.01	0.05	1.00	2.89	0.63	1.09	77.30	80.65	66.18	98.97	78.05	67.02	44.90
oil_tea_GLEAN_10016053	24.42	23.05	20.36	18.76	19.26	16.78	17.95	20.97	17.34	11.64	11.94	10.93	8.81	6.69	10.08	11.55	13.16	11.41	8.54	6.20	7.31	10.12	10.58	14.12	29.63	21.05	27.92	20.47	22.43	22.37	19.53	14.56	16.42	23.14	19.60	20.22	20.30	19.02	20.66	22.12	23.62	26.12	482.15	470.81	365.38	408.56	294.97	271.27	407.54
oil_tea_GLEAN_10016099	0.00	0.10	0.00	0.05	0.07	0.00	0.04	0.18	0.11	0.33	0.16	0.66	0.89	0.70	1.48	0.72	0.49	0.51	1.28	1.21	0.30	0.49	0.52	0.66	0.11	0.00	0.00	0.22	0.19	0.00	0.05	0.04	0.15	0.00	0.33	0.09	0.45	0.56	0.60	0.00	0.51	0.57	0.00	2.00	0.00	1.00	1.00	0.00	1.00
oil_tea_GLEAN_10016102	1.07	1.47	1.20	0.67	0.59	0.70	1.88	2.54	2.07	1.97	0.85	1.42	3.58	2.14	5.44	3.12	2.71	3.68	3.01	3.85	2.59	3.48	2.87	2.76	1.98	0.91	1.26	0.55	0.73	1.39	1.03	0.82	0.75	0.72	1.68	1.38	0.42	0.91	0.83	1.43	1.14	1.75	29.95	42.50	30.56	20.81	12.78	16.00	60.45
oil_tea_GLEAN_10016144	9.03	7.89	14.49	16.33	17.50	14.95	7.01	6.80	6.31	3.42	2.51	3.17	10.61	12.41	10.78	6.49	7.44	9.42	9.94	11.83	10.55	7.64	7.67	8.15	11.75	7.88	7.33	4.99	8.75	9.14	5.31	3.65	5.16	2.40	2.54	2.38	9.11	6.67	8.78	12.33	13.04	12.79	94.49	85.41	137.81	188.35	142.06	128.11	84.35
oil_tea_GLEAN_10016170	2.09	2.80	2.48	1.78	1.40	1.99	2.69	2.07	2.03	2.91	2.28	2.43	2.38	2.15	2.59	1.82	2.84	2.73	3.63	3.03	2.82	3.97	4.00	4.78	0.69	0.94	0.52	1.07	1.11	1.16	1.75	1.45	2.53	0.72	0.48	0.62	0.98	1.09	1.23	1.71	0.70	0.58	37.17	51.54	40.03	34.93	19.28	29.03	54.94
oil_tea_GLEAN_10016259	1.71	1.68	1.55	1.27	0.75	0.77	1.10	1.05	0.90	3.08	3.88	3.47	9.95	5.80	14.40	10.78	9.68	10.07	14.79	10.17	11.18	9.89	9.07	8.71	0.14	0.40	0.22	0.46	0.17	0.44	0.57	0.39	0.22	0.51	0.53	0.48	1.79	1.84	2.95	2.84	2.67	1.66	63.17	64.32	52.19	51.72	21.38	23.46	46.67
oil_tea_GLEAN_10016399	0.08	0.05	0.07	0.30	0.14	0.00	0.00	0.17	0.00	0.19	0.11	0.12	0.82	0.93	1.17	1.97	0.83	0.89	0.49	0.65	0.90	0.62	1.11	0.40	0.05	0.04	0.14	0.06	0.07	0.00	0.00	0.03	0.00	0.48	0.69	0.59	0.53	0.62	0.47	0.32	0.66	0.62	2.51	1.58	1.95	9.94	3.30	0.00	0.00
oil_tea_GLEAN_10016423	20.47	17.67	16.25	16.54	14.21	16.06	16.93	14.26	15.73	14.34	12.51	12.37	7.99	9.67	10.67	11.95	10.72	11.90	8.28	9.05	9.01	11.45	8.23	10.23	63.15	67.04	63.79	75.82	71.07	77.75	75.26	85.31	78.69	55.34	57.35	61.67	42.73	43.33	46.48	49.04	44.45	39.71	405.21	361.91	292.42	360.91	218.18	260.33	385.28
oil_tea_GLEAN_10016502	0.75	0.50	0.60	0.59	0.63	0.36	0.55	0.87	0.82	1.06	1.61	1.48	1.82	1.06	1.37	1.43	1.44	1.90	1.36	1.65	1.33	1.63	1.22	1.34	0.56	0.59	0.54	0.48	0.39	0.26	0.25	0.34	0.63	0.64	0.64	0.74	0.68	0.84	0.97	1.03	0.83	1.18	25.33	17.49	18.43	21.92	16.40	10.05	21.37
oil_tea_GLEAN_10016593	5.81	10.31	6.21	9.65	9.62	8.90	10.09	12.91	9.77	16.48	18.20	17.13	4.49	2.96	3.85	8.55	7.04	6.96	8.53	7.18	8.32	9.88	13.40	14.50	4.54	3.43	3.05	2.52	3.50	2.88	2.38	3.00	3.36	3.36	2.83	2.89	3.16	3.58	2.45	3.24	2.31	2.29	155.63	285.57	151.07	284.81	199.72	195.20	310.43
oil_tea_GLEAN_10016610	0.38	0.98	0.40	0.32	0.18	0.01	0.06	0.12	0.00	5.34	3.41	4.57	10.44	5.68	15.46	11.60	8.47	11.01	15.62	12.92	7.95	9.52	12.18	9.76	0.00	0.08	0.03	0.00	0.01	0.00	0.00	0.00	0.00	3.24	5.01	5.04	1.83	2.08	3.02	0.98	2.10	1.92	10.66	28.49	10.15	9.81	3.86	0.24	2.00
oil_tea_GLEAN_10016635	2.93	3.41	5.06	5.02	4.30	4.58	3.09	4.46	5.72	3.12	3.75	2.22	12.01	10.57	19.25	8.53	6.09	8.35	4.05	3.58	4.52	4.17	4.70	4.64	1.60	2.23	2.88	4.11	2.61	1.55	2.44	2.15	3.47	1.28	1.22	1.19	2.78	4.41	3.87	1.68	2.12	2.21	80.24	96.58	126.00	151.63	91.36	102.85	97.40
oil_tea_GLEAN_10016827	1.34	1.28	1.98	0.92	1.24	1.29	1.48	2.05	1.93	2.33	1.35	1.16	3.69	4.33	3.25	3.94	2.40	2.24	3.44	3.59	2.78	3.73	2.23	1.87	0.32	0.25	0.19	0.21	0.19	0.13	0.23	0.54	0.34	0.36	0.61	0.47	5.00	4.58	4.17	3.00	3.63	4.05	57.28	56.65	76.93	43.07	41.14	44.89	72.31
oil_tea_GLEAN_10016830	35.89	40.20	40.70	42.80	47.64	48.11	44.50	50.40	58.45	25.14	28.31	25.62	16.25	9.47	14.63	25.33	26.61	20.45	15.57	16.88	14.34	24.92	24.91	27.07	22.24	19.89	20.05	23.23	22.83	21.66	24.97	18.71	16.79	11.90	12.94	9.90	19.21	21.72	19.34	21.05	18.84	17.95	1298.87	1505.30	1339.22	1708.31	1337.88	1426.17	1852.30
oil_tea_GLEAN_10016935	1.10	0.81	0.66	0.81	0.85	1.00	1.97	1.47	1.85	1.47	1.06	1.24	1.87	1.85	2.74	1.74	1.81	1.52	2.23	3.12	3.04	1.30	1.41	1.76	1.51	1.20	1.62	0.99	1.18	1.37	1.10	1.24	1.57	0.76	0.58	0.75	1.12	0.68	1.13	1.26	1.16	1.59	22.44	17.14	12.22	18.21	13.36	16.73	46.05
oil_tea_GLEAN_10017042	6.61	6.01	6.89	11.22	3.83	5.34	14.12	7.52	12.03	7.15	5.99	5.77	26.53	24.79	32.21	20.17	15.80	20.20	10.88	12.38	11.31	15.20	8.83	26.00	9.41	10.90	37.50	27.57	17.66	11.29	14.19	13.96	17.79	15.79	18.13	17.38	28.34	26.65	21.67	22.20	21.97	27.67	105.85	99.55	100.35	198.18	47.55	69.97	259.89
oil_tea_GLEAN_10017220	5.59	4.54	5.69	8.08	6.91	5.93	5.73	4.38	4.61	3.24	4.75	4.61	2.78	2.32	3.73	6.10	4.51	1.79	1.96	4.21	2.62	3.29	3.13	3.81	4.24	9.02	3.67	5.54	4.88	4.45	4.09	4.33	4.43	3.00	3.57	3.64	2.98	1.95	1.85	1.46	3.06	3.13	93.14	78.14	86.16	148.30	89.26	80.84	109.78
oil_tea_GLEAN_10017506	0.62	0.74	0.73	0.46	0.80	0.49	0.92	0.81	0.54	0.48	0.59	0.45	1.72	2.70	1.86	2.17	0.52	1.36	1.84	2.07	1.16	1.10	0.93	0.63	0.60	0.50	0.47	0.99	0.33	0.65	0.92	1.41	1.45	0.31	0.47	0.29	1.78	1.01	1.19	0.70	0.85	0.52	28.42	34.84	30.31	23.10	28.24	18.45	48.23
oil_tea_GLEAN_10017602	2.96	2.25	5.30	6.70	8.27	5.61	11.43	8.67	11.13	6.56	5.76	3.25	25.59	26.13	47.18	10.80	12.52	13.63	7.72	7.68	12.29	3.62	3.87	3.31	3.33	3.39	4.46	6.91	3.73	2.65	2.76	3.38	2.76	0.37	2.10	0.87	2.35	1.91	1.29	1.77	1.77	2.53	20.61	16.27	33.60	51.56	44.75	32.07	91.63
oil_tea_GLEAN_10017724	4.36	4.30	5.82	4.98	4.98	4.48	6.20	6.03	7.22	8.24	6.80	6.91	10.78	12.52	10.80	12.91	12.51	14.62	13.74	15.96	9.26	12.24	9.36	10.38	2.63	1.69	2.48	1.11	1.15	1.00	1.29	0.97	1.08	3.44	2.50	3.72	8.51	7.55	7.79	8.20	6.47	9.68	105.52	107.70	128.02	132.92	93.49	88.78	172.65
oil_tea_GLEAN_10017845	49.72	52.59	97.53	117.77	100.00	88.78	37.49	105.18	73.90	25.69	61.20	60.81	14.93	7.70	8.31	23.91	26.59	24.73	18.35	14.27	50.88	16.61	54.58	35.58	60.61	27.47	31.11	32.70	33.53	31.40	34.47	42.45	31.62	36.83	26.58	37.27	25.83	27.47	28.11	23.04	31.28	24.33	1772.67	1939.83	3161.56	4630.97	2766.48	2592.86	1537.00
oil_tea_GLEAN_10017923	9.31	11.63	5.60	6.98	5.71	6.99	8.55	10.98	11.40	18.62	19.20	17.19	17.27	16.90	16.28	13.16	14.98	9.89	20.97	22.58	18.45	13.67	13.29	14.17	6.05	8.81	8.04	8.80	7.33	9.50	8.07	7.24	9.75	7.72	8.95	8.29	8.23	11.26	12.79	15.12	8.21	9.83	113.84	147.08	62.21	94.17	54.22	70.06	120.26
oil_tea_GLEAN_10018092	2.43	1.82	1.47	2.76	1.79	1.62	3.22	2.47	3.62	4.11	3.13	3.37	8.56	11.22	8.92	6.41	7.06	9.45	8.29	10.58	7.55	4.72	5.79	6.28	0.93	1.08	0.27	0.24	0.80	0.15	0.25	0.89	0.56	1.28	1.54	0.92	3.87	1.21	2.89	2.42	2.57	2.57	43.61	33.80	23.98	54.75	24.97	23.79	66.59
oil_tea_GLEAN_10018114	0.11	0.08	0.00	0.08	0.00	0.05	0.07	0.00	0.05	0.10	0.03	0.15	0.84	0.77	0.84	0.82	0.66	1.11	0.39	1.29	0.43	0.42	0.26	0.05	0.00	0.00	0.00	0.03	0.00	0.00	0.03	0.09	0.06	0.06	0.25	0.14	0.10	0.56	0.32	0.06	0.33	0.54	4.00	3.00	0.00	3.20	0.00	1.43	2.98
oil_tea_GLEAN_10018143	8.11	9.55	8.90	14.86	12.83	10.23	16.36	9.80	11.42	11.58	12.80	12.37	9.53	6.99	7.84	9.10	8.16	6.21	6.10	6.31	5.65	5.64	6.27	6.57	9.29	8.23	9.83	12.21	10.39	10.13	8.18	16.92	16.91	26.06	21.62	21.23	10.44	9.56	11.39	11.57	12.16	10.43	155.01	188.84	154.63	313.03	190.15	160.06	359.43
oil_tea_GLEAN_10018144	0.00	0.00	0.00	0.00	0.00	0.00	0.00	0.00	0.50	0.00	1.08	0.00	0.00	0.52	0.46	0.54	0.00	0.00	0.56	0.00	0.98	1.20	0.51	4.00	1.13	5.96	4.15	4.71	5.33	3.18	2.98	1.36	8.68	5.97	3.09	4.79	1.45	2.37	4.42	4.36	2.15	2.81	0.00	0.00	0.00	0.00	0.00	0.00	0.00
oil_tea_GLEAN_10018185	0.00	0.00	0.00	0.67	0.00	0.35	0.00	0.00	0.00	0.00	0.00	0.00	1.11	0.48	0.00	0.00	0.00	0.71	0.52	0.41	0.42	0.00	0.00	0.00	2.06	2.39	3.24	0.92	1.60	3.08	1.37	1.08	1.58	2.01	2.67	3.94	3.04	3.30	4.28	6.48	5.01	5.63	0.00	0.00	0.00	11.40	0.00	4.42	0.00
oil_tea_GLEAN_10018252	0.00	0.00	0.00	0.00	0.00	0.00	0.22	0.00	0.00	0.00	0.76	0.00	4.14	3.47	3.50	3.31	3.16	1.62	0.00	0.00	0.00	0.00	0.31	0.00	0.97	0.93	3.94	5.04	4.09	3.69	0.84	9.15	12.04	31.55	23.69	30.41	1.68	2.96	0.60	1.78	3.65	3.36	0.00	0.00	0.00	0.00	0.00	0.00	2.03
oil_tea_GLEAN_10018326	15.99	11.80	10.55	8.47	6.70	9.45	6.78	6.94	6.05	16.00	18.87	19.69	13.84	16.12	12.26	13.35	19.37	15.51	16.15	17.48	14.80	20.44	21.95	15.52	18.82	23.04	16.49	11.38	14.21	14.02	10.21	13.34	12.01	25.17	24.12	25.48	21.25	25.14	20.15	17.24	18.00	26.58	276.37	211.03	165.78	161.47	89.88	133.80	134.75
oil_tea_GLEAN_10018346	4.44	4.24	5.23	5.12	3.78	4.19	3.53	3.73	1.89	3.03	3.48	4.95	1.66	3.17	1.31	2.88	3.22	3.22	1.76	1.80	2.17	3.23	3.74	4.04	3.68	4.51	5.66	1.85	2.66	3.16	1.40	1.60	2.19	4.52	4.71	4.27	3.88	3.77	3.03	4.00	3.72	4.49	61.49	60.73	65.86	78.17	40.64	47.52	56.20
oil_tea_GLEAN_10018350	1.66	1.35	0.91	0.25	0.43	0.60	1.60	0.52	1.78	0.25	0.36	0.67	0.65	0.67	1.08	0.89	0.39	0.62	1.47	1.33	1.58	1.59	1.01	3.06	0.00	0.22	0.00	0.25	0.00	0.00	0.09	0.00	0.00	0.00	0.00	0.00	0.10	0.00	0.00	0.17	0.34	0.34	62.79	52.82	31.17	10.54	12.54	18.63	69.49
oil_tea_GLEAN_10018371	4.93	5.79	5.46	3.74	4.14	4.46	5.88	7.74	5.82	9.82	7.87	7.34	11.63	7.69	11.91	9.10	10.08	7.62	4.44	4.73	4.14	8.26	4.99	5.24	2.89	1.58	2.29	1.34	0.85	1.65	0.96	1.12	0.94	1.67	1.92	1.65	3.81	4.24	2.97	3.74	2.54	1.96	101.34	123.18	102.18	84.95	66.16	75.23	139.11
oil_tea_GLEAN_10018393	1.24	1.98	3.55	0.68	0.20	0.83	1.47	0.81	1.47	4.70	5.03	6.71	3.79	5.01	6.31	3.95	5.07	3.42	8.68	7.72	7.38	8.14	7.10	4.87	7.60	4.23	2.70	2.78	3.87	2.77	3.14	4.05	2.39	4.59	5.15	6.55	8.92	8.18	6.10	6.20	4.83	5.76	14.92	24.71	38.96	9.09	1.91	8.19	20.45
oil_tea_GLEAN_10018425	1.22	0.54	0.31	0.16	0.36	0.20	1.75	0.86	1.36	0.51	0.22	0.57	1.19	1.12	0.40	0.64	0.58	1.29	1.68	1.22	1.54	1.10	0.98	0.92	0.92	0.44	1.77	0.82	0.93	0.61	0.56	0.80	1.52	1.99	1.60	2.21	3.34	3.65	3.67	3.59	3.15	3.40	32.07	14.80	7.33	4.69	7.35	4.25	53.08
oil_tea_GLEAN_10018476	5.21	13.17	6.14	18.88	15.26	14.66	15.99	7.34	9.11	19.16	29.09	32.59	21.80	16.85	15.83	18.76	20.88	17.31	6.96	7.37	5.29	8.48	7.13	4.55	1.57	1.99	3.22	5.77	7.37	6.72	1.98	17.60	19.31	59.38	51.25	58.08	2.52	4.28	2.40	7.28	5.43	7.36	107.42	281.11	115.20	429.56	244.29	247.64	379.36
oil_tea_GLEAN_10018725	0.10	0.33	0.45	0.18	0.30	0.35	0.53	0.82	0.61	1.08	0.33	0.92	1.23	1.60	1.19	1.82	1.93	1.21	0.80	1.94	1.49	0.66	1.23	0.88	2.15	1.05	2.08	1.35	1.63	0.83	1.11	1.09	0.89	2.28	2.76	1.95	3.28	4.92	4.56	3.67	3.26	3.18	2.92	9.58	11.48	5.62	6.60	7.91	16.94
oil_tea_GLEAN_10018744	0.00	0.00	0.20	0.00	0.00	0.21	0.12	0.16	0.18	0.08	0.00	0.15	1.17	0.87	1.89	1.02	0.26	0.77	0.49	1.07	0.63	0.38	1.12	0.18	0.07	0.00	0.14	0.05	0.00	0.21	0.14	0.01	0.08	0.00	0.00	0.05	0.30	0.22	0.27	0.13	0.00	0.18	0.00	0.00	6.25	0.00	0.00	6.07	4.91
oil_tea_GLEAN_10018778	3.16	0.00	0.00	3.60	2.84	10.12	3.44	2.76	4.19	2.43	5.86	3.63	5.33	2.92	1.65	2.53	7.05	4.71	1.11	0.49	0.36	5.03	5.62	0.85	2.16	0.00	2.16	0.00	3.79	0.08	0.00	0.49	0.00	0.00	5.15	3.94	3.38	1.64	3.21	1.58	0.14	3.52	44.26	0.00	0.01	55.64	30.84	116.07	55.37
oil_tea_GLEAN_10018895	6.09	8.93	6.75	8.50	7.39	10.12	7.82	6.19	8.30	16.16	14.52	14.23	18.74	23.06	16.55	16.70	15.32	15.28	17.27	18.72	15.47	13.69	13.33	15.04	3.67	6.69	5.33	5.47	5.11	5.58	4.32	5.10	5.51	5.44	7.21	6.24	7.35	5.97	9.39	8.00	7.95	7.20	104.63	158.89	105.49	161.19	98.55	142.46	154.52
oil_tea_GLEAN_10018967	0.96	1.04	0.93	1.93	1.80	2.46	0.86	2.16	1.98	1.27	0.51	1.46	1.25	0.00	2.09	2.38	0.32	1.42	1.56	0.06	0.46	0.00	0.22	0.00	0.00	1.08	1.01	0.54	0.00	0.00	1.86	0.96	2.68	2.04	0.81	0.72	1.21	1.30	0.00	0.44	0.00	0.00	10.78	12.08	9.42	23.79	15.68	22.52	11.09
oil_tea_GLEAN_10018990	0.00	0.00	0.00	1.07	0.00	0.00	0.00	0.62	0.00	0.00	0.00	0.00	0.00	0.00	0.10	0.00	0.00	0.32	0.68	1.07	1.02	0.97	0.00	0.82	3.48	3.97	1.66	2.89	2.79	1.32	2.86	1.54	2.83	2.83	0.94	1.94	2.04	2.89	3.52	3.09	4.57	1.35	0.00	0.00	0.00	10.38	0.00	0.00	0.00
oil_tea_GLEAN_10019094	5.60	10.01	3.49	3.80	2.53	1.36	4.84	4.15	3.61	10.29	9.28	9.31	12.57	13.03	10.23	4.47	6.24	5.02	10.94	10.37	14.47	11.34	4.40	7.33	3.61	4.38	3.19	2.28	2.23	4.43	3.11	3.69	2.99	4.31	4.06	2.65	4.83	3.83	1.81	3.20	4.07	2.39	93.79	173.44	53.21	70.15	32.94	18.70	93.13
oil_tea_GLEAN_10019132	4.10	1.32	3.60	3.08	0.76	2.76	1.18	0.63	0.87	8.75	6.49	9.72	13.23	15.01	18.38	14.01	21.72	19.43	10.75	15.87	12.08	21.13	18.11	18.22	3.61	0.94	2.39	0.35	0.40	0.43	0.09	0.23	0.58	4.10	8.69	8.08	10.06	7.66	9.10	9.92	11.60	12.40	70.50	23.45	56.23	58.43	10.09	38.90	23.33
oil_tea_GLEAN_10019175	4.82	5.42	3.99	11.88	4.63	5.14	7.97	9.58	5.93	2.19	1.69	2.89	2.86	3.13	4.06	2.72	1.92	2.78	2.18	1.88	2.97	2.77	1.94	2.41	6.11	15.54	18.19	0.01	19.20	10.25	12.64	30.89	9.05	7.39	8.78	6.30	4.19	2.73	3.66	5.41	3.98	4.48	61.73	71.94	46.50	168.00	46.00	54.00	117.50
oil_tea_GLEAN_10019218	0.68	0.77	0.54	0.25	0.19	0.37	0.69	0.78	0.63	0.79	0.55	0.56	0.20	0.13	1.17	0.56	0.55	0.44	1.27	1.04	1.07	0.94	1.06	0.75	1.66	1.30	1.29	1.36	1.46	1.51	1.70	1.43	1.52	1.40	1.27	1.14	1.42	1.75	1.16	2.05	1.99	1.16	40.71	47.75	29.00	16.75	8.87	17.81	46.95
oil_tea_GLEAN_10019221	2.37	2.56	2.49	1.55	2.20	1.01	2.21	1.90	2.37	6.75	5.77	5.80	11.14	7.68	9.86	9.04	6.56	6.58	7.29	8.32	8.41	4.37	5.63	5.12	0.55	2.05	2.03	1.32	0.94	0.42	0.40	1.45	0.50	0.72	1.53	1.38	2.46	1.36	2.67	1.67	2.46	1.19	43.00	48.00	41.00	31.00	31.00	15.00	46.00
oil_tea_GLEAN_10019334	0.25	1.56	0.42	1.26	1.21	1.11	2.14	1.36	0.72	0.84	0.68	0.16	1.64	0.86	1.06	0.13	0.37	0.49	0.38	1.55	0.45	1.34	2.20	1.31	0.33	0.22	0.63	0.09	0.25	0.29	0.18	0.26	0.12	0.14	0.35	0.00	0.80	0.23	0.24	0.31	0.68	0.76	12.16	77.25	18.10	66.30	44.68	43.39	117.28
oil_tea_GLEAN_10019377	1.24	1.24	1.61	1.63	2.62	2.34	2.11	3.10	2.79	1.50	1.66	0.65	1.08	1.06	1.03	1.31	1.09	1.32	1.16	0.94	1.20	0.98	0.84	0.85	0.94	1.80	2.26	1.49	1.80	1.72	2.01	1.82	2.30	0.86	0.91	0.94	1.16	0.81	1.06	1.89	1.37	1.16	67.55	69.85	79.96	97.92	111.13	104.76	132.55
oil_tea_GLEAN_10019434	0.22	0.42	0.36	0.10	0.00	0.13	0.19	0.07	0.00	3.46	1.78	1.54	0.70	0.98	1.62	1.16	0.89	1.34	1.19	1.42	0.60	1.86	0.95	0.90	0.00	0.12	0.10	0.00	0.10	0.00	0.00	0.00	0.00	0.12	0.10	0.20	0.16	0.12	0.00	0.25	0.00	0.00	2.00	4.00	3.00	1.00	0.00	1.00	2.00
oil_tea_GLEAN_10019460	1.06	0.18	0.52	0.43	0.08	0.07	0.10	0.12	0.00	1.14	0.42	0.06	0.00	0.09	0.00	0.17	0.00	0.09	0.08	0.00	0.00	0.00	0.00	0.00	11.12	9.28	24.53	8.80	9.81	7.85	8.83	9.57	10.00	9.43	9.15	9.30	10.80	13.15	11.07	12.82	14.89	14.20	23.13	3.96	10.41	10.43	1.28	1.26	2.63
oil_tea_GLEAN_10019603	0.38	0.32	0.69	1.11	1.41	0.73	0.09	0.48	0.30	2.21	2.37	3.18	2.70	3.15	3.76	3.34	4.06	4.40	3.49	3.50	2.63	3.11	2.88	2.18	0.24	0.26	0.07	0.16	0.00	0.00	0.34	0.08	0.05	1.08	1.54	1.18	1.53	0.99	1.89	1.79	1.93	1.13	6.56	5.82	10.92	21.32	19.08	10.46	1.89
oil_tea_GLEAN_10019654	2.07	0.30	1.05	0.14	0.67	0.43	0.04	0.44	0.11	4.26	2.63	0.27	0.31	0.81	0.12	0.00	0.41	0.55	0.07	0.21	0.12	0.18	0.48	0.14	12.07	13.70	12.44	9.31	13.28	12.57	11.23	11.06	11.44	12.47	11.70	11.25	9.94	10.93	11.53	12.25	14.08	11.74	59.70	9.05	27.35	4.32	14.91	10.23	1.43
oil_tea_GLEAN_10019662	1.30	1.00	0.75	1.48	1.36	1.17	1.25	1.71	1.87	1.51	0.81	1.34	2.79	1.98	1.76	2.11	1.94	1.81	2.68	3.18	2.67	1.62	1.28	1.43	0.20	0.17	0.10	0.06	0.14	0.07	0.07	0.00	0.18	0.25	0.00	0.00	0.08	0.14	0.37	0.00	0.00	0.07	53.75	42.99	28.10	67.49	43.66	39.57	59.62
oil_tea_GLEAN_10019724	3.34	8.11	3.60	1.91	1.74	1.22	7.20	4.95	6.53	3.53	1.71	2.15	13.43	11.69	8.92	7.42	5.92	5.87	8.07	14.44	18.83	8.42	5.73	5.14	5.39	5.20	6.70	7.77	4.06	3.37	7.05	12.06	9.42	4.32	2.74	3.86	10.46	7.93	8.26	8.28	12.95	6.09	46.21	116.20	45.29	29.16	18.74	13.81	114.68
oil_tea_GLEAN_10019743	6.97	8.50	8.09	7.26	8.33	6.55	5.35	6.19	8.26	35.92	31.68	31.56	56.30	66.39	45.44	41.28	45.90	51.49	58.25	59.39	58.23	39.21	45.08	39.54	10.14	8.29	7.14	6.92	10.56	7.84	8.84	6.03	7.79	18.17	24.59	20.78	32.86	31.91	35.17	27.89	28.17	23.03	125.63	158.44	132.57	144.31	116.46	96.71	110.99
oil_tea_GLEAN_10019771	7.85	11.13	7.35	8.61	8.42	10.04	8.78	12.55	8.52	19.01	17.26	17.74	19.01	18.09	33.57	17.91	20.40	18.44	29.88	25.88	25.29	24.94	26.70	17.73	11.53	13.13	14.79	17.75	11.48	10.84	17.54	21.26	14.90	16.22	16.06	14.96	19.33	21.73	21.62	19.23	19.39	13.69	195.57	286.60	166.49	236.54	162.73	204.80	251.45
oil_tea_GLEAN_10019855	23.18	11.65	16.93	4.60	7.14	4.98	38.44	32.41	47.99	70.16	43.57	43.04	193.23	220.97	156.50	183.49	202.47	235.32	205.38	222.55	190.13	145.82	119.90	107.20	7.73	3.65	2.67	6.56	5.67	9.01	7.61	4.72	8.11	17.93	29.56	23.13	42.57	35.86	40.18	46.24	41.81	39.62	309.69	161.07	205.62	67.70	74.00	54.48	590.47
oil_tea_GLEAN_10019958	0.49	1.21	0.55	1.17	1.12	1.29	0.81	0.32	0.30	1.50	2.11	2.29	0.57	0.10	0.00	0.38	0.50	0.83	0.12	0.48	0.19	0.40	0.05	0.27	0.11	0.26	0.29	0.13	0.58	0.38	0.00	1.06	1.23	3.60	2.22	2.80	0.00	0.25	0.21	0.41	0.29	0.31	19.58	49.79	19.98	51.51	34.63	42.09	37.14
oil_tea_GLEAN_10020233	0.14	0.58	0.51	0.57	0.83	0.84	0.15	0.04	0.19	1.44	1.38	2.32	5.51	4.54	7.97	7.15	3.24	5.11	4.79	6.30	3.05	3.02	4.61	2.91	0.23	0.01	0.00	0.00	0.00	0.06	0.00	0.00	0.10	1.43	1.03	1.20	1.43	2.43	1.87	2.43	2.40	1.56	2.41	10.64	8.19	11.07	11.35	12.07	3.00
oil_tea_GLEAN_10020258	8.52	8.05	7.61	9.18	8.61	9.80	6.34	6.36	6.92	4.76	6.03	5.79	3.81	2.50	2.95	3.60	3.73	5.58	2.99	2.49	4.68	4.26	4.65	3.66	14.24	10.30	10.92	11.26	14.77	12.01	11.98	13.53	12.91	8.64	8.63	7.54	13.56	12.43	13.18	14.40	16.02	12.89	433.95	423.94	352.36	515.61	340.14	408.73	371.55
oil_tea_GLEAN_10020275	1.71	2.56	2.49	2.91	4.95	2.82	2.93	4.70	3.44	11.31	7.74	8.61	10.13	12.64	14.26	10.19	6.50	6.06	9.75	12.63	8.67	8.56	5.94	2.40	0.00	2.12	0.00	2.04	2.12	1.44	1.29	2.99	2.79	1.90	1.91	3.75	0.00	3.05	2.25	1.28	2.44	0.46	23.28	35.98	30.79	43.62	52.25	31.42	45.76
oil_tea_GLEAN_10020314	0.08	0.00	0.04	0.00	0.00	0.00	0.05	0.01	0.00	0.00	0.00	0.03	0.93	0.62	1.33	0.24	0.36	0.00	0.00	0.09	0.00	0.00	0.00	0.00	0.00	0.00	0.01	0.07	0.00	0.01	0.02	0.00	0.00	0.00	0.11	0.00	0.00	0.00	0.00	0.07	0.00	0.01	2.00	0.00	1.00	0.00	0.00	0.00	1.50
oil_tea_GLEAN_10020334	1.31	0.00	0.14	0.00	0.00	0.00	0.67	0.01	1.09	0.21	0.69	1.12	0.37	1.29	0.53	0.64	0.00	0.00	0.00	0.00	0.04	0.00	1.88	0.28	4.19	3.77	2.77	2.14	2.57	3.28	2.94	2.67	3.70	3.38	4.10	2.92	6.26	3.46	3.71	4.66	4.28	5.54	75.07	0.00	7.51	0.00	0.00	0.00	44.08
oil_tea_GLEAN_10020601	0.81	0.94	0.96	0.34	0.47	0.46	0.56	0.55	0.59	3.49	1.93	2.76	4.00	5.42	4.57	3.50	3.80	3.16	5.15	5.18	6.05	3.53	3.11	3.30	1.61	1.36	1.99	1.12	1.01	0.84	1.21	1.27	0.90	1.70	2.77	3.09	3.13	3.74	2.89	2.05	2.42	1.96	30.08	36.20	32.63	14.14	13.48	14.15	24.08
oil_tea_GLEAN_10020891	0.21	0.03	0.00	0.41	0.08	0.20	0.24	0.24	0.19	0.36	0.46	0.00	2.09	0.94	2.09	1.76	1.46	1.00	1.01	1.11	0.40	0.00	0.82	0.53	0.00	0.06	0.00	0.00	0.00	0.00	0.00	0.00	0.00	0.00	0.00	0.16	0.00	0.00	0.00	0.15	0.27	0.00	6.99	1.00	0.00	15.00	2.00	5.41	9.25
oil_tea_GLEAN_10020947	1.65	1.45	0.69	0.94	1.00	1.30	0.91	0.81	1.18	1.26	1.30	1.30	2.82	2.77	2.77	1.47	2.13	2.89	2.17	2.31	3.90	2.73	3.25	2.42	1.74	0.75	1.73	0.83	0.68	0.51	0.91	1.09	1.00	1.53	1.50	1.56	6.08	6.56	5.35	5.02	5.70	4.79	68.39	61.97	25.83	42.80	32.27	44.11	43.39
oil_tea_GLEAN_10021094	0.45	0.46	0.32	0.24	0.34	0.44	0.30	0.60	0.68	3.62	1.79	2.07	3.48	5.04	4.98	2.53	3.25	2.16	3.88	4.65	4.94	4.32	3.59	3.29	2.03	1.77	2.67	1.27	0.82	1.02	1.48	1.95	1.60	5.33	5.37	4.69	5.23	6.15	5.29	4.27	4.86	4.04	12.09	13.00	7.83	7.07	7.27	9.76	9.46
oil_tea_GLEAN_10021153	0.25	0.95	0.31	0.35	0.61	0.00	0.71	0.12	0.00	0.59	0.60	0.02	1.38	1.64	0.33	0.91	0.48	0.41	2.14	0.41	1.04	0.00	0.11	0.00	0.25	0.70	0.58	1.08	0.78	0.29	1.17	1.31	1.09	0.42	0.52	0.60	0.32	0.45	0.22	0.67	0.51	0.46	10.65	41.97	12.20	16.63	20.35	0.00	34.87
oil_tea_GLEAN_10021217	0.10	0.54	0.36	0.00	0.11	0.10	0.00	0.00	0.00	0.83	0.66	0.81	1.09	1.93	1.74	1.02	1.34	1.46	2.06	2.36	1.18	1.04	1.50	0.50	0.16	0.00	0.20	0.13	0.00	0.00	0.00	0.07	0.00	0.16	0.07	0.07	0.56	0.18	0.49	0.08	0.33	0.00	1.30	7.46	4.36	0.00	1.17	1.06	0.00
oil_tea_GLEAN_10021321	1.04	1.61	0.38	0.64	0.66	1.11	1.02	0.86	1.11	2.26	1.68	1.90	1.68	1.84	2.71	1.79	2.25	2.36	2.16	2.14	2.48	2.55	2.21	1.25	0.52	0.21	0.47	0.18	0.51	0.43	0.30	0.84	0.28	0.63	0.75	0.49	0.65	0.36	0.41	0.76	0.74	0.90	35.22	56.11	11.54	23.95	17.34	30.70	39.65
oil_tea_GLEAN_10021332	6.53	9.83	4.54	6.28	6.36	5.27	16.43	12.53	14.55	20.60	19.84	20.68	10.74	7.34	12.87	10.18	7.92	5.41	13.59	15.58	14.56	14.49	16.69	20.60	8.21	8.75	15.27	4.62	4.72	3.14	5.81	7.29	7.26	10.84	8.35	8.47	8.74	12.80	9.80	10.57	11.06	9.85	90.07	140.29	57.02	95.58	68.15	59.53	260.70
oil_tea_GLEAN_10021346	0.79	0.62	0.68	0.48	0.47	0.34	0.93	0.70	0.49	0.37	0.78	0.91	0.36	0.75	0.49	1.22	0.97	0.19	0.58	0.76	0.80	0.76	0.78	1.32	7.03	6.29	6.74	7.26	6.59	6.90	6.34	7.87	6.36	6.61	6.23	6.64	9.70	9.10	7.66	7.34	8.11	6.81	56.24	45.95	44.25	38.04	25.90	19.78	75.85
oil_tea_GLEAN_10021494	0.37	0.49	0.40	1.62	0.34	0.50	0.44	0.34	0.77	1.10	1.04	1.01	1.51	1.38	2.04	1.69	1.71	2.28	0.98	1.25	1.93	0.00	0.71	1.88	0.35	1.04	0.34	1.67	1.55	1.38	1.22	1.01	0.48	0.77	1.10	1.04	2.62	3.87	2.38	2.12	3.79	2.05	12.76	17.61	12.50	61.61	9.20	14.14	17.49
oil_tea_GLEAN_10021677	0.00	0.00	0.00	0.00	0.00	0.00	0.00	0.00	0.00	0.06	0.05	0.16	0.34	0.68	0.20	0.10	0.02	0.19	0.29	1.40	0.36	0.18	0.20	0.00	0.00	0.00	0.00	0.00	0.00	0.00	0.01	0.00	0.00	0.00	0.04	0.00	0.00	0.00	0.07	0.01	0.00	0.00	0.00	0.00	0.00	0.00	0.00	0.00	0.00
oil_tea_GLEAN_10021737	1.02	0.22	0.54	0.17	0.32	0.46	0.19	0.46	0.85	2.62	3.03	4.65	6.59	8.67	5.14	5.69	3.37	4.15	7.96	6.94	6.51	5.46	4.88	3.81	0.17	1.00	0.55	0.80	0.80	0.46	1.19	0.90	0.98	2.72	2.87	2.30	1.99	2.52	2.79	1.19	2.05	1.35	27.57	6.07	13.28	5.19	6.82	10.17	5.99
oil_tea_GLEAN_10022016	0.35	2.01	0.98	3.56	2.92	3.43	8.43	2.08	4.46	1.19	2.20	2.17	0.64	0.19	0.39	0.25	0.29	0.14	0.11	0.70	0.16	0.25	0.90	0.23	0.07	0.25	0.62	2.30	1.35	0.88	0.27	1.89	2.15	1.39	0.87	2.02	0.00	0.27	0.00	0.00	0.19	0.56	2.80	16.79	7.20	31.63	18.23	22.65	78.04
oil_tea_GLEAN_10022034	7.02	6.63	5.57	6.15	8.31	7.09	4.15	4.54	3.76	2.39	2.57	2.70	1.02	2.61	2.21	0.93	1.46	1.75	2.04	0.48	2.15	0.39	2.14	2.77	16.94	15.87	9.78	4.55	7.97	16.94	6.90	9.69	9.29	8.75	6.77	12.32	1.45	3.09	3.14	5.38	2.53	5.34	102.01	99.73	73.65	98.53	93.70	84.37	69.31
oil_tea_GLEAN_10022035	0.45	0.23	0.00	0.16	0.00	0.28	0.32	0.22	1.09	2.96	2.51	0.00	2.83	8.26	2.06	2.09	4.63	10.16	3.52	9.91	3.72	3.70	3.75	3.67	0.00	0.15	0.32	0.52	0.44	0.49	0.42	0.00	0.00	1.03	0.84	1.65	3.65	0.00	5.13	0.15	1.86	2.53	8.98	4.67	0.00	3.46	0.00	4.50	7.36
oil_tea_GLEAN_10022150	1.60	1.46	1.30	1.11	0.49	0.62	1.53	1.47	2.27	4.22	3.24	2.99	4.94	3.72	3.91	3.02	3.61	3.67	4.82	5.41	5.66	4.32	3.56	3.59	0.79	1.91	2.04	1.61	0.95	0.93	1.03	1.83	0.58	2.13	2.57	1.03	2.05	1.87	3.56	2.19	1.69	2.57	36.35	34.34	27.00	27.83	8.64	11.56	40.10
oil_tea_GLEAN_10022211	0.79	0.68	1.72	2.30	2.51	1.55	0.53	1.17	0.51	0.99	0.87	0.84	0.16	0.59	0.23	0.39	0.30	0.31	0.39	0.37	1.34	0.95	0.40	0.20	2.89	1.68	2.13	1.94	1.72	1.94	1.58	1.12	1.14	2.28	2.65	3.26	2.24	2.35	1.95	1.92	1.25	3.32	26.34	23.24	51.88	84.20	64.63	42.06	20.30
oil_tea_GLEAN_10022344	1.50	3.83	1.87	2.16	2.37	4.38	2.57	3.07	2.72	4.72	5.63	6.50	9.70	10.11	5.82	7.19	7.10	9.44	7.83	11.92	8.45	4.62	3.35	4.90	1.76	2.84	2.56	1.33	1.65	2.57	1.45	2.14	1.73	2.93	3.60	2.86	7.32	4.81	7.83	2.94	2.11	2.59	52.25	138.40	59.52	83.09	64.32	125.41	103.35
oil_tea_GLEAN_10022364	0.00	0.75	0.00	0.00	0.00	0.00	0.00	0.31	0.78	0.00	0.00	0.00	0.00	1.10	1.12	0.00	0.00	1.25	0.00	0.00	1.55	0.90	0.79	0.26	0.00	0.25	0.54	0.00	0.00	0.00	0.00	0.00	0.38	0.21	0.30	0.00	0.00	0.64	0.00	0.00	0.00	0.09	0.00	9.98	0.00	0.00	0.00	0.00	0.00
oil_tea_GLEAN_10022375	4.52	14.09	7.21	15.33	16.91	16.29	17.94	6.93	8.16	16.46	28.11	29.64	10.23	7.47	5.82	7.09	7.27	6.25	2.15	3.81	2.55	5.38	6.50	3.36	0.38	2.87	0.55	0.98	5.21	2.99	2.56	3.45	4.79	27.47	19.74	10.51	1.43	2.16	0.76	0.62	3.55	4.49	87.87	283.57	127.43	328.87	255.14	259.43	401.18
oil_tea_GLEAN_10022387	0.42	0.09	0.54	0.20	0.00	0.11	0.21	0.31	0.53	0.71	0.32	0.84	1.67	0.78	1.74	0.97	0.98	0.57	0.72	0.78	0.67	1.06	0.44	0.42	0.33	0.46	0.11	0.12	0.29	0.11	0.38	0.31	0.35	0.19	0.26	0.17	1.40	1.03	1.98	0.87	1.23	0.95	23.40	5.32	27.47	12.03	0.00	4.82	13.71
oil_tea_GLEAN_10022390	0.67	0.72	0.52	0.18	0.36	0.17	0.00	0.16	0.00	1.23	1.00	0.69	1.57	1.84	1.57	2.63	1.02	1.66	1.57	1.38	1.11	1.85	1.56	1.21	1.13	0.20	0.68	0.00	0.25	0.47	0.18	0.22	0.39	2.86	3.29	2.74	3.74	2.59	2.62	2.38	2.72	3.42	10.33	11.60	7.30	3.02	4.37	2.12	0.00
oil_tea_GLEAN_10022505	3.29	3.50	3.45	6.18	4.26	5.29	4.37	9.23	9.95	0.00	6.57	4.16	5.52	5.33	9.20	3.21	6.56	2.25	10.37	5.93	6.15	1.84	7.91	10.57	10.23	12.67	2.40	3.54	5.80	4.51	8.31	8.69	5.04	1.01	0.00	5.76	2.10	5.51	3.04	3.05	6.23	9.98	44.22	48.69	42.19	91.64	44.53	58.36	67.59
oil_tea_GLEAN_10022540	0.00	0.00	0.00	0.03	0.00	0.00	0.13	0.06	0.09	0.00	0.00	0.00	0.91	0.56	0.88	0.42	0.30	0.30	0.68	1.16	0.35	0.45	0.56	0.00	0.00	0.00	0.03	0.00	0.00	0.00	0.00	0.21	0.00	0.00	0.00	0.00	0.34	0.33	0.24	0.07	0.09	0.45	0.00	0.00	0.00	1.21	0.00	0.00	4.58
oil_tea_GLEAN_10022549	54.04	6.80	51.74	4.82	3.48	2.61	91.03	38.13	93.83	5.70	1.79	2.87	35.06	57.48	30.61	37.69	43.88	56.53	59.80	40.18	37.81	42.93	28.40	29.44	39.85	2.94	74.30	4.99	2.42	4.86	6.12	3.49	4.09	2.78	5.97	3.83	122.24	130.50	115.26	98.80	97.22	113.55	2035.42	265.15	1772.13	200.36	101.74	80.48	3943.19
oil_tea_GLEAN_10022716	0.00	4.72	0.62	1.16	0.00	3.47	4.82	0.77	2.32	0.00	0.57	1.67	1.42	2.01	0.00	0.41	0.25	1.26	0.00	2.13	0.20	5.23	4.86	1.63	4.88	5.06	2.07	2.76	4.28	5.58	0.00	2.03	3.27	2.28	3.25	0.28	0.08	2.64	1.52	0.00	0.02	2.06	0.00	161.65	18.61	42.25	0.00	93.97	183.61
oil_tea_GLEAN_10022882	2.71	3.49	1.85	2.15	1.96	1.97	3.56	4.59	3.20	13.54	12.43	11.66	19.18	20.95	16.50	15.54	14.15	16.57	18.02	21.36	19.67	13.94	13.33	12.20	1.06	0.99	0.80	1.19	0.65	0.29	0.26	0.56	0.28	1.44	1.32	1.75	1.30	1.65	1.82	2.05	1.49	0.91	100.28	133.64	62.37	87.49	56.16	59.64	151.39
oil_tea_GLEAN_10022902	2.19	3.48	1.83	3.34	2.66	2.21	1.88	0.54	0.75	5.14	5.95	6.58	4.10	3.31	3.65	4.04	6.74	4.79	4.90	6.33	4.22	4.98	3.02	4.31	1.26	1.38	1.64	1.23	2.09	1.67	0.50	2.26	2.09	5.82	4.30	6.20	2.56	4.12	4.05	4.28	4.20	3.54	60.62	99.66	46.16	102.13	57.21	50.16	60.00
oil_tea_GLEAN_10023067	0.00	0.00	0.08	0.00	0.00	0.09	0.00	0.00	0.00	0.00	0.00	0.16	0.56	1.23	0.19	0.50	0.00	0.12	0.42	0.86	0.97	0.12	0.00	0.00	0.00	0.00	0.00	0.00	0.00	0.00	0.00	0.00	0.00	0.00	0.00	0.07	0.00	0.00	0.10	0.00	0.17	0.11	0.00	0.00	1.00	0.00	0.00	1.00	0.00
oil_tea_GLEAN_10023107	0.03	0.02	0.00	0.00	0.00	0.00	0.00	0.00	0.00	0.10	0.18	0.06	0.92	0.64	1.74	0.61	0.43	0.54	0.18	0.61	0.26	0.19	0.25	0.25	0.06	0.04	0.05	0.06	0.05	0.07	0.06	0.01	0.04	0.06	0.04	0.07	0.15	0.10	0.20	0.09	0.04	0.05	1.00	0.80	0.00	0.00	0.00	0.00	0.00
oil_tea_GLEAN_10023140	6.32	4.08	4.15	5.32	2.37	5.20	9.62	9.06	9.48	1.99	1.21	2.60	0.00	2.21	2.31	2.11	2.26	1.86	2.23	2.00	2.20	2.20	2.91	2.18	0.00	2.62	5.64	0.00	1.32	0.81	0.88	1.43	0.97	0.00	0.00	0.49	4.87	1.37	0.90	4.09	2.10	3.51	143.70	96.08	85.75	133.43	41.82	96.93	251.47
oil_tea_GLEAN_10023142	5.64	5.02	7.45	8.84	8.39	8.73	6.82	10.86	5.97	7.09	8.12	6.33	3.28	5.28	2.83	6.83	5.02	4.80	4.43	5.17	4.71	3.74	3.99	4.04	2.79	4.00	3.12	3.13	3.30	4.04	4.21	3.35	4.70	4.12	4.27	3.76	4.07	3.00	4.14	3.16	1.71	3.55	91.20	83.96	109.44	157.45	105.23	115.54	126.75
oil_tea_GLEAN_10023267	3.57	3.57	3.05	1.65	3.09	3.03	3.50	3.30	3.94	6.94	3.89	4.97	5.22	7.25	8.52	6.14	5.07	7.25	7.63	9.36	8.38	7.81	5.33	5.98	2.23	1.64	2.95	0.91	1.25	0.99	1.39	0.72	0.94	1.35	1.23	1.25	3.55	3.55	3.32	3.86	3.50	3.27	146.62	151.48	113.93	74.69	98.39	101.74	165.29
oil_tea_GLEAN_10023438	0.00	0.00	0.00	0.18	0.00	0.00	0.00	0.25	0.16	0.00	0.00	0.00	0.33	0.68	1.49	0.00	0.10	0.00	0.00	0.00	0.00	0.00	0.00	0.00	0.00	0.00	0.14	0.00	0.05	0.00	0.00	0.00	0.00	0.00	0.00	0.00	0.00	0.00	0.00	0.00	0.00	0.00	0.00	0.00	0.00	4.00	0.00	0.00	0.00
oil_tea_GLEAN_10023628	0.14	0.00	0.00	0.00	0.00	0.00	0.00	0.00	0.02	1.11	0.27	0.33	0.87	0.67	0.60	0.18	0.11	0.07	0.37	0.34	0.46	0.28	0.45	0.31	0.46	1.80	0.10	0.00	0.04	0.00	0.00	0.02	0.00	6.79	7.96	7.52	3.11	5.79	4.88	0.91	1.83	3.66	3.20	0.00	0.00	0.00	0.00	0.00	0.00
oil_tea_GLEAN_10023681	13.30	15.18	16.10	24.64	22.82	24.77	17.98	17.48	16.77	10.25	12.30	12.91	13.08	12.36	12.60	10.45	12.49	11.73	10.25	8.94	11.29	8.47	13.61	11.60	7.15	6.85	6.13	6.75	8.05	7.28	7.33	7.05	7.99	5.72	5.44	6.54	4.95	5.03	6.02	6.26	4.90	5.95	170.42	201.36	187.58	348.26	226.95	260.10	265.09
oil_tea_GLEAN_10023724	0.56	0.56	0.92	1.55	0.73	0.74	1.29	0.57	0.94	0.91	1.41	2.17	2.18	2.18	2.47	2.41	1.81	1.53	2.98	1.95	2.22	1.82	1.51	2.27	0.86	1.18	2.16	0.97	1.41	0.77	1.43	0.77	1.35	1.70	1.89	0.79	2.86	3.29	2.41	2.32	3.08	2.59	8.00	8.41	11.98	24.65	8.16	8.76	21.36
oil_tea_GLEAN_10023971	9.58	12.33	7.15	8.40	7.80	7.86	11.84	11.11	12.52	24.79	14.58	15.14	31.11	33.52	26.25	18.55	15.43	20.93	23.26	31.48	28.35	16.78	13.32	15.80	6.86	10.69	6.79	11.97	11.48	10.42	12.66	11.06	9.70	7.15	6.36	5.74	9.24	9.49	9.76	10.61	11.65	8.06	446.00	593.92	302.80	431.32	281.68	299.91	633.78
oil_tea_GLEAN_10024057	5.08	4.45	5.92	5.81	3.92	3.12	2.60	5.24	3.88	1.24	4.82	5.40	6.41	4.31	6.15	3.26	5.00	6.03	2.40	1.06	2.20	1.56	5.66	0.43	3.27	1.55	1.42	3.92	4.49	5.59	1.38	5.41	0.78	2.60	1.59	2.69	0.00	4.79	0.00	1.34	1.63	3.52	105.98	96.04	112.38	133.73	63.51	53.33	62.31
oil_tea_GLEAN_10024079	14.49	19.49	16.69	16.53	14.54	13.96	7.84	13.27	10.51	55.29	30.21	29.04	65.14	77.53	54.62	58.70	64.79	69.34	58.49	71.54	61.33	43.16	47.42	48.23	14.49	21.27	5.66	16.35	17.74	20.90	16.13	16.05	17.44	33.54	43.39	35.00	30.07	28.37	30.06	33.65	27.09	31.12	207.77	289.23	217.63	261.50	161.77	163.99	129.25
oil_tea_GLEAN_10024082	11.17	11.91	11.40	9.15	8.06	7.24	17.05	14.97	14.28	20.77	20.65	22.95	23.87	27.91	24.11	28.34	26.04	19.10	28.65	23.87	31.10	27.52	23.95	29.13	5.89	2.76	4.75	2.39	2.69	1.92	2.85	4.31	3.69	6.48	7.59	5.70	6.50	8.73	6.72	6.19	8.12	7.11	173.35	191.30	160.85	156.60	97.00	92.08	304.22
oil_tea_GLEAN_10024103	2.12	3.13	1.96	1.72	1.59	1.80	3.17	2.26	2.70	5.62	3.14	3.83	6.58	6.40	4.45	3.89	3.29	4.05	4.44	6.42	6.14	3.70	3.70	3.90	5.57	6.60	6.99	7.21	6.31	6.56	7.88	8.13	6.87	4.98	3.81	4.10	7.57	8.40	9.69	10.80	9.96	6.49	98.78	150.66	83.14	88.40	57.60	68.77	169.53
oil_tea_GLEAN_10024178	19.00	4.60	2.02	1.96	0.00	13.77	0.00	6.26	3.91	32.59	15.96	5.67	3.43	0.00	0.00	9.30	2.38	0.97	0.00	0.00	0.00	0.00	4.66	5.14	48.75	48.68	42.84	50.76	54.63	46.61	50.51	48.88	50.90	44.62	53.30	40.52	46.76	39.21	41.97	39.88	50.03	48.32	415.17	104.03	40.15	47.17	0.00	246.52	0.00
oil_tea_GLEAN_10024208	18.60	23.92	20.25	21.03	17.71	20.75	13.09	22.05	14.83	67.79	51.01	56.39	143.05	152.40	115.46	113.24	126.95	128.17	117.43	123.42	134.30	103.72	106.06	106.66	7.08	10.65	6.41	13.94	11.78	11.50	6.53	10.22	11.72	28.27	36.20	27.53	29.76	24.07	32.65	27.76	23.01	25.00	265.77	353.68	263.14	331.51	196.36	242.86	215.18
oil_tea_GLEAN_10024211	2.51	2.06	3.19	2.09	2.33	1.42	3.52	3.78	3.71	7.65	3.78	3.48	6.48	3.99	5.01	8.29	6.12	5.46	5.54	5.18	4.57	5.50	7.26	8.19	3.40	4.96	2.47	2.95	3.05	2.75	2.67	4.22	3.67	4.65	4.99	6.44	3.53	2.14	2.79	1.65	3.37	4.86	38.90	33.13	45.00	35.79	28.03	18.11	62.87
oil_tea_GLEAN_10024255	0.00	0.00	0.08	0.10	0.09	0.36	0.00	0.00	0.08	0.00	0.00	0.00	0.21	0.44	0.00	0.54	0.54	0.54	0.69	1.05	0.41	0.22	0.23	0.48	0.00	0.00	0.00	0.06	0.00	0.00	0.00	0.00	0.00	0.00	0.07	0.00	0.21	0.00	0.00	0.08	0.08	0.00	0.00	0.00	1.00	1.45	1.00	4.00	0.00
oil_tea_GLEAN_10024279	1.34	1.92	1.18	0.78	1.10	2.08	1.44	1.98	1.87	3.69	2.20	2.29	4.45	3.74	3.43	3.21	3.34	2.38	2.87	3.28	3.05	2.45	2.50	2.26	2.05	2.18	2.77	3.78	2.08	2.54	3.81	3.49	4.02	2.46	2.29	2.51	3.40	2.50	2.92	2.22	4.69	2.65	37.34	55.24	29.78	24.06	23.81	47.45	46.23
oil_tea_GLEAN_10024322	2.31	0.98	3.27	3.85	3.22	3.11	1.77	1.18	1.04	2.97	3.24	2.88	11.78	11.17	14.75	7.67	6.91	8.12	7.49	6.91	11.78	4.44	5.26	4.52	0.87	0.46	0.52	0.80	0.34	1.18	0.63	0.70	0.50	0.32	0.63	0.15	3.45	5.09	4.22	3.44	3.79	4.26	26.57	11.61	34.15	48.78	28.72	29.32	23.40
oil_tea_GLEAN_10024434	7.57	7.53	6.72	10.44	12.62	12.92	16.07	13.86	13.23	6.61	5.52	6.65	6.82	4.98	7.00	5.61	5.15	4.31	3.49	4.80	3.76	5.56	3.73	5.05	6.28	4.94	9.30	2.44	2.61	3.82	2.55	3.61	4.03	5.17	4.91	5.08	4.26	5.86	4.23	6.43	5.40	4.79	194.16	199.70	156.61	295.15	250.97	271.33	473.84
oil_tea_GLEAN_10024437	1.83	1.16	1.75	1.63	1.55	1.98	2.99	1.63	2.01	2.95	3.02	2.12	9.40	9.26	7.26	6.81	7.37	7.98	8.18	10.35	7.16	5.30	3.92	4.54	4.05	4.35	6.80	2.91	3.59	4.38	3.38	1.30	1.64	5.58	5.56	4.40	12.80	16.57	14.38	15.78	16.83	14.18	32.97	21.55	28.63	32.33	21.68	29.11	61.79
oil_tea_GLEAN_10024440	1.18	2.08	1.66	1.60	3.01	2.34	1.42	1.67	1.43	0.64	1.43	2.29	1.17	0.82	0.38	2.01	2.36	1.12	1.90	2.69	2.51	2.02	2.24	1.69	1.33	0.93	1.29	0.44	0.77	0.48	0.30	0.34	0.40	0.80	1.08	0.61	3.41	3.77	2.69	1.92	1.91	2.14	71.88	131.15	91.85	107.39	142.40	116.75	99.44
oil_tea_GLEAN_10024483	3.09	1.92	1.27	2.66	1.78	3.15	2.56	4.52	3.23	3.02	2.36	5.11	2.28	5.78	4.85	6.57	4.90	2.67	7.18	4.35	6.57	2.74	4.39	2.49	0.31	0.96	0.00	0.00	0.81	0.41	0.69	1.25	1.10	0.81	0.44	0.30	0.97	0.19	0.00	0.51	0.39	0.31	29.73	19.11	11.10	28.26	13.26	24.80	28.33
oil_tea_GLEAN_10024700	9.93	26.17	10.92	33.11	29.59	31.53	29.04	13.12	15.01	36.77	59.06	65.68	29.89	22.88	25.98	25.61	22.89	23.13	9.11	12.93	8.84	18.15	13.81	9.98	5.44	6.20	6.36	13.60	14.56	11.92	5.69	34.62	34.15	135.28	110.63	122.84	8.47	10.30	6.27	15.74	16.15	18.43	238.83	651.58	238.99	878.66	552.52	621.41	803.68
oil_tea_GLEAN_10024749	4.80	9.96	5.67	14.10	9.45	8.67	36.13	20.83	19.87	4.98	7.31	6.66	3.90	1.75	1.98	1.86	3.21	2.03	2.58	2.63	2.18	4.47	5.90	3.76	34.75	28.47	45.39	57.84	34.02	42.16	42.31	63.75	54.30	22.57	14.28	21.49	13.31	11.88	11.17	16.07	19.24	12.60	112.22	240.79	120.50	363.62	171.41	166.05	971.24
oil_tea_GLEAN_10024875	0.83	0.25	0.37	0.05	0.24	0.42	2.17	0.95	2.54	0.43	0.35	0.49	6.59	10.04	5.14	3.87	5.38	7.35	4.59	4.69	5.09	2.52	1.78	2.14	0.08	0.00	0.47	0.16	0.29	0.14	0.12	0.12	0.27	0.05	0.45	0.00	2.39	2.11	4.79	2.35	2.86	1.48	19.13	5.89	7.69	1.39	4.34	8.00	57.75
oil_tea_GLEAN_10024912	3.58	1.75	3.43	0.91	1.09	0.00	1.77	1.59	1.57	0.93	0.53	0.68	2.38	3.79	2.47	2.22	4.74	2.86	3.65	3.78	2.48	2.91	2.77	2.31	0.22	0.03	0.00	0.00	0.28	0.00	0.08	0.37	0.00	0.09	0.00	0.20	0.31	0.66	0.20	0.84	0.17	0.64	82.33	41.69	71.76	23.00	19.38	0.00	46.89
oil_tea_GLEAN_10025066	10.75	5.75	7.03	2.70	2.97	1.63	6.84	7.60	6.69	6.69	5.65	3.76	4.85	4.46	5.27	8.84	7.40	8.44	6.31	4.58	5.47	5.36	6.02	6.72	19.43	12.41	26.27	7.53	6.46	10.84	10.13	6.08	6.84	16.95	18.61	16.44	30.16	24.42	23.70	27.75	25.32	31.95	171.52	94.94	102.00	47.49	36.74	21.33	125.51
oil_tea_GLEAN_10025158	20.74	12.87	18.28	9.66	13.18	13.34	17.29	13.63	12.03	46.42	37.14	35.98	55.89	79.62	51.62	43.82	50.03	48.90	54.77	53.27	46.08	43.27	39.98	23.28	14.12	10.93	9.04	10.10	11.07	15.47	15.02	12.26	13.18	16.47	20.97	15.46	25.67	24.89	33.47	20.38	24.92	27.08	315.68	202.66	253.07	162.16	155.74	166.35	302.69
oil_tea_GLEAN_10025336	1.22	0.59	0.79	1.35	0.76	1.73	1.67	1.36	1.69	0.46	0.43	0.44	0.74	1.18	0.49	0.15	0.38	1.08	0.43	0.57	0.00	0.20	0.21	0.38	0.23	0.02	0.00	0.11	0.00	0.04	0.00	0.00	0.00	0.00	0.08	0.00	0.00	0.00	0.03	0.11	0.02	0.00	28.00	13.91	16.56	34.07	13.47	32.54	44.17
oil_tea_GLEAN_10025341	1.27	1.31	0.65	1.57	1.18	1.88	2.73	1.94	2.69	0.51	0.36	0.46	2.88	2.63	2.93	1.11	1.53	2.30	2.28	4.23	2.67	2.37	0.56	3.17	0.00	0.10	0.11	0.14	0.10	0.07	0.22	0.12	0.19	0.16	0.04	0.00	0.09	0.15	0.00	0.06	0.06	0.05	29.19	31.10	13.54	39.68	21.00	35.41	72.10
oil_tea_GLEAN_10025411	0.45	1.08	1.02	0.89	0.42	0.61	0.48	0.78	0.83	1.01	0.76	0.92	10.43	7.72	17.30	6.01	4.66	6.44	1.03	2.16	1.52	1.74	1.26	0.52	0.13	0.17	0.00	0.32	0.10	0.00	0.17	0.13	0.23	0.50	0.20	0.26	1.85	0.34	0.59	0.60	0.47	0.45	7.32	18.05	14.93	15.86	5.24	8.11	8.84
oil_tea_GLEAN_10025424	3.67	3.00	4.37	4.59	3.48	2.78	4.21	3.90	4.30	1.66	1.43	1.58	2.36	2.29	1.19	3.17	3.48	2.12	1.92	1.65	0.95	2.60	2.18	3.58	7.42	4.88	7.68	4.11	4.99	3.77	4.49	4.36	6.53	10.65	11.21	8.82	8.54	9.85	5.70	8.73	7.46	8.64	110.18	93.24	119.25	151.74	81.01	68.34	145.15
oil_tea_GLEAN_10025471	0.03	0.00	0.00	0.00	0.18	0.00	0.00	0.00	0.00	0.59	0.13	0.05	2.97	3.12	2.80	1.46	1.38	2.34	1.64	2.81	2.27	0.47	0.34	0.36	0.00	0.00	0.00	0.05	0.00	0.00	0.00	0.02	0.00	0.00	0.00	0.03	0.05	0.11	0.56	0.00	0.06	0.00	1.00	0.00	0.00	0.00	5.00	0.00	0.00
oil_tea_GLEAN_10025489	5.10	4.12	8.28	3.37	3.24	2.47	1.37	1.50	0.51	1.91	0.89	1.53	1.19	1.81	2.41	1.67	1.47	1.46	1.08	2.47	2.60	2.35	1.69	1.93	12.23	7.80	16.15	8.84	11.05	9.32	6.48	6.52	5.56	6.95	6.63	7.35	8.89	7.05	6.94	9.83	12.65	11.34	100.13	83.65	147.87	73.09	49.41	39.75	30.89
oil_tea_GLEAN_10025650	0.00	0.00	0.00	0.00	0.00	0.00	0.32	0.18	0.12	0.50	0.69	0.43	7.21	9.31	5.07	2.64	3.54	5.17	4.21	9.60	7.07	1.84	1.50	1.51	0.00	0.08	0.13	0.00	0.21	0.00	0.00	0.09	0.04	0.64	0.14	0.20	1.72	1.12	1.78	1.24	1.65	0.22	0.00	0.00	0.00	0.00	0.00	0.00	5.00
oil_tea_GLEAN_10025677	13.37	12.13	15.48	25.20	20.75	19.51	21.89	10.53	17.74	11.60	17.40	16.93	10.27	24.35	9.59	10.36	16.51	16.85	13.92	7.73	12.54	10.30	10.40	9.75	15.10	8.22	11.49	13.57	18.82	9.63	17.21	16.24	26.32	12.12	9.58	13.55	8.45	8.89	11.58	6.67	9.40	11.26	91.29	85.67	96.09	189.68	109.89	109.07	171.81
oil_tea_GLEAN_10025725	2.00	3.14	0.86	2.21	0.79	2.96	1.85	1.63	1.39	5.92	6.04	4.62	7.02	7.82	4.50	4.43	5.51	4.91	6.02	7.29	5.13	4.00	4.73	3.59	1.65	1.75	1.11	1.38	2.46	1.56	1.90	1.25	2.09	2.51	2.69	2.52	2.17	2.33	2.98	1.97	2.23	2.55	55.67	90.32	21.65	67.79	16.98	67.50	59.12
oil_tea_GLEAN_10025739	1.61	1.77	1.39	2.04	2.14	2.58	1.64	1.91	1.42	2.16	2.82	3.53	3.83	4.26	2.65	4.18	3.28	2.85	3.38	4.88	3.87	3.02	1.83	2.79	0.47	1.61	0.40	1.50	1.34	1.51	1.38	1.83	1.60	0.69	1.26	1.09	1.48	1.26	1.61	1.10	0.88	1.92	56.56	64.55	44.42	79.36	58.39	74.38	66.33
oil_tea_GLEAN_10025823	2.28	0.66	1.37	0.83	1.00	0.56	0.86	0.46	0.20	3.58	1.76	2.95	2.77	4.31	4.10	3.50	2.80	5.62	3.26	3.53	5.25	4.73	3.47	2.52	2.17	1.83	2.47	0.28	0.56	0.45	0.38	0.52	0.55	7.62	6.55	5.32	11.53	13.57	10.61	6.03	8.10	7.99	56.25	16.79	30.74	22.67	19.23	11.23	24.47
oil_tea_GLEAN_10025837	0.13	0.87	0.00	3.66	3.46	2.44	1.89	0.99	0.69	0.00	2.90	1.62	0.37	0.87	0.00	0.00	0.00	0.00	0.00	1.25	0.00	0.54	0.74	0.00	0.01	0.75	1.75	3.31	2.55	3.56	1.43	5.75	5.98	7.15	6.77	10.27	0.00	0.62	0.33	2.14	1.60	1.49	3.16	21.90	0.00	98.59	65.70	48.85	53.04
oil_tea_GLEAN_10025860	0.79	0.95	0.67	0.92	0.62	0.41	1.35	1.58	1.63	1.92	1.75	1.79	6.96	6.71	11.60	5.06	3.15	5.38	2.99	3.31	3.83	3.14	1.45	2.15	0.43	0.25	0.36	0.66	0.17	0.40	0.40	0.73	0.62	0.55	0.37	0.18	1.16	1.37	1.35	1.22	0.83	0.63	35.78	44.82	27.68	46.19	21.91	15.09	70.63
oil_tea_GLEAN_10025863	0.13	0.11	0.14	0.12	0.14	0.17	0.50	0.26	0.36	0.50	0.69	0.33	1.60	0.47	1.10	0.57	0.47	0.84	0.52	0.58	0.56	0.35	0.37	0.86	0.02	0.12	0.09	0.36	0.08	0.02	0.06	0.09	0.08	0.14	0.12	0.06	0.10	0.00	0.31	0.12	0.05	0.02	6.00	5.04	5.74	6.00	5.00	6.09	25.86
oil_tea_GLEAN_10025941	2.75	4.82	2.88	5.44	5.53	7.12	3.80	2.12	2.66	5.72	7.98	12.66	4.43	5.52	3.03	4.65	4.09	5.27	2.25	2.59	1.48	2.59	2.42	3.05	0.40	1.20	0.75	1.14	1.84	1.23	1.00	2.11	2.50	8.17	7.95	10.14	1.43	1.67	1.50	1.33	1.81	2.05	58.76	106.52	55.93	128.12	91.59	124.64	93.29
oil_tea_GLEAN_10026369	24.37	20.02	24.14	19.36	18.02	20.67	22.26	22.09	22.39	39.65	33.34	38.32	33.48	28.89	32.79	37.69	30.99	39.69	42.21	37.49	40.05	39.86	42.92	44.27	14.08	13.41	14.99	8.98	10.84	9.29	10.14	8.93	8.87	14.96	11.61	12.76	14.83	17.30	17.10	14.52	17.23	10.96	617.64	524.97	556.26	541.11	354.36	429.00	648.64
oil_tea_GLEAN_10026371	10.48	11.62	11.01	9.96	11.09	11.29	12.83	14.00	15.08	19.20	18.57	20.32	21.90	20.59	22.32	18.84	18.26	21.18	23.20	25.37	26.65	18.79	21.01	22.65	12.16	10.42	13.78	10.96	11.62	11.93	12.22	10.11	8.71	14.58	11.95	10.45	18.53	18.78	17.70	18.94	17.33	16.94	379.20	435.13	362.24	397.55	311.43	334.74	534.08
oil_tea_GLEAN_10026384	3.47	3.80	1.88	1.78	1.83	1.44	1.16	1.13	1.24	14.06	14.23	11.57	14.22	13.37	23.29	11.59	12.26	12.47	19.84	18.32	16.54	13.51	14.78	8.03	0.20	0.00	0.00	0.00	0.00	0.00	0.00	0.00	0.00	0.00	0.19	0.14	0.36	0.07	0.51	0.21	0.39	0.26	27.46	31.08	13.49	15.56	11.24	9.35	10.52
oil_tea_GLEAN_10026428	0.18	0.30	0.15	0.11	0.00	0.28	0.26	0.20	0.15	1.75	0.62	0.90	0.99	1.35	1.03	0.38	1.33	2.10	3.00	2.38	1.83	1.51	2.11	0.66	0.00	0.16	0.14	0.07	0.08	0.11	0.40	0.00	0.00	0.00	0.00	0.21	0.00	0.95	0.00	0.14	0.44	0.34	2.33	4.00	1.74	1.50	0.00	3.00	3.90
oil_tea_GLEAN_10026439	0.39	0.29	0.26	0.41	0.19	0.10	0.34	0.42	0.11	0.56	1.04	1.04	0.89	2.32	0.94	1.53	2.25	1.91	1.33	2.95	3.42	1.29	0.94	1.37	0.73	0.20	0.50	0.11	0.31	0.15	0.25	0.05	0.00	0.00	0.08	0.62	1.01	1.64	0.85	0.67	1.27	1.17	7.81	6.04	4.70	8.92	3.00	1.62	7.72
oil_tea_GLEAN_10026501	0.84	1.08	0.46	0.00	2.85	0.77	0.00	0.63	0.27	2.70	1.46	0.35	1.58	2.59	2.50	0.00	1.77	0.53	3.20	1.24	4.84	1.12	3.30	1.87	1.42	1.44	1.33	0.00	1.52	1.45	1.17	2.16	1.40	0.68	1.56	1.12	1.71	0.00	3.01	0.00	0.40	0.00	13.08	17.53	6.54	0.00	34.59	9.86	0.00
oil_tea_GLEAN_10026506	2.54	7.47	3.03	6.81	5.25	6.58	1.13	0.45	0.87	9.28	13.60	16.06	2.53	3.05	2.17	3.85	3.79	3.15	1.01	2.25	0.96	1.25	1.15	0.63	1.25	0.93	1.06	0.81	2.72	1.69	0.12	2.91	3.67	22.53	19.28	19.92	0.93	1.64	0.75	2.43	1.53	2.60	38.67	117.67	42.00	114.33	62.00	82.00	19.87
oil_tea_GLEAN_10026582	2.37	5.80	4.08	10.87	7.84	11.00	7.23	3.15	3.23	14.02	18.64	15.94	3.98	3.94	3.00	5.70	2.95	3.83	1.68	2.30	0.00	0.75	3.21	2.54	1.78	2.29	2.34	4.12	4.89	3.15	1.49	10.83	8.99	50.19	32.53	42.46	3.83	2.18	2.24	4.89	5.24	6.12	23.83	60.43	37.33	120.66	61.24	90.74	83.73
oil_tea_GLEAN_10026639	0.52	0.00	0.00	0.00	0.00	0.00	0.00	0.00	0.00	0.26	0.00	0.00	0.91	1.49	0.29	0.66	0.43	1.47	0.00	0.00	0.00	0.00	0.00	0.00	4.67	5.13	6.06	6.17	5.58	6.19	5.43	10.70	9.47	11.70	9.88	10.70	3.54	7.91	4.28	4.74	5.97	5.85	12.13	0.00	0.00	0.00	0.00	0.00	0.00
oil_tea_GLEAN_10026714	3.03	2.07	3.09	1.95	2.50	2.01	1.56	2.47	1.61	6.65	5.61	6.73	9.52	7.81	6.60	6.56	7.91	6.90	6.30	6.52	9.37	2.37	6.74	3.66	0.89	0.47	0.09	0.53	0.09	0.26	0.44	0.57	0.35	0.95	1.98	0.76	2.54	2.78	4.10	0.71	0.94	0.11	34.54	24.38	32.04	24.44	22.08	18.75	20.47
oil_tea_GLEAN_10026740	21.71	22.41	9.16	20.22	19.44	19.36	40.82	27.37	33.47	1.33	0.00	0.00	2.59	1.16	1.32	2.03	1.29	0.62	1.21	0.00	0.78	2.63	0.87	3.73	46.34	26.11	52.35	35.26	42.57	34.26	36.53	28.60	28.34	2.31	4.71	5.22	1.91	1.58	1.36	2.79	5.88	2.73	227.12	242.53	87.13	233.29	157.82	165.89	491.08
oil_tea_GLEAN_10026790	2.30	1.56	1.19	1.25	1.19	1.46	2.07	2.02	1.96	2.92	2.43	1.77	3.39	3.14	4.23	3.11	2.74	3.04	2.72	3.15	3.43	2.88	2.24	2.96	9.86	7.26	13.33	6.63	7.44	7.05	7.51	6.32	7.02	8.88	8.74	8.19	14.67	13.62	14.81	15.12	13.10	12.99	99.40	69.78	46.91	59.37	39.80	51.54	103.01
oil_tea_GLEAN_10026839	9.29	11.80	8.42	8.81	8.75	7.83	24.67	30.80	23.02	5.95	4.66	4.41	4.98	2.75	4.17	3.37	2.43	3.74	3.43	2.89	3.29	4.76	4.94	5.32	43.78	57.59	54.42	63.80	50.49	52.17	60.88	67.38	44.11	39.31	25.27	41.90	14.28	13.46	13.51	20.75	23.04	18.15	197.44	259.71	162.74	206.72	144.36	136.46	603.29
oil_tea_GLEAN_10026852	5.47	5.10	9.19	5.68	7.24	6.75	5.04	7.04	6.30	16.04	21.97	21.18	11.12	12.82	12.24	11.25	11.73	11.68	14.59	13.41	14.74	13.35	16.95	17.31	3.40	2.66	3.96	1.99	1.99	1.24	2.03	1.70	2.34	4.32	2.69	3.10	4.78	5.74	7.12	2.65	3.61	5.75	125.25	120.69	191.19	143.37	128.55	126.47	132.69
oil_tea_GLEAN_10026873	0.87	0.77	0.60	0.67	0.45	0.97	0.12	0.93	0.75	0.96	1.08	1.32	1.56	1.69	2.78	1.41	1.96	1.56	1.36	2.54	1.08	2.22	1.61	2.06	0.20	0.51	0.25	0.34	0.60	0.88	0.72	0.24	0.57	1.11	0.87	0.68	0.65	0.28	0.50	0.48	0.55	0.33	28.42	26.27	18.03	24.37	11.41	26.08	4.35
oil_tea_GLEAN_10026901	0.35	0.14	0.18	0.11	0.00	0.08	0.07	0.59	0.09	1.42	0.43	0.35	1.02	1.10	0.39	0.38	0.56	0.42	1.33	2.00	1.92	0.80	0.56	0.77	0.65	0.28	2.15	0.89	0.35	0.40	0.53	0.82	0.65	1.04	1.80	1.28	1.65	1.12	1.00	0.84	1.46	1.18	3.40	1.40	1.60	1.20	0.00	0.60	0.80
oil_tea_GLEAN_10026923	162.50	123.71	152.93	158.33	155.29	177.04	382.60	214.96	400.31	54.06	53.75	56.37	66.95	76.45	63.57	57.15	66.25	65.15	54.00	66.29	51.69	68.91	58.77	67.88	99.06	66.89	297.53	66.93	61.45	61.82	58.03	59.82	68.55	60.98	53.06	64.17	286.52	321.82	249.61	243.72	262.78	303.86	2872.75	2262.91	2458.36	3087.15	2130.38	2563.74	7778.83
oil_tea_GLEAN_10026963	3.99	3.40	5.17	2.93	1.73	1.68	3.95	2.00	1.71	3.63	1.98	2.64	6.18	5.36	6.56	6.79	4.58	7.34	6.40	8.42	4.16	5.94	5.34	4.60	6.27	5.29	14.03	5.05	4.66	5.68	5.04	6.08	7.06	7.61	11.21	10.33	17.10	22.63	25.89	17.72	22.14	22.74	38.23	33.66	45.00	30.92	12.89	13.17	43.46
oil_tea_GLEAN_10026999	2.29	2.86	3.91	3.27	2.93	1.97	3.16	3.66	3.49	5.38	5.20	4.91	7.10	10.63	7.67	8.38	7.96	6.25	8.35	7.86	7.24	7.36	7.03	6.92	2.32	1.38	1.94	1.32	1.41	1.71	1.10	1.32	1.24	3.12	1.66	2.60	3.42	2.87	2.25	2.79	2.50	3.13	100.01	129.70	155.54	157.99	99.42	70.45	159.21
oil_tea_GLEAN_10027033	2.64	0.66	0.78	0.00	0.48	0.87	0.65	0.40	0.44	5.47	4.01	8.36	14.56	9.57	15.30	8.94	7.48	8.67	5.20	12.11	10.65	14.34	4.97	4.97	0.33	0.86	0.33	0.00	0.30	0.08	0.13	0.31	0.21	6.42	8.41	7.93	3.86	5.82	3.59	1.61	3.82	5.17	42.46	11.00	11.43	0.00	6.00	11.50	12.00
oil_tea_GLEAN_10027035	3.66	2.44	2.22	2.07	1.86	2.15	2.19	3.23	3.11	9.53	7.23	7.45	10.36	7.65	8.89	8.43	8.38	8.38	10.49	8.86	8.02	7.73	8.75	8.66	10.12	8.23	7.91	7.68	6.71	6.86	6.87	6.70	6.66	14.38	14.01	13.46	14.78	14.67	13.94	13.67	15.30	15.28	83.13	57.42	45.81	51.92	32.78	40.03	57.33
oil_tea_GLEAN_10027039	1.79	2.22	1.00	0.58	0.36	0.40	1.13	0.75	1.46	0.69	0.84	0.67	2.36	1.38	2.28	1.45	1.04	1.85	2.10	2.86	3.41	2.35	1.42	1.60	1.21	1.45	1.72	1.59	1.64	1.42	2.40	2.10	2.04	1.24	1.64	1.78	1.69	1.64	1.76	2.52	2.44	1.38	72.20	92.72	36.63	25.86	11.26	13.22	52.55
oil_tea_GLEAN_10027070	56.70	56.24	63.63	66.04	50.53	54.69	59.39	59.70	59.09	38.73	40.23	37.78	24.61	16.22	18.82	20.45	34.32	20.62	23.97	19.51	20.56	31.72	36.65	40.51	59.12	53.03	75.87	39.52	54.12	38.87	37.19	42.83	51.54	56.65	62.54	71.28	45.96	34.94	40.43	47.85	55.52	61.01	406.55	417.19	414.80	522.19	281.14	321.22	489.69
oil_tea_GLEAN_10027074	8.12	20.62	10.39	25.05	22.85	20.57	24.11	8.61	11.03	24.32	43.37	43.19	8.23	7.91	4.88	8.70	8.06	8.96	3.88	6.65	2.72	5.36	6.94	4.37	4.33	4.50	7.49	12.96	12.45	13.37	4.42	26.12	27.75	97.79	84.45	95.04	4.54	6.98	3.32	11.20	8.38	11.87	163.07	428.56	189.71	554.87	356.13	338.40	556.81
oil_tea_GLEAN_10027115	0.00	0.15	0.08	0.14	0.00	0.19	0.20	0.00	0.17	0.17	0.86	0.56	0.84	0.75	2.07	1.37	1.70	1.75	1.08	3.19	1.43	0.76	0.54	0.42	0.00	0.16	0.26	0.00	0.00	0.00	0.00	0.00	0.00	0.35	0.00	0.07	0.11	0.00	0.54	0.00	0.00	0.00	0.00	2.00	1.00	2.00	0.00	2.00	3.00
oil_tea_GLEAN_10027520	5.55	6.02	5.48	3.85	4.19	2.71	3.62	4.41	3.91	13.13	10.50	11.97	20.24	17.64	24.74	17.74	16.00	18.07	18.69	21.57	16.52	17.55	17.86	16.21	4.24	5.53	9.64	1.45	2.25	2.10	2.37	1.20	1.77	10.79	13.66	12.10	23.02	18.97	15.47	15.59	19.10	16.97	169.27	190.00	151.82	129.38	99.21	67.62	126.97
oil_tea_GLEAN_10027644	2.02	2.77	1.44	0.87	0.68	1.19	1.40	1.81	1.61	2.57	1.39	1.33	2.15	2.00	2.22	1.81	1.58	1.48	2.03	2.61	2.57	2.24	1.97	1.80	1.01	1.73	1.17	1.21	0.84	1.42	1.39	1.49	0.97	0.92	1.09	0.85	2.02	1.65	1.24	1.66	1.24	1.68	130.48	185.69	84.44	62.21	34.20	62.87	103.90
oil_tea_GLEAN_10027683	6.23	4.61	5.74	4.21	1.37	3.54	1.90	3.80	0.47	18.80	18.14	13.30	14.10	14.38	11.30	14.63	15.08	7.59	16.17	18.32	17.51	8.54	14.52	23.93	11.17	14.59	14.71	12.61	12.24	8.75	10.40	11.73	12.91	26.20	40.33	33.24	18.46	14.52	25.95	16.31	18.93	16.94	42.86	32.76	35.90	31.91	7.31	19.93	15.02
oil_tea_GLEAN_10027727	2.31	0.98	3.27	3.85	3.22	3.11	1.77	1.18	1.04	2.97	3.24	2.88	11.78	11.17	14.75	7.67	6.91	8.12	7.49	6.91	11.78	4.44	5.26	4.52	0.87	0.46	0.52	0.80	0.34	1.18	0.63	0.70	0.50	0.32	0.63	0.15	3.45	5.09	4.22	3.44	3.79	4.26	26.57	11.61	34.15	48.78	28.72	29.32	23.40
oil_tea_GLEAN_10027743	1.95	2.27	1.91	0.78	0.47	0.43	1.83	1.84	1.62	1.77	1.22	1.11	4.29	4.63	5.96	2.66	3.10	3.99	4.19	5.46	5.34	3.17	1.88	2.55	2.04	1.40	1.83	1.49	1.08	1.54	2.64	1.98	1.61	1.47	1.45	0.94	5.73	5.89	5.59	4.78	6.39	3.60	35.76	42.98	31.88	15.67	6.68	6.39	38.48
oil_tea_GLEAN_10027796	20.58	23.12	24.32	31.34	28.83	32.61	28.70	22.82	22.13	17.35	20.20	18.83	12.11	13.74	13.47	13.45	16.49	15.51	16.88	15.72	15.39	10.56	16.76	15.63	13.20	14.00	17.28	12.38	14.57	10.98	12.18	11.91	13.17	8.25	10.36	13.05	5.47	4.81	6.38	8.29	7.44	9.94	125.32	145.67	134.67	210.46	136.23	162.67	201.00
oil_tea_GLEAN_10028006	33.60	47.51	42.29	59.99	61.64	55.86	36.51	49.40	36.82	41.56	43.94	35.45	9.76	13.94	12.60	27.74	28.61	23.49	20.16	20.96	15.88	26.86	31.41	33.65	6.79	9.30	4.92	5.49	4.99	7.77	5.31	4.32	2.47	4.06	6.07	5.13	2.62	4.99	2.93	1.27	2.61	4.92	433.97	634.83	496.58	854.50	617.76	591.02	542.25
oil_tea_GLEAN_10028081	2.89	3.76	4.22	1.80	1.85	2.75	5.06	4.21	5.94	3.18	3.23	3.65	13.91	14.70	9.89	7.26	7.46	11.92	7.30	13.25	6.85	8.45	6.73	5.85	2.21	2.16	4.97	2.10	1.93	3.45	3.24	2.11	1.26	3.91	3.50	3.80	13.87	13.51	17.26	13.43	15.41	11.56	51.88	69.91	68.97	35.68	25.75	40.50	104.53
oil_tea_GLEAN_10028223	0.13	0.04	0.23	0.18	0.10	0.00	0.04	0.04	0.11	0.59	0.29	0.12	0.50	0.92	0.69	0.32	0.69	0.67	0.65	0.98	1.56	0.56	0.25	0.15	0.29	0.74	0.78	1.38	0.87	0.71	1.17	1.18	1.16	0.71	0.81	0.75	0.91	0.50	0.72	0.55	0.58	0.17	4.03	1.16	6.38	5.99	2.33	0.00	1.23
oil_tea_GLEAN_10028225	19.81	23.52	24.25	27.68	32.31	28.34	21.83	20.88	21.91	8.75	8.65	9.71	11.78	13.91	9.15	12.04	13.13	11.53	11.75	13.90	13.22	11.35	12.57	12.83	7.91	13.64	17.29	22.89	19.17	16.57	18.02	26.02	28.65	5.87	4.70	6.10	5.11	3.84	5.94	6.21	8.77	5.77	877.60	1078.13	976.73	1352.02	1110.48	1028.42	1112.17
oil_tea_GLEAN_10028364	2.45	0.90	1.99	0.14	0.63	1.47	1.71	3.00	1.25	2.57	1.44	0.99	4.67	3.26	6.66	3.89	2.28	3.61	3.55	3.61	4.40	4.96	2.88	0.57	33.52	32.74	87.33	25.74	27.24	34.18	24.26	20.95	17.79	29.45	27.90	32.16	60.20	70.66	67.65	74.97	74.39	63.51	85.29	32.64	63.24	5.34	16.95	42.10	68.49
oil_tea_GLEAN_10028376	1.71	2.39	1.21	3.07	1.75	2.60	2.45	1.26	1.47	1.37	3.74	4.14	5.51	1.62	2.34	2.13	3.04	2.86	0.70	0.30	0.91	1.02	0.37	0.00	0.75	2.08	1.61	2.60	2.20	1.99	1.17	4.81	5.28	25.12	26.06	25.28	1.20	1.44	0.82	1.88	2.78	5.14	34.68	50.06	22.24	68.48	27.50	43.01	56.94
oil_tea_GLEAN_10028449	8.11	4.42	2.13	2.72	1.85	3.07	2.04	3.88	2.52	17.61	11.04	13.27	20.21	18.80	17.45	18.56	20.17	16.32	19.60	21.25	18.79	15.71	15.75	14.42	11.16	10.16	2.88	7.63	10.55	8.70	8.67	8.51	9.08	25.90	26.82	25.19	24.89	23.83	28.20	22.80	20.97	20.52	97.99	55.20	23.36	36.25	17.30	30.41	28.39
oil_tea_GLEAN_10028483	1.63	2.24	2.61	2.03	3.01	2.23	3.22	2.09	2.60	4.66	3.78	3.11	5.65	5.43	3.87	7.14	4.43	4.54	3.84	5.73	3.53	4.73	5.24	4.06	1.34	1.72	1.36	1.29	1.52	1.39	1.55	1.86	1.23	3.17	2.30	2.29	1.46	1.48	1.94	1.39	1.46	1.51	64.78	92.07	94.32	89.01	92.64	72.63	146.98
oil_tea_GLEAN_10028496	1.76	1.92	2.28	1.49	1.87	2.11	2.01	2.74	2.13	2.92	3.22	2.72	13.59	10.43	25.78	8.81	4.36	8.21	3.72	3.85	2.29	3.76	3.69	3.92	2.44	1.98	5.57	1.86	2.01	1.76	2.39	1.66	1.57	1.74	1.60	2.35	4.65	4.13	4.78	3.81	2.86	3.61	51.30	57.79	60.36	47.78	42.22	50.30	67.46
oil_tea_GLEAN_10028517	0.04	0.00	0.09	0.00	0.00	0.00	0.07	0.00	0.00	0.09	0.00	0.42	2.58	1.09	2.62	0.96	0.66	1.82	0.73	1.52	1.63	1.84	0.47	0.35	0.00	0.00	0.00	0.00	0.00	0.00	0.00	0.00	0.00	0.00	0.00	0.00	0.34	0.00	0.00	0.00	0.00	0.00	0.50	0.00	1.00	0.00	0.00	0.00	1.00
oil_tea_GLEAN_10028559	0.24	0.67	0.37	0.60	0.19	0.19	0.48	0.37	0.34	0.61	0.38	0.51	1.55	1.57	2.19	1.41	0.83	1.69	1.77	2.31	1.10	0.85	0.92	0.65	0.04	0.05	0.00	0.00	0.00	0.00	0.03	0.00	0.00	0.00	0.00	0.00	0.03	0.00	0.00	0.00	0.00	0.00	7.65	22.38	11.00	21.68	4.72	5.17	17.77
oil_tea_GLEAN_10028667	2.01	1.97	3.16	2.84	2.99	1.86	1.71	2.84	3.22	2.21	1.63	0.92	2.37	2.70	2.23	2.20	0.88	1.45	1.31	1.49	1.35	0.67	1.43	1.53	2.13	1.29	1.24	1.97	2.01	2.69	2.89	2.36	1.78	1.99	1.20	1.03	2.43	2.30	2.43	1.85	1.87	1.44	110.11	111.40	157.05	171.35	127.02	83.24	107.33
oil_tea_GLEAN_10028692	0.79	1.35	1.00	0.97	0.68	0.96	0.59	0.53	0.56	1.02	1.16	0.75	3.26	3.72	2.23	2.00	2.03	2.40	2.35	2.70	3.05	1.41	1.76	1.59	3.02	2.33	3.68	2.45	1.91	2.68	2.10	2.08	2.28	2.39	2.49	2.15	5.47	4.79	4.93	4.65	4.90	5.12	35.08	62.12	40.30	47.22	23.28	34.90	30.21
oil_tea_GLEAN_10028921	1.71	1.60	1.17	1.69	1.52	1.22	1.46	2.42	2.86	4.59	2.73	2.89	4.36	4.03	3.14	4.40	3.83	3.90	2.94	4.45	4.30	2.99	4.50	2.60	2.12	3.19	1.64	2.41	2.64	1.81	2.44	2.44	1.66	1.78	2.84	3.68	2.70	1.57	2.10	1.55	1.78	1.78	20.95	20.29	13.05	22.89	14.51	12.22	20.63
oil_tea_GLEAN_10028924	5.56	4.24	4.22	5.54	6.77	6.60	4.99	7.26	6.33	4.60	4.34	4.62	2.10	0.27	2.08	3.34	4.25	5.14	2.03	2.70	2.16	2.92	2.21	2.96	10.70	11.89	14.80	8.26	6.46	6.39	8.23	6.64	9.77	8.76	7.32	7.22	7.82	9.88	9.93	6.52	6.36	7.97	133.42	105.45	92.19	146.66	126.07	129.87	137.76
oil_tea_GLEAN_10028966	2.92	2.81	1.79	3.10	1.44	1.56	4.11	3.31	1.88	2.26	1.68	2.82	1.54	0.98	2.31	2.05	1.87	2.69	3.35	4.14	3.55	1.81	1.33	1.55	1.59	2.76	0.36	0.68	0.84	0.47	1.14	0.65	1.18	1.90	2.48	3.54	2.72	2.13	1.26	1.07	0.27	2.20	103.09	102.64	57.55	120.90	39.52	45.26	166.91
oil_tea_GLEAN_10029029	0.53	0.90	0.35	0.48	0.35	1.01	0.78	0.51	0.30	0.59	0.79	0.86	1.42	1.32	2.05	0.86	0.79	1.30	1.49	2.08	2.37	1.16	2.22	0.51	0.64	0.53	0.82	0.41	0.79	0.82	1.31	0.47	0.96	0.55	0.36	0.33	0.52	0.61	0.78	0.60	0.76	0.20	14.07	24.58	8.47	13.93	7.26	21.77	23.75
oil_tea_GLEAN_10029108	0.38	1.62	0.72	1.18	0.87	0.87	1.26	1.55	0.96	2.34	1.45	1.57	2.70	2.79	2.08	2.34	2.13	2.21	2.83	3.86	3.35	2.59	1.67	1.37	1.79	5.76	1.52	5.14	3.74	4.61	5.82	7.23	6.29	5.76	6.60	5.71	2.15	2.49	3.13	2.75	3.03	2.91	5.11	22.34	8.73	17.35	9.03	9.47	19.31
oil_tea_GLEAN_10029116	0.24	0.28	0.17	0.65	0.66	0.18	0.30	0.26	0.16	1.15	0.69	0.55	1.61	1.37	1.28	0.87	0.95	0.88	1.04	1.15	0.59	0.17	0.55	0.33	2.04	1.31	0.89	1.60	1.49	2.13	1.80	2.76	1.92	2.30	1.93	2.67	1.93	0.84	1.63	0.87	1.70	1.53	7.93	9.56	5.09	24.13	17.16	4.84	11.55
oil_tea_GLEAN_10029141	4.22	2.98	4.49	3.78	3.32	2.11	4.32	3.27	2.85	7.51	6.82	6.53	11.74	12.54	7.59	7.84	9.07	9.15	9.72	8.17	9.87	9.01	10.65	7.78	0.25	1.25	1.46	0.91	0.69	0.56	0.79	1.29	1.09	1.94	1.03	0.87	4.33	4.74	3.03	2.12	1.81	2.41	143.91	105.03	139.13	142.08	87.74	58.99	169.33
oil_tea_GLEAN_10029298	2.72	3.12	2.44	1.26	1.64	1.56	3.41	2.85	4.54	5.08	3.36	3.02	9.80	9.03	9.37	8.00	5.35	5.06	8.26	10.47	8.20	6.85	5.50	4.39	2.98	2.27	4.72	2.61	3.05	2.76	4.03	1.58	2.90	4.10	3.78	3.29	9.41	7.10	11.03	8.70	12.16	8.03	31.74	37.70	25.92	16.24	14.88	14.97	45.81
oil_tea_GLEAN_10029360	1.74	2.04	1.31	0.52	0.29	0.40	1.14	1.12	2.13	0.98	0.96	0.65	1.15	1.23	1.77	1.24	1.11	0.71	3.56	3.38	2.86	2.69	1.85	1.84	1.75	1.54	2.02	2.10	2.03	2.29	2.63	2.63	3.15	1.67	1.34	1.79	2.06	2.11	2.89	2.82	2.63	1.25	42.21	51.23	28.80	13.94	5.37	7.91	31.77
oil_tea_GLEAN_10029366	0.92	2.16	1.46	2.82	2.36	3.39	1.84	1.31	2.08	2.08	3.21	3.30	0.82	1.22	0.38	0.14	0.70	1.40	0.55	2.52	1.24	1.23	1.14	0.83	0.83	0.38	0.33	0.81	0.72	0.63	0.45	1.59	0.74	2.23	1.68	2.27	0.67	0.14	0.53	0.12	0.75	0.33	21.28	51.51	30.56	71.53	42.15	64.00	48.73
oil_tea_GLEAN_10029446	0.75	0.77	0.71	0.36	0.27	1.08	0.82	1.13	1.17	0.71	0.46	0.75	2.50	1.89	1.00	1.49	2.16	1.96	1.99	2.13	1.49	2.19	1.01	1.56	0.36	0.10	0.67	0.16	0.23	0.22	0.24	0.28	0.13	0.38	0.50	0.32	1.69	1.29	1.72	1.42	1.70	1.49	29.88	31.45	25.62	15.89	8.30	35.18	37.44
oil_tea_GLEAN_10029452	7.40	5.68	8.94	8.69	7.94	8.29	8.17	8.89	8.95	3.83	4.86	5.28	3.33	3.73	3.31	3.66	4.58	4.33	3.60	3.85	3.30	3.79	4.98	4.38	8.38	5.67	5.59	7.69	8.03	6.80	8.49	6.98	7.22	5.22	5.49	5.50	5.53	5.72	5.84	7.43	7.43	6.81	139.21	110.60	152.88	180.29	115.87	127.70	176.65
oil_tea_GLEAN_10029490	4.93	1.52	2.31	1.52	1.49	1.79	4.16	2.67	7.04	5.42	4.17	3.88	28.91	34.85	18.20	20.98	21.25	29.18	22.88	22.85	24.56	14.98	17.31	17.32	1.58	0.66	3.44	1.25	0.98	0.95	0.79	0.70	0.40	2.13	3.19	2.08	27.40	25.60	34.42	18.70	27.11	23.04	47.00	15.00	20.00	16.00	11.00	14.00	45.62
oil_tea_GLEAN_10029494	4.68	4.39	3.00	5.55	5.87	5.25	6.76	3.54	6.67	2.36	2.90	2.30	3.87	2.56	2.25	3.14	2.32	2.03	2.08	2.35	2.11	3.22	1.66	2.63	3.89	3.81	2.03	6.53	3.38	6.25	7.13	5.12	6.66	2.50	3.71	3.20	3.52	2.42	2.37	1.52	1.20	2.34	81.62	79.21	47.59	106.78	79.44	75.00	135.45
oil_tea_GLEAN_10029833	1.02	0.56	2.17	0.91	0.50	0.02	0.49	1.27	0.43	4.62	3.54	4.16	3.73	3.57	6.93	8.69	10.04	6.71	4.65	4.83	3.06	7.86	6.91	6.25	1.57	0.40	0.18	0.37	0.03	0.22	0.00	0.13	0.00	1.55	1.41	1.21	0.60	1.68	1.94	1.20	1.18	1.86	17.55	9.99	33.96	17.19	6.73	0.27	9.72
oil_tea_GLEAN_10029893	4.29	2.55	2.92	4.15	2.49	2.92	5.34	3.49	4.52	0.51	1.92	0.97	1.45	2.00	2.72	4.23	2.30	4.05	3.18	1.23	1.82	0.94	1.06	2.30	6.42	6.42	6.69	5.37	5.38	5.29	4.91	5.90	4.47	5.39	5.05	5.20	7.39	7.06	8.16	7.78	6.83	6.71	212.73	130.75	131.53	226.80	95.60	118.55	304.57
oil_tea_GLEAN_10029998	14.51	14.11	14.78	17.79	16.77	19.08	18.70	21.19	23.68	8.92	12.44	10.81	4.09	3.54	3.67	5.08	3.96	4.71	6.35	5.01	3.53	6.45	6.91	5.65	4.86	6.39	3.05	6.06	6.51	6.11	6.21	5.62	6.55	2.98	4.56	3.25	2.94	3.38	3.40	2.21	2.02	2.14	221.53	223.02	205.20	299.62	198.74	238.71	328.44
oil_tea_GLEAN_10030123	1.61	9.97	3.07	39.61	21.46	20.64	112.69	45.45	47.42	3.00	8.33	7.42	1.35	0.29	0.76	1.18	2.05	2.30	1.84	1.66	2.54	4.87	6.34	3.38	0.04	0.82	1.92	20.85	7.17	8.22	8.63	34.38	29.74	2.77	3.35	2.72	0.48	0.00	1.83	4.35	3.43	1.44	39.16	250.24	67.69	1059.76	403.98	410.19	3143.82
oil_tea_GLEAN_10030133	1.27	4.23	1.54	5.60	4.90	6.24	0.97	1.39	1.93	4.59	7.31	8.97	1.59	1.98	1.03	2.25	1.39	0.43	0.00	1.21	0.88	1.60	1.93	0.52	0.52	0.84	0.83	1.33	2.50	2.70	1.25	7.60	3.00	11.64	7.42	8.53	0.00	0.93	0.23	0.75	2.11	1.42	31.13	106.92	34.16	150.92	92.98	124.96	27.30
oil_tea_GLEAN_10030154	4.26	1.99	3.48	1.34	1.23	0.86	0.25	0.58	0.75	6.46	5.47	6.77	8.68	7.53	7.56	6.20	7.66	8.66	13.02	9.56	8.82	8.72	10.16	7.12	2.05	1.24	2.20	0.44	0.52	0.55	0.42	0.34	0.72	4.23	4.22	3.84	6.66	7.28	3.99	4.07	4.01	4.58	105.39	51.04	78.30	36.71	23.70	17.46	7.07
oil_tea_GLEAN_10030203	0.47	1.71	0.37	1.97	1.60	1.41	1.43	1.05	0.64	1.49	2.32	3.46	1.20	0.65	0.31	0.83	0.38	0.92	0.61	0.83	0.26	0.56	0.49	0.32	0.31	0.68	0.84	0.86	1.19	0.96	0.30	2.09	2.76	7.35	6.79	8.00	0.47	0.62	0.41	0.62	0.65	1.09	17.57	66.56	12.74	81.95	46.76	43.43	62.10
oil_tea_GLEAN_10030280	0.61	0.73	0.83	0.30	0.25	0.78	0.56	1.05	0.95	1.19	0.46	1.01	1.25	0.90	1.53	1.37	1.75	1.53	1.81	1.63	1.63	1.56	2.06	1.19	0.61	0.31	0.58	0.31	0.25	0.66	0.36	0.34	0.73	0.28	0.57	0.20	0.63	0.34	0.43	0.51	0.73	0.24	17.50	21.73	21.65	9.42	5.51	18.28	18.54
oil_tea_GLEAN_10030826	3.72	2.30	4.54	10.73	6.43	9.54	3.76	2.53	3.13	0.29	0.82	1.76	4.01	2.20	1.07	0.57	3.90	1.53	0.99	0.44	0.17	1.96	1.57	3.50	1.70	1.69	1.76	1.11	1.22	0.89	0.69	1.05	0.79	0.84	1.73	1.01	1.15	1.23	1.71	1.14	1.00	1.38	45.54	29.13	50.48	144.72	61.03	95.51	52.92
oil_tea_GLEAN_10030989	1.89	1.80	1.88	1.46	2.07	2.06	2.52	2.99	2.81	2.48	2.03	2.59	4.46	4.28	4.01	3.84	4.44	4.62	4.15	5.90	3.80	2.88	2.77	4.35	1.49	0.71	1.24	0.56	0.93	0.66	1.21	0.87	0.78	1.46	1.92	1.31	5.62	6.98	7.07	5.71	6.13	7.41	44.84	44.12	40.55	38.17	38.00	39.95	68.59
oil_tea_GLEAN_10031042	1.61	1.42	1.36	0.00	0.67	0.41	0.72	0.77	0.97	6.42	3.59	1.22	3.27	1.20	3.56	2.12	1.88	1.56	1.64	2.50	4.09	3.00	2.55	2.77	5.88	5.73	5.01	2.99	4.23	5.37	5.11	5.27	7.89	11.36	13.11	12.13	10.60	11.39	10.37	11.56	9.04	8.28	24.57	22.45	18.82	0.00	7.89	5.10	12.68
oil_tea_GLEAN_10031053	7.49	1.60	0.52	0.49	0.54	0.68	2.33	2.05	2.09	15.36	7.14	9.60	33.52	39.56	42.39	22.43	18.65	24.01	37.47	50.02	52.97	25.72	18.31	22.75	61.25	56.91	65.96	47.37	49.24	47.36	53.40	57.95	67.54	74.87	84.33	89.78	94.87	91.63	101.30	96.36	86.26	90.27	348.31	77.07	22.17	25.17	19.36	25.97	124.51
oil_tea_GLEAN_10031132	0.82	0.30	0.97	0.47	0.17	0.39	1.50	0.73	1.08	0.70	0.56	0.93	1.34	1.46	1.10	1.30	1.11	0.83	1.39	1.22	1.23	1.17	1.42	0.50	0.46	0.42	1.51	0.58	0.54	0.23	0.36	0.28	0.58	0.34	0.59	0.52	1.11	1.32	1.27	1.11	0.85	0.99	39.96	15.43	43.07	25.47	6.53	15.63	84.36
oil_tea_GLEAN_10031138	1.72	1.51	1.01	0.00	0.00	0.00	0.23	0.00	1.89	0.00	0.44	0.35	2.34	0.99	4.36	0.69	0.48	1.98	2.54	2.59	2.22	1.93	2.05	1.77	2.43	0.71	0.77	2.24	3.58	2.18	3.04	2.86	2.87	3.22	1.92	3.34	1.53	1.03	1.40	2.56	2.59	1.91	11.64	10.62	6.22	0.00	0.00	0.00	1.82
oil_tea_GLEAN_10031232	0.00	0.00	0.00	0.00	0.00	0.00	0.37	0.13	0.33	0.00	0.02	0.00	0.29	0.73	0.00	0.00	0.00	0.00	0.18	0.18	2.36	0.00	0.00	0.00	0.27	0.14	0.21	0.72	0.16	0.02	0.85	0.88	0.79	0.16	0.02	0.00	0.00	0.33	0.79	0.28	0.27	0.17	0.00	0.00	0.00	0.00	0.00	0.00	9.99
oil_tea_GLEAN_10031260	7.20	7.02	5.67	7.84	5.48	7.45	6.55	5.02	8.56	12.83	13.61	14.47	18.98	20.62	16.66	18.28	18.91	19.50	22.99	20.68	23.34	17.78	18.59	18.08	2.70	2.71	2.11	2.47	3.41	3.48	2.85	2.03	2.45	3.16	4.95	3.74	4.97	5.65	5.52	4.72	5.81	7.30	65.73	66.37	47.07	78.93	38.87	55.73	68.84
oil_tea_GLEAN_10031267	4.88	6.59	7.93	7.99	6.33	8.01	5.92	3.90	3.61	11.33	6.98	9.15	6.87	8.98	10.77	7.17	7.93	10.94	7.47	5.37	7.65	22.86	12.18	17.16	1.40	8.19	1.41	0.21	1.65	2.09	0.31	2.45	3.20	8.85	4.28	5.74	2.32	2.01	0.00	3.54	2.22	2.12	79.08	110.51	116.81	142.77	79.60	106.29	110.33
oil_tea_GLEAN_10031304	9.47	9.79	10.05	6.93	4.72	6.73	4.63	6.81	4.96	13.94	12.98	12.71	11.79	11.82	9.05	11.82	14.06	12.23	15.10	8.58	11.58	16.13	14.64	9.89	6.99	5.60	3.66	4.40	5.90	4.95	4.84	4.78	2.81	7.36	7.77	8.40	8.41	7.53	8.58	7.72	6.35	8.46	176.23	188.62	170.14	142.24	68.23	102.55	99.18
oil_tea_GLEAN_10031342	1.50	2.91	3.64	2.17	2.41	3.09	1.83	1.43	1.52	9.07	7.53	6.88	11.33	17.20	10.81	9.12	9.95	11.83	10.45	13.54	10.45	5.92	6.59	5.89	0.39	0.92	0.00	0.49	0.34	0.22	0.55	0.66	0.48	1.39	1.33	0.71	2.70	1.86	2.43	1.38	1.38	1.64	20.70	41.54	45.64	33.00	25.83	34.94	29.00
oil_tea_GLEAN_10031352	2.93	2.89	5.72	7.18	13.58	4.82	0.74	6.59	3.12	3.35	11.84	9.23	10.81	7.81	5.11	7.78	5.66	5.72	12.25	8.18	10.77	8.50	4.09	2.25	5.95	3.35	2.19	6.29	4.69	6.54	8.51	4.91	4.84	4.44	4.45	5.16	4.45	5.08	5.80	7.33	5.47	6.44	98.72	100.88	175.57	267.21	355.42	133.18	28.62
oil_tea_GLEAN_10031446	10.40	3.07	13.76	3.50	3.06	3.00	2.14	1.32	3.44	3.26	1.94	1.67	14.56	12.80	11.62	6.02	3.68	7.69	5.01	11.36	10.36	4.89	14.96	4.53	4.53	3.98	3.03	5.37	5.45	5.35	5.16	4.54	4.12	2.25	7.60	1.83	4.13	3.37	5.94	6.65	6.85	4.72	260.86	79.79	314.03	96.74	59.65	61.73	61.78
oil_tea_GLEAN_10031512	1.46	1.00	0.87	0.77	0.04	1.20	0.32	2.51	1.15	0.46	0.60	1.42	1.76	3.17	0.00	2.00	1.04	0.13	0.00	0.36	2.19	0.00	0.00	0.00	2.14	1.99	0.99	2.85	2.11	1.37	3.63	3.98	3.59	1.01	1.30	0.69	0.83	0.45	1.32	0.81	2.38	1.76	31.91	22.58	17.34	18.50	0.73	21.45	8.06
oil_tea_GLEAN_10031917	0.53	0.56	0.28	0.52	0.16	0.15	0.34	0.15	0.13	0.67	0.41	0.61	1.58	1.41	1.53	0.59	0.75	1.37	1.77	1.37	1.79	0.27	0.91	0.71	1.72	3.49	2.72	4.51	3.95	3.65	4.07	3.78	4.90	2.55	2.58	2.09	2.01	2.30	2.68	2.49	2.62	2.51	23.26	25.53	11.21	25.15	5.52	5.25	17.21
oil_tea_GLEAN_10031921	0.67	0.74	0.65	0.96	1.43	1.17	1.11	1.50	0.69	1.23	0.87	1.34	1.90	1.43	1.80	1.23	1.55	1.79	1.76	1.92	1.62	1.88	1.03	1.16	0.63	0.73	1.10	1.04	0.99	1.20	0.82	0.97	1.29	1.10	0.89	0.59	0.83	0.97	0.91	0.75	1.03	0.64	33.03	37.84	29.12	52.29	54.54	47.16	62.88
oil_tea_GLEAN_10031958	0.42	0.15	0.15	0.00	0.00	0.08	0.32	0.07	0.15	0.22	0.14	0.29	0.00	0.10	0.60	0.31	0.09	0.53	0.60	0.27	1.02	0.84	0.48	0.66	0.37	0.12	0.43	0.37	0.65	0.48	0.46	0.64	0.59	0.29	0.45	0.50	0.70	0.30	0.16	0.33	0.46	0.14	6.15	2.27	2.00	0.00	0.00	1.00	5.29
oil_tea_GLEAN_10032034	0.93	2.12	1.68	2.95	2.44	3.38	2.40	1.69	1.87	1.96	2.36	4.11	7.84	5.62	10.26	5.22	5.67	5.84	4.23	3.26	4.65	3.82	3.64	3.98	1.65	2.40	3.47	3.66	2.66	1.48	1.49	1.86	2.11	1.80	2.15	1.98	4.70	6.11	3.99	3.55	4.61	2.90	26.82	63.61	44.27	94.34	54.89	80.14	79.94
oil_tea_GLEAN_10032075	0.71	0.65	1.05	0.50	1.16	1.01	0.30	0.88	0.38	1.11	1.25	0.54	0.18	1.14	0.74	0.25	0.17	1.84	0.00	0.00	0.00	0.81	1.07	0.96	2.08	2.79	3.14	3.45	2.46	2.33	3.17	2.50	2.47	2.61	2.24	2.49	2.70	2.61	2.81	2.90	1.80	3.01	13.22	12.42	17.68	10.29	16.69	15.35	6.32
oil_tea_GLEAN_10032108	2.80	3.26	2.38	2.90	1.95	3.39	4.19	3.58	3.89	3.66	2.59	3.83	6.33	5.62	7.47	4.03	4.64	4.98	6.04	5.46	7.05	5.08	3.03	4.52	3.40	1.92	4.67	2.45	1.72	2.27	2.93	1.86	2.39	3.32	2.63	2.03	6.70	6.98	6.61	7.67	8.30	7.82	98.35	118.31	76.08	112.22	53.00	97.64	169.17
oil_tea_GLEAN_10032258	36.75	21.88	30.23	10.16	9.74	9.03	40.33	20.38	49.10	9.29	6.69	7.65	13.55	17.11	12.98	12.17	17.38	21.63	14.25	13.92	8.94	15.86	8.07	9.44	12.91	19.36	40.09	13.39	12.82	13.08	15.38	13.07	15.95	9.05	12.01	10.07	53.26	54.53	47.73	38.63	38.48	39.27	1164.01	717.14	870.75	355.05	239.51	234.37	1468.95
oil_tea_GLEAN_10032294	4.08	3.83	2.43	4.10	2.84	3.84	2.00	2.64	3.70	7.99	7.33	3.48	7.59	8.95	6.12	4.63	10.22	6.96	8.73	7.87	13.24	5.71	7.71	9.21	2.38	2.66	1.43	1.83	1.83	1.89	1.33	1.97	2.51	4.05	5.17	6.77	5.81	5.31	6.58	5.68	6.37	4.06	35.07	34.04	18.95	38.84	18.97	27.02	19.76
oil_tea_GLEAN_10032314	0.02	0.12	0.05	0.06	0.00	0.20	0.27	0.40	0.09	0.11	0.00	0.04	2.62	0.87	3.58	1.59	2.07	1.78	1.85	1.60	1.33	1.71	0.63	0.45	0.00	0.02	0.04	0.05	0.00	0.02	0.00	0.07	0.02	0.31	0.18	0.30	0.38	0.24	0.94	0.58	0.57	0.17	0.50	3.00	1.00	1.50	0.00	4.00	7.50
oil_tea_GLEAN_10032351	23.70	33.42	30.67	43.73	36.30	38.22	29.38	27.17	32.83	9.57	11.07	12.65	15.48	15.97	9.41	13.26	17.46	13.09	10.86	11.65	12.71	12.51	9.23	13.69	1.23	2.82	1.03	1.04	0.97	1.16	1.31	0.80	0.22	0.78	0.40	0.00	0.20	0.00	0.39	0.16	0.28	0.00	839.27	1224.43	987.41	1707.79	997.21	1108.38	1196.37
oil_tea_GLEAN_10032355	1.04	0.94	0.87	1.00	1.17	0.80	0.94	0.25	0.77	0.93	1.27	1.88	1.98	2.88	3.05	1.62	1.82	1.98	1.47	2.94	2.63	1.40	1.67	1.84	0.00	0.00	0.05	0.00	0.00	0.00	0.00	0.06	0.00	0.00	0.12	0.11	0.00	0.00	0.08	0.20	0.36	0.17	45.92	43.11	34.94	49.04	40.41	29.22	47.78
oil_tea_GLEAN_10032376	1.36	1.21	2.32	2.42	4.04	3.24	4.66	3.97	5.11	0.62	0.00	1.08	0.33	0.00	0.79	0.78	0.00	0.99	0.00	1.55	0.00	0.95	0.00	0.97	3.78	2.02	1.64	1.87	1.54	1.94	2.19	1.26	1.84	1.44	1.64	1.10	1.89	2.96	3.33	3.52	2.77	3.98	21.28	19.55	33.00	41.75	48.93	41.47	83.62
oil_tea_GLEAN_10032426	7.53	10.49	6.13	5.98	4.48	5.57	7.29	7.48	7.77	12.34	13.06	13.52	14.91	17.75	14.98	12.44	10.45	14.94	19.96	20.35	18.95	11.69	13.74	12.17	4.40	4.69	2.53	5.04	5.84	4.99	7.21	7.50	6.56	4.34	5.57	5.84	4.98	5.18	4.75	5.97	5.67	4.13	92.40	133.24	68.48	80.91	42.70	56.05	102.92
oil_tea_GLEAN_10032636	0.99	0.67	0.87	0.23	0.13	0.12	1.98	0.94	1.43	0.65	0.89	0.55	1.50	0.83	0.88	1.28	0.76	1.20	1.47	1.28	0.85	2.23	1.11	1.31	0.68	0.63	4.20	0.25	0.16	0.30	0.23	0.27	0.19	1.11	1.08	1.02	2.43	3.58	2.90	3.99	3.37	3.64	19.80	14.00	15.93	5.00	2.00	2.00	45.78
oil_tea_GLEAN_10032646	2.98	1.82	1.64	0.74	0.82	0.83	2.61	1.29	2.74	6.43	7.17	8.10	16.96	21.52	13.45	13.16	15.45	19.09	18.31	20.82	17.56	15.42	13.06	14.46	4.01	1.85	1.66	2.34	2.48	1.48	1.62	2.42	2.63	3.87	6.86	5.97	10.25	6.88	9.70	8.69	6.29	9.07	41.81	26.40	20.93	11.39	8.98	9.51	42.17
oil_tea_GLEAN_10032716	0.00	0.04	0.09	0.06	0.05	0.00	0.18	0.09	0.00	1.10	1.24	2.00	2.95	3.91	1.57	1.36	1.20	2.51	2.26	4.22	4.55	1.00	1.54	1.52	0.11	0.79	0.00	2.81	1.22	1.14	4.22	6.82	5.42	0.70	1.53	1.12	0.40	0.17	0.91	0.36	0.75	0.18	0.00	1.00	2.00	1.50	1.00	0.00	5.00
oil_tea_GLEAN_10033060	2.36	2.35	0.35	0.76	0.64	0.33	1.84	2.02	1.90	2.30	1.52	0.53	3.87	2.58	3.85	4.35	3.40	2.38	3.61	4.69	3.54	3.94	1.60	3.10	4.75	7.60	6.20	12.87	8.74	9.02	12.81	15.77	12.09	3.78	4.03	4.78	6.74	4.63	7.57	8.41	10.28	5.77	43.31	44.75	5.81	15.36	9.13	4.98	38.78
oil_tea_GLEAN_10033090	0.28	0.65	0.32	1.04	2.17	1.44	0.56	0.19	0.93	0.82	1.93	2.62	0.72	0.31	0.25	0.78	0.12	0.15	0.13	0.26	0.00	0.00	0.12	0.17	0.28	0.27	0.08	0.00	0.24	0.67	0.09	0.52	0.34	1.83	1.42	1.13	0.28	0.09	0.00	0.20	0.21	0.09	3.22	7.73	3.32	13.25	19.39	13.58	7.37
oil_tea_GLEAN_10033099	1.66	5.96	3.00	9.18	8.27	13.41	2.22	1.54	1.95	12.66	16.82	19.04	2.69	3.40	3.56	5.57	3.45	3.70	2.39	2.18	1.11	1.61	3.68	1.15	0.85	0.42	2.04	1.14	3.61	3.26	0.81	3.30	4.11	22.00	17.44	22.62	0.53	1.39	0.00	1.59	2.17	3.37	20.87	77.52	34.27	127.25	80.69	138.13	32.12
oil_tea_GLEAN_10033134	16.72	30.65	23.82	7.65	6.48	27.37	16.49	2.89	14.05	22.15	11.23	3.14	9.98	18.02	0.00	13.47	0.00	5.30	0.00	12.50	0.00	0.00	0.00	0.00	24.05	17.47	39.28	10.54	33.42	23.60	23.53	8.60	35.46	20.64	22.42	28.84	9.69	19.48	4.97	19.57	6.31	23.19	110.85	210.21	143.57	55.91	33.34	148.65	125.73
oil_tea_GLEAN_10033142	12.59	19.07	13.62	37.69	22.86	22.21	57.68	22.95	21.28	29.72	37.94	48.28	12.51	8.32	12.69	10.39	10.53	8.55	6.86	12.69	7.87	7.77	10.44	9.22	2.69	2.47	3.97	4.82	4.32	4.78	2.57	13.00	11.31	26.05	24.42	40.84	3.37	2.75	3.44	5.55	4.87	6.74	59.96	94.00	59.00	198.00	84.50	86.67	316.00
oil_tea_GLEAN_10033240	12.37	6.53	10.09	3.74	5.67	3.54	12.74	11.29	12.23	7.25	5.72	7.28	9.11	8.55	10.75	8.44	11.14	12.43	12.42	9.82	10.11	9.64	9.28	9.87	15.77	11.57	21.37	10.77	10.35	10.67	10.29	10.78	9.84	12.84	14.04	13.26	23.41	19.12	22.69	24.00	22.71	21.75	156.75	85.56	116.21	52.27	55.73	36.69	185.64
oil_tea_GLEAN_10033251	7.92	6.24	5.43	3.32	4.50	3.21	6.73	4.23	5.49	1.37	0.92	1.02	1.65	2.09	1.79	1.12	0.00	0.57	1.84	1.12	1.69	1.81	1.25	1.98	54.03	69.59	84.41	70.29	74.78	84.79	83.95	54.76	69.20	24.14	31.50	20.20	31.24	32.52	33.43	41.03	38.10	32.52	114.35	93.17	71.33	52.79	50.37	37.92	111.81
oil_tea_GLEAN_10033286	0.00	0.26	0.00	0.45	0.68	0.18	0.41	0.75	0.33	0.38	0.37	0.21	0.34	1.66	0.73	0.93	0.85	1.00	0.70	1.26	1.01	0.26	0.81	0.65	0.66	0.75	0.76	0.51	0.51	0.83	0.69	1.07	0.75	1.26	0.50	1.09	0.98	2.66	1.42	1.51	1.21	1.67	0.00	9.92	0.00	17.92	19.20	5.31	17.18
oil_tea_GLEAN_10033401	4.06	2.87	3.29	3.48	2.78	3.33	5.21	4.37	4.75	4.19	3.53	3.15	6.89	6.30	8.79	4.68	5.42	7.60	7.61	9.99	8.39	7.13	5.74	6.26	9.05	9.74	13.06	6.80	6.71	8.06	6.59	6.39	4.79	7.01	6.74	6.93	16.28	17.47	20.57	21.59	22.28	17.43	168.48	122.91	123.82	158.90	89.57	113.22	248.18
oil_tea_GLEAN_10033453	4.42	4.44	2.83	5.33	5.47	6.39	4.54	4.78	3.31	6.98	5.59	6.62	11.40	10.42	10.95	9.00	6.95	8.00	11.80	14.50	12.50	10.00	9.73	9.69	3.58	4.14	6.48	3.09	3.73	3.21	3.92	3.60	2.89	2.96	4.04	3.33	8.28	9.80	7.82	9.08	7.73	8.71	167.07	173.80	97.30	222.44	160.62	198.04	197.41
oil_tea_GLEAN_10033464	0.00	2.31	0.00	3.79	1.70	2.62	26.79	12.67	12.82	0.38	0.78	1.98	0.70	0.56	0.04	0.43	0.25	0.00	0.26	0.00	0.00	0.18	0.37	0.49	0.00	0.00	0.37	10.50	0.14	1.12	3.75	15.98	10.90	0.32	0.29	0.19	0.30	0.00	0.00	1.86	0.41	0.00	0.00	58.19	0.00	101.73	32.06	52.24	750.40
oil_tea_GLEAN_10033598	3.71	2.37	2.54	1.89	2.75	5.17	3.82	1.93	2.81	1.99	2.94	1.11	2.30	0.05	0.91	1.12	1.90	1.48	0.42	0.83	0.00	2.04	0.60	2.44	3.52	4.15	4.92	4.72	4.22	4.94	3.12	4.91	3.73	4.73	3.52	4.30	1.52	2.62	1.87	2.85	2.73	3.29	86.79	57.30	53.98	48.64	49.93	99.05	102.78
oil_tea_GLEAN_10033701	202.24	226.14	253.05	295.20	291.60	300.88	234.49	341.82	280.63	176.12	254.18	257.57	95.40	92.46	67.19	149.51	164.82	140.53	147.23	119.24	156.49	114.11	184.65	141.14	60.66	51.01	17.70	48.80	64.56	50.93	49.20	47.11	51.21	39.59	39.25	42.67	16.91	19.55	24.42	18.66	15.01	27.41	3088.77	3573.52	3513.99	4972.46	3455.79	3764.14	4118.65
oil_tea_GLEAN_10033723	22.84	18.83	25.15	36.42	27.93	30.23	18.34	27.31	22.51	10.13	12.30	13.03	12.41	15.76	7.53	14.21	16.45	16.53	14.10	8.84	12.07	13.53	12.01	14.69	2.78	3.02	3.62	5.56	4.64	4.93	4.24	3.72	3.67	2.43	1.69	1.94	2.22	2.45	0.92	1.97	2.64	2.29	226.52	193.28	226.81	398.49	214.98	245.62	209.17
oil_tea_GLEAN_10033725	1.90	1.46	1.09	0.81	0.84	0.54	1.67	1.04	1.89	1.41	0.98	1.01	4.60	5.49	2.83	2.77	2.44	3.10	4.25	6.29	5.32	3.73	2.08	2.93	0.97	0.47	1.59	1.47	0.77	0.83	0.80	1.23	1.03	0.65	0.36	0.32	1.47	0.98	1.33	1.29	2.27	1.03	78.96	62.69	40.98	36.98	27.06	18.43	79.68
oil_tea_GLEAN_10033727	4.75	7.44	4.43	5.51	6.74	3.01	6.66	6.84	3.88	7.90	5.82	7.30	12.77	14.92	12.31	9.17	11.75	12.11	11.40	15.14	12.99	11.08	7.57	10.06	2.70	5.11	2.68	2.64	2.01	2.84	3.05	2.94	3.74	4.05	3.48	4.07	6.54	7.19	7.49	5.16	6.39	7.00	115.22	186.64	97.80	147.54	126.82	59.88	185.79
oil_tea_GLEAN_10033898	67.09	34.82	47.50	19.76	19.62	19.46	84.28	34.59	96.57	16.41	11.41	9.00	25.94	30.41	13.11	23.36	22.51	28.28	23.77	20.04	20.40	25.73	14.64	16.18	27.12	28.07	62.60	23.48	22.96	23.41	24.94	19.63	24.38	13.98	15.84	14.15	75.19	76.18	65.04	59.37	59.12	68.92	2125.09	1141.08	1367.98	690.21	482.31	504.88	3069.95
oil_tea_GLEAN_10033907	1.25	0.97	0.65	1.44	1.25	0.62	0.61	0.65	1.09	3.63	2.11	2.22	9.56	7.91	18.89	7.87	5.06	6.79	2.84	6.34	5.66	2.81	3.85	2.56	0.65	1.13	0.38	1.36	0.74	0.63	1.06	0.64	0.94	2.31	2.08	0.82	1.62	0.56	1.26	0.90	1.13	0.98	25.40	20.36	12.02	32.26	19.65	10.24	14.23
oil_tea_GLEAN_10033908	7.70	12.32	11.21	8.27	11.28	9.77	4.87	6.89	6.30	11.49	20.05	16.81	4.94	5.87	7.09	13.86	11.93	9.48	13.90	12.25	10.93	3.69	7.97	8.08	6.11	9.84	8.85	7.37	13.63	8.42	4.87	5.48	4.88	15.09	7.89	11.73	5.69	3.12	2.88	2.58	2.49	6.50	91.12	150.82	120.61	107.90	103.60	94.73	66.26
oil_tea_GLEAN_10033991	0.63	0.25	0.23	0.00	0.21	0.10	0.47	0.25	0.28	0.79	1.32	0.90	1.56	1.93	1.28	1.36	0.96	2.05	1.64	1.45	1.19	1.00	0.80	1.85	1.13	1.03	2.22	0.31	0.68	0.55	0.41	0.38	0.09	2.33	1.68	1.22	3.75	4.59	5.42	4.82	5.36	5.48	7.33	3.01	2.44	0.00	1.87	0.94	6.33
oil_tea_GLEAN_10034149	2.58	2.33	3.77	3.42	5.96	3.47	3.18	2.78	3.53	1.56	1.86	2.02	1.01	1.59	0.63	1.96	0.96	1.13	0.97	1.54	0.97	0.91	0.70	1.10	2.02	1.44	2.12	0.99	1.18	0.63	0.49	0.79	0.88	1.84	1.07	1.70	2.62	2.43	2.00	1.15	1.42	1.71	50.25	46.91	66.81	73.56	90.16	55.37	71.26
oil_tea_GLEAN_10034202	0.17	1.39	0.77	1.17	1.32	1.63	0.31	0.10	0.20	1.52	2.65	1.20	0.09	0.46	0.10	0.68	0.50	0.20	0.15	0.40	0.17	0.40	0.22	0.06	0.14	0.07	0.28	0.11	0.50	0.62	0.09	0.39	1.00	2.41	2.53	2.49	0.16	0.20	0.00	0.26	0.18	0.66	6.74	58.32	28.52	52.50	41.46	54.10	14.67
oil_tea_GLEAN_10034218	2.27	1.63	0.73	1.20	0.70	0.86	1.84	2.55	2.59	2.46	1.00	0.46	3.16	2.80	3.41	3.89	2.51	3.72	3.86	4.35	4.69	3.66	1.79	1.45	0.78	0.24	0.82	0.46	0.00	0.26	0.37	0.41	0.33	0.13	0.63	0.11	1.16	0.84	1.76	1.25	0.00	0.75	57.60	42.88	16.74	33.64	13.82	17.95	53.65
oil_tea_GLEAN_10034422	2.23	2.13	2.05	1.87	1.88	2.32	1.93	0.95	1.11	2.44	2.23	2.57	1.23	2.11	1.21	1.65	1.40	1.51	0.68	0.98	1.08	0.55	1.03	2.62	6.15	8.30	9.23	5.17	6.02	7.19	4.95	6.40	4.55	7.37	8.32	7.89	8.14	10.38	8.37	9.96	9.17	9.99	78.10	77.17	65.13	72.08	51.03	66.56	77.79
oil_tea_GLEAN_10034589	8.08	5.69	8.12	9.99	6.65	8.76	6.56	4.56	6.90	4.59	3.59	5.41	10.04	10.00	19.72	10.15	6.50	8.78	3.09	4.05	4.61	4.02	3.79	8.94	3.86	3.90	8.32	6.34	5.41	4.00	4.72	3.83	5.32	3.66	4.15	3.70	5.49	4.66	4.44	5.20	5.66	5.17	107.92	78.64	98.59	147.24	68.94	95.85	100.70
oil_tea_GLEAN_10034800	0.46	0.00	0.32	0.00	0.15	0.22	0.05	0.22	0.55	0.13	0.07	0.28	3.24	2.66	5.84	1.40	0.28	2.30	0.06	0.87	0.57	0.59	0.42	0.11	0.10	0.13	0.20	0.03	0.00	0.00	0.00	0.00	0.00	0.07	0.23	0.22	0.62	0.68	0.47	0.45	0.42	0.78	12.74	0.00	8.00	0.00	3.16	4.91	1.44
oil_tea_GLEAN_10034801	2.48	5.19	1.38	4.07	3.85	5.89	0.58	0.12	1.27	7.50	8.72	10.18	1.70	0.90	0.57	2.10	2.92	1.51	0.24	1.72	0.68	0.82	1.03	0.59	0.38	0.56	1.20	0.74	1.32	1.78	0.47	1.81	2.49	15.35	12.81	12.75	1.64	1.12	1.24	1.07	1.10	1.19	30.55	66.14	15.49	55.31	36.84	59.46	8.17
oil_tea_GLEAN_10034906	0.01	0.05	0.00	0.10	0.04	0.00	0.07	0.08	0.00	0.02	0.24	0.20	2.09	0.87	0.35	0.48	0.45	0.82	0.52	0.90	1.59	0.68	0.87	0.22	0.00	0.00	0.00	0.00	0.04	0.00	0.02	0.04	0.02	0.07	0.08	0.05	0.13	0.09	0.21	0.09	0.33	0.07	0.33	1.25	0.00	2.73	0.78	0.00	1.90
oil_tea_GLEAN_10034990	5.10	8.25	4.15	2.83	4.64	2.33	1.99	2.37	2.10	32.51	29.92	35.00	43.27	33.01	69.52	27.61	40.89	35.70	75.31	60.12	57.82	31.89	39.70	22.81	0.20	0.00	0.00	0.00	0.17	0.00	0.00	0.00	0.00	0.73	2.57	0.48	0.52	0.57	3.80	0.51	0.56	0.44	28.03	46.94	20.77	17.18	19.80	10.50	12.57
oil_tea_GLEAN_10035035	0.72	1.29	1.06	1.96	1.89	1.76	0.77	1.61	2.06	1.30	2.33	1.43	3.45	3.78	2.28	1.43	2.92	1.74	3.39	3.75	3.30	1.72	1.77	1.52	0.15	0.26	0.24	0.62	0.45	0.44	0.31	0.56	0.52	0.23	0.40	0.17	0.83	0.54	0.15	0.56	0.34	0.71	11.56	21.36	15.38	34.67	23.50	23.02	14.17
oil_tea_GLEAN_10035115	0.12	0.19	0.00	0.00	0.07	0.00	0.07	0.25	0.00	0.08	0.57	0.24	0.24	0.00	0.59	0.38	1.28	2.00	0.93	1.56	0.84	1.40	0.92	0.42	0.00	0.00	0.00	0.00	0.00	0.15	0.00	0.00	0.11	0.03	0.00	0.20	0.06	0.00	0.00	0.49	0.23	0.11	2.50	4.00	0.00	0.00	1.11	0.00	1.55
oil_tea_GLEAN_10035120	4.81	7.26	4.83	10.61	5.63	6.59	6.69	6.43	7.37	3.55	5.55	5.68	8.77	8.71	11.45	6.33	5.40	5.68	4.15	3.06	4.17	5.22	4.45	9.05	2.54	4.02	2.73	6.06	4.85	3.90	3.58	7.61	6.04	1.08	3.40	1.90	2.74	1.96	1.31	1.66	2.51	1.73	66.90	104.33	61.07	162.67	60.67	75.00	107.00
oil_tea_GLEAN_10035393	0.00	0.13	0.00	0.00	0.00	0.14	0.06	0.00	0.00	0.08	0.14	0.00	11.54	6.76	16.65	4.08	0.76	4.28	0.93	1.22	0.80	0.01	1.11	0.10	0.00	0.00	0.00	0.00	0.00	0.00	0.00	0.00	0.00	0.00	0.00	0.00	0.24	0.00	0.00	0.00	0.00	0.00	0.00	2.00	0.00	0.00	0.00	1.68	1.00
oil_tea_GLEAN_10035638	4.21	4.12	3.30	4.70	7.07	4.90	2.43	2.35	1.85	1.87	1.98	2.36	10.97	7.53	15.18	4.23	4.07	4.88	3.18	5.28	5.27	3.45	2.91	2.93	0.49	0.48	0.40	0.13	0.14	0.05	0.24	0.08	0.29	0.33	0.00	0.23	0.44	0.11	0.52	0.46	0.51	0.63	83.00	84.00	59.00	102.00	108.00	79.00	55.00
oil_tea_GLEAN_10035646	9.31	7.82	8.74	7.74	8.29	8.48	8.77	6.42	10.67	5.72	4.51	4.13	28.15	19.44	46.87	22.36	22.03	23.04	14.59	17.42	11.98	13.96	10.38	10.32	4.06	2.11	7.81	1.89	2.08	2.06	1.15	1.41	1.64	4.26	4.36	3.50	12.68	14.78	12.25	14.26	14.03	12.93	176.45	153.28	150.65	161.89	121.91	131.65	191.26
oil_tea_GLEAN_10035663	1.54	0.32	1.29	0.68	0.14	0.78	11.62	4.83	11.60	2.16	0.33	0.00	1.47	0.65	2.83	5.70	2.67	3.53	3.61	3.30	2.77	6.01	1.81	1.76	1.39	0.45	1.48	0.43	0.18	0.32	0.10	0.00	0.20	0.00	0.53	0.31	0.47	1.03	0.69	0.90	1.64	1.03	14.43	3.07	11.00	7.00	1.00	6.00	125.39
oil_tea_GLEAN_10035720	12.02	15.18	20.08	28.80	28.31	23.30	17.57	24.04	20.84	9.20	12.40	10.97	10.41	6.02	8.15	9.56	10.55	6.90	7.28	5.17	7.21	9.13	10.37	27.28	8.69	6.76	4.72	31.74	19.71	9.12	16.50	18.03	21.00	5.68	5.09	5.93	4.66	4.65	3.08	3.66	3.25	4.30	322.17	421.20	489.65	851.81	588.96	511.69	541.92
oil_tea_GLEAN_10035769	0.65	0.48	0.37	1.24	0.58	0.55	0.60	0.69	0.75	1.03	0.91	0.70	2.66	1.28	2.33	1.62	2.42	2.22	1.42	1.35	2.39	1.02	1.37	1.50	0.84	1.36	1.52	1.71	1.36	0.90	1.83	1.59	0.88	1.32	0.68	1.34	1.91	1.79	1.70	1.61	2.15	2.55	22.27	16.89	11.40	46.96	15.44	15.59	23.76
oil_tea_GLEAN_10035842	11.25	12.08	8.73	10.83	7.91	10.86	24.58	26.95	21.39	9.25	7.82	10.13	5.14	2.14	10.63	13.48	8.98	9.48	10.11	10.40	8.00	24.30	13.27	19.73	4.67	4.80	6.12	5.57	3.47	4.67	6.46	8.65	7.61	4.51	2.79	2.70	3.54	2.45	3.17	4.54	4.18	4.16	196.21	217.95	138.36	208.27	107.03	155.07	492.75
oil_tea_GLEAN_10035860	2.07	1.82	1.85	1.77	2.10	1.74	3.58	2.15	2.04	2.22	1.24	2.38	4.61	4.16	4.69	4.99	4.88	5.98	4.95	3.92	4.30	3.87	2.23	3.26	0.00	0.01	0.00	0.00	0.00	0.00	0.00	0.02	0.00	0.00	0.00	0.00	0.00	0.00	0.00	0.00	0.00	0.00	24.91	22.70	20.24	23.43	19.64	17.13	49.52
oil_tea_GLEAN_10035861	4.01	4.67	5.45	3.51	4.65	3.88	7.19	4.89	7.19	5.11	5.52	4.48	12.83	18.34	10.23	11.81	13.76	17.33	11.84	15.00	10.54	13.46	8.68	7.94	0.10	1.05	0.22	0.73	0.54	0.00	0.14	0.43	0.19	0.08	0.00	0.10	0.00	0.00	0.00	0.00	0.60	0.00	123.59	148.91	152.49	119.05	111.04	97.77	254.62
oil_tea_GLEAN_10035866	44.21	48.06	56.52	58.52	62.62	57.47	69.66	72.29	60.65	28.64	35.19	29.06	18.90	19.36	16.99	22.76	23.17	24.05	23.26	18.82	18.21	27.25	31.52	29.82	46.98	42.49	41.65	47.32	46.28	48.30	46.42	32.36	32.22	28.58	31.25	29.85	31.57	27.69	32.48	39.54	34.23	39.73	1600.04	1799.59	1859.99	2336.00	1758.73	1703.74	2899.31
oil_tea_GLEAN_10035879	0.31	0.81	1.16	0.30	0.65	0.62	0.33	0.38	0.48	0.96	1.19	0.82	1.46	1.54	2.84	2.61	1.59	1.55	2.62	2.08	1.92	2.18	2.23	2.25	0.15	0.45	0.42	0.30	0.29	0.71	0.82	0.48	0.71	0.15	0.44	0.40	0.51	0.26	0.52	0.37	0.40	0.31	9.67	26.46	33.10	10.48	15.87	15.96	11.97
oil_tea_GLEAN_10035967	27.26	35.18	27.46	26.71	23.65	27.76	46.87	66.65	46.89	21.71	21.02	20.00	12.19	12.28	17.45	15.97	16.51	11.95	13.10	14.44	11.63	23.41	22.44	21.09	152.84	146.78	191.53	177.36	140.92	162.25	172.36	206.23	142.64	155.09	99.04	150.72	76.63	68.19	74.76	84.11	94.34	82.72	689.31	920.51	631.46	745.09	464.20	575.13	1363.20
oil_tea_GLEAN_10035970	1.42	1.74	2.28	3.88	2.49	4.33	1.81	2.18	2.64	2.82	2.93	3.09	11.14	8.52	11.07	7.07	4.15	7.38	4.85	7.21	5.49	3.94	4.92	5.14	0.95	1.15	2.83	2.09	1.44	0.33	0.77	1.28	1.59	1.24	2.02	1.95	4.55	5.52	3.43	3.96	3.14	3.11	41.14	52.22	59.94	123.85	55.92	102.84	60.33
oil_tea_GLEAN_10035984	0.00	0.41	0.31	0.00	0.00	0.00	0.12	0.00	0.00	0.46	0.29	0.30	5.13	1.80	2.97	0.65	0.00	3.09	1.88	0.97	1.42	0.88	1.09	1.37	0.00	0.00	0.13	0.12	0.00	0.43	0.13	0.00	0.14	0.15	0.13	0.13	0.00	0.46	0.16	0.16	0.32	0.29	0.00	3.00	2.00	0.00	0.00	0.00	1.00
oil_tea_GLEAN_10035997	0.39	0.88	0.86	0.47	0.50	0.32	2.50	3.32	1.29	0.99	0.67	0.69	4.28	3.36	9.13	0.99	1.18	2.17	3.91	4.20	3.26	3.22	5.00	5.73	0.84	0.28	1.49	0.94	0.49	0.26	0.38	0.83	0.50	0.42	0.89	0.68	0.00	0.28	0.30	0.94	0.58	2.02	3.00	7.00	6.00	4.00	3.00	2.00	22.00
oil_tea_GLEAN_10036403	0.94	2.07	1.16	3.72	1.29	1.54	2.58	1.31	1.58	2.66	3.48	3.66	0.00	0.59	0.09	0.30	0.39	0.15	0.27	0.51	0.48	0.12	0.82	0.42	0.06	0.36	0.46	1.05	1.34	1.84	0.30	3.64	3.40	1.30	1.25	1.10	0.25	0.36	0.30	0.62	0.81	0.79	21.72	49.68	24.42	95.00	23.21	29.33	68.82
oil_tea_GLEAN_10036407	0.10	0.52	0.18	0.93	0.66	1.30	0.49	0.67	1.03	1.56	1.19	1.88	1.46	1.78	0.94	0.89	0.71	2.51	1.96	1.17	1.76	3.06	0.48	1.79	0.17	1.89	0.34	1.27	0.78	1.51	1.72	1.61	0.84	0.47	1.58	1.34	1.09	1.06	1.13	0.27	1.31	0.90	1.31	7.33	2.26	14.05	7.03	14.63	7.72
oil_tea_GLEAN_10036569	0.60	0.50	0.48	1.05	1.70	0.77	1.50	1.36	1.21	1.52	0.44	0.93	0.78	1.96	2.31	2.17	0.74	2.25	1.70	1.62	1.69	1.18	1.17	0.80	0.56	0.97	0.28	0.71	0.95	0.35	0.58	1.15	1.22	0.58	0.51	0.58	0.73	0.84	0.54	0.72	0.88	1.20	11.00	9.62	8.00	21.31	24.38	11.67	31.81
oil_tea_GLEAN_10036625	43.25	24.88	45.16	37.24	37.35	38.22	32.81	26.46	34.16	8.23	11.60	11.30	12.65	12.58	11.15	18.76	22.84	16.60	14.00	10.82	12.48	19.50	21.48	21.10	15.32	5.63	18.42	4.72	6.78	6.15	5.21	5.38	5.99	9.24	10.26	13.19	32.06	27.65	26.40	36.00	33.92	40.17	592.59	352.71	562.65	562.71	397.14	428.96	516.95
oil_tea_GLEAN_10036708	60.72	36.03	42.19	15.24	20.35	17.68	43.51	39.62	54.25	28.82	13.24	12.40	58.32	58.82	97.16	31.87	27.02	39.95	46.89	75.61	71.02	39.91	24.38	25.51	60.47	74.58	116.22	63.85	61.30	64.02	61.90	36.11	46.77	39.09	43.06	23.43	107.64	120.14	129.61	117.20	126.99	107.12	921.41	565.69	582.16	255.08	239.61	219.72	759.25
oil_tea_GLEAN_10036765	1.34	2.53	1.46	2.59	3.53	3.02	1.50	1.90	1.08	3.77	2.57	2.80	4.60	4.96	4.43	2.70	2.22	3.06	3.76	4.47	4.03	3.93	3.81	4.04	1.18	2.20	0.67	1.77	1.68	1.81	1.59	1.78	1.71	1.80	2.28	1.81	1.60	1.16	1.49	1.64	0.84	1.30	43.42	84.85	42.89	92.68	88.90	80.21	55.89
oil_tea_GLEAN_10036770	0.41	0.66	0.51	0.10	0.24	0.33	0.33	0.20	0.33	0.23	0.17	0.33	0.61	0.61	1.71	1.10	0.88	0.83	1.65	0.62	0.81	1.28	2.29	0.91	0.62	0.86	0.31	0.34	0.47	0.92	0.85	0.75	0.89	0.68	0.36	0.91	0.00	0.47	0.71	0.22	0.41	0.83	7.50	12.56	8.60	1.94	3.45	5.00	7.00
oil_tea_GLEAN_10036812	11.17	8.73	15.16	6.31	6.47	5.98	6.32	6.19	7.15	5.09	2.80	2.48	3.19	2.33	2.63	4.46	3.21	3.65	3.21	2.60	6.14	4.53	3.80	3.62	6.70	2.66	6.72	2.93	3.50	4.14	2.39	2.17	2.39	4.66	3.36	2.53	3.07	2.84	2.39	5.06	5.77	4.06	219.49	177.49	270.71	136.66	98.60	96.27	142.77
oil_tea_GLEAN_10037213	9.71	1.51	2.96	3.24	3.30	0.47	0.25	0.00	0.79	6.16	4.79	7.59	9.98	9.44	16.71	9.35	7.44	9.05	15.58	17.61	13.14	20.29	12.50	13.38	31.36	10.92	20.38	7.21	9.01	8.07	8.38	6.59	6.53	46.77	47.12	43.55	125.92	115.32	130.41	113.40	109.21	103.46	218.34	35.11	60.48	80.33	57.68	8.60	6.53
oil_tea_GLEAN_10037371	4.62	3.52	2.48	2.87	2.41	1.94	2.48	2.72	3.49	1.47	1.13	0.90	0.33	0.24	0.10	0.81	0.87	0.69	0.82	0.12	0.12	1.35	2.17	1.28	7.44	5.31	8.12	5.02	3.94	4.24	3.90	4.44	5.10	4.99	4.49	4.82	3.46	3.50	2.99	4.98	3.65	3.97	135.58	107.03	66.35	92.98	54.93	46.70	83.64
oil_tea_GLEAN_10037388	25.10	26.02	24.39	27.74	26.46	29.93	21.87	21.25	20.75	12.95	9.90	12.23	10.38	10.88	11.58	13.33	14.23	13.44	13.30	11.51	9.83	13.48	15.34	15.86	27.42	23.80	23.71	23.96	23.78	27.53	23.10	22.63	22.07	15.50	14.54	16.03	15.14	12.29	15.71	18.03	16.93	14.01	535.03	573.89	472.75	652.13	437.68	522.56	536.12
oil_tea_GLEAN_10037472	15.86	11.24	13.41	18.64	17.93	18.08	16.47	18.06	18.57	5.54	4.58	5.23	8.67	8.45	7.55	6.34	6.36	8.29	5.70	5.06	6.39	5.99	6.03	4.92	28.41	36.95	32.18	56.23	39.93	47.09	58.19	57.48	52.69	17.23	15.02	15.39	13.27	14.56	17.68	16.44	16.74	15.00	453.18	332.45	348.44	587.70	397.69	423.34	541.30
oil_tea_GLEAN_10037480	3.26	3.44	2.01	1.93	2.05	2.22	1.76	3.71	2.84	12.49	8.99	9.23	14.79	9.71	28.55	16.59	13.69	16.69	23.68	14.58	18.76	14.20	18.48	12.10	5.60	7.33	5.44	6.13	5.07	5.52	5.90	6.36	5.77	6.59	5.05	5.97	4.79	4.31	4.69	3.43	4.20	2.93	84.42	92.36	47.34	55.22	41.30	47.23	52.34
oil_tea_GLEAN_10037486	0.13	0.00	0.08	0.10	0.00	0.00	0.00	0.05	0.07	0.98	0.46	0.70	1.39	1.69	1.31	1.31	0.54	0.97	1.01	1.36	1.08	0.56	0.61	0.31	0.16	0.16	0.30	0.00	0.15	0.00	0.30	0.26	0.13	0.69	0.55	0.79	2.65	3.13	3.25	1.45	1.63	1.45	2.44	0.00	1.44	2.13	0.00	0.00	0.00
oil_tea_GLEAN_10037488	0.13	0.00	0.08	0.10	0.00	0.00	0.00	0.05	0.07	0.98	0.46	0.70	1.39	1.69	1.31	1.31	0.54	0.97	1.01	1.36	1.08	0.56	0.61	0.31	0.16	0.16	0.30	0.00	0.15	0.00	0.30	0.26	0.13	0.69	0.55	0.79	2.65	3.13	3.25	1.45	1.63	1.45	2.44	0.00	1.44	2.13	0.00	0.00	0.00
oil_tea_GLEAN_10037556	1.82	0.84	2.33	1.62	2.35	1.04	0.00	0.75	1.95	0.00	1.24	1.57	0.00	0.00	2.83	0.97	1.12	0.00	1.81	0.00	1.27	0.00	0.45	0.17	4.47	4.61	5.76	3.92	3.80	4.53	3.11	3.43	4.74	3.65	4.00	3.82	4.81	5.85	4.66	4.91	4.74	4.39	45.24	21.53	52.73	44.42	45.37	21.11	0.00
oil_tea_GLEAN_10037585	1.69	1.85	3.10	2.07	1.91	1.89	3.15	3.60	4.75	1.73	2.21	1.62	5.13	4.10	9.08	2.46	3.25	0.41	1.05	0.85	1.25	1.20	1.87	1.47	6.83	6.32	8.27	10.34	9.21	8.28	8.89	7.51	7.77	5.81	5.13	3.87	7.51	7.38	8.80	9.78	8.25	7.37	46.80	53.12	78.13	63.46	41.17	42.96	100.38
oil_tea_GLEAN_10037752	10.06	10.32	17.72	17.27	20.80	16.92	25.84	21.77	23.80	11.90	14.06	9.07	83.07	56.83	142.19	51.48	35.14	46.76	15.41	24.07	23.01	16.43	15.58	10.76	6.56	7.43	11.89	11.99	8.13	5.46	8.26	6.41	7.17	2.15	3.45	1.91	4.80	5.31	4.89	6.33	4.81	5.36	86.97	92.26	139.27	164.65	139.53	119.76	256.80
oil_tea_GLEAN_10037872	1.64	5.09	2.47	2.55	1.44	1.17	3.90	4.35	4.42	4.73	2.61	2.32	5.57	2.40	8.87	7.51	4.55	4.59	8.28	11.08	9.00	6.77	5.64	6.35	5.01	6.14	4.67	9.56	5.67	8.73	12.70	12.27	8.84	3.88	4.00	4.23	5.50	4.84	6.56	7.88	6.73	5.20	30.18	96.71	41.29	51.67	20.57	17.66	82.32
oil_tea_GLEAN_10037886	0.00	0.00	0.00	0.13	0.00	0.00	0.00	0.00	0.00	0.70	0.00	0.97	3.42	3.06	6.45	2.75	4.04	3.51	1.61	4.10	1.71	1.92	1.87	0.28	0.00	0.00	0.00	0.00	0.00	0.00	0.00	0.00	0.00	0.00	0.00	0.00	0.11	0.30	0.14	0.00	0.08	0.15	0.00	0.00	0.00	3.00	0.00	0.00	0.00
oil_tea_GLEAN_10037898	0.05	0.23	0.12	0.11	0.18	0.19	0.00	0.00	0.05	3.51	0.26	2.71	20.65	18.05	27.25	26.65	19.89	19.22	8.32	16.38	5.96	9.73	6.34	1.78	0.11	0.00	0.04	0.00	0.00	0.00	0.00	0.11	0.17	0.19	0.29	0.09	5.54	14.20	8.05	2.65	3.71	7.42	1.00	5.38	2.47	2.66	3.03	3.36	0.00
oil_tea_GLEAN_10037918	0.00	0.15	0.10	0.00	0.08	0.00	0.10	0.00	0.00	1.32	0.00	1.67	12.47	10.63	15.42	13.48	11.43	11.93	4.37	9.17	3.06	4.27	3.52	1.61	0.00	0.00	0.00	0.00	0.09	0.00	0.00	0.00	0.00	0.00	0.04	0.00	1.29	2.77	1.18	0.31	0.85	0.75	0.00	3.35	2.00	0.00	1.26	0.00	2.46
oil_tea_GLEAN_10038017	32.64	44.37	34.46	51.03	50.29	56.47	35.11	28.12	29.06	29.68	31.05	35.70	23.57	28.60	18.76	18.55	19.41	21.24	18.72	22.17	20.48	22.27	26.88	22.84	26.46	37.07	17.01	19.23	19.72	29.45	19.96	30.78	24.45	17.17	21.59	20.47	13.45	7.11	7.93	10.86	9.93	8.75	474.47	667.39	455.50	818.09	567.20	672.33	586.99
oil_tea_GLEAN_10038051	0.17	0.21	0.36	0.27	0.09	0.09	0.00	0.07	0.00	0.59	0.88	1.06	0.61	0.66	2.21	1.48	0.86	1.61	1.81	1.22	1.72	1.40	2.50	1.34	0.09	0.00	0.06	0.00	0.00	0.00	0.00	0.06	0.00	0.00	0.20	0.13	0.92	0.55	0.41	0.24	1.00	0.29	2.35	3.00	4.47	4.18	1.00	1.00	0.00
oil_tea_GLEAN_10038144	0.35	0.00	0.22	0.71	0.95	0.14	0.40	1.09	0.00	1.12	0.43	0.27	0.34	0.00	0.00	0.63	0.00	0.00	0.19	0.00	0.81	0.00	0.00	0.00	2.45	2.92	1.38	3.68	3.33	3.11	2.95	3.96	2.84	1.82	1.99	1.84	1.66	1.57	2.08	1.90	2.83	1.85	6.42	0.00	3.62	14.23	13.46	2.15	8.41
oil_tea_GLEAN_10038146	0.75	0.00	0.00	0.00	0.29	0.00	0.00	0.35	0.00	2.63	1.09	0.92	1.18	2.44	0.90	0.91	0.70	0.00	0.00	1.07	1.62	0.83	1.02	0.65	0.75	1.97	0.96	1.20	0.83	1.19	0.78	1.29	1.27	3.53	3.93	3.38	3.16	3.11	4.24	2.50	1.75	0.99	20.93	0.00	0.00	0.00	6.33	0.00	0.00
oil_tea_GLEAN_10038168	0.56	0.00	0.20	0.44	0.12	0.59	0.47	0.16	0.72	0.86	0.96	0.89	2.85	3.22	2.12	1.57	1.41	1.66	0.93	2.68	1.80	0.26	0.56	0.63	0.62	1.17	0.73	1.16	1.04	0.72	0.81	1.25	0.61	1.09	0.78	1.27	2.28	1.29	0.93	1.06	0.79	1.85	13.49	0.00	4.36	11.81	2.28	11.69	13.06
oil_tea_GLEAN_10038204	1.94	1.16	1.04	1.01	0.23	0.09	0.64	1.39	0.00	0.89	1.02	0.00	0.80	0.00	0.56	1.13	0.00	0.00	0.00	1.33	0.00	0.00	0.00	0.00	2.84	2.58	1.29	2.89	2.68	2.78	2.16	3.06	2.55	1.99	2.52	1.71	2.68	2.15	1.98	1.96	3.04	2.82	41.22	25.62	20.02	23.69	3.76	1.64	15.61
oil_tea_GLEAN_10038231	0.00	0.00	0.00	0.00	0.00	0.00	0.00	0.00	0.12	0.71	0.00	0.17	1.53	1.64	0.11	0.14	0.13	0.14	1.16	0.88	1.09	0.00	0.50	0.23	0.00	0.00	0.00	0.00	0.00	0.00	0.00	0.00	0.00	0.00	0.00	0.13	0.00	0.09	0.82	0.18	0.26	0.00	0.00	0.00	0.00	0.00	0.00	0.00	0.00
oil_tea_GLEAN_10038245	28.66	26.18	44.27	53.81	42.53	36.22	13.17	13.46	15.35	19.59	30.25	28.33	19.99	19.69	14.55	19.91	24.41	16.63	17.56	15.46	22.06	19.53	23.20	22.24	2.67	5.46	4.09	2.26	3.63	2.82	1.67	1.63	1.64	2.76	3.08	3.43	2.11	2.03	2.28	2.78	3.85	2.20	558.79	528.19	784.72	1157.10	643.47	578.42	295.29
oil_tea_GLEAN_10038348	2.16	3.28	3.01	2.39	2.97	2.62	3.69	2.73	1.22	2.75	2.63	2.06	9.73	9.72	10.55	8.72	7.57	6.37	6.53	6.75	9.52	7.40	4.74	3.76	5.48	3.28	5.61	3.66	2.60	3.52	4.23	3.19	1.30	3.63	3.51	3.89	9.96	8.41	9.65	11.19	10.43	8.44	36.27	57.02	46.01	44.25	38.65	36.00	71.32
oil_tea_GLEAN_10038551	10.08	7.30	4.47	10.30	6.73	7.02	5.50	9.37	10.58	9.10	7.12	7.20	21.32	25.36	24.44	13.99	14.87	19.48	23.02	16.85	20.11	17.31	15.60	15.92	8.84	6.78	8.62	5.15	6.84	7.70	3.19	6.10	3.06	9.11	8.78	5.03	20.20	16.47	19.78	17.29	15.86	13.86	169.33	126.93	68.30	190.78	87.69	96.64	106.32
oil_tea_GLEAN_10038560	0.00	0.00	0.00	0.12	0.00	0.33	0.00	0.53	1.18	0.51	0.07	0.40	2.00	1.62	2.40	0.94	0.55	0.69	0.58	2.84	3.63	1.64	0.83	0.00	0.00	0.19	0.00	0.11	0.03	0.00	0.09	0.00	0.00	0.00	0.00	0.24	0.12	0.07	0.00	0.00	0.00	0.48	0.00	0.00	0.00	1.00	0.00	2.00	0.00
oil_tea_GLEAN_10038673	1.88	1.37	1.57	1.63	0.89	2.63	2.29	2.13	2.52	1.30	0.73	1.16	4.41	4.79	5.36	1.88	2.05	3.46	1.38	1.83	1.78	2.72	1.45	2.88	2.50	1.65	2.31	0.97	1.06	0.90	0.94	2.24	2.07	1.49	1.45	1.15	1.60	2.61	2.88	3.00	1.83	1.80	40.02	30.25	30.37	38.11	14.71	45.86	56.10
oil_tea_GLEAN_10038680	6.34	8.06	9.16	8.43	9.82	9.15	7.71	6.50	5.83	5.98	7.03	5.72	5.05	3.63	3.25	4.48	7.25	6.55	2.94	2.81	1.99	4.85	5.76	4.84	3.98	4.97	3.18	4.17	5.35	4.21	5.15	4.99	5.83	5.79	6.95	5.74	2.54	2.57	2.50	3.52	2.16	3.12	55.73	73.35	73.25	81.73	67.00	65.85	77.90
oil_tea_GLEAN_10038687	1.30	2.13	0.81	1.56	1.14	1.19	0.98	1.34	1.26	3.09	0.96	0.96	2.75	2.11	2.18	1.11	1.37	1.48	2.51	3.89	4.32	1.93	1.84	1.42	1.05	1.77	0.63	1.24	1.83	1.32	1.50	1.60	1.99	1.33	2.05	2.30	1.68	0.80	0.98	1.44	0.90	0.67	27.34	46.33	15.55	36.14	18.69	20.45	23.68
oil_tea_GLEAN_10038752	3.53	0.15	0.33	0.00	0.00	0.00	0.13	0.00	0.82	0.32	0.30	0.61	1.52	0.89	2.54	1.10	0.57	0.89	2.25	2.69	2.06	1.56	1.50	1.23	76.33	88.25	91.26	118.80	111.81	103.04	123.25	105.74	103.07	162.13	157.53	139.98	286.13	281.32	318.81	356.62	330.27	295.69	26.70	1.14	2.28	0.00	0.00	0.00	1.15
oil_tea_GLEAN_10038868	0.58	0.54	0.22	0.16	0.32	0.07	0.68	0.39	0.53	0.63	0.43	0.43	0.32	0.23	0.92	0.36	0.36	0.24	1.06	1.07	1.02	1.71	1.03	0.83	0.91	0.88	0.51	0.58	0.46	0.77	0.68	0.95	0.66	0.65	0.55	0.64	0.89	0.80	0.92	0.72	0.69	0.63	34.77	33.71	11.94	10.78	14.92	3.19	46.56
oil_tea_GLEAN_10039193	17.62	15.31	14.25	17.74	18.79	16.13	16.35	18.11	17.03	51.27	44.84	42.81	75.16	89.40	62.01	49.04	57.57	57.08	61.96	72.87	71.53	41.61	44.98	41.33	18.08	17.09	11.30	20.15	20.64	21.16	24.16	24.18	23.24	21.50	22.65	19.26	26.43	24.01	31.80	22.07	22.65	22.78	298.48	268.35	219.50	331.50	247.00	223.86	318.50
oil_tea_GLEAN_10039209	17.24	20.92	13.04	11.02	10.04	9.99	33.68	50.54	34.99	13.58	11.19	10.88	6.34	6.03	7.12	7.56	6.65	6.13	5.09	2.77	4.81	10.50	8.22	9.06	183.96	189.81	234.82	220.67	180.50	206.84	217.25	262.11	174.07	189.16	133.77	189.19	82.82	89.54	78.08	105.39	104.92	82.86	490.25	615.48	337.13	345.56	221.47	232.70	1101.20
oil_tea_GLEAN_10039217	13.51	10.47	3.74	9.03	5.87	4.88	70.45	91.96	72.74	5.14	4.03	2.58	2.53	1.72	3.35	2.94	2.07	2.24	2.51	0.45	2.32	3.44	3.05	5.82	185.46	185.48	235.26	265.69	213.24	231.98	272.44	309.92	208.92	149.05	86.01	137.41	46.45	48.81	44.72	72.79	90.55	42.36	384.92	308.61	96.84	283.52	129.84	113.88	2307.54
oil_tea_GLEAN_10039304	1.90	1.80	1.79	2.30	2.81	2.11	0.95	1.62	2.03	3.05	2.72	2.02	7.95	7.98	12.91	5.93	5.93	5.18	4.22	5.58	4.87	3.42	5.29	4.93	1.32	1.63	1.84	1.18	1.48	0.92	1.23	1.68	1.39	1.55	1.17	0.80	1.52	1.52	1.42	1.92	0.81	0.97	74.80	73.49	64.06	99.77	86.03	68.20	42.94
oil_tea_GLEAN_10039343	2.57	2.75	2.86	1.23	1.36	1.59	0.96	1.80	0.83	7.81	6.24	7.61	6.96	5.70	10.72	4.79	7.06	7.18	4.83	7.13	4.07	6.79	6.04	3.29	0.36	0.24	0.35	0.42	0.30	0.12	0.30	0.23	0.00	0.25	0.29	0.58	0.62	1.23	2.06	0.95	1.24	1.15	28.37	31.47	28.76	15.00	11.67	14.35	12.24
oil_tea_GLEAN_10039349	3.72	4.49	3.92	1.77	2.37	2.08	2.70	4.49	2.47	4.50	3.69	2.55	14.99	9.99	20.44	11.22	10.02	6.96	6.09	9.89	8.46	7.73	7.29	4.83	0.22	0.20	0.00	0.00	0.00	0.28	0.00	0.00	0.00	0.00	0.00	0.00	0.49	0.15	0.11	0.00	0.32	0.24	39.32	49.09	37.61	20.66	19.38	17.96	32.80
oil_tea_GLEAN_10039370	31.06	35.28	31.43	26.69	26.28	31.90	23.94	19.98	24.03	26.52	33.39	33.83	17.63	15.92	16.94	27.89	24.07	23.24	18.73	14.57	14.34	18.03	23.30	21.68	23.63	21.82	23.91	17.72	21.34	19.55	14.44	17.55	17.97	31.01	30.17	31.26	17.50	13.45	18.60	18.59	17.59	21.91	474.31	557.50	436.44	449.53	311.46	399.13	420.41
oil_tea_GLEAN_10039399	4.50	3.05	1.59	2.55	2.35	1.70	3.98	4.49	4.85	9.42	4.64	6.03	21.87	23.89	15.00	10.07	9.39	13.56	14.89	19.93	18.10	12.84	9.57	9.12	12.46	7.13	5.50	10.86	12.71	9.75	12.80	11.86	12.19	12.49	14.48	12.02	18.18	20.35	24.47	20.03	17.96	14.91	66.81	46.76	21.45	41.75	27.00	20.61	67.91
oil_tea_GLEAN_10039419	11.04	36.36	18.53	48.38	39.24	46.41	53.58	27.65	27.08	51.92	78.89	81.54	13.30	11.50	5.19	9.30	9.40	11.19	11.83	15.95	10.95	21.93	14.91	10.15	4.23	4.49	7.16	15.51	15.72	15.82	6.00	34.78	35.38	118.69	104.51	108.68	5.98	6.95	3.96	15.10	9.73	17.83	368.56	1256.46	562.65	1781.67	1016.75	1269.49	2057.49
oil_tea_GLEAN_10039550	3.22	4.18	3.80	3.67	4.55	2.93	3.88	4.65	4.76	3.73	3.66	3.73	12.10	10.25	19.09	9.20	5.66	7.48	4.85	6.45	6.53	4.40	4.45	3.40	0.70	1.36	0.82	1.57	0.93	0.94	1.17	1.18	1.66	1.09	0.79	0.94	1.27	1.13	1.62	1.66	1.18	0.79	160.73	215.94	172.26	201.70	176.02	119.76	222.89
oil_tea_GLEAN_10039578	2.52	2.92	3.28	7.33	6.89	9.59	0.83	3.21	0.10	1.35	2.27	4.63	3.25	5.59	9.35	5.99	7.38	4.15	0.53	2.28	0.91	1.49	2.20	0.23	0.94	0.20	0.29	0.00	0.19	0.19	0.09	0.00	0.44	0.00	0.03	0.00	0.71	0.10	0.38	1.10	1.12	0.95	27.00	32.31	31.96	86.58	57.20	84.07	10.24
oil_tea_GLEAN_10039580	0.57	0.43	0.61	0.43	0.32	0.32	0.68	0.43	0.22	1.12	1.11	0.48	12.21	6.83	23.59	7.72	3.63	8.59	5.06	9.89	6.09	5.21	3.53	1.92	0.32	0.23	0.20	0.00	0.00	0.30	0.07	0.00	0.00	0.47	0.27	0.40	0.47	0.65	0.25	0.58	0.58	0.61	7.68	6.00	7.55	6.42	3.36	3.54	10.55
oil_tea_GLEAN_10039585	0.69	1.73	1.66	2.81	3.63	3.37	1.70	1.07	1.59	5.07	7.12	6.20	3.27	2.22	2.66	2.04	1.76	2.48	1.49	1.63	0.94	1.36	1.47	1.37	0.63	0.95	1.17	0.89	1.08	1.16	0.75	2.99	3.61	10.89	9.21	8.52	1.27	1.83	1.51	2.19	2.02	2.86	14.91	39.01	32.79	67.39	61.27	60.04	42.64
oil_tea_GLEAN_10039661	1.38	2.99	1.88	5.24	3.85	3.38	3.80	0.78	2.43	6.80	9.98	9.95	2.60	0.90	0.66	1.54	2.01	1.03	1.31	2.00	0.48	0.78	1.36	0.61	1.20	0.30	1.32	2.31	1.94	2.34	0.68	6.42	5.98	30.69	26.42	29.33	1.31	1.35	1.22	3.17	3.33	5.66	15.83	35.41	19.52	66.17	34.18	31.69	49.97
oil_tea_GLEAN_10039673	0.30	0.29	0.33	0.09	0.20	0.00	0.13	0.10	0.11	0.46	0.26	0.18	0.90	0.69	1.26	0.91	0.90	0.71	0.76	0.69	0.38	1.41	0.97	0.88	4.48	3.88	3.36	4.42	4.14	5.18	5.08	3.79	4.36	4.03	5.06	3.59	4.00	3.78	3.91	3.08	4.31	2.90	5.94	6.00	6.00	2.00	3.00	0.00	3.00
oil_tea_GLEAN_10039678	14.80	12.96	11.58	7.66	11.23	9.74	9.67	9.01	12.56	17.56	17.15	13.52	46.30	43.26	72.63	40.50	28.44	41.38	44.96	49.47	43.51	35.87	33.14	21.84	8.90	12.09	21.02	6.50	5.91	8.18	6.57	5.31	4.91	11.20	8.46	6.11	43.71	30.34	32.40	37.93	33.99	26.60	446.37	404.44	317.36	254.60	262.68	240.65	335.45
oil_tea_GLEAN_10039822	4.34	5.07	2.83	5.41	4.17	3.62	4.82	5.60	4.52	4.63	1.82	3.61	0.83	1.92	1.68	1.01	0.61	2.05	0.82	1.48	0.86	3.79	2.02	1.30	5.20	8.02	7.13	11.62	8.95	9.03	10.59	12.22	11.52	3.93	3.39	4.56	2.66	2.27	3.39	4.55	3.22	2.74	61.78	74.64	36.64	85.04	46.11	42.18	78.98
oil_tea_GLEAN_10040099	2.07	1.47	1.84	1.63	1.94	2.10	1.59	1.63	1.59	1.99	2.73	1.55	4.15	1.82	4.02	3.58	2.46	3.48	3.45	5.45	5.03	2.47	3.65	2.56	3.50	3.12	3.03	3.24	3.35	2.47	3.16	4.54	3.52	3.15	3.23	2.67	6.02	4.55	3.88	4.19	3.05	5.33	94.56	69.37	76.39	82.04	68.63	78.56	83.28
oil_tea_GLEAN_10040142	0.25	0.00	0.10	0.00	0.22	0.07	0.00	0.00	0.00	0.00	0.51	1.20	2.04	0.98	3.53	1.98	1.57	2.09	2.24	4.22	1.44	1.08	1.79	0.87	0.45	0.09	0.00	0.00	0.00	0.12	0.21	0.00	0.12	1.44	1.07	1.14	0.61	1.25	1.05	1.14	0.91	0.86	6.49	0.00	2.38	0.00	4.47	1.40	0.00
oil_tea_GLEAN_10040585	42.27	34.82	30.25	6.12	16.84	2.60	1.32	2.47	1.66	135.99	116.85	97.51	143.08	165.01	256.43	173.21	153.79	217.62	177.33	152.92	163.19	221.49	224.61	96.07	8.12	6.38	4.29	0.11	1.13	2.58	0.51	1.12	2.17	9.37	13.82	9.71	35.67	59.39	29.56	0.00	18.89	10.71	1112.61	948.20	723.94	177.75	344.00	56.11	40.05
oil_tea_GLEAN_10040758	2.16	1.14	2.24	0.47	0.00	0.55	0.49	0.00	0.44	6.95	4.13	4.57	7.18	5.78	16.91	5.06	9.57	2.55	9.88	9.09	10.08	4.80	6.92	3.28	0.13	0.00	0.00	0.00	0.02	0.00	0.04	0.00	0.02	0.51	0.00	2.22	1.14	1.95	2.14	1.05	2.34	0.53	17.29	9.42	16.28	4.17	0.00	3.60	4.50
oil_tea_GLEAN_10040779	0.08	0.00	0.00	0.22	0.32	0.00	0.74	0.55	0.00	0.69	0.00	0.30	0.23	0.87	1.28	1.43	0.70	0.00	0.00	0.00	0.00	0.33	0.00	0.39	3.28	4.43	3.00	2.91	1.87	1.99	1.69	3.23	0.80	7.59	5.94	4.64	5.40	4.98	2.97	4.03	4.88	6.52	2.01	0.00	0.00	5.88	5.90	0.00	20.32
oil_tea_GLEAN_10040883	0.00	0.00	0.12	0.00	0.00	0.26	0.00	0.00	0.00	0.68	0.00	0.57	0.98	1.41	0.36	0.90	2.81	0.89	0.88	2.28	0.92	1.61	1.29	1.15	0.00	0.00	0.00	0.00	0.00	0.00	0.91	0.00	0.70	2.39	3.64	1.44	8.26	6.89	7.77	7.18	5.65	10.73	0.00	0.00	1.00	0.00	0.00	2.00	0.00
oil_tea_GLEAN_10040894	0.41	0.21	0.00	0.00	0.23	1.11	0.21	0.48	0.00	5.06	2.35	1.87	4.34	2.96	4.31	3.58	1.13	3.17	4.77	3.69	6.59	3.13	0.98	3.21	1.41	0.88	1.66	0.63	1.89	2.01	0.75	0.58	0.96	2.33	2.21	3.45	3.59	5.54	2.33	3.40	2.33	3.02	3.04	1.61	0.00	0.00	1.33	6.67	1.82
oil_tea_GLEAN_10041119	0.00	0.00	0.40	0.00	0.00	0.30	0.00	0.00	0.00	0.00	0.00	0.00	0.36	2.05	0.00	0.64	2.95	4.13	0.00	0.00	0.44	0.00	0.00	0.00	3.16	1.60	4.32	4.06	3.72	3.27	2.33	5.86	2.51	3.00	1.61	2.04	0.43	1.20	1.74	3.88	3.85	2.69	0.00	0.00	5.04	0.00	0.00	3.40	0.00
oil_tea_GLEAN_10041237	7.20	5.99	6.42	7.30	8.17	8.74	7.23	7.43	7.54	3.41	4.66	2.79	1.53	2.24	1.44	3.05	2.79	2.24	2.15	1.57	2.39	3.20	3.64	2.64	3.23	2.96	6.06	2.37	2.29	2.65	2.71	2.38	2.18	1.93	1.95	1.73	2.22	2.38	1.99	2.01	2.41	2.57	250.77	215.82	203.09	280.30	220.71	249.13	289.49
oil_tea_GLEAN_10041246	9.45	5.44	7.53	4.71	2.73	4.11	16.15	6.40	13.49	6.69	4.37	4.81	9.27	9.47	8.84	8.47	10.42	9.98	9.16	10.77	7.20	8.88	7.96	6.80	8.48	5.77	10.81	10.23	10.50	12.28	9.25	12.20	8.46	7.16	6.55	6.81	12.66	10.44	13.81	12.40	11.08	8.44	357.37	212.75	259.00	196.53	79.97	127.32	702.46
oil_tea_GLEAN_10041374	24.04	17.72	19.55	16.15	9.94	9.85	3.70	4.66	3.92	26.74	27.98	32.06	36.44	34.32	47.45	42.37	45.67	45.92	50.83	39.47	48.31	43.34	35.26	39.44	13.79	10.00	12.71	4.42	10.80	7.02	7.01	5.50	6.81	23.46	27.89	30.53	22.00	23.88	18.55	17.28	25.67	24.32	228.99	174.72	169.36	169.74	73.51	76.83	40.51
oil_tea_GLEAN_10041436	0.00	0.00	0.00	0.00	0.00	0.00	0.00	0.00	0.00	0.00	0.00	0.00	2.66	1.25	3.33	2.35	1.44	1.69	1.53	1.67	0.90	1.27	1.68	0.51	0.00	0.00	0.00	0.00	0.00	0.00	0.00	0.00	0.00	0.00	0.00	0.00	0.58	0.97	0.78	0.41	0.98	0.62	0.00	0.00	0.00	0.00	0.00	0.00	0.00
oil_tea_GLEAN_10041475	1.90	2.85	1.46	2.18	1.97	2.36	2.71	3.19	1.96	3.91	3.10	3.37	4.24	5.62	6.91	2.91	3.83	5.47	3.43	6.16	5.49	4.19	2.90	4.63	2.51	2.73	2.96	3.63	2.88	2.98	3.50	2.94	4.69	2.85	4.04	2.24	4.15	3.64	4.64	2.77	3.70	2.62	43.68	67.70	30.56	55.25	35.08	44.34	71.67
oil_tea_GLEAN_10041607	1.55	2.73	2.83	0.74	2.62	1.24	0.60	0.71	0.97	7.87	4.94	4.77	10.80	15.36	25.50	11.05	11.25	15.13	11.86	14.22	9.91	10.66	11.17	7.18	1.51	2.23	1.09	0.69	0.74	0.68	0.63	0.18	0.36	4.11	3.88	3.35	8.35	9.54	10.52	10.02	12.02	9.45	33.73	61.41	55.82	17.77	44.19	22.01	15.03
oil_tea_GLEAN_10041613	7.25	8.51	8.68	7.29	3.74	4.59	8.07	8.01	8.27	18.72	18.25	21.12	33.85	45.20	25.45	29.99	35.18	35.35	37.03	49.36	36.40	29.76	28.12	27.64	3.50	1.99	2.00	3.33	3.20	2.19	2.86	3.05	2.73	4.57	5.06	6.61	7.10	6.99	10.13	8.01	7.33	6.66	86.52	105.13	94.15	95.95	34.64	44.89	110.78
oil_tea_GLEAN_10041741	0.96	0.45	0.40	0.14	0.49	0.37	0.75	0.55	1.11	0.80	1.22	0.84	4.42	7.12	5.46	2.54	2.67	4.03	3.01	5.92	5.39	2.34	0.85	1.47	0.00	0.00	0.10	0.16	0.05	0.00	0.11	0.10	0.00	0.07	0.06	0.00	0.09	0.11	0.39	0.08	0.11	0.04	38.58	18.89	14.53	6.04	15.38	12.28	34.96
oil_tea_GLEAN_10041881	14.28	10.84	13.60	13.95	11.43	12.00	18.10	15.84	18.54	41.20	28.90	30.50	65.30	72.02	54.61	42.04	46.33	57.95	49.91	70.33	61.55	31.82	28.00	30.31	6.87	5.12	8.90	4.57	5.69	5.13	5.89	6.23	4.90	7.32	10.73	9.21	14.05	18.88	15.32	13.47	12.09	14.49	151.49	119.02	131.15	163.22	94.07	104.28	220.78
oil_tea_GLEAN_10041967	2.39	1.42	2.93	2.46	2.55	1.74	2.02	2.20	2.83	2.94	3.09	2.84	8.30	6.59	9.44	7.37	5.51	6.27	5.65	5.10	6.52	4.07	5.73	2.86	1.80	2.13	3.41	2.97	1.57	1.56	2.68	2.82	3.01	3.66	4.40	3.11	5.26	8.10	10.45	6.82	9.14	7.21	76.82	47.18	85.70	87.30	63.63	45.73	74.66
oil_tea_GLEAN_10041968	0.92	3.48	1.88	3.90	4.15	3.95	1.28	0.39	0.93	4.99	8.44	8.80	3.55	3.11	3.12	3.22	2.99	3.58	1.26	1.97	0.88	1.90	1.43	1.02	0.58	0.83	0.60	0.68	1.87	1.81	0.31	3.13	3.67	19.93	16.80	18.21	1.13	1.28	0.60	1.09	2.33	1.99	46.75	182.40	86.56	218.29	163.55	163.93	74.78
oil_tea_GLEAN_10041975	26.07	19.78	18.44	15.28	11.51	10.73	15.82	16.19	16.08	26.47	24.44	25.94	11.43	9.92	9.85	17.22	18.63	18.31	23.40	21.69	16.47	26.58	24.50	25.15	97.59	66.24	29.63	45.60	56.78	65.30	49.37	45.28	59.01	111.29	102.86	93.87	53.75	62.15	53.50	61.54	50.12	61.72	528.72	415.02	340.00	341.78	181.09	178.18	368.93
oil_tea_GLEAN_10041986	2.36	3.72	3.10	3.40	2.79	4.73	3.28	4.04	3.64	1.27	1.51	2.33	1.75	2.03	1.78	0.79	1.47	0.82	2.05	1.45	1.66	1.85	1.06	1.18	3.41	3.40	3.48	4.22	4.07	4.07	3.97	3.15	3.64	1.70	1.94	1.54	1.32	2.71	2.12	3.41	2.17	3.49	57.90	94.42	69.10	92.09	53.20	95.04	92.48
oil_tea_GLEAN_10041989	1.69	5.47	3.23	6.04	7.27	6.53	5.05	3.19	2.98	8.50	12.15	14.38	4.03	2.50	2.48	3.24	3.44	4.08	1.06	1.80	0.72	2.98	1.58	2.28	1.45	0.96	1.86	2.29	3.06	2.45	0.87	5.93	7.03	30.80	23.33	25.94	0.94	2.05	1.55	3.88	2.39	3.77	41.96	140.84	73.03	165.76	140.49	133.09	144.61
oil_tea_GLEAN_10042142	9.00	8.90	9.08	12.85	12.52	12.61	13.22	11.44	13.61	15.76	14.05	15.34	22.43	22.18	17.88	23.25	25.34	25.65	22.19	22.75	18.46	21.91	20.83	23.26	5.17	6.27	5.12	6.22	5.90	6.10	6.39	7.18	9.08	11.55	12.03	12.18	7.72	8.69	5.94	6.46	6.14	7.20	432.64	442.48	396.72	681.17	467.11	496.71	730.77
oil_tea_GLEAN_10042162	0.32	1.03	0.24	2.11	1.46	1.56	1.74	0.69	0.65	1.24	1.45	2.58	0.72	0.35	0.42	0.62	0.80	0.67	0.06	0.18	0.12	0.09	0.47	0.30	0.16	0.10	0.68	0.83	0.88	0.34	0.29	0.65	1.75	2.67	2.78	3.52	0.00	0.65	0.21	0.39	0.20	0.00	17.72	59.31	11.91	129.30	63.20	71.17	111.29
oil_tea_GLEAN_10042447	4.52	7.39	3.97	4.47	4.84	5.09	8.34	6.30	6.97	23.85	15.18	15.50	42.36	47.83	24.82	19.18	21.74	30.24	30.49	43.45	34.48	17.15	17.02	13.45	0.67	0.66	0.80	0.95	0.98	1.05	1.57	0.41	0.53	0.74	1.09	0.94	3.50	1.79	2.10	2.57	1.94	1.00	65.00	110.00	52.00	71.00	54.00	60.00	138.00
oil_tea_GLEAN_10042454	0.82	1.12	1.28	1.33	0.32	1.40	1.72	1.02	0.97	7.16	3.20	2.42	3.41	2.80	1.40	1.13	1.73	2.00	2.67	4.79	3.02	2.23	0.91	1.62	1.42	1.65	1.85	1.46	1.99	1.41	2.01	1.37	1.42	2.30	2.92	1.81	1.70	0.96	2.22	2.26	2.38	1.99	17.87	25.25	25.27	31.81	5.46	24.96	43.00
oil_tea_GLEAN_10042477	0.00	0.00	0.00	0.00	0.81	0.44	0.00	0.00	2.13	0.00	0.00	0.09	1.22	0.00	0.00	0.00	0.00	0.00	2.78	0.00	0.00	3.95	1.68	0.35	0.46	0.00	0.00	0.00	0.00	0.00	0.00	0.00	0.00	0.00	0.00	0.00	0.00	0.00	0.00	0.00	0.00	0.00	0.00	0.00	0.00	0.00	9.61	5.49	0.00
oil_tea_GLEAN_10042553	12.87	18.30	9.56	15.11	17.54	13.44	38.51	33.94	35.18	31.20	28.71	28.37	55.56	56.01	55.80	55.98	48.70	53.72	69.40	61.18	55.36	49.95	41.68	48.90	5.33	8.87	5.57	8.20	8.69	8.41	10.30	11.23	9.59	9.64	10.70	11.91	8.19	7.52	7.45	8.07	8.30	10.63	469.66	690.84	317.18	608.18	496.75	401.79	1615.74
oil_tea_GLEAN_10042861	5.76	4.56	1.94	1.52	1.21	0.54	3.03	1.40	0.77	7.66	3.76	4.72	4.36	4.46	3.62	0.00	2.17	1.89	4.78	7.04	9.14	8.86	5.73	4.74	27.75	51.92	24.76	55.73	44.12	42.45	59.28	68.30	61.63	36.36	37.94	38.88	26.85	26.89	40.39	32.37	37.85	25.25	95.63	78.28	29.33	27.86	15.54	7.41	57.92
oil_tea_GLEAN_10042866	0.81	0.72	0.52	0.46	0.00	0.91	0.69	0.68	1.09	2.11	0.64	1.12	2.05	0.18	1.94	1.52	1.72	0.99	2.92	2.06	3.76	2.93	0.96	2.03	0.10	0.51	0.27	0.00	0.00	0.00	0.00	0.17	0.00	0.72	0.20	0.79	0.29	0.57	0.61	0.23	0.37	0.26	15.03	13.83	8.69	9.31	0.00	13.75	14.62
oil_tea_GLEAN_10042870	0.24	1.73	0.41	2.92	3.32	2.73	1.45	1.60	0.67	3.91	2.85	2.98	3.29	2.10	1.87	3.25	1.51	3.78	2.56	5.40	2.69	1.86	2.73	3.42	1.18	0.55	0.28	0.51	0.73	0.94	0.57	0.23	0.43	0.59	1.46	0.80	1.18	1.03	0.62	0.00	1.47	0.97	7.14	52.34	11.04	94.18	75.34	65.41	48.69
oil_tea_GLEAN_10042991	3.03	4.06	3.82	2.58	2.86	2.14	4.29	6.19	4.80	5.00	6.07	6.30	4.50	5.30	4.67	5.05	4.61	5.57	5.00	4.26	4.15	5.55	5.46	6.29	0.25	0.80	0.04	0.00	0.04	0.00	0.00	0.00	0.04	0.05	0.00	0.04	0.07	0.00	0.00	0.00	0.00	0.00	65.13	90.32	74.69	61.20	47.77	37.65	106.04
oil_tea_GLEAN_10042993	5.75	6.48	5.64	6.05	7.23	5.87	9.13	8.80	8.69	12.13	10.24	10.86	10.02	9.40	10.77	12.81	10.68	8.31	12.23	10.55	11.39	16.24	15.82	13.91	4.98	7.04	9.87	2.27	3.42	2.21	2.53	3.04	4.02	9.10	13.11	9.66	6.21	6.45	6.03	7.68	7.58	5.89	189.14	220.47	168.78	219.71	184.53	158.12	345.61
oil_tea_GLEAN_10043137	2.06	2.77	1.74	0.82	1.14	1.02	2.30	1.94	2.10	2.31	0.52	0.95	7.68	7.74	5.42	4.48	4.15	4.63	6.36	9.53	9.07	4.39	3.28	3.71	1.47	1.46	1.98	1.94	1.32	1.45	2.13	3.98	2.91	0.84	1.43	0.87	2.97	2.48	2.46	2.75	3.18	1.90	100.93	140.63	77.72	44.20	43.50	41.10	129.67
oil_tea_GLEAN_10043145	2.54	1.15	2.48	0.94	0.59	0.70	1.98	2.67	1.26	2.78	0.84	3.06	3.68	2.42	2.33	2.35	1.74	0.43	1.89	2.42	1.42	1.68	1.66	2.72	5.20	4.33	4.74	4.54	3.05	4.73	4.47	3.53	3.04	2.79	2.97	3.60	5.77	5.39	4.42	5.56	6.20	4.66	141.73	66.45	126.00	57.69	25.55	31.85	127.45
oil_tea_GLEAN_10043184	6.23	4.61	5.74	4.21	1.37	3.54	1.90	3.80	0.47	18.80	18.14	13.30	14.10	14.38	11.30	14.63	15.08	7.59	16.17	18.32	17.51	8.54	14.52	23.93	11.17	14.59	14.71	12.61	12.24	8.75	10.40	11.73	12.91	26.20	40.33	33.24	18.46	14.52	25.95	16.31	18.93	16.94	42.86	32.76	35.90	31.91	7.31	19.93	15.02
oil_tea_GLEAN_10043185	0.47	2.13	0.00	2.61	2.84	0.00	1.34	0.00	0.82	1.29	2.47	1.24	0.00	0.00	0.00	0.97	1.03	2.20	0.09	0.00	0.97	0.00	0.00	0.00	0.00	2.01	2.27	2.62	3.86	1.24	1.84	2.20	3.97	2.75	2.68	2.70	1.71	0.48	0.33	1.40	1.32	1.29	5.50	25.83	0.00	33.82	25.90	0.00	18.07
oil_tea_GLEAN_10043201	170.63	120.95	165.09	109.17	106.78	121.12	65.69	57.90	73.57	45.59	49.76	52.91	65.45	49.33	63.80	71.17	71.68	66.95	61.79	53.48	55.82	76.41	80.99	83.97	42.08	25.83	70.12	13.33	19.88	14.34	9.06	9.07	10.17	18.06	18.53	15.87	33.07	36.30	24.89	34.32	26.78	33.12	1851.78	1358.20	1629.16	1306.70	899.21	1076.78	819.93
oil_tea_GLEAN_10043236	2.66	3.58	2.30	1.79	2.06	2.27	3.22	2.32	2.53	2.67	2.94	2.42	1.65	1.14	0.54	3.06	1.68	1.32	3.27	1.72	1.91	4.17	5.59	4.72	1.44	2.13	1.15	2.54	1.60	1.82	1.27	1.58	0.98	1.41	2.08	1.59	1.69	1.67	0.81	2.24	1.81	1.30	38.98	54.14	30.67	28.95	23.39	27.17	54.23
oil_tea_GLEAN_10043341	0.99	0.82	0.44	2.81	1.17	1.63	1.43	1.88	1.36	1.45	1.69	1.21	2.50	2.81	1.75	1.57	0.71	2.68	2.21	2.73	2.32	1.81	1.47	1.41	3.50	3.95	4.89	6.05	3.93	4.09	5.43	5.99	5.89	3.98	3.50	3.44	5.23	2.90	5.91	4.75	2.94	2.51	12.73	10.92	5.22	40.07	11.77	17.23	21.26
oil_tea_GLEAN_10043476	7.82	8.51	8.66	7.11	5.78	4.98	6.96	7.50	8.71	25.99	32.87	27.80	32.18	33.17	27.36	25.96	25.09	25.67	37.56	33.96	51.11	17.73	34.99	30.98	6.91	3.90	8.50	5.45	5.47	5.15	5.26	9.39	7.57	11.51	18.55	15.58	15.67	16.73	17.08	9.68	14.61	8.61	135.25	152.15	136.06	135.48	77.47	70.55	138.36
oil_tea_GLEAN_10043485	3.61	14.25	5.91	14.60	11.41	16.70	17.80	6.80	8.40	15.83	27.29	26.56	5.71	6.29	4.18	4.89	5.73	4.17	2.38	3.76	2.53	4.72	2.95	2.81	1.63	2.01	2.02	3.89	5.63	4.26	1.37	10.94	9.94	40.10	33.73	42.80	2.04	2.50	0.71	5.36	3.04	3.49	51.27	209.31	76.22	228.54	125.70	194.17	290.55
oil_tea_GLEAN_10043522	8.12	1.86	8.22	4.03	6.14	5.36	5.31	6.68	8.55	19.49	14.46	8.10	11.55	14.93	14.02	8.78	10.70	15.93	16.39	14.37	12.48	10.96	17.66	14.05	24.12	14.20	31.24	11.71	15.97	8.24	9.24	8.48	8.18	18.35	12.62	9.84	25.96	31.52	35.60	29.52	35.66	29.95	61.41	14.53	56.50	33.65	36.01	33.22	46.19
oil_tea_GLEAN_10043557	2.26	2.42	2.85	2.25	1.65	2.32	1.52	2.80	3.49	8.25	5.92	4.83	4.68	4.53	4.82	4.02	3.68	4.91	3.89	5.85	6.64	4.32	4.81	2.70	1.87	3.76	2.22	2.20	2.74	2.08	2.17	2.01	1.69	3.18	3.63	3.36	1.11	2.36	3.00	2.45	2.27	1.48	31.94	35.44	36.65	35.12	18.06	26.83	24.78
oil_tea_GLEAN_10043920	11.28	7.16	7.27	3.82	2.31	3.95	1.65	1.17	1.86	5.99	7.41	6.69	3.74	6.17	3.71	5.72	7.68	5.51	4.49	3.13	4.83	7.01	5.78	6.10	7.51	6.95	4.50	2.11	3.98	2.27	2.10	2.66	2.32	13.27	14.77	16.08	8.06	10.94	6.15	5.70	5.41	8.84	191.70	125.79	112.33	71.58	30.44	54.93	32.29
oil_tea_GLEAN_10044237	0.70	0.56	0.98	1.45	0.82	0.53	1.80	0.53	1.39	1.43	0.93	0.97	2.24	1.40	1.21	1.43	0.36	1.82	3.04	1.91	2.01	0.74	1.87	1.17	0.74	0.49	0.61	0.20	0.31	0.34	0.33	0.49	0.77	0.54	0.52	0.52	0.69	0.86	0.72	0.48	0.49	0.82	35.53	29.22	45.15	81.29	32.41	22.25	105.38
oil_tea_GLEAN_10044312	0.64	0.62	0.78	1.16	1.67	1.34	0.95	0.93	1.96	0.63	0.11	0.48	0.42	1.32	0.72	0.15	0.17	0.70	0.62	0.52	0.60	0.30	0.33	0.18	0.14	0.07	0.06	0.11	0.03	0.06	0.03	0.03	0.00	0.03	0.00	0.06	0.09	0.00	0.07	0.00	0.00	0.00	9.97	9.90	11.00	19.86	20.00	17.00	16.88
oil_tea_GLEAN_10044352	15.13	7.75	0.06	1.71	8.00	0.00	6.04	0.07	4.76	6.34	0.00	0.00	0.01	0.17	0.00	0.00	5.97	0.13	0.00	0.02	0.00	0.00	0.00	0.00	23.28	21.64	22.34	42.54	48.88	64.22	33.64	15.88	50.12	57.43	30.29	52.54	18.18	13.28	0.00	28.32	20.64	16.12	196.12	103.92	0.70	24.39	80.44	0.02	90.01
oil_tea_GLEAN_10044387	2.38	2.01	2.78	2.93	1.10	3.73	1.38	1.81	2.00	6.97	5.85	9.44	5.87	5.20	7.61	4.47	8.42	5.87	6.26	7.39	8.80	5.43	8.32	6.22	0.57	0.19	0.70	0.09	0.06	0.00	0.29	0.27	0.00	0.00	0.12	0.16	1.13	1.21	1.60	0.42	0.10	0.84	58.10	50.98	61.80	79.13	20.89	74.63	38.68
oil_tea_GLEAN_10044402	0.91	0.29	0.12	1.09	0.36	0.41	2.88	2.32	2.52	0.49	0.00	0.36	3.49	4.26	1.96	1.43	0.88	2.99	3.05	2.77	3.26	0.92	0.87	0.28	0.00	0.00	0.00	0.05	0.68	0.00	0.00	0.00	0.15	0.04	0.00	0.00	0.18	0.00	0.78	0.04	0.00	0.28	8.00	2.67	1.00	10.64	2.50	3.00	29.23
oil_tea_GLEAN_10044414	26.85	31.12	32.06	42.60	50.08	49.11	46.53	50.16	39.70	12.11	10.94	12.69	8.84	7.77	5.18	9.92	9.52	12.80	7.47	8.77	5.29	7.78	9.21	10.80	8.82	6.76	7.12	7.93	7.65	10.61	7.44	6.86	5.92	4.29	3.41	3.62	3.43	2.52	3.18	2.69	3.49	4.58	354.63	425.38	385.03	620.70	513.34	531.43	706.93
oil_tea_GLEAN_10044417	13.45	5.68	7.87	11.59	9.19	8.79	6.21	10.14	4.62	20.40	16.94	5.12	7.11	4.81	3.69	2.68	3.75	4.96	4.33	3.77	4.24	3.47	4.81	5.71	66.67	69.90	85.64	62.90	84.43	70.95	70.40	60.71	74.51	63.10	76.15	72.12	58.16	40.99	61.26	47.18	48.32	69.61	126.82	55.43	67.48	120.53	67.23	67.90	67.34
oil_tea_GLEAN_10044466	11.64	5.50	8.08	3.62	3.52	4.18	3.65	5.50	5.55	14.38	7.86	14.28	9.30	9.87	14.57	19.00	15.00	13.42	11.25	16.74	15.14	7.59	14.44	9.84	44.47	41.85	83.86	20.22	42.59	29.37	11.50	14.95	15.38	71.42	131.51	134.14	62.39	50.73	63.83	67.81	55.36	66.69	56.01	27.37	35.36	19.21	13.14	16.46	20.21
oil_tea_GLEAN_10044481	0.93	0.73	0.00	0.21	0.26	0.60	0.62	0.00	1.06	1.10	1.31	0.66	1.81	2.37	1.05	1.94	0.81	1.22	1.95	2.05	1.75	1.69	1.03	0.89	1.86	2.24	2.05	1.95	2.02	1.97	1.88	1.55	2.24	3.03	3.11	2.34	5.99	7.52	7.43	6.00	5.88	8.28	29.11	23.76	0.00	7.14	6.31	15.55	22.38
oil_tea_GLEAN_10044485	3.63	3.81	1.82	2.45	2.34	2.50	3.97	2.63	3.02	4.17	3.92	2.36	5.32	5.37	4.55	4.36	4.12	3.59	5.68	6.31	6.55	4.22	4.75	3.23	3.79	1.89	1.78	2.10	1.65	1.70	1.52	1.45	2.82	1.04	2.28	0.00	6.61	1.57	4.42	9.42	6.58	3.51	62.62	67.96	28.50	46.50	31.26	35.27	78.79
oil_tea_GLEAN_10044487	1.56	1.86	2.10	0.39	0.84	0.71	1.79	0.66	1.30	1.87	2.42	1.91	3.67	5.15	9.21	3.81	7.05	5.37	4.29	6.18	3.61	3.16	4.74	2.49	0.00	1.22	0.64	0.00	0.27	0.00	0.00	0.00	0.00	0.17	0.17	0.00	0.00	1.09	1.48	0.42	1.55	0.66	10.80	13.33	13.20	3.00	4.50	4.00	14.29
oil_tea_GLEAN_10044528	0.00	0.11	0.00	0.00	0.28	0.00	0.00	0.13	0.00	0.11	0.53	0.23	7.71	2.04	8.08	10.04	4.96	7.33	2.95	7.39	3.99	3.54	1.90	2.67	0.00	0.00	0.00	0.00	0.00	0.00	0.00	0.00	0.00	0.94	0.62	0.25	0.76	0.42	0.47	0.74	2.26	0.93	0.00	1.66	0.00	0.00	3.29	0.00	0.00
oil_tea_GLEAN_10044565	0.00	0.20	0.45	0.17	0.00	0.20	0.00	0.00	0.00	1.54	1.13	0.48	17.56	4.15	18.80	22.88	10.94	14.15	11.24	26.01	7.58	12.48	5.92	4.00	0.00	0.55	0.27	0.00	0.30	0.74	0.00	0.27	0.35	3.34	3.25	3.23	2.08	3.81	1.03	2.33	4.71	2.66	0.00	3.44	6.99	3.11	0.00	2.73	0.00
oil_tea_GLEAN_10044570	0.00	0.00	0.09	0.10	0.18	0.33	0.14	0.04	0.07	0.00	0.00	0.05	1.44	0.44	1.28	1.33	0.33	1.13	0.57	1.42	1.30	0.15	0.39	0.34	0.00	0.00	0.00	0.00	0.03	0.00	0.00	0.00	0.00	0.00	0.04	0.00	0.14	0.23	0.13	0.15	0.28	0.13	0.00	0.00	2.41	3.01	3.86	7.53	4.43
oil_tea_GLEAN_10044575	0.07	0.03	0.00	0.05	0.00	0.15	0.00	0.00	0.00	2.27	1.87	0.00	3.94	0.71	3.83	6.27	3.09	4.26	1.24	4.39	1.17	0.52	3.42	2.44	0.09	0.00	0.00	0.00	0.00	0.00	0.00	0.00	0.00	0.26	0.00	0.33	0.39	0.79	0.33	0.18	0.91	0.36	1.16	0.50	0.00	1.00	0.00	2.01	0.03
oil_tea_GLEAN_10044580	18.74	16.58	14.05	14.32	14.04	15.37	24.68	22.05	20.28	21.04	12.92	15.93	25.84	30.91	34.98	23.95	26.79	31.80	39.39	51.23	56.44	45.97	37.14	47.25	14.18	15.58	11.20	4.30	5.97	12.98	8.72	15.25	14.84	40.56	39.11	44.06	44.38	42.38	34.26	25.72	21.68	40.17	310.10	283.83	211.49	261.35	180.31	208.35	469.63
oil_tea_GLEAN_10044722	116.78	92.04	85.37	45.37	50.22	42.73	66.04	64.34	78.69	115.86	47.26	43.62	225.55	266.17	264.63	121.50	107.21	147.28	167.20	234.88	254.15	150.17	90.58	108.49	35.37	58.80	34.81	41.80	44.75	39.12	41.02	29.07	37.17	36.65	30.17	21.91	46.51	50.16	58.07	51.14	43.99	31.32	1680.25	1370.20	1116.91	719.94	560.68	503.66	1092.79
oil_tea_GLEAN_10044816	0.60	1.53	0.37	0.71	0.40	0.56	0.41	0.61	0.40	4.89	4.70	3.57	5.70	4.75	12.58	7.96	6.22	5.61	9.11	7.01	6.65	3.52	7.31	3.66	0.03	0.00	0.04	0.13	0.09	0.03	0.03	0.04	0.00	0.62	1.35	0.82	1.02	2.08	1.31	0.59	1.39	0.69	19.50	51.19	10.83	25.49	10.09	14.87	15.23
oil_tea_GLEAN_10044859	4.27	3.28	3.22	1.76	2.06	2.12	6.19	3.27	5.16	2.69	2.33	3.64	8.32	9.58	6.91	6.23	7.18	5.96	8.26	5.88	4.55	6.43	4.14	4.96	5.90	3.92	8.60	7.43	6.42	7.20	7.52	6.94	7.33	5.92	6.55	6.17	8.45	10.04	12.28	10.14	9.64	8.24	93.91	74.76	64.41	42.74	35.22	38.23	156.50
oil_tea_GLEAN_10044893	12.70	15.05	20.68	12.09	12.67	15.25	16.00	9.26	9.53	13.39	13.06	17.06	9.39	8.11	9.90	10.20	13.51	7.34	7.51	7.41	4.72	10.34	16.91	11.17	14.65	12.33	9.18	15.63	16.14	17.78	13.93	17.62	18.88	11.84	12.60	14.32	9.56	7.45	11.18	14.31	9.66	9.63	221.33	271.39	327.78	232.54	171.41	217.81	320.82
oil_tea_GLEAN_10044908	0.00	0.35	0.91	1.51	1.42	0.57	0.00	0.73	1.69	1.10	0.00	0.00	0.00	0.00	0.00	0.00	0.00	0.00	0.60	0.00	1.50	0.00	0.00	0.00	1.06	0.00	0.31	0.14	0.00	0.00	1.70	0.00	1.02	1.75	0.00	0.00	1.27	2.39	0.43	5.79	3.42	2.65	0.00	7.44	16.86	33.88	22.36	9.54	0.00
oil_tea_GLEAN_10044926	1.66	1.23	1.84	1.41	5.48	1.74	1.19	2.40	2.26	7.39	3.65	4.13	9.94	7.62	7.92	8.57	6.53	7.60	5.40	8.43	4.38	5.34	6.37	6.53	2.52	3.28	1.30	2.28	4.67	4.69	3.81	4.43	3.35	3.98	5.39	3.70	3.47	3.28	3.51	5.43	3.12	5.53	14.06	10.75	14.13	13.10	35.93	12.04	11.58
oil_tea_GLEAN_10045319	9.01	4.95	4.07	4.56	4.69	5.75	5.21	4.58	4.34	5.44	4.01	2.40	0.62	2.08	1.42	2.20	2.36	2.08	1.19	2.03	1.62	2.36	2.61	3.60	74.64	65.28	78.93	67.91	75.71	69.80	68.29	51.24	59.60	51.46	53.52	49.60	52.31	53.68	51.97	69.79	70.08	65.13	326.00	185.53	133.84	181.83	131.73	170.52	216.91
oil_tea_GLEAN_10045591	2.25	4.15	2.89	2.98	1.90	2.38	2.82	1.64	2.30	3.44	3.65	3.01	1.27	1.51	0.76	0.79	2.09	0.94	0.83	0.60	1.41	2.94	2.02	2.22	3.09	4.52	3.05	4.27	3.14	2.47	4.12	4.48	5.49	3.61	4.01	3.18	2.11	2.95	2.57	3.19	4.55	3.27	34.44	65.80	40.24	50.32	22.61	29.91	49.68
oil_tea_GLEAN_10045599	3.43	9.71	4.18	11.80	10.08	11.99	12.26	5.97	6.61	13.87	21.72	21.39	10.74	6.31	8.79	9.63	9.14	8.60	3.54	5.15	2.93	6.68	4.85	3.63	1.84	1.80	3.58	5.94	6.33	5.74	2.26	14.01	12.97	48.49	44.70	46.35	3.12	4.18	2.40	5.58	4.57	6.64	105.36	308.23	116.62	399.54	240.14	301.53	432.90
oil_tea_GLEAN_10045655	8.04	11.18	3.87	4.56	2.27	2.15	11.80	8.17	6.37	8.70	7.22	7.97	9.05	8.75	4.05	8.39	4.88	3.50	6.85	13.07	3.77	8.92	9.62	14.15	11.34	15.63	13.80	20.56	19.57	12.54	19.39	24.35	27.42	16.36	17.60	17.47	6.16	3.25	5.75	12.40	6.18	10.89	32.00	46.00	14.00	20.00	7.00	7.00	54.00
oil_tea_GLEAN_10045673	3.59	3.52	2.30	2.63	2.17	3.58	5.86	5.65	3.43	1.06	1.56	1.38	0.36	0.22	1.41	1.66	1.27	1.22	1.48	0.95	1.29	4.64	3.56	5.78	3.61	5.00	3.62	3.95	3.43	4.17	6.48	6.16	4.96	3.88	3.02	3.76	3.08	2.32	1.69	3.36	1.69	2.71	99.04	100.63	57.68	80.08	46.53	80.95	186.15
oil_tea_GLEAN_10045710	0.35	0.64	0.31	0.42	0.42	0.69	0.21	0.58	0.50	0.48	0.81	0.60	1.52	2.79	0.81	0.99	1.84	1.33	1.97	1.78	2.42	0.88	1.45	1.51	0.25	0.13	0.00	0.27	0.43	0.30	0.28	0.28	0.43	0.36	0.48	0.15	1.03	0.47	0.59	0.45	0.63	0.20	8.16	15.36	6.63	10.83	7.51	13.04	5.47
oil_tea_GLEAN_10045763	2.77	4.74	2.57	15.57	5.14	10.76	18.12	6.42	3.69	3.28	5.33	4.33	0.00	1.92	0.00	0.39	0.75	0.93	1.45	0.96	1.98	2.20	2.45	1.41	1.61	2.73	5.63	8.17	9.56	4.91	5.80	9.89	11.30	8.56	8.87	12.21	2.13	1.64	0.94	0.17	4.25	1.64	12.63	22.41	10.68	78.44	18.21	40.27	95.16
oil_tea_GLEAN_10045935	0.59	0.53	0.58	0.27	0.57	0.00	1.67	0.87	2.66	0.21	0.53	0.26	8.80	13.40	6.69	6.13	7.53	9.38	6.33	8.02	7.22	2.70	3.43	1.72	0.11	0.00	0.24	0.14	0.00	0.11	0.00	0.00	0.00	0.00	0.25	0.16	1.34	0.44	3.29	1.01	1.45	0.44	13.69	12.64	12.26	6.83	10.22	0.00	44.41
oil_tea_GLEAN_10046063	4.30	4.34	2.27	1.88	0.40	1.23	3.65	2.46	4.37	4.84	2.84	4.73	3.71	5.29	7.12	3.47	3.31	3.38	4.80	6.91	4.18	3.67	2.72	4.14	1.96	1.94	3.15	0.99	1.29	0.65	1.14	0.94	0.68	2.49	1.18	1.32	2.94	3.69	3.41	2.42	4.12	3.30	55.10	57.50	26.46	26.58	3.94	12.90	53.76
oil_tea_GLEAN_10046198	0.94	1.14	1.47	0.95	1.17	0.75	1.34	1.48	1.24	1.23	0.82	1.54	8.36	5.51	17.42	4.93	4.06	5.21	2.66	3.85	4.04	2.31	2.47	1.01	1.08	0.85	1.71	0.48	0.53	0.67	0.65	0.69	0.49	0.75	0.68	0.80	3.25	2.53	2.75	2.19	1.72	2.05	47.32	59.32	67.35	52.60	45.69	30.75	77.36
oil_tea_GLEAN_10046238	2.17	3.55	2.35	5.13	4.02	4.10	7.80	4.65	5.26	3.39	4.15	4.71	1.84	1.64	1.60	1.45	2.08	1.52	1.89	2.35	1.37	1.90	1.51	1.83	0.64	0.63	1.13	2.88	1.67	2.32	1.12	4.28	4.28	3.24	3.17	3.47	0.33	0.74	0.60	1.05	0.99	0.68	123.19	209.15	121.64	321.96	177.33	190.98	510.13
oil_tea_GLEAN_10046264	13.26	18.66	13.39	12.69	14.92	15.54	11.12	17.91	22.39	11.11	10.60	13.42	6.60	6.73	9.94	11.62	8.16	10.85	9.24	7.56	4.72	9.34	9.53	6.63	5.44	6.49	4.08	10.64	7.56	6.22	9.77	8.98	11.18	7.11	8.26	8.01	4.96	6.52	6.26	6.54	5.31	8.85	179.74	261.66	165.07	189.71	156.92	172.53	173.30
oil_tea_GLEAN_10046342	1.00	0.71	0.87	0.99	0.55	1.13	0.92	1.18	1.52	3.88	2.44	2.21	3.68	5.20	1.62	3.20	2.41	3.34	1.94	2.76	1.94	0.62	1.78	0.73	0.71	1.07	0.48	0.81	0.39	0.69	0.70	1.45	0.50	1.06	1.02	0.95	1.58	1.16	1.99	1.17	1.02	0.85	35.26	25.92	27.93	38.52	14.93	32.50	37.18
oil_tea_GLEAN_10046599	41.43	26.17	28.60	12.33	15.03	18.60	46.78	31.67	40.58	88.85	47.09	56.83	172.43	202.29	119.79	84.77	92.43	133.79	118.88	174.58	119.60	87.25	53.51	65.17	17.79	37.69	12.52	27.44	29.37	29.86	28.25	15.46	19.02	27.85	35.89	27.86	47.40	45.48	49.79	46.19	48.35	53.06	937.85	613.00	588.77	307.79	263.96	345.00	1218.02
oil_tea_GLEAN_10046666	1.97	0.94	1.05	1.56	1.12	0.44	0.60	0.98	0.50	1.27	0.70	0.38	0.55	0.00	0.38	0.48	1.21	0.40	0.11	0.00	0.00	0.54	0.49	1.21	7.25	6.93	6.84	7.92	7.20	6.17	7.26	7.58	6.14	6.62	5.67	6.12	8.69	6.51	6.58	9.80	7.57	9.28	43.62	21.61	21.05	37.99	19.32	7.98	15.18
oil_tea_GLEAN_10046738	3.00	3.15	3.64	3.99	2.84	3.80	3.45	3.87	4.08	5.78	4.93	7.68	5.16	7.35	5.66	8.20	6.51	6.11	7.83	8.81	8.02	7.96	6.30	9.32	1.33	1.60	1.28	1.49	1.73	0.80	1.05	1.33	0.45	1.91	2.52	2.43	2.03	2.14	2.04	3.35	2.85	3.00	59.10	64.13	65.24	86.71	43.47	61.26	78.09
oil_tea_GLEAN_10046814	0.00	0.00	0.85	0.00	0.00	0.00	0.63	0.00	0.45	0.00	0.18	0.99	0.00	0.00	0.61	0.00	0.00	0.25	0.33	0.33	0.00	0.66	1.80	0.38	0.64	1.51	0.87	2.19	1.83	2.32	0.87	0.76	0.45	1.28	1.54	1.40	1.55	0.91	0.63	0.61	0.66	1.03	0.00	0.00	8.61	0.00	0.00	0.00	8.14
oil_tea_GLEAN_10046819	7.40	5.68	8.94	8.69	7.94	8.29	8.17	8.89	8.95	3.83	4.86	5.28	3.33	3.73	3.31	3.66	4.58	4.33	3.60	3.85	3.30	3.79	4.98	4.38	8.38	5.67	5.59	7.69	8.03	6.80	8.49	6.98	7.22	5.22	5.49	5.50	5.53	5.72	5.84	7.43	7.43	6.81	139.21	110.60	152.88	180.29	115.87	127.70	176.65
oil_tea_GLEAN_10046820	4.02	4.06	5.94	3.63	4.31	6.40	5.23	5.43	4.79	5.54	6.35	4.76	8.90	9.20	11.80	8.06	4.89	6.40	3.93	4.30	4.01	5.70	4.71	5.27	2.05	2.01	3.76	4.35	2.34	1.44	2.54	2.71	2.24	3.80	2.67	2.27	2.84	3.78	1.74	3.59	2.99	3.18	109.49	114.52	147.26	109.15	91.20	142.92	163.99
oil_tea_GLEAN_10046822	1.98	1.43	1.59	1.22	1.28	1.65	1.85	2.02	2.94	2.14	1.69	1.47	4.29	4.91	5.27	4.96	5.31	4.97	5.08	5.97	5.23	5.58	4.68	4.83	2.02	1.48	2.75	1.17	1.41	1.22	1.64	1.25	1.23	1.99	1.93	1.48	8.03	7.55	6.25	6.77	5.78	6.11	80.04	59.86	58.53	54.30	40.20	54.55	86.21
oil_tea_GLEAN_10046828	1.27	0.37	1.30	0.67	0.49	0.48	0.46	0.95	0.38	1.17	0.96	0.75	3.65	2.01	1.73	2.12	3.16	1.57	2.21	2.77	1.89	1.81	1.87	2.28	0.45	0.31	0.39	0.43	0.13	0.42	0.12	0.12	0.06	0.64	0.63	0.41	1.48	0.73	1.52	1.38	1.19	0.68	21.40	6.37	19.81	12.47	6.37	6.61	8.97
oil_tea_GLEAN_10046873	0.32	0.44	0.31	0.21	0.12	0.05	0.15	0.04	0.32	0.49	0.08	0.22	0.41	0.37	0.84	0.30	0.50	0.33	1.04	0.49	0.60	1.10	0.72	0.25	0.51	0.37	0.47	0.36	0.40	0.57	0.71	0.70	0.45	0.24	0.27	0.38	0.59	0.13	0.35	0.24	0.54	0.26	10.99	15.67	9.55	8.12	3.12	1.43	5.84
oil_tea_GLEAN_10046944	1.85	2.20	0.97	1.14	1.23	1.05	1.71	1.19	1.98	2.27	1.10	0.83	2.15	1.38	2.26	2.25	1.25	1.27	3.05	2.87	3.80	3.99	2.41	3.17	2.25	1.93	2.99	1.70	1.64	2.48	2.58	3.23	2.44	1.73	1.67	2.18	3.05	3.91	2.78	3.32	2.62	1.92	45.81	56.36	21.92	31.15	23.55	21.23	48.76
oil_tea_GLEAN_10046967	0.25	0.80	0.71	0.60	0.18	0.17	0.48	0.09	0.42	2.95	2.14	1.72	5.46	5.79	3.25	3.02	2.72	3.53	4.10	5.61	7.20	1.89	1.84	1.52	0.48	1.27	1.17	1.46	0.68	0.94	1.00	2.55	1.31	1.55	1.96	1.28	1.66	2.03	1.44	2.42	1.45	1.29	5.74	18.90	14.78	15.07	3.15	3.16	12.68
oil_tea_GLEAN_10047015	0.54	0.69	0.86	0.63	0.90	0.74	0.68	0.87	0.62	0.65	0.57	0.50	0.91	0.75	1.18	1.10	0.88	1.03	1.26	1.58	1.74	1.74	1.24	0.77	1.27	0.97	1.20	1.35	0.89	1.56	1.32	1.47	0.79	1.48	0.96	1.10	1.92	1.86	1.38	1.78	1.82	1.24	32.93	42.93	47.59	41.94	42.24	36.90	47.08
oil_tea_GLEAN_10047037	4.51	1.66	4.40	2.53	1.88	3.07	3.48	4.03	3.67	5.21	8.23	5.68	7.17	9.43	8.25	7.92	6.09	3.69	7.29	7.25	9.91	5.79	7.32	8.77	13.90	6.87	24.53	9.30	8.11	6.66	7.80	5.58	7.06	10.62	10.16	10.07	23.05	22.51	25.19	27.66	31.57	27.31	34.09	13.02	30.23	21.07	11.05	19.00	30.29
oil_tea_GLEAN_10047173	0.37	0.32	0.56	0.15	0.39	0.20	0.34	0.18	0.59	2.33	2.12	2.50	3.45	4.04	3.26	1.42	2.22	1.72	1.77	3.80	3.83	1.79	2.53	2.25	0.09	0.00	0.58	0.00	0.25	0.29	0.07	0.07	0.42	0.00	0.15	0.08	0.26	1.02	0.38	0.61	0.30	0.21	7.00	6.20	9.60	3.06	5.73	3.02	7.36
[truncated: 6,258 more rows]
[truncated: 44 more columns]
