# Supplementary material for: Gene coexpression analysis reveals key pathways and hub genes related to late-acting self-incompatibility in Camellia oleifera
Source: Front Plant Sci. 2023 Jan 24;13:1065872. doi: 10.3389/fpls.2022.1065872 (PMC9902722; doi:10.3389/fpls.2022.1065872)
Supplement: Supplementary file 8 [file Table_5.xls]

GO ID (level1)	GO Term (level1)	GO ID (level2)	GO Term (level2)	number_of_blue (All)	Genes_of_blue
GO:0008150	Biological Process	GO:0050896	response to stimulus	449	MSTRG.101913(RCI2B),MSTRG.101914(RCI2B),MSTRG.111917(WRKY40),MSTRG.114013(CYP87A3),MSTRG.116352(FAD7),MSTRG.13105(--),MSTRG.19567(UCC1),MSTRG.27295(--),MSTRG.33473(RIN4),MSTRG.40819(CYP707A2),MSTRG.43341(NAC048),MSTRG.47162(ORG2),MSTRG.51308(OsI_15603),MSTRG.6106(VHA-H),MSTRG.68639(HSP70),MSTRG.70594(LAC7),MSTRG.73003(RCI2B),MSTRG.73164(glnA),MSTRG.81247(PNC1),MSTRG.84463(FER),MSTRG.86171(NIP1),M…
GO:0008150	Biological Process	GO:0023052	signaling	165	MSTRG.111917(WRKY40),MSTRG.43341(NAC048),MSTRG.51308(OsI_15603),MSTRG.84463(FER),oil_tea_GLEAN_10003891(CHIT3),oil_tea_GLEAN_10006076(MYC2),oil_tea_GLEAN_10006749(CRLK2),oil_tea_GLEAN_10007775(ZAT6),oil_tea_GLEAN_10010885(ZAT6),oil_tea_GLEAN_10018252(PMEI7),oil_tea_GLEAN_10023438(PLP2),oil_tea_GLEAN_10025411(AOX1A),oil_tea_GLEAN_10025860(PXC3),oil_tea_GLEAN_10025863(PXC3),oil_tea_GLEAN_10034589(R…
GO:0008150	Biological Process	GO:0002376	immune system process	91	MSTRG.111917(WRKY40),MSTRG.33473(RIN4),MSTRG.51308(OsI_15603),MSTRG.9817(--),oil_tea_GLEAN_10001866(BIG5),oil_tea_GLEAN_10003891(CHIT3),oil_tea_GLEAN_10023438(PLP2),oil_tea_GLEAN_10025860(PXC3),oil_tea_GLEAN_10025863(PXC3),oil_tea_GLEAN_10034589(RPI2),oil_tea_GLEAN_10038673(ATL6),oil_tea_GLEAN_10039550(RLK5),oil_tea_GLEAN_10039580(MYB14),oil_tea_GLEAN_10046198(RLK5),oil_tea_GLEAN_10055863(At5g483…
GO:0008150	Biological Process	GO:0051704	multi-organism process	143	MSTRG.111917(WRKY40),MSTRG.40819(CYP707A2),MSTRG.43341(NAC048),MSTRG.51308(OsI_15603),MSTRG.84463(FER),MSTRG.94249(DCP2),MSTRG.9817(--),oil_tea_GLEAN_10001866(BIG5),oil_tea_GLEAN_10003891(CHIT3),oil_tea_GLEAN_10004069(RLCK176),oil_tea_GLEAN_10006076(MYC2),oil_tea_GLEAN_10012876(CAT7),oil_tea_GLEAN_10018252(PMEI7),oil_tea_GLEAN_10023438(PLP2),oil_tea_GLEAN_10025860(PXC3),oil_tea_GLEAN_10025863(PXC…
GO:0008150	Biological Process	GO:0048518	positive regulation of biological process	44	oil_tea_GLEAN_10006076(MYC2),oil_tea_GLEAN_10006749(CRLK2),oil_tea_GLEAN_10015105(CYP73A16),oil_tea_GLEAN_10024322(NAC083),oil_tea_GLEAN_10027727(NAC083),oil_tea_GLEAN_10059701(MYC2),oil_tea_GLEAN_10060100(CCOAOMT1),oil_tea_GLEAN_10065370(SS1),oil_tea_GLEAN_10080456(ABCG36),oil_tea_GLEAN_10085381(At5g18500),oil_tea_GLEAN_10098101(CCOAOMT1),oil_tea_GLEAN_10099968(WRKY70),oil_tea_GLEAN_10103898(At5…
GO:0008150	Biological Process	GO:0051179	localization	245	MSTRG.101913(RCI2B),MSTRG.101914(RCI2B),MSTRG.114013(CYP87A3),MSTRG.51308(OsI_15603),MSTRG.6106(VHA-H),MSTRG.70594(LAC7),MSTRG.73003(RCI2B),MSTRG.84463(FER),MSTRG.94249(DCP2),oil_tea_GLEAN_10001203(POT6),oil_tea_GLEAN_10001674(ZIP11),oil_tea_GLEAN_10001866(BIG5),oil_tea_GLEAN_10003891(CHIT3),oil_tea_GLEAN_10006076(MYC2),oil_tea_GLEAN_10006749(CRLK2),oil_tea_GLEAN_10006951(PUMP5),oil_tea_GLEAN_100…
GO:0008150	Biological Process	GO:0044699	single-organism process	591	MSTRG.101913(RCI2B),MSTRG.101914(RCI2B),MSTRG.110236(MNR1),MSTRG.111917(WRKY40),MSTRG.114013(CYP87A3),MSTRG.116352(FAD7),MSTRG.12474(DTX12),MSTRG.13105(--),MSTRG.33473(RIN4),MSTRG.34359(DTX12),MSTRG.35836(KIN7B),MSTRG.39305(PG2),MSTRG.40819(CYP707A2),MSTRG.43341(NAC048),MSTRG.47162(ORG2),MSTRG.51308(OsI_15603),MSTRG.6106(VHA-H),MSTRG.61090(ADPG2),MSTRG.68639(HSP70),MSTRG.70594(LAC7),MSTRG.73003(R…
GO:0008150	Biological Process	GO:0001906	cell killing	3	oil_tea_GLEAN_10172234(CHIT1B),oil_tea_GLEAN_10172243(CHIT1B),oil_tea_GLEAN_10376796(TLP)
GO:0008150	Biological Process	GO:0008152	metabolic process	660	MSTRG.101913(RCI2B),MSTRG.101914(RCI2B),MSTRG.107015(At4g27290),MSTRG.110236(MNR1),MSTRG.111917(WRKY40),MSTRG.116352(FAD7),MSTRG.39305(PG2),MSTRG.39306(--),MSTRG.40819(CYP707A2),MSTRG.43341(NAC048),MSTRG.47162(ORG2),MSTRG.51308(OsI_15603),MSTRG.55121(ACA7),MSTRG.6106(VHA-H),MSTRG.61090(ADPG2),MSTRG.61093(PG2),MSTRG.68639(HSP70),MSTRG.70594(LAC7),MSTRG.73003(RCI2B),MSTRG.73164(glnA),MSTRG.75319(CA…
GO:0008150	Biological Process	GO:0065007	biological regulation	296	MSTRG.111917(WRKY40),MSTRG.43341(NAC048),MSTRG.47162(ORG2),MSTRG.51308(OsI_15603),MSTRG.68639(HSP70),MSTRG.73164(glnA),MSTRG.84463(FER),MSTRG.92130(--),MSTRG.94249(DCP2),oil_tea_GLEAN_10001866(BIG5),oil_tea_GLEAN_10002255(GTE6),oil_tea_GLEAN_10003891(CHIT3),oil_tea_GLEAN_10006076(MYC2),oil_tea_GLEAN_10006749(CRLK2),oil_tea_GLEAN_10007775(ZAT6),oil_tea_GLEAN_10007961(WRKY24),oil_tea_GLEAN_10010885…
GO:0008150	Biological Process	GO:0050789	regulation of biological process	271	MSTRG.111917(WRKY40),MSTRG.43341(NAC048),MSTRG.47162(ORG2),MSTRG.51308(OsI_15603),MSTRG.68639(HSP70),MSTRG.84463(FER),MSTRG.92130(--),MSTRG.94249(DCP2),oil_tea_GLEAN_10001866(BIG5),oil_tea_GLEAN_10002255(GTE6),oil_tea_GLEAN_10003891(CHIT3),oil_tea_GLEAN_10006076(MYC2),oil_tea_GLEAN_10006749(CRLK2),oil_tea_GLEAN_10007775(ZAT6),oil_tea_GLEAN_10007961(WRKY24),oil_tea_GLEAN_10010885(ZAT6),oil_tea_GLE…
GO:0008150	Biological Process	GO:0040011	locomotion	3	oil_tea_GLEAN_10171166(PDLP2),oil_tea_GLEAN_10288898(MPK3),oil_tea_GLEAN_10349521(MPK3)
GO:0008150	Biological Process	GO:0032501	multicellular organismal process	151	MSTRG.39305(PG2),MSTRG.40819(CYP707A2),MSTRG.43341(NAC048),MSTRG.61090(ADPG2),MSTRG.73164(glnA),MSTRG.81006(ADPG2),MSTRG.81008(ADPG2),MSTRG.84463(FER),MSTRG.94249(DCP2),oil_tea_GLEAN_10002255(GTE6),oil_tea_GLEAN_10011783(WIP2),oil_tea_GLEAN_10015105(CYP73A16),oil_tea_GLEAN_10015120(RPT2),oil_tea_GLEAN_10024322(NAC083),oil_tea_GLEAN_10027727(NAC083),oil_tea_GLEAN_10034800(RPT2),oil_tea_GLEAN_10037…
GO:0008150	Biological Process	GO:0009987	cellular process	643	MSTRG.101913(RCI2B),MSTRG.101914(RCI2B),MSTRG.107015(At4g27290),MSTRG.111917(WRKY40),MSTRG.114013(CYP87A3),MSTRG.116352(FAD7),MSTRG.12474(DTX12),MSTRG.13105(--),MSTRG.33473(RIN4),MSTRG.34359(DTX12),MSTRG.35836(KIN7B),MSTRG.39305(PG2),MSTRG.39306(--),MSTRG.40819(CYP707A2),MSTRG.43341(NAC048),MSTRG.47162(ORG2),MSTRG.51308(OsI_15603),MSTRG.55121(ACA7),MSTRG.6106(VHA-H),MSTRG.61090(ADPG2),MSTRG.61093…
GO:0008150	Biological Process	GO:0022414	reproductive process	96	MSTRG.39305(PG2),MSTRG.40819(CYP707A2),MSTRG.61090(ADPG2),MSTRG.70594(LAC7),MSTRG.81006(ADPG2),MSTRG.81008(ADPG2),MSTRG.84463(FER),MSTRG.94249(DCP2),oil_tea_GLEAN_10002255(GTE6),oil_tea_GLEAN_10011783(WIP2),oil_tea_GLEAN_10015120(RPT2),oil_tea_GLEAN_10034589(RPI2),oil_tea_GLEAN_10034800(RPT2),oil_tea_GLEAN_10037886(PG2),oil_tea_GLEAN_10037898(PG2),oil_tea_GLEAN_10037918(PG2),oil_tea_GLEAN_1004986…
GO:0008150	Biological Process	GO:0000003	reproduction	97	MSTRG.39305(PG2),MSTRG.40819(CYP707A2),MSTRG.61090(ADPG2),MSTRG.70594(LAC7),MSTRG.81006(ADPG2),MSTRG.81008(ADPG2),MSTRG.84463(FER),MSTRG.94249(DCP2),oil_tea_GLEAN_10002255(GTE6),oil_tea_GLEAN_10011783(WIP2),oil_tea_GLEAN_10015120(RPT2),oil_tea_GLEAN_10034589(RPI2),oil_tea_GLEAN_10034800(RPT2),oil_tea_GLEAN_10037886(PG2),oil_tea_GLEAN_10037898(PG2),oil_tea_GLEAN_10037918(PG2),oil_tea_GLEAN_1004986…
GO:0008150	Biological Process	GO:0098754	detoxification	1	oil_tea_GLEAN_10317516(MTP8)
GO:0008150	Biological Process	GO:0040007	growth	30	MSTRG.6106(VHA-H),MSTRG.84463(FER),oil_tea_GLEAN_10007775(ZAT6),oil_tea_GLEAN_10010885(ZAT6),oil_tea_GLEAN_10061370(ZAT10),oil_tea_GLEAN_10064019(GK-2),oil_tea_GLEAN_10101344(ACLA-1),oil_tea_GLEAN_10111558(PER44),oil_tea_GLEAN_10175281(ZAT6),oil_tea_GLEAN_10181113(RIBA1),oil_tea_GLEAN_10184240(--),oil_tea_GLEAN_10211304(ZAT10),oil_tea_GLEAN_10214564(ZAT6),oil_tea_GLEAN_10224707(FER),oil_tea_GLEAN…
GO:0008150	Biological Process	GO:0048511	rhythmic process	5	oil_tea_GLEAN_10055133(TCP22),oil_tea_GLEAN_10096355(ARR9),oil_tea_GLEAN_10181113(RIBA1),oil_tea_GLEAN_10216109(ARR9),oil_tea_GLEAN_10308210(SHM4)
GO:0008150	Biological Process	GO:0022610	biological adhesion	4	oil_tea_GLEAN_10116844(MEE23),oil_tea_GLEAN_10200574(FLA17),oil_tea_GLEAN_10358601(MED33A),oil_tea_GLEAN_10400901(MED33A)
GO:0008150	Biological Process	GO:0048519	negative regulation of biological process	28	oil_tea_GLEAN_10028496(HMG3),oil_tea_GLEAN_10050074(AGO2),oil_tea_GLEAN_10058306(HMG3),oil_tea_GLEAN_10060772(BZIP44),oil_tea_GLEAN_10083969(PME41),oil_tea_GLEAN_10084062(HMG3),oil_tea_GLEAN_10091607(HMG3),oil_tea_GLEAN_10094860(CSE),oil_tea_GLEAN_10099968(WRKY70),oil_tea_GLEAN_10120536(WRKY70),oil_tea_GLEAN_10123389(HMG3),oil_tea_GLEAN_10146721(--),oil_tea_GLEAN_10157104(AGO2),oil_tea_GLEAN_1016…
GO:0008150	Biological Process	GO:0032502	developmental process	186	MSTRG.39305(PG2),MSTRG.40819(CYP707A2),MSTRG.6106(VHA-H),MSTRG.61090(ADPG2),MSTRG.70594(LAC7),MSTRG.73164(glnA),MSTRG.81006(ADPG2),MSTRG.81008(ADPG2),MSTRG.84463(FER),MSTRG.94249(DCP2),oil_tea_GLEAN_10001866(BIG5),oil_tea_GLEAN_10002255(GTE6),oil_tea_GLEAN_10011783(WIP2),oil_tea_GLEAN_10015105(CYP73A16),oil_tea_GLEAN_10015120(RPT2),oil_tea_GLEAN_10018252(PMEI7),oil_tea_GLEAN_10024322(NAC083),oil_…
GO:0008150	Biological Process	GO:0071840	cellular component organization or biogenesis	156	MSTRG.101913(RCI2B),MSTRG.101914(RCI2B),MSTRG.111917(WRKY40),MSTRG.39305(PG2),MSTRG.39306(--),MSTRG.51308(OsI_15603),MSTRG.6106(VHA-H),MSTRG.61090(ADPG2),MSTRG.61093(PG2),MSTRG.73003(RCI2B),MSTRG.81006(ADPG2),MSTRG.81008(ADPG2),MSTRG.84463(FER),MSTRG.94249(DCP2),oil_tea_GLEAN_10001866(BIG5),oil_tea_GLEAN_10002255(GTE6),oil_tea_GLEAN_10011783(WIP2),oil_tea_GLEAN_10015120(RPT2),oil_tea_GLEAN_100182…
GO:0003674	Molecular Function	GO:0003824	catalytic activity	599	MSTRG.107015(At4g27290),MSTRG.110236(MNR1),MSTRG.114013(CYP87A3),MSTRG.114014(CYP87A3),MSTRG.116352(FAD7),MSTRG.20994(CYP81Q32),MSTRG.35836(KIN7B),MSTRG.39305(PG2),MSTRG.39306(--),MSTRG.40819(CYP707A2),MSTRG.51308(OsI_15603),MSTRG.55121(ACA7),MSTRG.6106(VHA-H),MSTRG.61090(ADPG2),MSTRG.61093(PG2),MSTRG.68639(HSP70),MSTRG.70594(LAC7),MSTRG.73164(glnA),MSTRG.74682(H6H),MSTRG.75319(CAF1-11),MSTRG.810…
GO:0003674	Molecular Function	GO:0016209	antioxidant activity	16	oil_tea_GLEAN_10111558(PER44),oil_tea_GLEAN_10150899(PER51),oil_tea_GLEAN_10246895(poxN1),oil_tea_GLEAN_10250600(pod),oil_tea_GLEAN_10259964(poxN1),oil_tea_GLEAN_10265824(PER72),oil_tea_GLEAN_10292845(GSVIVT00023967001),oil_tea_GLEAN_10311457(PER44),oil_tea_GLEAN_10311468(PER44),oil_tea_GLEAN_10311530(PER44),oil_tea_GLEAN_10334289(PER57),oil_tea_GLEAN_10334293(PER44),oil_tea_GLEAN_10339516(pod),o…
GO:0003674	Molecular Function	GO:0001071	nucleic acid binding transcription factor activity	46	MSTRG.111917(WRKY40),MSTRG.43341(NAC048),oil_tea_GLEAN_10006076(MYC2),oil_tea_GLEAN_10024322(NAC083),oil_tea_GLEAN_10027727(NAC083),oil_tea_GLEAN_10039578(ERF.C.3),oil_tea_GLEAN_10053258(NAC081),oil_tea_GLEAN_10055133(TCP22),oil_tea_GLEAN_10059701(MYC2),oil_tea_GLEAN_10066834(NAC081),oil_tea_GLEAN_10074347(NAC002),oil_tea_GLEAN_10083233(WRKY40),oil_tea_GLEAN_10099968(WRKY70),oil_tea_GLEAN_1010027…
GO:0003674	Molecular Function	GO:0005215	transporter activity	67	MSTRG.12474(DTX12),MSTRG.34359(DTX12),MSTRG.6106(VHA-H),MSTRG.9817(--),oil_tea_GLEAN_10001203(POT6),oil_tea_GLEAN_10001674(ZIP11),oil_tea_GLEAN_10006951(PUMP5),oil_tea_GLEAN_10009640(BAT1),oil_tea_GLEAN_10012876(CAT7),oil_tea_GLEAN_10017042(PUMP5),oil_tea_GLEAN_10018326(UTR4),oil_tea_GLEAN_10022387(CNGC1),oil_tea_GLEAN_10024440(ABCB8),oil_tea_GLEAN_10028667(ALPHA-ADR),oil_tea_GLEAN_10053282(BAT1)…
GO:0003674	Molecular Function	GO:0005488	binding	455	MSTRG.107015(At4g27290),MSTRG.111917(WRKY40),MSTRG.114013(CYP87A3),MSTRG.114014(CYP87A3),MSTRG.20994(CYP81Q32),MSTRG.31324(RPV1),MSTRG.35836(KIN7B),MSTRG.40819(CYP707A2),MSTRG.47162(ORG2),MSTRG.49915(pKIWI504),MSTRG.51308(OsI_15603),MSTRG.55121(ACA7),MSTRG.59861(ATL60),MSTRG.6106(VHA-H),MSTRG.62509(ATL60),MSTRG.68639(HSP70),MSTRG.73164(glnA),MSTRG.81247(PNC1),MSTRG.84463(FER),MSTRG.86171(NIP1),MS…
GO:0003674	Molecular Function	GO:0004871	signal transducer activity	6	oil_tea_GLEAN_10006749(CRLK2),oil_tea_GLEAN_10085381(At5g18500),oil_tea_GLEAN_10135682(WAKL20),oil_tea_GLEAN_10288898(MPK3),oil_tea_GLEAN_10337320(WAKL20),oil_tea_GLEAN_10349521(MPK3)
GO:0003674	Molecular Function	GO:0098772	molecular function regulator	2	oil_tea_GLEAN_10018252(PMEI7),oil_tea_GLEAN_10295874(PECS-2.1)
GO:0003674	Molecular Function	GO:0060089	molecular transducer activity	1	oil_tea_GLEAN_10022387(CNGC1)
GO:0003674	Molecular Function	GO:0005198	structural molecule activity	2	oil_tea_GLEAN_10182835(TUBA3),oil_tea_GLEAN_10374227(TUBA)
GO:0005575	Cellular Component	GO:0016020	membrane	298	MSTRG.101913(RCI2B),MSTRG.101914(RCI2B),MSTRG.116352(FAD7),MSTRG.12474(DTX12),MSTRG.30765(AGP23),MSTRG.33473(RIN4),MSTRG.34359(DTX12),MSTRG.6106(VHA-H),MSTRG.68639(HSP70),MSTRG.73002(RCI2B),MSTRG.73003(RCI2B),MSTRG.84463(FER),MSTRG.86171(NIP1),MSTRG.95193(NIP1),MSTRG.97988(AIR12),MSTRG.9817(--),oil_tea_GLEAN_10001203(POT6),oil_tea_GLEAN_10001674(ZIP11),oil_tea_GLEAN_10004069(RLCK176),oil_tea_GLEA…
GO:0005575	Cellular Component	GO:0044425	membrane part	163	MSTRG.101913(RCI2B),MSTRG.101914(RCI2B),MSTRG.116352(FAD7),MSTRG.12474(DTX12),MSTRG.34359(DTX12),MSTRG.73002(RCI2B),MSTRG.73003(RCI2B),MSTRG.86171(NIP1),MSTRG.95193(NIP1),MSTRG.97988(AIR12),MSTRG.9817(--),oil_tea_GLEAN_10001203(POT6),oil_tea_GLEAN_10001674(ZIP11),oil_tea_GLEAN_10006749(CRLK2),oil_tea_GLEAN_10006951(PUMP5),oil_tea_GLEAN_10009640(BAT1),oil_tea_GLEAN_10011132(AATL1),oil_tea_GLEAN_10…
GO:0005575	Cellular Component	GO:0005576	extracellular region	41	MSTRG.68639(HSP70),MSTRG.70594(LAC7),MSTRG.81008(ADPG2),oil_tea_GLEAN_10015329(PAP2),oil_tea_GLEAN_10049862(PG2),oil_tea_GLEAN_10049896(PG2),oil_tea_GLEAN_10071685(HSP70),oil_tea_GLEAN_10090016(HSP70),oil_tea_GLEAN_10095774(LAC7),oil_tea_GLEAN_10104637(DIR19),oil_tea_GLEAN_10140476(ACO1),oil_tea_GLEAN_10147468(BCA1),oil_tea_GLEAN_10151997(CWINV1),oil_tea_GLEAN_10161816(EP1),oil_tea_GLEAN_10172128…
GO:0005575	Cellular Component	GO:0030054	cell junction	66	MSTRG.84463(FER),oil_tea_GLEAN_10015105(CYP73A16),oil_tea_GLEAN_10015329(PAP2),oil_tea_GLEAN_10024057(ASHH3),oil_tea_GLEAN_10050460(--),oil_tea_GLEAN_10055863(At5g48380),oil_tea_GLEAN_10056831(At5g14450),oil_tea_GLEAN_10065370(SS1),oil_tea_GLEAN_10070192(AMT3-1),oil_tea_GLEAN_10080456(ABCG36),oil_tea_GLEAN_10089865(RBL1),oil_tea_GLEAN_10111558(PER44),oil_tea_GLEAN_10116844(MEE23),oil_tea_GLEAN_10…
GO:0005575	Cellular Component	GO:0044421	extracellular region part	5	oil_tea_GLEAN_10015329(PAP2),oil_tea_GLEAN_10172234(CHIT1B),oil_tea_GLEAN_10172243(CHIT1B),oil_tea_GLEAN_10247017(EXL2),oil_tea_GLEAN_10275323(CHIT3)
GO:0005575	Cellular Component	GO:0099512	supramolecular fiber	1	oil_tea_GLEAN_10383229(PCAP1)
GO:0005575	Cellular Component	GO:0031974	membrane-enclosed lumen	5	oil_tea_GLEAN_10127694(ERF4),oil_tea_GLEAN_10143725(ERF4),oil_tea_GLEAN_10172475(--),oil_tea_GLEAN_10294841(--),oil_tea_GLEAN_10367899(ERF4)
GO:0005575	Cellular Component	GO:0044422	organelle part	111	MSTRG.116352(FAD7),MSTRG.35836(KIN7B),MSTRG.51308(OsI_15603),MSTRG.6106(VHA-H),MSTRG.68639(HSP70),MSTRG.86171(NIP1),MSTRG.95193(NIP1),oil_tea_GLEAN_10001866(BIG5),oil_tea_GLEAN_10006951(PUMP5),oil_tea_GLEAN_10012876(CAT7),oil_tea_GLEAN_10015105(CYP73A16),oil_tea_GLEAN_10017042(PUMP5),oil_tea_GLEAN_10018326(UTR4),oil_tea_GLEAN_10018744(FRO8),oil_tea_GLEAN_10025411(AOX1A),oil_tea_GLEAN_10028496(HMG…
GO:0005575	Cellular Component	GO:0032991	macromolecular complex	24	MSTRG.35836(KIN7B),MSTRG.94249(DCP2),oil_tea_GLEAN_10028667(ALPHA-ADR),oil_tea_GLEAN_10090326(VHA-B2),oil_tea_GLEAN_10101344(ACLA-1),oil_tea_GLEAN_10105893(ACLB-2),oil_tea_GLEAN_10135656(TOPP4),oil_tea_GLEAN_10149789(MAP1A),oil_tea_GLEAN_10182835(TUBA3),oil_tea_GLEAN_10206266(TOPP4),oil_tea_GLEAN_10207298(ACLB-2),oil_tea_GLEAN_10207426(ATL2),oil_tea_GLEAN_10212198(CHC1),oil_tea_GLEAN_10297037(BIP…
GO:0005575	Cellular Component	GO:0005623	cell	417	MSTRG.111917(WRKY40),MSTRG.116352(FAD7),MSTRG.13105(--),MSTRG.17282(--),MSTRG.33473(RIN4),MSTRG.35836(KIN7B),MSTRG.43341(NAC048),MSTRG.51308(OsI_15603),MSTRG.6106(VHA-H),MSTRG.61090(ADPG2),MSTRG.68639(HSP70),MSTRG.73164(glnA),MSTRG.75319(CAF1-11),MSTRG.81006(ADPG2),MSTRG.81008(ADPG2),MSTRG.84463(FER),MSTRG.86171(NIP1),MSTRG.94249(DCP2),MSTRG.95193(NIP1),oil_tea_GLEAN_10001866(BIG5),oil_tea_GLEAN_…
GO:0005575	Cellular Component	GO:0044464	cell part	413	MSTRG.111917(WRKY40),MSTRG.116352(FAD7),MSTRG.13105(--),MSTRG.17282(--),MSTRG.33473(RIN4),MSTRG.35836(KIN7B),MSTRG.43341(NAC048),MSTRG.51308(OsI_15603),MSTRG.6106(VHA-H),MSTRG.61090(ADPG2),MSTRG.68639(HSP70),MSTRG.73164(glnA),MSTRG.75319(CAF1-11),MSTRG.81006(ADPG2),MSTRG.81008(ADPG2),MSTRG.84463(FER),MSTRG.86171(NIP1),MSTRG.94249(DCP2),MSTRG.95193(NIP1),oil_tea_GLEAN_10001866(BIG5),oil_tea_GLEAN_…
GO:0005575	Cellular Component	GO:0043226	organelle	296	MSTRG.111917(WRKY40),MSTRG.116352(FAD7),MSTRG.13105(--),MSTRG.17282(--),MSTRG.35836(KIN7B),MSTRG.43341(NAC048),MSTRG.51308(OsI_15603),MSTRG.6106(VHA-H),MSTRG.68639(HSP70),MSTRG.75319(CAF1-11),MSTRG.86171(NIP1),MSTRG.94249(DCP2),MSTRG.95193(NIP1),oil_tea_GLEAN_10001866(BIG5),oil_tea_GLEAN_10002255(GTE6),oil_tea_GLEAN_10006076(MYC2),oil_tea_GLEAN_10006951(PUMP5),oil_tea_GLEAN_10007775(ZAT6),oil_tea…
