# Supplementary material for: Gene coexpression analysis reveals key pathways and hub genes related to late-acting self-incompatibility in Camellia oleifera
Source: Front Plant Sci. 2023 Jan 24;13:1065872. doi: 10.3389/fpls.2022.1065872 (PMC9902722; doi:10.3389/fpls.2022.1065872)
Supplement: Supplementary file 9 [file Table_6.xls]

KEGG_A_class	KEGG_B_class	Pathway	blue (282)	All (24904)	Pvalue	Qvalue	Pathway ID	Genes	K_IDs
Metabolism	Biosynthesis of other secondary metabolites	Phenylpropanoid biosynthesis	36	833	6.17E-12	5.80E-10	ko00940	oil_tea_GLEAN_10013907(GT5);oil_tea_GLEAN_10015105(CYP73A16);oil_tea_GLEAN_10059596(SAT);oil_tea_GLEAN_10060100(CCOAOMT1);oil_tea_GLEAN_10098101(CCOAOMT1);oil_tea_GLEAN_10111558(PER44);oil_tea_GLEAN_10116844(MEE23);oil_tea_GLEAN_10141539(CYP73A16);oil_tea_GLEAN_10150899(PER51);oil_tea_GLEAN_10151058(CCOAOMT1);oil_tea_GLEAN_10192503(TOGT1);oil_tea_GLEAN_10192505(TOGT1);oil_tea_GLEAN_10201504(GT5);…	K12356+K00487+K13065+K00588+K00588+K00430+K22395+K00487+K00430+K00588+K23260+K23260+K12356+K00588+K23260+K00430+K00430+K00430+K00430+K13065+K00487+K01188+K00430+K00430+K00430+K00430+K00430+K00430+K00430+K12355+K00430+K00430+K00430+K00487+K13065+K00430
Environmental Information Processing	Signal transduction	MAPK signaling pathway - plant	34	811	5.67E-11	2.66E-09	ko04016	oil_tea_GLEAN_10006076(MYC2);oil_tea_GLEAN_10007102(PR1B1);oil_tea_GLEAN_10007961(WRKY24);oil_tea_GLEAN_10016635(WRKY24);oil_tea_GLEAN_10039578(ERF.C.3);oil_tea_GLEAN_10053758(CML46);oil_tea_GLEAN_10059701(MYC2);oil_tea_GLEAN_10069837(WRKY24);oil_tea_GLEAN_10100272(ERF1B);oil_tea_GLEAN_10104043(PR1B1);oil_tea_GLEAN_10138349(ACS1);oil_tea_GLEAN_10138352(ACS1);oil_tea_GLEAN_10167119(WRKY24);oil_tea…	K13422+K13449+K13424+K13424+K14516+K02183+K13422+K13424+K14516+K13449+K20772+K20772+K13424+K14509+K20547+K20547+K20547+K20772+K14516+K13426+K20716+K14509+K13447+K20772+K20536+K13424+K20716+K13424+K13424+K20536+K13420+K13424+K20716+K13424
Metabolism	Global and overview maps	Biosynthesis of secondary metabolites	116	6207	1.42E-09	4.45E-08	ko01110	oil_tea_GLEAN_10015105(CYP73A16);oil_tea_GLEAN_10028496(HMG3);oil_tea_GLEAN_10034589(RPI2);oil_tea_GLEAN_10037585(AK2);oil_tea_GLEAN_10046820(HEMA1);oil_tea_GLEAN_10054677(AK2);oil_tea_GLEAN_10055021(KPHMT1);oil_tea_GLEAN_10058306(HMG3);oil_tea_GLEAN_10059596(SAT);oil_tea_GLEAN_10060100(CCOAOMT1);oil_tea_GLEAN_10065370(SS1);oil_tea_GLEAN_10084062(HMG3);oil_tea_GLEAN_10091607(HMG3);oil_tea_GLEAN_1…	K00487+K00021+K01807+K00928+K02492+K00928+K00606+K00021+K13065+K00588+K00703+K00021+K00021+K00588+K01648+K05933+K05933+K05933+K01648+K00787+K15095+K00430+K22395+K00016+K01438+K00021+K00815+K01641+K20772+K20772+K05933+K05933+K05933+K05933+K00487+K01807+K01641+K00059+K00430+K00588+K01193+K00705+K00626+K14652+K23260+K23260+K20772+K00588+K01648+K05359+K20623+K00850+K00975+K23260+K18693+K00430+K00787+…
Metabolism	Amino acid metabolism	Cysteine and methionine metabolism	24	536	1.28E-08	3.01E-07	ko00270	oil_tea_GLEAN_10037585(AK2);oil_tea_GLEAN_10054677(AK2);oil_tea_GLEAN_10104134(DK-ACO1);oil_tea_GLEAN_10104137(DK-ACO1);oil_tea_GLEAN_10104138(DK-ACO1);oil_tea_GLEAN_10121544(LDHA);oil_tea_GLEAN_10128543(NAAT1);oil_tea_GLEAN_10138349(ACS1);oil_tea_GLEAN_10138352(ACS1);oil_tea_GLEAN_10139169(DK-ACO1);oil_tea_GLEAN_10139170(DK-ACO1);oil_tea_GLEAN_10139172(DK-ACO1);oil_tea_GLEAN_10140476(ACO1);oil_t…	K00928+K00928+K05933+K05933+K05933+K00016+K00815+K20772+K20772+K05933+K05933+K05933+K05933+K20772+K00815+K20772+K05933+K05933+K00826+K05933+K00016+K00016+K05933+K05933
Metabolism	Global and overview maps	Metabolic pathways	172	11135	2.43E-08	4.58E-07	ko01100	oil_tea_GLEAN_10003891(CHIT3);oil_tea_GLEAN_10015105(CYP73A16);oil_tea_GLEAN_10028496(HMG3);oil_tea_GLEAN_10034589(RPI2);oil_tea_GLEAN_10037585(AK2);oil_tea_GLEAN_10037886(PG2);oil_tea_GLEAN_10037898(PG2);oil_tea_GLEAN_10037918(PG2);oil_tea_GLEAN_10039343(HSP26-A);oil_tea_GLEAN_10039349(HSP26-A);oil_tea_GLEAN_10046820(HEMA1);oil_tea_GLEAN_10049862(PG2);oil_tea_GLEAN_10049896(PG2);oil_tea_GLEAN_10…	K01183+K00487+K00021+K01807+K00928+K01184+K01184+K01184+K00799+K00799+K02492+K01184+K01184+K00928+K00606+K03857+K00021+K13065+K00588+K00942+K01001+K00703+K01051+K00021+K02147+K00021+K01054+K00588+K01648+K05933+K05933+K05933+K01674+K01648+K00787+K00430+K22395+K08678+K13379+K00016+K01438+K00759+K00021+K00815+K01183+K01641+K04712+K20772+K20772+K05933+K05933+K05933+K05933+K00487+K01807+K05907+K01673+…
Metabolism	Carbohydrate metabolism	Pentose and glucuronate interconversions	21	509	4.14E-07	6.48E-06	ko00040	oil_tea_GLEAN_10037886(PG2);oil_tea_GLEAN_10037898(PG2);oil_tea_GLEAN_10037918(PG2);oil_tea_GLEAN_10049862(PG2);oil_tea_GLEAN_10049896(PG2);oil_tea_GLEAN_10083969(PME41);oil_tea_GLEAN_10240733(PG2);oil_tea_GLEAN_10240741(PG2);oil_tea_GLEAN_10240760(PG2);oil_tea_GLEAN_10295874(PECS-2.1);oil_tea_GLEAN_10302437(G9);oil_tea_GLEAN_10376864(LAT59);oil_tea_GLEAN_10408065(PG2);oil_tea_GLEAN_10408111(PG2)…	K01184+K01184+K01184+K01184+K01184+K01051+K01184+K01184+K01184+K01051+K01213+K01728+K01184+K01184+K01184+K01184+K01184+K01184+K01184+K01184+K01184
Metabolism	Metabolism of terpenoids and polyketides	Terpenoid backbone biosynthesis	15	295	1.56E-06	2.09E-05	ko00900	oil_tea_GLEAN_10028496(HMG3);oil_tea_GLEAN_10058306(HMG3);oil_tea_GLEAN_10084062(HMG3);oil_tea_GLEAN_10091607(HMG3);oil_tea_GLEAN_10108045(FPS);oil_tea_GLEAN_10123389(HMG3);oil_tea_GLEAN_10132195(HMGS);oil_tea_GLEAN_10148399(HMGS);oil_tea_GLEAN_10164372(AAT1);oil_tea_GLEAN_10247941(FPS);oil_tea_GLEAN_10293370(SPS1);oil_tea_GLEAN_10308384(AAT1);oil_tea_GLEAN_10331698(HMGS);oil_tea_GLEAN_10344438(F…	K00021+K00021+K00021+K00021+K00787+K00021+K01641+K01641+K00626+K00787+K05356+K00626+K01641+K00787+K01641
Metabolism	Lipid metabolism	Synthesis and degradation of ketone bodies	6	36	2.93E-06	3.44E-05	ko00072	oil_tea_GLEAN_10132195(HMGS);oil_tea_GLEAN_10148399(HMGS);oil_tea_GLEAN_10164372(AAT1);oil_tea_GLEAN_10308384(AAT1);oil_tea_GLEAN_10331698(HMGS);oil_tea_GLEAN_10347101(HMGS)	K01641+K01641+K00626+K00626+K01641+K01641
Metabolism	Biosynthesis of other secondary metabolites	Stilbenoid, diarylheptanoid and gingerol biosynthesis	11	221	4.74E-05	4.95E-04	ko00945	oil_tea_GLEAN_10015105(CYP73A16);oil_tea_GLEAN_10059596(SAT);oil_tea_GLEAN_10060100(CCOAOMT1);oil_tea_GLEAN_10098101(CCOAOMT1);oil_tea_GLEAN_10141539(CYP73A16);oil_tea_GLEAN_10151058(CCOAOMT1);oil_tea_GLEAN_10201880(CCOAOMT1);oil_tea_GLEAN_10268928(SAT);oil_tea_GLEAN_10273936(CYP73A14);oil_tea_GLEAN_10397099(CYP73A14);oil_tea_GLEAN_10397223(SHT)	K00487+K13065+K00588+K00588+K00487+K00588+K00588+K13065+K00487+K00487+K13065
Metabolism	Carbohydrate metabolism	Butanoate metabolism	6	74	0.000194246	1.83E-03	ko00650	oil_tea_GLEAN_10132195(HMGS);oil_tea_GLEAN_10148399(HMGS);oil_tea_GLEAN_10164372(AAT1);oil_tea_GLEAN_10308384(AAT1);oil_tea_GLEAN_10331698(HMGS);oil_tea_GLEAN_10347101(HMGS)	K01641+K01641+K00626+K00626+K01641+K01641
Organismal Systems	Environmental adaptation	Plant-pathogen interaction	29	1268	0.000271455	2.32E-03	ko04626	oil_tea_GLEAN_10007102(PR1B1);oil_tea_GLEAN_10007961(WRKY24);oil_tea_GLEAN_10016635(WRKY24);oil_tea_GLEAN_10022387(CNGC1);oil_tea_GLEAN_10053758(CML46);oil_tea_GLEAN_10069837(WRKY24);oil_tea_GLEAN_10097796(CML41);oil_tea_GLEAN_10104043(PR1B1);oil_tea_GLEAN_10123373(CPK5);oil_tea_GLEAN_10167119(WRKY24);oil_tea_GLEAN_10191662(CML41);oil_tea_GLEAN_10192361(CML30);oil_tea_GLEAN_10200478(At4g27190);oi…	K13449+K13424+K13424+K05391+K02183+K13424+K13448+K13449+K13412+K13424+K13448+K13448+K13459+K13448+K13426+K13412+K13456+K13447+K20536+K13424+K13424+K13424+K20536+K15397+K13420+K13424+K13456+K13424+K13456
Metabolism	Metabolism of terpenoids and polyketides	Brassinosteroid biosynthesis	7	131	0.000749115	5.87E-03	ko00905	oil_tea_GLEAN_10051255(CYP72A154);oil_tea_GLEAN_10077529(CYP72A154);oil_tea_GLEAN_10101971(CYP72A154);oil_tea_GLEAN_10155888(CYP72A154);oil_tea_GLEAN_10226767(CYP92C6);oil_tea_GLEAN_10285752(CYP72A154);oil_tea_GLEAN_10384881(CYP92C6)	K15639+K15639+K15639+K15639+K20623+K15639+K20623
Environmental Information Processing	Signal transduction	Plant hormone signal transduction	27	1236	0.000884619	6.40E-03	ko04075	oil_tea_GLEAN_10006076(MYC2);oil_tea_GLEAN_10007102(PR1B1);oil_tea_GLEAN_10039578(ERF.C.3);oil_tea_GLEAN_10052799(ARF9);oil_tea_GLEAN_10059701(MYC2);oil_tea_GLEAN_10096355(ARR9);oil_tea_GLEAN_10100272(ERF1B);oil_tea_GLEAN_10104043(PR1B1);oil_tea_GLEAN_10136778(TIFY10A);oil_tea_GLEAN_10140618(AHK4);oil_tea_GLEAN_10171600(ETR2);oil_tea_GLEAN_10189077(TIFY10A);oil_tea_GLEAN_10189433(XTH23);oil_tea_G…	K13422+K13449+K14516+K14486+K13422+K14492+K14516+K13449+K13464+K14489+K14509+K13464+K14504+K14516+K14484+K14484+K14504+K14504+K14492+K13464+K14432+K14509+K13464+K14504+K14504+K14484+K14488
Metabolism	Biosynthesis of other secondary metabolites	Flavonoid biosynthesis	11	326	0.001309265	8.79E-03	ko00941	oil_tea_GLEAN_10015105(CYP73A16);oil_tea_GLEAN_10059596(SAT);oil_tea_GLEAN_10060100(CCOAOMT1);oil_tea_GLEAN_10098101(CCOAOMT1);oil_tea_GLEAN_10141539(CYP73A16);oil_tea_GLEAN_10151058(CCOAOMT1);oil_tea_GLEAN_10201880(CCOAOMT1);oil_tea_GLEAN_10268928(SAT);oil_tea_GLEAN_10273936(CYP73A14);oil_tea_GLEAN_10397099(CYP73A14);oil_tea_GLEAN_10397223(SHT)	K00487+K13065+K00588+K00588+K00487+K00588+K00588+K13065+K00487+K00487+K13065
Metabolism	Carbohydrate metabolism	Amino sugar and nucleotide sugar metabolism	16	622	0.002082183	1.30E-02	ko00520	oil_tea_GLEAN_10003891(CHIT3);oil_tea_GLEAN_10117997(UXS5);oil_tea_GLEAN_10119577(UPTG2);oil_tea_GLEAN_10131693(EP3);oil_tea_GLEAN_10167463(EP3);oil_tea_GLEAN_10172234(CHIT1B);oil_tea_GLEAN_10172243(CHIT1B);oil_tea_GLEAN_10172252(CEY00_Acc04863);oil_tea_GLEAN_10231542(AGPS1);oil_tea_GLEAN_10275323(CHIT3);oil_tea_GLEAN_10321741(UPTG2);oil_tea_GLEAN_10335199(HXK1);oil_tea_GLEAN_10337063(UXS5);oil_t…	K01183+K08678+K13379+K01183+K01183+K20547+K20547+K20547+K00975+K01183+K13379+K00844+K08678+K08679+K01183+K01183
Metabolism	Metabolism of cofactors and vitamins	Ubiquinone and other terpenoid-quinone biosynthesis	7	236	0.01838963	1.08E-01	ko00130	oil_tea_GLEAN_10015105(CYP73A16);oil_tea_GLEAN_10128543(NAAT1);oil_tea_GLEAN_10141539(CYP73A16);oil_tea_GLEAN_10273475(NAAT1);oil_tea_GLEAN_10273936(CYP73A14);oil_tea_GLEAN_10377556(PPT1);oil_tea_GLEAN_10397099(CYP73A14)	K00487+K00815+K00487+K00815+K00487+K06125+K00487
Metabolism	Amino acid metabolism	Valine, leucine and isoleucine degradation	7	281	0.04162443	2.30E-01	ko00280	oil_tea_GLEAN_10132195(HMGS);oil_tea_GLEAN_10148399(HMGS);oil_tea_GLEAN_10164372(AAT1);oil_tea_GLEAN_10308384(AAT1);oil_tea_GLEAN_10313784(BCAT2);oil_tea_GLEAN_10331698(HMGS);oil_tea_GLEAN_10347101(HMGS)	K01641+K01641+K00626+K00626+K00826+K01641+K01641
Environmental Information Processing	Membrane transport	ABC transporters	6	239	0.05529727	2.89E-01	ko02010	oil_tea_GLEAN_10104766(ABCB11);oil_tea_GLEAN_10190991(ABCB21);oil_tea_GLEAN_10190992(ABCB11);oil_tea_GLEAN_10190994(ABCB11);oil_tea_GLEAN_10269095(ABCB14);oil_tea_GLEAN_10383481(ABCC4)	K05658+K05658+K05658+K05658+K05658+K05666
Metabolism	Metabolism of cofactors and vitamins	Nicotinate and nicotinamide metabolism	4	144	0.08141415	4.03E-01	ko00760	oil_tea_GLEAN_10188535(AO);oil_tea_GLEAN_10266789(AO);oil_tea_GLEAN_10266940(AO);oil_tea_GLEAN_10371638(surE)	K00278+K00278+K00278+K03787
Metabolism	Biosynthesis of other secondary metabolites	Glucosinolate biosynthesis	3	96	0.09559437	4.49E-01	ko00966	oil_tea_GLEAN_10303776(UGT74B1);oil_tea_GLEAN_10313784(BCAT2);oil_tea_GLEAN_10399025(UGT74B1)	K11820+K00826+K11820
Metabolism	Carbohydrate metabolism	Citrate cycle (TCA cycle)	6	294	0.1182654	4.95E-01	ko00020	oil_tea_GLEAN_10101344(ACLA-1);oil_tea_GLEAN_10105893(ACLB-2);oil_tea_GLEAN_10207298(ACLB-2);oil_tea_GLEAN_10316564(ACLA-1);oil_tea_GLEAN_10401520(ACLB-2);oil_tea_GLEAN_10405896(ACLA-1)	K01648+K01648+K01648+K01648+K01648+K01648
Metabolism	Biosynthesis of other secondary metabolites	Isoquinoline alkaloid biosynthesis	3	106	0.1192066	4.95E-01	ko00950	oil_tea_GLEAN_10128543(NAAT1);oil_tea_GLEAN_10273475(NAAT1);oil_tea_GLEAN_10386188(PAT)	K00815+K00815+K15849
Metabolism	Carbohydrate metabolism	Propanoate metabolism	5	230	0.1211434	4.95E-01	ko00640	oil_tea_GLEAN_10121544(LDHA);oil_tea_GLEAN_10164372(AAT1);oil_tea_GLEAN_10308384(AAT1);oil_tea_GLEAN_10331316(LDHA);oil_tea_GLEAN_10347481(LDHA)	K00016+K00626+K00626+K00016+K00016
Metabolism	Biosynthesis of other secondary metabolites	Monobactam biosynthesis	2	59	0.1439958	5.54E-01	ko00261	oil_tea_GLEAN_10037585(AK2);oil_tea_GLEAN_10054677(AK2)	K00928+K00928
Metabolism	Global and overview maps	2-Oxocarboxylic acid metabolism	6	314	0.1474479	5.54E-01	ko01210	oil_tea_GLEAN_10037585(AK2);oil_tea_GLEAN_10054677(AK2);oil_tea_GLEAN_10121899(At4g17830);oil_tea_GLEAN_10303776(UGT74B1);oil_tea_GLEAN_10313784(BCAT2);oil_tea_GLEAN_10399025(UGT74B1)	K00928+K00928+K01438+K11820+K00826+K11820
Metabolism	Biosynthesis of other secondary metabolites	Tropane, piperidine and pyridine alkaloid biosynthesis	3	135	0.1973637	7.14E-01	ko00960	oil_tea_GLEAN_10128543(NAAT1);oil_tea_GLEAN_10273475(NAAT1);oil_tea_GLEAN_10386188(PAT)	K00815+K00815+K15849
Metabolism	Carbohydrate metabolism	Galactose metabolism	5	278	0.2084605	7.26E-01	ko00052	oil_tea_GLEAN_10151997(CWINV1);oil_tea_GLEAN_10229669(PFK3);oil_tea_GLEAN_10335199(HXK1);oil_tea_GLEAN_10337937(GOLS2);oil_tea_GLEAN_10401602(GOLS2)	K01193+K00850+K00844+K18819+K18819
Metabolism	Amino acid metabolism	Phenylalanine, tyrosine and tryptophan biosynthesis	4	216	0.2297221	7.71E-01	ko00400	oil_tea_GLEAN_10128543(NAAT1);oil_tea_GLEAN_10222070(ADT3);oil_tea_GLEAN_10273475(NAAT1);oil_tea_GLEAN_10386188(PAT)	K00815+K05359+K00815+K15849
Metabolism	Amino acid metabolism	Lysine biosynthesis	2	84	0.2461412	7.98E-01	ko00300	oil_tea_GLEAN_10037585(AK2);oil_tea_GLEAN_10054677(AK2)	K00928+K00928
Metabolism	Carbohydrate metabolism	Pentose phosphate pathway	5	303	0.260317	7.99E-01	ko00030	oil_tea_GLEAN_10034589(RPI2);oil_tea_GLEAN_10141677(RPI2);oil_tea_GLEAN_10229669(PFK3);oil_tea_GLEAN_10352832(RPI2);oil_tea_GLEAN_10370242(PRS2)	K01807+K01807+K00850+K01807+K00948
Metabolism	Metabolism of other amino acids	Glutathione metabolism	8	536	0.2634403	7.99E-01	ko00480	oil_tea_GLEAN_10039343(HSP26-A);oil_tea_GLEAN_10039349(HSP26-A);oil_tea_GLEAN_10157935(GSTU7);oil_tea_GLEAN_10157949(HSP26-A);oil_tea_GLEAN_10164652(PARC);oil_tea_GLEAN_10164659(GSTU25);oil_tea_GLEAN_10165684(HSP26-A);oil_tea_GLEAN_10402500(GSTU7)	K00799+K00799+K00799+K00799+K00799+K00799+K00799+K00799
Metabolism	Metabolism of terpenoids and polyketides	Carotenoid biosynthesis	3	162	0.2781938	8.17E-01	ko00906	oil_tea_GLEAN_10075458(CYP707A2);oil_tea_GLEAN_10270208(CYP707A2);MSTRG.40819(CYP707A2)	K09843+K09843+K09843
Metabolism	Metabolism of terpenoids and polyketides	Monoterpenoid biosynthesis	3	170	0.3028304	8.63E-01	ko00902	oil_tea_GLEAN_10108183(MNR1);oil_tea_GLEAN_10310591(MonoTPS1);MSTRG.110236(MNR1)	K15095+K21926+K15095
Metabolism	Energy metabolism	Nitrogen metabolism	3	176	0.321378	8.89E-01	ko00910	oil_tea_GLEAN_10105189(ACA1);oil_tea_GLEAN_10147468(BCA1);MSTRG.55121(ACA7)	K01674+K01673+K01674
Metabolism	Metabolism of cofactors and vitamins	Pantothenate and CoA biosynthesis	2	105	0.3339047	8.97E-01	ko00770	oil_tea_GLEAN_10055021(KPHMT1);oil_tea_GLEAN_10313784(BCAT2)	K00606+K00826
Metabolism	Amino acid metabolism	Tryptophan metabolism	4	280	0.3913393	9.98E-01	ko00380	oil_tea_GLEAN_10164372(AAT1);oil_tea_GLEAN_10303776(UGT74B1);oil_tea_GLEAN_10308384(AAT1);oil_tea_GLEAN_10399025(UGT74B1)	K00626+K11820+K00626+K11820
Metabolism	Metabolism of terpenoids and polyketides	Diterpenoid biosynthesis	2	122	0.4028216	9.98E-01	ko00904	oil_tea_GLEAN_10293207(GA2OX1);oil_tea_GLEAN_10296476(GA20OX1)	K04125+K05282
Metabolism	Amino acid metabolism	Phenylalanine metabolism	3	204	0.4074016	9.98E-01	ko00360	oil_tea_GLEAN_10128543(NAAT1);oil_tea_GLEAN_10273475(NAAT1);oil_tea_GLEAN_10386188(PAT)	K00815+K00815+K15849
Metabolism	Global and overview maps	Biosynthesis of amino acids	14	1150	0.4293954	9.98E-01	ko01230	oil_tea_GLEAN_10034589(RPI2);oil_tea_GLEAN_10037585(AK2);oil_tea_GLEAN_10054677(AK2);oil_tea_GLEAN_10121899(At4g17830);oil_tea_GLEAN_10128543(NAAT1);oil_tea_GLEAN_10141677(RPI2);oil_tea_GLEAN_10222070(ADT3);oil_tea_GLEAN_10229669(PFK3);oil_tea_GLEAN_10273475(NAAT1);oil_tea_GLEAN_10308210(SHM4);oil_tea_GLEAN_10313784(BCAT2);oil_tea_GLEAN_10352832(RPI2);oil_tea_GLEAN_10370242(PRS2);oil_tea_GLEAN_10…	K01807+K00928+K00928+K01438+K00815+K01807+K05359+K00850+K00815+K00600+K00826+K01807+K00948+K15849
Metabolism	Amino acid metabolism	Tyrosine metabolism	3	223	0.4639743	9.98E-01	ko00350	oil_tea_GLEAN_10128543(NAAT1);oil_tea_GLEAN_10273475(NAAT1);oil_tea_GLEAN_10386188(PAT)	K00815+K00815+K15849
Metabolism	Metabolism of cofactors and vitamins	Vitamin B6 metabolism	1	55	0.4658232	9.98E-01	ko00750	oil_tea_GLEAN_10372118(PDX12)	K06215
Metabolism	Lipid metabolism	Steroid biosynthesis	2	148	0.5010574	9.98E-01	ko00100	oil_tea_GLEAN_10282480(At1g20050);oil_tea_GLEAN_10374146(SQE1)	K01824+K00511
Metabolism	Amino acid metabolism	Valine, leucine and isoleucine biosynthesis	1	66	0.5288607	9.98E-01	ko00290	oil_tea_GLEAN_10313784(BCAT2)	K00826
Metabolism	Metabolism of cofactors and vitamins	Riboflavin metabolism	1	66	0.5288607	9.98E-01	ko00740	oil_tea_GLEAN_10181113(RIBA1)	K14652
Metabolism	Energy metabolism	Sulfur metabolism	2	156	0.5291494	9.98E-01	ko00920	oil_tea_GLEAN_10144895(APR1);oil_tea_GLEAN_10390102(APR1)	K05907+K05907
Metabolism	Amino acid metabolism	Alanine, aspartate and glutamate metabolism	3	259	0.5639093	9.98E-01	ko00250	oil_tea_GLEAN_10188535(AO);oil_tea_GLEAN_10266789(AO);oil_tea_GLEAN_10266940(AO)	K00278+K00278+K00278
Metabolism	Nucleotide metabolism	Purine metabolism	5	445	0.5689682	9.98E-01	ko00230	oil_tea_GLEAN_10064019(GK-2);oil_tea_GLEAN_10122398(APT5);oil_tea_GLEAN_10219535(APT5);oil_tea_GLEAN_10370242(PRS2);oil_tea_GLEAN_10371638(surE)	K00942+K00759+K00759+K00948+K03787
Metabolism	Carbohydrate metabolism	Starch and sucrose metabolism	8	730	0.5870329	9.98E-01	ko00500	oil_tea_GLEAN_10065370(SS1);oil_tea_GLEAN_10151997(CWINV1);oil_tea_GLEAN_10160646(DPEP);oil_tea_GLEAN_10231542(AGPS1);oil_tea_GLEAN_10278053(TPPD);oil_tea_GLEAN_10281250(BGLU12);oil_tea_GLEAN_10335199(HXK1);oil_tea_GLEAN_10360136(TPPD)	K00703+K01193+K00705+K00975+K01087+K01188+K00844+K01087
Metabolism	Metabolism of cofactors and vitamins	One carbon pool by folate	1	83	0.6120114	9.98E-01	ko00670	oil_tea_GLEAN_10308210(SHM4)	K00600
Metabolism	Amino acid metabolism	Lysine degradation	2	190	0.6361794	9.98E-01	ko00310	oil_tea_GLEAN_10164372(AAT1);oil_tea_GLEAN_10308384(AAT1)	K00626+K00626
Metabolism	Carbohydrate metabolism	Pyruvate metabolism	5	485	0.6448309	9.98E-01	ko00620	oil_tea_GLEAN_10121544(LDHA);oil_tea_GLEAN_10164372(AAT1);oil_tea_GLEAN_10308384(AAT1);oil_tea_GLEAN_10331316(LDHA);oil_tea_GLEAN_10347481(LDHA)	K00016+K00626+K00626+K00016+K00016
Metabolism	Lipid metabolism	Glycerolipid metabolism	4	393	0.6526098	9.98E-01	ko00561	oil_tea_GLEAN_10094202(--);oil_tea_GLEAN_10246116(LPP2);oil_tea_GLEAN_10305845(DGK5);oil_tea_GLEAN_10324148(LPP2)	K01054+K18693+K00901+K18693
Metabolism	Metabolism of cofactors and vitamins	Biotin metabolism	1	95	0.6617352	9.98E-01	ko00780	oil_tea_GLEAN_10150711(At3g03980)	K00059
Metabolism	Glycan biosynthesis and metabolism	Other glycan degradation	1	98	0.6731401	9.98E-01	ko00511	oil_tea_GLEAN_10172128(At5g66150)	K01191
Metabolism	Global and overview maps	Fatty acid metabolism	4	410	0.6848812	9.98E-01	ko01212	oil_tea_GLEAN_10150711(At3g03980);oil_tea_GLEAN_10164372(AAT1);oil_tea_GLEAN_10308384(AAT1);MSTRG.51308(OsI_15603)	K00059+K00626+K00626+K03921
Genetic Information Processing	Folding, sorting and degradation	RNA degradation	6	625	0.7138101	9.98E-01	ko03018	oil_tea_GLEAN_10126690(CAF1-11);oil_tea_GLEAN_10156301(CAF1-11);oil_tea_GLEAN_10221908(CAF1-11);oil_tea_GLEAN_10229669(PFK3);MSTRG.75319(CAF1-11);MSTRG.94249(DCP2)	K12581+K12581+K12581+K00850+K12581+K12613
Metabolism	Glycan biosynthesis and metabolism	Glycosylphosphatidylinositol (GPI)-anchor biosynthesis	1	110	0.7150536	9.98E-01	ko00563	oil_tea_GLEAN_10055618(PIGA)	K03857
Metabolism	Amino acid metabolism	Glycine, serine and threonine metabolism	3	331	0.7261883	9.98E-01	ko00260	oil_tea_GLEAN_10037585(AK2);oil_tea_GLEAN_10054677(AK2);oil_tea_GLEAN_10308210(SHM4)	K00928+K00928+K00600
Metabolism	Metabolism of cofactors and vitamins	Folate biosynthesis	1	117	0.7369829	9.98E-01	ko00790	oil_tea_GLEAN_10181113(RIBA1)	K14652
Metabolism	Amino acid metabolism	Arginine biosynthesis	1	124	0.75723	9.98E-01	ko00220	oil_tea_GLEAN_10121899(At4g17830)	K01438
Metabolism	Lipid metabolism	Fatty acid degradation	2	240	0.7577604	9.98E-01	ko00071	oil_tea_GLEAN_10164372(AAT1);oil_tea_GLEAN_10308384(AAT1)	K00626+K00626
Genetic Information Processing	Folding, sorting and degradation	Protein export	2	242	0.7618035	9.98E-01	ko03060	oil_tea_GLEAN_10155386(SECA2);oil_tea_GLEAN_10297037(BIP1)	K03070+K09490
Cellular Processes	Transport and catabolism	Autophagy - other	2	242	0.7618035	9.98E-01	ko04136	oil_tea_GLEAN_10157166(LST8);oil_tea_GLEAN_10227694(ATG1C)	K08266+K08269
Cellular Processes	Transport and catabolism	Phagosome	4	460	0.7673315	9.98E-01	ko04145	oil_tea_GLEAN_10090326(VHA-B2);oil_tea_GLEAN_10182835(TUBA3);oil_tea_GLEAN_10374227(TUBA);MSTRG.6106(VHA-H)	K02147+K07374+K07374+K02144
Metabolism	Lipid metabolism	Cutin, suberine and wax biosynthesis	1	130	0.7733436	9.98E-01	ko00073	oil_tea_GLEAN_10092887(CYP94A2)	K20769
Metabolism	Lipid metabolism	Sphingolipid metabolism	1	133	0.7809962	9.98E-01	ko00600	oil_tea_GLEAN_10133313(At4g04930)	K04712
Metabolism	Lipid metabolism	Fatty acid biosynthesis	2	252	0.7811544	9.98E-01	ko00061	oil_tea_GLEAN_10150711(At3g03980);MSTRG.51308(OsI_15603)	K00059+K03921
Metabolism	Metabolism of terpenoids and polyketides	Sesquiterpenoid and triterpenoid biosynthesis	1	135	0.7859543	9.98E-01	ko00909	oil_tea_GLEAN_10374146(SQE1)	K00511
Metabolism	Lipid metabolism	Fatty acid elongation	1	142	0.8024432	9.98E-01	ko00062	oil_tea_GLEAN_10364405(KCS11)	K15397
Metabolism	Carbohydrate metabolism	Glyoxylate and dicarboxylate metabolism	3	388	0.817936	9.98E-01	ko00630	oil_tea_GLEAN_10164372(AAT1);oil_tea_GLEAN_10308210(SHM4);oil_tea_GLEAN_10308384(AAT1)	K00626+K00600+K00626
Metabolism	Metabolism of other amino acids	Cyanoamino acid metabolism	2	275	0.8205135	9.98E-01	ko00460	oil_tea_GLEAN_10281250(BGLU12);oil_tea_GLEAN_10308210(SHM4)	K01188+K00600
Metabolism	Lipid metabolism	Biosynthesis of unsaturated fatty acids	1	151	0.8217966	9.98E-01	ko01040	MSTRG.51308(OsI_15603)	K03921
Metabolism	Amino acid metabolism	Arginine and proline metabolism	2	276	0.822072	9.98E-01	ko00330	oil_tea_GLEAN_10172476(PAO5);oil_tea_GLEAN_10181935(ADC2)	K17839+K01583
Metabolism	Carbohydrate metabolism	Fructose and mannose metabolism	2	295	0.8494645	9.98E-01	ko00051	oil_tea_GLEAN_10229669(PFK3);oil_tea_GLEAN_10335199(HXK1)	K00850+K00844
Metabolism	Carbohydrate metabolism	Glycolysis / Gluconeogenesis	5	646	0.8587762	9.98E-01	ko00010	oil_tea_GLEAN_10121544(LDHA);oil_tea_GLEAN_10229669(PFK3);oil_tea_GLEAN_10331316(LDHA);oil_tea_GLEAN_10335199(HXK1);oil_tea_GLEAN_10347481(LDHA)	K00016+K00850+K00016+K00844+K00016
Genetic Information Processing	Transcription	RNA polymerase	1	173	0.8615176	9.98E-01	ko03020	oil_tea_GLEAN_10391600(GIP)	K03006
Metabolism	Carbohydrate metabolism	Ascorbate and aldarate metabolism	1	191	0.8873547	9.98E-01	ko00053	oil_tea_GLEAN_10239562(MIOX1)	K00469
Genetic Information Processing	Transcription	Basal transcription factors	1	197	0.8948511	9.98E-01	ko03022	oil_tea_GLEAN_10179767(--)	K03136
Metabolism	Energy metabolism	Carbon fixation in photosynthetic organisms	3	488	0.9165152	9.98E-01	ko00710	oil_tea_GLEAN_10034589(RPI2);oil_tea_GLEAN_10141677(RPI2);oil_tea_GLEAN_10352832(RPI2)	K01807+K01807+K01807
Environmental Information Processing	Signal transduction	Phosphatidylinositol signaling system	2	368	0.9225816	9.98E-01	ko04070	oil_tea_GLEAN_10053758(CML46);oil_tea_GLEAN_10305845(DGK5)	K02183+K00901
Metabolism	Lipid metabolism	Glycerophospholipid metabolism	3	506	0.9279594	9.98E-01	ko00564	oil_tea_GLEAN_10246116(LPP2);oil_tea_GLEAN_10305845(DGK5);oil_tea_GLEAN_10324148(LPP2)	K18693+K00901+K18693
Metabolism	Metabolism of other amino acids	beta-Alanine metabolism	1	236	0.9328228	9.98E-01	ko00410	oil_tea_GLEAN_10172476(PAO5)	K17839
Metabolism	Metabolism of cofactors and vitamins	Porphyrin metabolism	1	239	0.9351005	9.98E-01	ko00860	oil_tea_GLEAN_10046820(HEMA1)	K02492
Metabolism	Glycan biosynthesis and metabolism	N-Glycan biosynthesis	1	245	0.9394277	9.98E-01	ko00510	oil_tea_GLEAN_10064434(alg7)	K01001
Cellular Processes	Transport and catabolism	Endocytosis	6	891	0.940529	9.98E-01	ko04144	oil_tea_GLEAN_10028667(ALPHA-ADR);oil_tea_GLEAN_10071685(HSP70);oil_tea_GLEAN_10090016(HSP70);oil_tea_GLEAN_10212198(CHC1);oil_tea_GLEAN_10349067(HSP70);MSTRG.68639(HSP70)	K11824+K03283+K03283+K04646+K03283+K03283
Genetic Information Processing	Folding, sorting and degradation	Protein processing in endoplasmic reticulum	7	1119	0.9719892	9.98E-01	ko04141	oil_tea_GLEAN_10071685(HSP70);oil_tea_GLEAN_10090016(HSP70);oil_tea_GLEAN_10107652(UBC32);oil_tea_GLEAN_10148428(RMA1H1);oil_tea_GLEAN_10297037(BIP1);oil_tea_GLEAN_10349067(HSP70);MSTRG.68639(HSP70)	K03283+K03283+K10578+K10666+K09490+K03283+K03283
Metabolism	Lipid metabolism	alpha-Linolenic acid metabolism	1	315	0.9729531	9.98E-01	ko00592	oil_tea_GLEAN_10292342(QOR)	K00224
Metabolism	Global and overview maps	Carbon metabolism	9	1438	0.9840519	9.98E-01	ko01200	oil_tea_GLEAN_10034589(RPI2);oil_tea_GLEAN_10141677(RPI2);oil_tea_GLEAN_10164372(AAT1);oil_tea_GLEAN_10229669(PFK3);oil_tea_GLEAN_10308210(SHM4);oil_tea_GLEAN_10308384(AAT1);oil_tea_GLEAN_10335199(HXK1);oil_tea_GLEAN_10352832(RPI2);oil_tea_GLEAN_10370242(PRS2)	K01807+K01807+K00626+K00850+K00600+K00626+K00844+K01807+K00948
Metabolism	Nucleotide metabolism	Pyrimidine metabolism	1	368	0.9853334	9.98E-01	ko00240	oil_tea_GLEAN_10371638(surE)	K03787
Genetic Information Processing	Folding, sorting and degradation	Ubiquitin mediated proteolysis	2	547	0.9863847	9.98E-01	ko04120	oil_tea_GLEAN_10082231(UPL4);oil_tea_GLEAN_10107652(UBC32)	K10590+K10578
Metabolism	Carbohydrate metabolism	Inositol phosphate metabolism	1	405	0.9904404	9.98E-01	ko00562	oil_tea_GLEAN_10239562(MIOX1)	K00469
Metabolism	Energy metabolism	Oxidative phosphorylation	2	647	0.9950729	9.98E-01	ko00190	oil_tea_GLEAN_10090326(VHA-B2);MSTRG.6106(VHA-H)	K02147+K02144
Genetic Information Processing	Translation	mRNA surveillance pathway	2	671	0.9961536	9.98E-01	ko03015	oil_tea_GLEAN_10135656(TOPP4);oil_tea_GLEAN_10206266(TOPP4)	K06269+K06269
Genetic Information Processing	Transcription	Spliceosome	4	1084	0.9984903	9.98E-01	ko03040	oil_tea_GLEAN_10071685(HSP70);oil_tea_GLEAN_10090016(HSP70);oil_tea_GLEAN_10349067(HSP70);MSTRG.68639(HSP70)	K03283+K03283+K03283+K03283
