# Supplementary material for: Gene coexpression analysis reveals key pathways and hub genes related to late-acting self-incompatibility in Camellia oleifera
Source: Front Plant Sci. 2023 Jan 24;13:1065872. doi: 10.3389/fpls.2022.1065872 (PMC9902722; doi:10.3389/fpls.2022.1065872)
Supplement: Supplementary file 10 [file Table_7.xls]

GO ID (level1)	GO Term (level1)	GO ID (level2)	GO Term (level2)	number_of_pink (All)	Genes_of_pink
GO:0008150	Biological Process	GO:0007610	behavior	2	oil_tea_GLEAN_10149359(MAP65-3),oil_tea_GLEAN_10295975(MAP65-3)
GO:0008150	Biological Process	GO:0048519	negative regulation of biological process	20	oil_tea_GLEAN_10000419(NRG2),oil_tea_GLEAN_10002247(SIZ1),oil_tea_GLEAN_10091830(TIO),oil_tea_GLEAN_10096854(--),oil_tea_GLEAN_10127655(TPX2),oil_tea_GLEAN_10149359(MAP65-3),oil_tea_GLEAN_10164622(KIN14Q),oil_tea_GLEAN_10177966(SIZ1),oil_tea_GLEAN_10191229(MET2A),oil_tea_GLEAN_10207939(ASPM),oil_tea_GLEAN_10213117(KIN14R),oil_tea_GLEAN_10256402(SMC5),oil_tea_GLEAN_10268753(CDKB2-2),oil_tea_GLEAN_…
GO:0008150	Biological Process	GO:0032501	multicellular organismal process	52	MSTRG.107751(LPAT2),MSTRG.116794(Os06g0694000),oil_tea_GLEAN_10002247(SIZ1),oil_tea_GLEAN_10009739(ANX1),oil_tea_GLEAN_10042866(ATPC),oil_tea_GLEAN_10047015(CALS2),oil_tea_GLEAN_10051910(CSLD5),oil_tea_GLEAN_10080091(At1g52740),oil_tea_GLEAN_10091830(TIO),oil_tea_GLEAN_10092804(Os03g0162200),oil_tea_GLEAN_10095550(MSL10),oil_tea_GLEAN_10096854(--),oil_tea_GLEAN_10115743(BIM1),oil_tea_GLEAN_101256…
GO:0008150	Biological Process	GO:0032502	developmental process	68	MSTRG.116794(Os06g0694000),oil_tea_GLEAN_10002247(SIZ1),oil_tea_GLEAN_10007971(At2g31550),oil_tea_GLEAN_10009604(GDPDL7),oil_tea_GLEAN_10009739(ANX1),oil_tea_GLEAN_10013879(ATHB-40),oil_tea_GLEAN_10042866(ATPC),oil_tea_GLEAN_10047015(CALS2),oil_tea_GLEAN_10051910(CSLD5),oil_tea_GLEAN_10055016(LEA14-A),oil_tea_GLEAN_10080091(At1g52740),oil_tea_GLEAN_10086267(TUBA),oil_tea_GLEAN_10091830(TIO),oil_t…
GO:0008150	Biological Process	GO:0040011	locomotion	3	oil_tea_GLEAN_10002247(SIZ1),oil_tea_GLEAN_10177966(SIZ1),oil_tea_GLEAN_10317304(MYB98)
GO:0008150	Biological Process	GO:0050789	regulation of biological process	81	MSTRG.116794(Os06g0694000),MSTRG.47103(GNS1),oil_tea_GLEAN_10000419(NRG2),oil_tea_GLEAN_10002247(SIZ1),oil_tea_GLEAN_10003814(CYCB2-3),oil_tea_GLEAN_10006596(At2g45640),oil_tea_GLEAN_10009739(ANX1),oil_tea_GLEAN_10013879(ATHB-40),oil_tea_GLEAN_10018990(ASY1),oil_tea_GLEAN_10023681(GATA1),oil_tea_GLEAN_10032636(At4g19900),oil_tea_GLEAN_10042866(ATPC),oil_tea_GLEAN_10047015(CALS2),oil_tea_GLEAN_100…
GO:0008150	Biological Process	GO:0044699	single-organism process	155	MSTRG.107751(LPAT2),MSTRG.109841(PAPS4),MSTRG.116794(Os06g0694000),MSTRG.22523(NAT3),MSTRG.47103(GNS1),MSTRG.49784(GOLS4),MSTRG.89406(SPL1),oil_tea_GLEAN_10000419(NRG2),oil_tea_GLEAN_10002247(SIZ1),oil_tea_GLEAN_10003656(--),oil_tea_GLEAN_10003814(CYCB2-3),oil_tea_GLEAN_10006596(At2g45640),oil_tea_GLEAN_10007971(At2g31550),oil_tea_GLEAN_10009604(GDPDL7),oil_tea_GLEAN_10009739(ANX1),oil_tea_GLEAN_…
GO:0008150	Biological Process	GO:0065007	biological regulation	85	MSTRG.116794(Os06g0694000),MSTRG.47103(GNS1),oil_tea_GLEAN_10000419(NRG2),oil_tea_GLEAN_10002247(SIZ1),oil_tea_GLEAN_10003814(CYCB2-3),oil_tea_GLEAN_10006596(At2g45640),oil_tea_GLEAN_10009739(ANX1),oil_tea_GLEAN_10013879(ATHB-40),oil_tea_GLEAN_10018990(ASY1),oil_tea_GLEAN_10023681(GATA1),oil_tea_GLEAN_10032636(At4g19900),oil_tea_GLEAN_10042861(PER42),oil_tea_GLEAN_10042866(ATPC),oil_tea_GLEAN_100…
GO:0008150	Biological Process	GO:0022414	reproductive process	34	MSTRG.116794(Os06g0694000),oil_tea_GLEAN_10002247(SIZ1),oil_tea_GLEAN_10007971(At2g31550),oil_tea_GLEAN_10009739(ANX1),oil_tea_GLEAN_10018990(ASY1),oil_tea_GLEAN_10047015(CALS2),oil_tea_GLEAN_10055016(LEA14-A),oil_tea_GLEAN_10096854(--),oil_tea_GLEAN_10116195(nep1),oil_tea_GLEAN_10125680(WIP2),oil_tea_GLEAN_10136904(LKR/SDH),oil_tea_GLEAN_10137134(WIP2),oil_tea_GLEAN_10138468(CRF2),oil_tea_GLEAN_…
GO:0008150	Biological Process	GO:0071840	cellular component organization or biogenesis	63	MSTRG.109841(PAPS4),MSTRG.116794(Os06g0694000),MSTRG.69357(At2g30620),oil_tea_GLEAN_10000419(NRG2),oil_tea_GLEAN_10009604(GDPDL7),oil_tea_GLEAN_10009739(ANX1),oil_tea_GLEAN_10018990(ASY1),oil_tea_GLEAN_10025677(RPL17B),oil_tea_GLEAN_10042866(ATPC),oil_tea_GLEAN_10047015(CALS2),oil_tea_GLEAN_10051910(CSLD5),oil_tea_GLEAN_10069247(At1g07660),oil_tea_GLEAN_10073253(CESA4),oil_tea_GLEAN_10078020(PATL…
GO:0008150	Biological Process	GO:0000003	reproduction	34	MSTRG.116794(Os06g0694000),oil_tea_GLEAN_10002247(SIZ1),oil_tea_GLEAN_10007971(At2g31550),oil_tea_GLEAN_10009739(ANX1),oil_tea_GLEAN_10018990(ASY1),oil_tea_GLEAN_10047015(CALS2),oil_tea_GLEAN_10055016(LEA14-A),oil_tea_GLEAN_10096854(--),oil_tea_GLEAN_10116195(nep1),oil_tea_GLEAN_10125680(WIP2),oil_tea_GLEAN_10136904(LKR/SDH),oil_tea_GLEAN_10137134(WIP2),oil_tea_GLEAN_10138468(CRF2),oil_tea_GLEAN_…
GO:0008150	Biological Process	GO:0048511	rhythmic process	4	MSTRG.116794(Os06g0694000),oil_tea_GLEAN_10023681(GATA1),oil_tea_GLEAN_10073617(GATA1),oil_tea_GLEAN_10219622(HY5)
GO:0008150	Biological Process	GO:0001906	cell killing	1	oil_tea_GLEAN_10265530(CHIT1B)
GO:0008150	Biological Process	GO:0048518	positive regulation of biological process	10	oil_tea_GLEAN_10002247(SIZ1),oil_tea_GLEAN_10042866(ATPC),oil_tea_GLEAN_10071932(RIPt),oil_tea_GLEAN_10115743(BIM1),oil_tea_GLEAN_10119385(ZHD11),oil_tea_GLEAN_10177966(SIZ1),oil_tea_GLEAN_10219622(HY5),oil_tea_GLEAN_10346049(WRI1),oil_tea_GLEAN_10404294(SDF2),oil_tea_GLEAN_10412831(SDF2)
GO:0008150	Biological Process	GO:0050896	response to stimulus	91	MSTRG.116794(Os06g0694000),MSTRG.47103(GNS1),MSTRG.49784(GOLS4),MSTRG.69357(At2g30620),MSTRG.77283(PHOS34),oil_tea_GLEAN_10002247(SIZ1),oil_tea_GLEAN_10003656(--),oil_tea_GLEAN_10006596(At2g45640),oil_tea_GLEAN_10009739(ANX1),oil_tea_GLEAN_10012831(ZIP4),oil_tea_GLEAN_10013879(ATHB-40),oil_tea_GLEAN_10018990(ASY1),oil_tea_GLEAN_10032636(At4g19900),oil_tea_GLEAN_10037213(SAT),oil_tea_GLEAN_1004286…
GO:0008150	Biological Process	GO:0051704	multi-organism process	22	MSTRG.47103(GNS1),oil_tea_GLEAN_10009739(ANX1),oil_tea_GLEAN_10012831(ZIP4),oil_tea_GLEAN_10032636(At4g19900),oil_tea_GLEAN_10042861(PER42),oil_tea_GLEAN_10055016(LEA14-A),oil_tea_GLEAN_10073253(CESA4),oil_tea_GLEAN_10080091(At1g52740),oil_tea_GLEAN_10092804(Os03g0162200),oil_tea_GLEAN_10149359(MAP65-3),oil_tea_GLEAN_10155490(ILL6),oil_tea_GLEAN_10162594(WUN1),oil_tea_GLEAN_10228621(4CLL5),oil_te…
GO:0008150	Biological Process	GO:0002376	immune system process	9	MSTRG.47103(GNS1),oil_tea_GLEAN_10002247(SIZ1),oil_tea_GLEAN_10032636(At4g19900),oil_tea_GLEAN_10133420(At1g30700),oil_tea_GLEAN_10177966(SIZ1),oil_tea_GLEAN_10256402(SMC5),oil_tea_GLEAN_10373371(At1g75040),oil_tea_GLEAN_10404294(SDF2),oil_tea_GLEAN_10412831(SDF2)
GO:0008150	Biological Process	GO:0040007	growth	7	oil_tea_GLEAN_10002247(SIZ1),oil_tea_GLEAN_10009739(ANX1),oil_tea_GLEAN_10086267(TUBA),oil_tea_GLEAN_10177966(SIZ1),oil_tea_GLEAN_10266694(TUBA),oil_tea_GLEAN_10272961(PLD1),oil_tea_GLEAN_10335491(BGAL12)
GO:0008150	Biological Process	GO:0051179	localization	48	MSTRG.109841(PAPS4),MSTRG.116794(Os06g0694000),MSTRG.22523(NAT3),MSTRG.49784(GOLS4),MSTRG.55355(TOM5),MSTRG.89406(SPL1),oil_tea_GLEAN_10003656(--),oil_tea_GLEAN_10012831(ZIP4),oil_tea_GLEAN_10016170(At5g55050),oil_tea_GLEAN_10032636(At4g19900),oil_tea_GLEAN_10042861(PER42),oil_tea_GLEAN_10042866(ATPC),oil_tea_GLEAN_10078020(PATL4),oil_tea_GLEAN_10080215(At1g52360),oil_tea_GLEAN_10084125(ERD4),oil…
GO:0008150	Biological Process	GO:0023052	signaling	18	MSTRG.116794(Os06g0694000),MSTRG.47103(GNS1),oil_tea_GLEAN_10002247(SIZ1),oil_tea_GLEAN_10032636(At4g19900),oil_tea_GLEAN_10115743(BIM1),oil_tea_GLEAN_10160860(ERF060),oil_tea_GLEAN_10177966(SIZ1),oil_tea_GLEAN_10214077(IMK3),oil_tea_GLEAN_10219622(HY5),oil_tea_GLEAN_10222491(CTR1),oil_tea_GLEAN_10231301(ERF060),oil_tea_GLEAN_10268753(CDKB2-2),oil_tea_GLEAN_10272961(PLD1),oil_tea_GLEAN_10314755(C…
GO:0008150	Biological Process	GO:0009987	cellular process	156	MSTRG.107751(LPAT2),MSTRG.109841(PAPS4),MSTRG.116794(Os06g0694000),MSTRG.22523(NAT3),MSTRG.47103(GNS1),MSTRG.69357(At2g30620),MSTRG.77283(PHOS34),oil_tea_GLEAN_10000419(NRG2),oil_tea_GLEAN_10002247(SIZ1),oil_tea_GLEAN_10003814(CYCB2-3),oil_tea_GLEAN_10006596(At2g45640),oil_tea_GLEAN_10009604(GDPDL7),oil_tea_GLEAN_10009739(ANX1),oil_tea_GLEAN_10012831(ZIP4),oil_tea_GLEAN_10013879(ATHB-40),oil_tea_…
GO:0008150	Biological Process	GO:0008152	metabolic process	154	MSTRG.107751(LPAT2),MSTRG.109841(PAPS4),MSTRG.116794(Os06g0694000),MSTRG.47103(GNS1),MSTRG.49784(GOLS4),MSTRG.77283(PHOS34),oil_tea_GLEAN_10000419(NRG2),oil_tea_GLEAN_10002247(SIZ1),oil_tea_GLEAN_10006596(At2g45640),oil_tea_GLEAN_10008711(HTR2),oil_tea_GLEAN_10009604(GDPDL7),oil_tea_GLEAN_10009739(ANX1),oil_tea_GLEAN_10012831(ZIP4),oil_tea_GLEAN_10013879(ATHB-40),oil_tea_GLEAN_10016170(At5g55050)…
GO:0003674	Molecular Function	GO:0098772	molecular function regulator	7	oil_tea_GLEAN_10003814(CYCB2-3),oil_tea_GLEAN_10145659(ROPGAP2),oil_tea_GLEAN_10172271(CYCB2-3),oil_tea_GLEAN_10228558(CYCB2-4),oil_tea_GLEAN_10329112(CYCB1-2),oil_tea_GLEAN_10330387(CYCA1-1),oil_tea_GLEAN_10373961(CYCA3-1)
GO:0003674	Molecular Function	GO:0016209	antioxidant activity	3	oil_tea_GLEAN_10042861(PER42),oil_tea_GLEAN_10127655(TPX2),oil_tea_GLEAN_10367933(TPX2)
GO:0003674	Molecular Function	GO:0000988	transcription factor activity, protein binding	1	oil_tea_GLEAN_10182369(MYB3R4)
GO:0003674	Molecular Function	GO:0001071	nucleic acid binding transcription factor activity	10	oil_tea_GLEAN_10013879(ATHB-40),oil_tea_GLEAN_10106739(HSFC1),oil_tea_GLEAN_10115743(BIM1),oil_tea_GLEAN_10119385(ZHD11),oil_tea_GLEAN_10160860(ERF060),oil_tea_GLEAN_10174212(ATHB-40),oil_tea_GLEAN_10219622(HY5),oil_tea_GLEAN_10287798(MYB20),oil_tea_GLEAN_10346049(WRI1),oil_tea_GLEAN_10369440(SCL28)
GO:0003674	Molecular Function	GO:0005488	binding	118	MSTRG.107751(LPAT2),MSTRG.109841(PAPS4),MSTRG.37091(VIII-1),MSTRG.49784(GOLS4),MSTRG.69357(At2g30620),MSTRG.97305(RZPF34),oil_tea_GLEAN_10002247(SIZ1),oil_tea_GLEAN_10003814(CYCB2-3),oil_tea_GLEAN_10006596(At2g45640),oil_tea_GLEAN_10008711(HTR2),oil_tea_GLEAN_10009739(ANX1),oil_tea_GLEAN_10013879(ATHB-40),oil_tea_GLEAN_10023681(GATA1),oil_tea_GLEAN_10028376(EDR2L),oil_tea_GLEAN_10042861(PER42),oi…
GO:0003674	Molecular Function	GO:0005198	structural molecule activity	3	oil_tea_GLEAN_10025677(RPL17B),oil_tea_GLEAN_10086267(TUBA),oil_tea_GLEAN_10266694(TUBA)
GO:0003674	Molecular Function	GO:0004871	signal transducer activity	2	MSTRG.116794(Os06g0694000),oil_tea_GLEAN_10009739(ANX1)
GO:0003674	Molecular Function	GO:0060089	molecular transducer activity	1	MSTRG.116794(Os06g0694000)
GO:0003674	Molecular Function	GO:0005215	transporter activity	10	MSTRG.22523(NAT3),oil_tea_GLEAN_10012831(ZIP4),oil_tea_GLEAN_10042866(ATPC),oil_tea_GLEAN_10095550(MSL10),oil_tea_GLEAN_10106220(PPT2),oil_tea_GLEAN_10171739(PHT1-4),oil_tea_GLEAN_10171868(PHO1),oil_tea_GLEAN_10246218(ABCG7),oil_tea_GLEAN_10359023(DTX55),oil_tea_GLEAN_10391970(CCX5)
GO:0003674	Molecular Function	GO:0003824	catalytic activity	112	MSTRG.107751(LPAT2),MSTRG.109841(PAPS4),MSTRG.116794(Os06g0694000),MSTRG.37091(VIII-1),MSTRG.47103(GNS1),MSTRG.47456(SAG12),MSTRG.49784(GOLS4),MSTRG.77283(PHOS34),MSTRG.89406(SPL1),oil_tea_GLEAN_10001180(--),oil_tea_GLEAN_10002247(SIZ1),oil_tea_GLEAN_10007971(At2g31550),oil_tea_GLEAN_10009604(GDPDL7),oil_tea_GLEAN_10009739(ANX1),oil_tea_GLEAN_10012831(ZIP4),oil_tea_GLEAN_10016170(At5g55050),oil_t…
GO:0005575	Cellular Component	GO:0099512	supramolecular fiber	4	oil_tea_GLEAN_10149359(MAP65-3),oil_tea_GLEAN_10268732(BUBR1),oil_tea_GLEAN_10295975(MAP65-3),oil_tea_GLEAN_10356247(EB1C)
GO:0005575	Cellular Component	GO:0030054	cell junction	25	MSTRG.22523(NAT3),oil_tea_GLEAN_10025677(RPL17B),oil_tea_GLEAN_10069247(At1g07660),oil_tea_GLEAN_10084125(ERD4),oil_tea_GLEAN_10084201(ERD4),oil_tea_GLEAN_10086267(TUBA),oil_tea_GLEAN_10168675(--),oil_tea_GLEAN_10171739(PHT1-4),oil_tea_GLEAN_10177099(At5g14450),oil_tea_GLEAN_10179574(At5g05010),oil_tea_GLEAN_10214077(IMK3),oil_tea_GLEAN_10256402(SMC5),oil_tea_GLEAN_10266694(TUBA),oil_tea_GLEAN_10…
GO:0005575	Cellular Component	GO:0044422	organelle part	60	MSTRG.107751(LPAT2),MSTRG.55355(TOM5),MSTRG.69357(At2g30620),oil_tea_GLEAN_10008711(HTR2),oil_tea_GLEAN_10012831(ZIP4),oil_tea_GLEAN_10018990(ASY1),oil_tea_GLEAN_10025677(RPL17B),oil_tea_GLEAN_10031958(fcpA),oil_tea_GLEAN_10042866(ATPC),oil_tea_GLEAN_10051910(CSLD5),oil_tea_GLEAN_10069247(At1g07660),oil_tea_GLEAN_10080215(At1g52360),oil_tea_GLEAN_10084125(ERD4),oil_tea_GLEAN_10084201(ERD4),oil_te…
GO:0005575	Cellular Component	GO:0032991	macromolecular complex	33	MSTRG.116794(Os06g0694000),MSTRG.69357(At2g30620),oil_tea_GLEAN_10008711(HTR2),oil_tea_GLEAN_10018990(ASY1),oil_tea_GLEAN_10025677(RPL17B),oil_tea_GLEAN_10042866(ATPC),oil_tea_GLEAN_10069247(At1g07660),oil_tea_GLEAN_10080215(At1g52360),oil_tea_GLEAN_10086267(TUBA),oil_tea_GLEAN_10125524(HTR2),oil_tea_GLEAN_10133470(HTR2),oil_tea_GLEAN_10154524(KIN12C),oil_tea_GLEAN_10164622(KIN14Q),oil_tea_GLEAN_…
GO:0005575	Cellular Component	GO:0044464	cell part	153	MSTRG.107751(LPAT2),MSTRG.109841(PAPS4),MSTRG.116794(Os06g0694000),MSTRG.22523(NAT3),MSTRG.37091(VIII-1),MSTRG.47103(GNS1),MSTRG.49784(GOLS4),MSTRG.55355(TOM5),MSTRG.69357(At2g30620),MSTRG.77283(PHOS34),MSTRG.89406(SPL1),oil_tea_GLEAN_10002247(SIZ1),oil_tea_GLEAN_10003814(CYCB2-3),oil_tea_GLEAN_10006596(At2g45640),oil_tea_GLEAN_10008711(HTR2),oil_tea_GLEAN_10009739(ANX1),oil_tea_GLEAN_10012831(ZI…
GO:0005575	Cellular Component	GO:0005623	cell	153	MSTRG.107751(LPAT2),MSTRG.109841(PAPS4),MSTRG.116794(Os06g0694000),MSTRG.22523(NAT3),MSTRG.37091(VIII-1),MSTRG.47103(GNS1),MSTRG.49784(GOLS4),MSTRG.55355(TOM5),MSTRG.69357(At2g30620),MSTRG.77283(PHOS34),MSTRG.89406(SPL1),oil_tea_GLEAN_10002247(SIZ1),oil_tea_GLEAN_10003814(CYCB2-3),oil_tea_GLEAN_10006596(At2g45640),oil_tea_GLEAN_10008711(HTR2),oil_tea_GLEAN_10009739(ANX1),oil_tea_GLEAN_10012831(ZI…
GO:0005575	Cellular Component	GO:0043226	organelle	129	MSTRG.107751(LPAT2),MSTRG.109841(PAPS4),MSTRG.116794(Os06g0694000),MSTRG.22523(NAT3),MSTRG.37091(VIII-1),MSTRG.55355(TOM5),MSTRG.69357(At2g30620),MSTRG.89406(SPL1),oil_tea_GLEAN_10002247(SIZ1),oil_tea_GLEAN_10003814(CYCB2-3),oil_tea_GLEAN_10006596(At2g45640),oil_tea_GLEAN_10008711(HTR2),oil_tea_GLEAN_10012831(ZIP4),oil_tea_GLEAN_10013879(ATHB-40),oil_tea_GLEAN_10018990(ASY1),oil_tea_GLEAN_1002567…
GO:0005575	Cellular Component	GO:0031974	membrane-enclosed lumen	2	oil_tea_GLEAN_10018990(ASY1),oil_tea_GLEAN_10391970(CCX5)
GO:0005575	Cellular Component	GO:0044425	membrane part	31	MSTRG.107751(LPAT2),MSTRG.22523(NAT3),MSTRG.55355(TOM5),oil_tea_GLEAN_10009604(GDPDL7),oil_tea_GLEAN_10012831(ZIP4),oil_tea_GLEAN_10025677(RPL17B),oil_tea_GLEAN_10042866(ATPC),oil_tea_GLEAN_10047015(CALS2),oil_tea_GLEAN_10051910(CSLD5),oil_tea_GLEAN_10073253(CESA4),oil_tea_GLEAN_10080215(At1g52360),oil_tea_GLEAN_10084125(ERD4),oil_tea_GLEAN_10106220(PPT2),oil_tea_GLEAN_10161874(NCL),oil_tea_GLEAN…
GO:0005575	Cellular Component	GO:0005576	extracellular region	4	oil_tea_GLEAN_10009604(GDPDL7),oil_tea_GLEAN_10335491(BGAL12),oil_tea_GLEAN_10373371(At1g75040),oil_tea_GLEAN_10408760(HSP83A)
GO:0005575	Cellular Component	GO:0016020	membrane	59	MSTRG.107751(LPAT2),MSTRG.22523(NAT3),MSTRG.55355(TOM5),MSTRG.77283(PHOS34),MSTRG.94560(AGP23),oil_tea_GLEAN_10009604(GDPDL7),oil_tea_GLEAN_10009739(ANX1),oil_tea_GLEAN_10012831(ZIP4),oil_tea_GLEAN_10025677(RPL17B),oil_tea_GLEAN_10028376(EDR2L),oil_tea_GLEAN_10042866(ATPC),oil_tea_GLEAN_10047015(CALS2),oil_tea_GLEAN_10051910(CSLD5),oil_tea_GLEAN_10069247(At1g07660),oil_tea_GLEAN_10073253(CESA4),o…
