# Supplementary material for: Gene coexpression analysis reveals key pathways and hub genes related to late-acting self-incompatibility in Camellia oleifera
Source: Front Plant Sci. 2023 Jan 24;13:1065872. doi: 10.3389/fpls.2022.1065872 (PMC9902722; doi:10.3389/fpls.2022.1065872)
Supplement: Supplementary file 11 [file Table_8.xls]

KEGG_A_class	KEGG_B_class	Pathway	pink (55)	All (24904)	Pvalue	Qvalue	Pathway ID	Genes	K_IDs
Metabolism	Biosynthesis of other secondary metabolites	Phenylpropanoid biosynthesis	7	833	0.002292329	0.1123241	ko00940	oil_tea_GLEAN_10037213(SAT);oil_tea_GLEAN_10042861(PER42);oil_tea_GLEAN_10181960(CYP84A1);oil_tea_GLEAN_10244692(BACOVA_02659);oil_tea_GLEAN_10264319(SAT);oil_tea_GLEAN_10288692(PAL);oil_tea_GLEAN_10336385(SAT)	K13065+K00430+K09755+K05349+K13065+K10775+K13065
Metabolism	Biosynthesis of other secondary metabolites	Stilbenoid, diarylheptanoid and gingerol biosynthesis	3	221	0.01288886	0.2592495	ko00945	oil_tea_GLEAN_10037213(SAT);oil_tea_GLEAN_10264319(SAT);oil_tea_GLEAN_10336385(SAT)	K13065+K13065+K13065
Metabolism	Metabolism of cofactors and vitamins	Porphyrin metabolism	3	239	0.01587242	0.2592495	ko00860	oil_tea_GLEAN_10220662(cysG);oil_tea_GLEAN_10331669(SGR);oil_tea_GLEAN_10347142(SGR)	K02303+K22013+K22013
Metabolism	Glycan biosynthesis and metabolism	Glycosphingolipid biosynthesis - lacto and neolacto series	1	13	0.02833961	0.2739265	ko00601	oil_tea_GLEAN_10032636(At4g19900)	K01988
Metabolism	Global and overview maps	Metabolic pathways	32	11135	0.03068491	0.2739265	ko01100	oil_tea_GLEAN_10032636(At4g19900);oil_tea_GLEAN_10037213(SAT);oil_tea_GLEAN_10042477(nt5c3);oil_tea_GLEAN_10042861(PER42);oil_tea_GLEAN_10042866(ATPC);oil_tea_GLEAN_10051910(CSLD5);oil_tea_GLEAN_10085493(RPI4);oil_tea_GLEAN_10131163(PDC4);oil_tea_GLEAN_10136904(LKR/SDH);oil_tea_GLEAN_10181960(CYP84A1);oil_tea_GLEAN_10185808(GSTU17);oil_tea_GLEAN_10190155(CSLD5);oil_tea_GLEAN_10191229(MET2A);oil_t…	K01988+K13065+K01081+K00430+K02115+K00770+K01807+K01568+K14157+K09755+K00799+K00770+K00558+K02303+K10526+K05349+K13065+K20547+K01785+K01115+K00108+K10775+K00799+K19355+K13065+K01177+K00857+K10808+K00469+K05282+K13523+K18819
Metabolism	Biosynthesis of other secondary metabolites	Flavonoid biosynthesis	3	326	0.0353722	0.2739265	ko00941	oil_tea_GLEAN_10037213(SAT);oil_tea_GLEAN_10264319(SAT);oil_tea_GLEAN_10336385(SAT)	K13065+K13065+K13065
Metabolism	Global and overview maps	Biosynthesis of secondary metabolites	20	6207	0.03913236	0.2739265	ko01110	oil_tea_GLEAN_10037213(SAT);oil_tea_GLEAN_10042477(nt5c3);oil_tea_GLEAN_10042861(PER42);oil_tea_GLEAN_10085493(RPI4);oil_tea_GLEAN_10131163(PDC4);oil_tea_GLEAN_10136904(LKR/SDH);oil_tea_GLEAN_10181960(CYP84A1);oil_tea_GLEAN_10220662(cysG);oil_tea_GLEAN_10228621(4CLL5);oil_tea_GLEAN_10244692(BACOVA_02659);oil_tea_GLEAN_10264319(SAT);oil_tea_GLEAN_10266714(GALM);oil_tea_GLEAN_10272961(PLD1);oil_tea…	K13065+K01081+K00430+K01807+K01568+K14157+K09755+K02303+K10526+K05349+K13065+K01785+K01115+K10775+K22013+K13065+K22013+K01177+K05282+K13523
Metabolism	Nucleotide metabolism	Pyrimidine metabolism	3	368	0.04777724	0.2926356	ko00240	oil_tea_GLEAN_10042477(nt5c3);oil_tea_GLEAN_10353651(TK1A);oil_tea_GLEAN_10362131(TSO2)	K01081+K00857+K10808
Organismal Systems	Environmental adaptation	Circadian rhythm - plant	2	191	0.06669788	0.3631329	ko04712	oil_tea_GLEAN_10219622(HY5);MSTRG.116794(Os06g0694000)	K16241+K12115
Genetic Information Processing	Folding, sorting and degradation	SNARE interactions in vesicular transport	2	235	0.09513993	0.4420836	ko04130	oil_tea_GLEAN_10113436(KN);oil_tea_GLEAN_10204813(KN)	K08486+K08486
Metabolism	Metabolism of other amino acids	Glutathione metabolism	3	536	0.1148832	0.4420836	ko00480	oil_tea_GLEAN_10185808(GSTU17);oil_tea_GLEAN_10293157(PARC);oil_tea_GLEAN_10362131(TSO2)	K00799+K00799+K10808
Genetic Information Processing	Folding, sorting and degradation	Ubiquitin mediated proteolysis	3	547	0.1201253	0.4420836	ko04120	oil_tea_GLEAN_10175674(UBC20);oil_tea_GLEAN_10371449(CDC20-1);MSTRG.97305(RZPF34)	K06688+K03363+K10144
Metabolism	Carbohydrate metabolism	Galactose metabolism	2	278	0.1256446	0.4420836	ko00052	oil_tea_GLEAN_10266714(GALM);MSTRG.49784(GOLS4)	K01785+K18819
Metabolism	Glycan biosynthesis and metabolism	Glycosphingolipid biosynthesis - globo and isoglobo series	1	61	0.1263096	0.4420836	ko00603	oil_tea_GLEAN_10032636(At4g19900)	K01988
Metabolism	Carbohydrate metabolism	Amino sugar and nucleotide sugar metabolism	3	622	0.1580832	0.5164051	ko00520	oil_tea_GLEAN_10051910(CSLD5);oil_tea_GLEAN_10190155(CSLD5);oil_tea_GLEAN_10265530(CHIT1B)	K00770+K00770+K20547
Genetic Information Processing	Translation	mRNA surveillance pathway	3	671	0.1846723	0.5655589	ko03015	oil_tea_GLEAN_10006596(At2g45640);oil_tea_GLEAN_10304461(PAB2);MSTRG.109841(PAPS4)	K14324+K13126+K14376
Metabolism	Metabolism of terpenoids and polyketides	Diterpenoid biosynthesis	1	122	0.2369187	0.6087945	ko00904	oil_tea_GLEAN_10409392(GA20OX1)	K05282
Metabolism	Nucleotide metabolism	Purine metabolism	2	445	0.2578222	0.6087945	ko00230	oil_tea_GLEAN_10042477(nt5c3);oil_tea_GLEAN_10362131(TSO2)	K01081+K10808
Metabolism	Lipid metabolism	Ether lipid metabolism	1	138	0.263577	0.6087945	ko00565	oil_tea_GLEAN_10272961(PLD1)	K01115
Environmental Information Processing	Signal transduction	MAPK signaling pathway - plant	3	811	0.265958	0.6087945	ko04016	oil_tea_GLEAN_10222491(CTR1);oil_tea_GLEAN_10265530(CHIT1B);oil_tea_GLEAN_10340675(OXI1)	K14510+K20547+K20714
Cellular Processes	Transport and catabolism	Phagosome	2	460	0.2701336	0.6087945	ko04145	oil_tea_GLEAN_10086267(TUBA);oil_tea_GLEAN_10266694(TUBA)	K07374+K07374
Metabolism	Metabolism of cofactors and vitamins	Nicotinate and nicotinamide metabolism	1	144	0.2733363	0.6087945	ko00760	oil_tea_GLEAN_10042477(nt5c3)	K01081
Metabolism	Lipid metabolism	Glycerophospholipid metabolism	2	506	0.307841	0.6418698	ko00564	oil_tea_GLEAN_10272961(PLD1);MSTRG.107751(LPAT2)	K01115+K13523
Cellular Processes	Transport and catabolism	Endocytosis	3	891	0.3143852	0.6418698	ko04144	oil_tea_GLEAN_10194931(KINUC);oil_tea_GLEAN_10272961(PLD1);MSTRG.345(RABA5C)	K10396+K01115+K07904
Metabolism	Amino acid metabolism	Lysine degradation	1	190	0.3440556	0.6511636	ko00310	oil_tea_GLEAN_10136904(LKR/SDH)	K14157
Metabolism	Carbohydrate metabolism	Ascorbate and aldarate metabolism	1	191	0.3455154	0.6511636	ko00053	oil_tea_GLEAN_10403146(MIOX1)	K00469
Metabolism	Amino acid metabolism	Phenylalanine metabolism	1	204	0.3642047	0.6609641	ko00360	oil_tea_GLEAN_10288692(PAL)	K10775
Metabolism	Energy metabolism	Photosynthesis	1	221	0.3878558	0.6787476	ko00195	oil_tea_GLEAN_10042866(ATPC)	K02115
Metabolism	Carbohydrate metabolism	Glycolysis / Gluconeogenesis	2	646	0.4194128	0.7053876	ko00010	oil_tea_GLEAN_10131163(PDC4);oil_tea_GLEAN_10266714(GALM)	K01568+K01785
Metabolism	Metabolism of other amino acids	Cyanoamino acid metabolism	1	275	0.4573968	0.7053876	ko00460	oil_tea_GLEAN_10244692(BACOVA_02659)	K05349
Genetic Information Processing	Replication and repair	Homologous recombination	1	278	0.461024	0.7053876	ko03440	oil_tea_GLEAN_10106267(ATM)	K04728
Metabolism	Carbohydrate metabolism	Fructose and mannose metabolism	1	295	0.4811327	0.7053876	ko00051	oil_tea_GLEAN_10314713(MAN6)	K19355
Metabolism	Carbohydrate metabolism	Starch and sucrose metabolism	2	730	0.4821364	0.7053876	ko00500	oil_tea_GLEAN_10244692(BACOVA_02659);oil_tea_GLEAN_10347717(BAM3)	K05349+K01177
Metabolism	Carbohydrate metabolism	Pentose phosphate pathway	1	303	0.4903389	0.7053876	ko00030	oil_tea_GLEAN_10085493(RPI4)	K01807
Metabolism	Lipid metabolism	alpha-Linolenic acid metabolism	1	315	0.5038483	0.7053876	ko00592	oil_tea_GLEAN_10228621(4CLL5)	K10526
Metabolism	Amino acid metabolism	Glycine, serine and threonine metabolism	1	331	0.5213152	0.7095679	ko00260	oil_tea_GLEAN_10286731(HTH)	K00108
Metabolism	Lipid metabolism	Glycerolipid metabolism	1	393	0.5834761	0.7666653	ko00561	MSTRG.107751(LPAT2)	K13523
Metabolism	Carbohydrate metabolism	Inositol phosphate metabolism	1	405	0.5945568	0.7666653	ko00562	oil_tea_GLEAN_10403146(MIOX1)	K00469
Genetic Information Processing	Translation	Nucleocytoplasmic transport	2	976	0.6405221	0.8047585	ko03013	oil_tea_GLEAN_10006596(At2g45640);oil_tea_GLEAN_10304461(PAB2)	K14324+K13126
Metabolism	Energy metabolism	Carbon fixation in photosynthetic organisms	1	488	0.6636595	0.8129829	ko00710	oil_tea_GLEAN_10085493(RPI4)	K01807
Metabolism	Amino acid metabolism	Cysteine and methionine metabolism	1	536	0.6981978	0.8344315	ko00270	oil_tea_GLEAN_10191229(MET2A)	K00558
Genetic Information Processing	Folding, sorting and degradation	RNA degradation	1	625	0.7532682	0.8463599	ko03018	oil_tea_GLEAN_10304461(PAB2)	K13126
Environmental Information Processing	Signal transduction	Plant hormone signal transduction	2	1236	0.7648051	0.8463599	ko04075	oil_tea_GLEAN_10018393(RR4);oil_tea_GLEAN_10222491(CTR1)	K14492+K14510
Metabolism	Energy metabolism	Oxidative phosphorylation	1	647	0.7652816	0.8463599	ko00190	oil_tea_GLEAN_10042866(ATPC)	K02115
Organismal Systems	Environmental adaptation	Plant-pathogen interaction	2	1268	0.7772693	0.8463599	ko04626	oil_tea_GLEAN_10055727(PTI6);oil_tea_GLEAN_10408760(HSP83A)	K13434+K04079
Genetic Information Processing	Folding, sorting and degradation	Protein processing in endoplasmic reticulum	1	1119	0.9204477	0.9621768	ko04141	oil_tea_GLEAN_10408760(HSP83A)	K04079
Metabolism	Global and overview maps	Biosynthesis of amino acids	1	1150	0.9259603	0.9621768	ko01230	oil_tea_GLEAN_10085493(RPI4)	K01807
Genetic Information Processing	Translation	Ribosome	1	1271	0.9441091	0.9621768	ko03010	oil_tea_GLEAN_10025677(RPL17B)	K02880
Metabolism	Global and overview maps	Carbon metabolism	1	1438	0.9621768	0.9621768	ko01200	oil_tea_GLEAN_10085493(RPI4)	K01807
