# Supplementary material for: Gene coexpression analysis reveals key pathways and hub genes related to late-acting self-incompatibility in Camellia oleifera
Source: Front Plant Sci. 2023 Jan 24;13:1065872. doi: 10.3389/fpls.2022.1065872 (PMC9902722; doi:10.3389/fpls.2022.1065872)
Supplement: Supplementary file 12 [file Table_9.xls]

## Sheet: blue module
Gene_ID(from)	Gene_symbol(from)	Gene_ID(to)	Gene_symbol(to)	weight
oil_tea_GLEAN_10097796	CML41	oil_tea_GLEAN_10123318	CYP87A3	0.640226
oil_tea_GLEAN_10123318	CYP87A3	oil_tea_GLEAN_10191662	CML41	0.640226
oil_tea_GLEAN_10123318	CYP87A3	oil_tea_GLEAN_10201557	CML41	0.640226
oil_tea_GLEAN_10191662	CML41	oil_tea_GLEAN_10247941	FPS	0.639266
oil_tea_GLEAN_10201557	CML41	oil_tea_GLEAN_10247941	FPS	0.639266
oil_tea_GLEAN_10097796	CML41	oil_tea_GLEAN_10247941	FPS	0.639266
oil_tea_GLEAN_10152565	VQ22	oil_tea_GLEAN_10247941	FPS	0.638755
oil_tea_GLEAN_10123318	CYP87A3	oil_tea_GLEAN_10152565	VQ22	0.638328
oil_tea_GLEAN_10152565	VQ22	oil_tea_GLEAN_10373930	CYP81Q32	0.636593
oil_tea_GLEAN_10228534	RCOM_0699480	oil_tea_GLEAN_10247941	FPS	0.635857
oil_tea_GLEAN_10152565	VQ22	oil_tea_GLEAN_10314577	WRKY24	0.634793
oil_tea_GLEAN_10123318	CYP87A3	oil_tea_GLEAN_10228534	RCOM_0699480	0.634566
oil_tea_GLEAN_10191662	CML41	oil_tea_GLEAN_10373930	CYP81Q32	0.634266
oil_tea_GLEAN_10201557	CML41	oil_tea_GLEAN_10373930	CYP81Q32	0.634266
oil_tea_GLEAN_10097796	CML41	oil_tea_GLEAN_10373930	CYP81Q32	0.634266
oil_tea_GLEAN_10083233	WRKY40	oil_tea_GLEAN_10191662	CML41	0.634014
oil_tea_GLEAN_10083233	WRKY40	oil_tea_GLEAN_10201557	CML41	0.634014
oil_tea_GLEAN_10083233	WRKY40	oil_tea_GLEAN_10097796	CML41	0.634014
oil_tea_GLEAN_10100272	ERF1B	oil_tea_GLEAN_10123318	CYP87A3	0.633174
oil_tea_GLEAN_10049506	CES101	oil_tea_GLEAN_10123318	CYP87A3	0.633053
oil_tea_GLEAN_10188535	AO	oil_tea_GLEAN_10247941	FPS	0.632431
oil_tea_GLEAN_10228534	RCOM_0699480	oil_tea_GLEAN_10373930	CYP81Q32	0.631799
oil_tea_GLEAN_10100272	ERF1B	oil_tea_GLEAN_10247941	FPS	0.631678
oil_tea_GLEAN_10123318	CYP87A3	oil_tea_GLEAN_10188535	AO	0.631428
oil_tea_GLEAN_10097796	CML41	oil_tea_GLEAN_10314577	WRKY24	0.631367
oil_tea_GLEAN_10191662	CML41	oil_tea_GLEAN_10314577	WRKY24	0.631367
oil_tea_GLEAN_10201557	CML41	oil_tea_GLEAN_10314577	WRKY24	0.631367
oil_tea_GLEAN_10123318	CYP87A3	oil_tea_GLEAN_10197960	ACS1	0.631281
oil_tea_GLEAN_10152565	VQ22	oil_tea_GLEAN_10341766	DDS	0.63108
oil_tea_GLEAN_10123318	CYP87A3	oil_tea_GLEAN_10128548	CPR	0.631037
oil_tea_GLEAN_10049506	CES101	oil_tea_GLEAN_10247941	FPS	0.631005
oil_tea_GLEAN_10083233	WRKY40	oil_tea_GLEAN_10152565	VQ22	0.630893
oil_tea_GLEAN_10037752	HIPP39	oil_tea_GLEAN_10097796	CML41	0.630689
oil_tea_GLEAN_10037752	HIPP39	oil_tea_GLEAN_10191662	CML41	0.630689
oil_tea_GLEAN_10037752	HIPP39	oil_tea_GLEAN_10201557	CML41	0.630689
oil_tea_GLEAN_10128548	CPR	oil_tea_GLEAN_10247941	FPS	0.630619
oil_tea_GLEAN_10191662	CML41	oil_tea_GLEAN_10341766	DDS	0.630264
oil_tea_GLEAN_10201557	CML41	oil_tea_GLEAN_10341766	DDS	0.630264
oil_tea_GLEAN_10097796	CML41	oil_tea_GLEAN_10341766	DDS	0.630264
oil_tea_GLEAN_10100272	ERF1B	oil_tea_GLEAN_10373930	CYP81Q32	0.629968
oil_tea_GLEAN_10152565	VQ22	oil_tea_GLEAN_10385530	At1g74360	0.629788
oil_tea_GLEAN_10037585	AK2	oil_tea_GLEAN_10123318	CYP87A3	0.629312
oil_tea_GLEAN_10037585	AK2	oil_tea_GLEAN_10247941	FPS	0.629303
oil_tea_GLEAN_10037585	AK2	oil_tea_GLEAN_10373930	CYP81Q32	0.629059
oil_tea_GLEAN_10197960	ACS1	oil_tea_GLEAN_10247941	FPS	0.628833
oil_tea_GLEAN_10083233	WRKY40	oil_tea_GLEAN_10228534	RCOM_0699480	0.628691
oil_tea_GLEAN_10123318	CYP87A3	oil_tea_GLEAN_10222965	ORP3C	0.628653
oil_tea_GLEAN_10222965	ORP3C	oil_tea_GLEAN_10247941	FPS	0.628324
oil_tea_GLEAN_10083233	WRKY40	oil_tea_GLEAN_10100272	ERF1B	0.628247
oil_tea_GLEAN_10072317	--	oil_tea_GLEAN_10152565	VQ22	0.628151
oil_tea_GLEAN_10100272	ERF1B	oil_tea_GLEAN_10314577	WRKY24	0.627927
oil_tea_GLEAN_10228534	RCOM_0699480	oil_tea_GLEAN_10314577	WRKY24	0.627866
oil_tea_GLEAN_10037585	AK2	oil_tea_GLEAN_10314577	WRKY24	0.627783
oil_tea_GLEAN_10037752	HIPP39	oil_tea_GLEAN_10152565	VQ22	0.627535
oil_tea_GLEAN_10049506	CES101	oil_tea_GLEAN_10341766	DDS	0.627529
oil_tea_GLEAN_10188535	AO	oil_tea_GLEAN_10373930	CYP81Q32	0.627491
oil_tea_GLEAN_10152565	VQ22	oil_tea_GLEAN_10303833	CYP716A15	0.627051
oil_tea_GLEAN_10113157	RUN1	oil_tea_GLEAN_10247941	FPS	0.626928
oil_tea_GLEAN_10245993	VQ8	oil_tea_GLEAN_10247941	FPS	0.626546
oil_tea_GLEAN_10139170	DK-ACO1	oil_tea_GLEAN_10201557	CML41	0.626276
oil_tea_GLEAN_10139170	DK-ACO1	oil_tea_GLEAN_10191662	CML41	0.626276
oil_tea_GLEAN_10097796	CML41	oil_tea_GLEAN_10139170	DK-ACO1	0.626276
oil_tea_GLEAN_10143999	DSEL	oil_tea_GLEAN_10247941	FPS	0.626187
oil_tea_GLEAN_10123318	CYP87A3	oil_tea_GLEAN_10143999	DSEL	0.62616
oil_tea_GLEAN_10037585	AK2	oil_tea_GLEAN_10341766	DDS	0.626146
oil_tea_GLEAN_10155345	PERK12	oil_tea_GLEAN_10201557	CML41	0.625956
oil_tea_GLEAN_10097796	CML41	oil_tea_GLEAN_10155345	PERK12	0.625956
oil_tea_GLEAN_10155345	PERK12	oil_tea_GLEAN_10191662	CML41	0.625956
oil_tea_GLEAN_10157226	STR6	oil_tea_GLEAN_10247941	FPS	0.625737
MSTRG.38401	--	oil_tea_GLEAN_10247941	FPS	0.625709
oil_tea_GLEAN_10113157	RUN1	oil_tea_GLEAN_10123318	CYP87A3	0.625634
oil_tea_GLEAN_10123318	CYP87A3	oil_tea_GLEAN_10157226	STR6	0.625571
oil_tea_GLEAN_10123318	CYP87A3	oil_tea_GLEAN_10245993	VQ8	0.625362
oil_tea_GLEAN_10341766	DDS	oil_tea_GLEAN_10374146	SQE1	0.625323
oil_tea_GLEAN_10083233	WRKY40	oil_tea_GLEAN_10188535	AO	0.624787
oil_tea_GLEAN_10191662	CML41	oil_tea_GLEAN_10308384	AAT1	0.624696
oil_tea_GLEAN_10097796	CML41	oil_tea_GLEAN_10308384	AAT1	0.624696
oil_tea_GLEAN_10201557	CML41	oil_tea_GLEAN_10308384	AAT1	0.624696
oil_tea_GLEAN_10152565	VQ22	oil_tea_GLEAN_10155345	PERK12	0.624673
MSTRG.38401	--	oil_tea_GLEAN_10123318	CYP87A3	0.624553
oil_tea_GLEAN_10083233	WRKY40	oil_tea_GLEAN_10222965	ORP3C	0.624154
oil_tea_GLEAN_10191662	CML41	oil_tea_GLEAN_10303833	CYP716A15	0.624133
oil_tea_GLEAN_10097796	CML41	oil_tea_GLEAN_10303833	CYP716A15	0.624133
oil_tea_GLEAN_10201557	CML41	oil_tea_GLEAN_10303833	CYP716A15	0.624133
oil_tea_GLEAN_10139170	DK-ACO1	oil_tea_GLEAN_10152565	VQ22	0.624098
oil_tea_GLEAN_10152565	VQ22	oil_tea_GLEAN_10308384	AAT1	0.62406
oil_tea_GLEAN_10083233	WRKY40	oil_tea_GLEAN_10245993	VQ8	0.624058
oil_tea_GLEAN_10037752	HIPP39	oil_tea_GLEAN_10049506	CES101	0.623602
oil_tea_GLEAN_10037752	HIPP39	oil_tea_GLEAN_10100272	ERF1B	0.623602
oil_tea_GLEAN_10094249	RLK5	oil_tea_GLEAN_10201557	CML41	0.623586
oil_tea_GLEAN_10094249	RLK5	oil_tea_GLEAN_10191662	CML41	0.623586
oil_tea_GLEAN_10094249	RLK5	oil_tea_GLEAN_10097796	CML41	0.623586
oil_tea_GLEAN_10094249	RLK5	oil_tea_GLEAN_10152565	VQ22	0.623576
oil_tea_GLEAN_10201557	CML41	oil_tea_GLEAN_10213210	AHL17	0.623514
oil_tea_GLEAN_10097796	CML41	oil_tea_GLEAN_10213210	AHL17	0.623514
oil_tea_GLEAN_10191662	CML41	oil_tea_GLEAN_10213210	AHL17	0.623514
oil_tea_GLEAN_10094249	RLK5	oil_tea_GLEAN_10228534	RCOM_0699480	0.623468
oil_tea_GLEAN_10228534	RCOM_0699480	oil_tea_GLEAN_10385530	At1g74360	0.623435
oil_tea_GLEAN_10152565	VQ22	oil_tea_GLEAN_10181373	CYP87A3	0.623405
oil_tea_GLEAN_10083233	WRKY40	oil_tea_GLEAN_10113157	RUN1	0.623351
oil_tea_GLEAN_10247941	FPS	oil_tea_GLEAN_10267622	MSL10	0.623293
oil_tea_GLEAN_10188535	AO	oil_tea_GLEAN_10314577	WRKY24	0.623152
oil_tea_GLEAN_10100272	ERF1B	oil_tea_GLEAN_10341766	DDS	0.623064
oil_tea_GLEAN_10123318	CYP87A3	oil_tea_GLEAN_10374146	SQE1	0.623025
oil_tea_GLEAN_10072317	--	oil_tea_GLEAN_10201557	CML41	0.62299
oil_tea_GLEAN_10072317	--	oil_tea_GLEAN_10097796	CML41	0.62299
oil_tea_GLEAN_10072317	--	oil_tea_GLEAN_10191662	CML41	0.62299
oil_tea_GLEAN_10113157	RUN1	oil_tea_GLEAN_10373930	CYP81Q32	0.622885
oil_tea_GLEAN_10192505	TOGT1	oil_tea_GLEAN_10228534	RCOM_0699480	0.622827
oil_tea_GLEAN_10192505	TOGT1	oil_tea_GLEAN_10201557	CML41	0.622824
oil_tea_GLEAN_10191662	CML41	oil_tea_GLEAN_10192505	TOGT1	0.622824
oil_tea_GLEAN_10097796	CML41	oil_tea_GLEAN_10192505	TOGT1	0.622824
oil_tea_GLEAN_10228534	RCOM_0699480	oil_tea_GLEAN_10341766	DDS	0.622337
oil_tea_GLEAN_10245993	VQ8	oil_tea_GLEAN_10373930	CYP81Q32	0.622299
oil_tea_GLEAN_10152565	VQ22	oil_tea_GLEAN_10364405	KCS11	0.622184
oil_tea_GLEAN_10097796	CML41	oil_tea_GLEAN_10385530	At1g74360	0.622016
oil_tea_GLEAN_10201557	CML41	oil_tea_GLEAN_10385530	At1g74360	0.622016
oil_tea_GLEAN_10191662	CML41	oil_tea_GLEAN_10385530	At1g74360	0.622016
oil_tea_GLEAN_10113157	RUN1	oil_tea_GLEAN_10314577	WRKY24	0.621994
oil_tea_GLEAN_10094249	RLK5	oil_tea_GLEAN_10188535	AO	0.621826
oil_tea_GLEAN_10037752	HIPP39	oil_tea_GLEAN_10228534	RCOM_0699480	0.621676
oil_tea_GLEAN_10222965	ORP3C	oil_tea_GLEAN_10373930	CYP81Q32	0.621644
oil_tea_GLEAN_10191662	CML41	oil_tea_GLEAN_10291104	SFH4	0.621493
oil_tea_GLEAN_10097796	CML41	oil_tea_GLEAN_10291104	SFH4	0.621493
oil_tea_GLEAN_10201557	CML41	oil_tea_GLEAN_10291104	SFH4	0.621493
oil_tea_GLEAN_10049506	CES101	oil_tea_GLEAN_10373930	CYP81Q32	0.621421
oil_tea_GLEAN_10128548	CPR	oil_tea_GLEAN_10373930	CYP81Q32	0.62135
oil_tea_GLEAN_10101332	UGT85A24	oil_tea_GLEAN_10152565	VQ22	0.621204
oil_tea_GLEAN_10123389	HMG3	oil_tea_GLEAN_10247941	FPS	0.621174
oil_tea_GLEAN_10373930	CYP81Q32	oil_tea_GLEAN_10374146	SQE1	0.621036
oil_tea_GLEAN_10100272	ERF1B	oil_tea_GLEAN_10155345	PERK12	0.620964
oil_tea_GLEAN_10152565	VQ22	oil_tea_GLEAN_10192505	TOGT1	0.620879
oil_tea_GLEAN_10157226	STR6	oil_tea_GLEAN_10373930	CYP81Q32	0.620748
oil_tea_GLEAN_10192505	TOGT1	oil_tea_GLEAN_10222965	ORP3C	0.620698
oil_tea_GLEAN_10123318	CYP87A3	oil_tea_GLEAN_10123389	HMG3	0.620577
oil_tea_GLEAN_10049506	CES101	oil_tea_GLEAN_10303833	CYP716A15	0.620557
oil_tea_GLEAN_10049506	CES101	oil_tea_GLEAN_10308384	AAT1	0.620435
oil_tea_GLEAN_10054677	AK2	oil_tea_GLEAN_10247941	FPS	0.620342
oil_tea_GLEAN_10245993	VQ8	oil_tea_GLEAN_10314577	WRKY24	0.620317
oil_tea_GLEAN_10247941	FPS	oil_tea_GLEAN_10374146	SQE1	0.620239
oil_tea_GLEAN_10123318	CYP87A3	oil_tea_GLEAN_10393790	--	0.620188
oil_tea_GLEAN_10037585	AK2	oil_tea_GLEAN_10385530	At1g74360	0.62016
oil_tea_GLEAN_10037752	HIPP39	oil_tea_GLEAN_10188535	AO	0.620132
oil_tea_GLEAN_10228534	RCOM_0699480	oil_tea_GLEAN_10303833	CYP716A15	0.620085
oil_tea_GLEAN_10341766	DDS	oil_tea_GLEAN_10366021	--	0.620026
oil_tea_GLEAN_10341766	DDS	oil_tea_GLEAN_10393790	--	0.619954
oil_tea_GLEAN_10083233	WRKY40	oil_tea_GLEAN_10128548	CPR	0.619746
oil_tea_GLEAN_10083233	WRKY40	oil_tea_GLEAN_10266789	AO	0.619724
oil_tea_GLEAN_10123318	CYP87A3	oil_tea_GLEAN_10267622	MSL10	0.619628
oil_tea_GLEAN_10037585	AK2	oil_tea_GLEAN_10083233	WRKY40	0.61956
oil_tea_GLEAN_10100272	ERF1B	oil_tea_GLEAN_10139170	DK-ACO1	0.619183
oil_tea_GLEAN_10188535	AO	oil_tea_GLEAN_10192505	TOGT1	0.619131
oil_tea_GLEAN_10188535	AO	oil_tea_GLEAN_10341766	DDS	0.619027
oil_tea_GLEAN_10188535	AO	oil_tea_GLEAN_10385530	At1g74360	0.618821
oil_tea_GLEAN_10228534	RCOM_0699480	oil_tea_GLEAN_10229769	LECRK3	0.618791
oil_tea_GLEAN_10197960	ACS1	oil_tea_GLEAN_10373930	CYP81Q32	0.618775
oil_tea_GLEAN_10139170	DK-ACO1	oil_tea_GLEAN_10228534	RCOM_0699480	0.618737
MSTRG.38401	--	oil_tea_GLEAN_10373930	CYP81Q32	0.618696
oil_tea_GLEAN_10373930	CYP81Q32	oil_tea_GLEAN_10393790	--	0.618618
oil_tea_GLEAN_10049506	CES101	oil_tea_GLEAN_10101332	UGT85A24	0.618599
MSTRG.38401	--	oil_tea_GLEAN_10083233	WRKY40	0.618589
oil_tea_GLEAN_10128548	CPR	oil_tea_GLEAN_10341766	DDS	0.618559
oil_tea_GLEAN_10143999	DSEL	oil_tea_GLEAN_10373930	CYP81Q32	0.618536
oil_tea_GLEAN_10123318	CYP87A3	oil_tea_GLEAN_10366021	--	0.618531
oil_tea_GLEAN_10091458	AATL1	oil_tea_GLEAN_10123318	CYP87A3	0.618519
oil_tea_GLEAN_10037585	AK2	oil_tea_GLEAN_10037752	HIPP39	0.618513
oil_tea_GLEAN_10314577	WRKY24	oil_tea_GLEAN_10374146	SQE1	0.618473
oil_tea_GLEAN_10191662	CML41	oil_tea_GLEAN_10229769	LECRK3	0.618456
oil_tea_GLEAN_10097796	CML41	oil_tea_GLEAN_10229769	LECRK3	0.618456
oil_tea_GLEAN_10201557	CML41	oil_tea_GLEAN_10229769	LECRK3	0.618456
oil_tea_GLEAN_10155345	PERK12	oil_tea_GLEAN_10374146	SQE1	0.61844
oil_tea_GLEAN_10157226	STR6	oil_tea_GLEAN_10314577	WRKY24	0.618426
oil_tea_GLEAN_10197960	ACS1	oil_tea_GLEAN_10341766	DDS	0.618379
oil_tea_GLEAN_10037752	HIPP39	oil_tea_GLEAN_10157226	STR6	0.618361
oil_tea_GLEAN_10054677	AK2	oil_tea_GLEAN_10123318	CYP87A3	0.618357
oil_tea_GLEAN_10247941	FPS	oil_tea_GLEAN_10331698	HMGS	0.618242
oil_tea_GLEAN_10266789	AO	oil_tea_GLEAN_10373930	CYP81Q32	0.61822
oil_tea_GLEAN_10037585	AK2	oil_tea_GLEAN_10303833	CYP716A15	0.618176
oil_tea_GLEAN_10037585	AK2	oil_tea_GLEAN_10155345	PERK12	0.618067
oil_tea_GLEAN_10097796	CML41	oil_tea_GLEAN_10181373	CYP87A3	0.61806
oil_tea_GLEAN_10181373	CYP87A3	oil_tea_GLEAN_10201557	CML41	0.61806
oil_tea_GLEAN_10181373	CYP87A3	oil_tea_GLEAN_10191662	CML41	0.61806
oil_tea_GLEAN_10152565	VQ22	oil_tea_GLEAN_10213210	AHL17	0.617953
MSTRG.18866	--	oil_tea_GLEAN_10152565	VQ22	0.617872
oil_tea_GLEAN_10123318	CYP87A3	oil_tea_GLEAN_10359225	--	0.617864
oil_tea_GLEAN_10104137	DK-ACO1	oil_tea_GLEAN_10191662	CML41	0.617848
oil_tea_GLEAN_10097796	CML41	oil_tea_GLEAN_10104137	DK-ACO1	0.617848
oil_tea_GLEAN_10104137	DK-ACO1	oil_tea_GLEAN_10201557	CML41	0.617848
oil_tea_GLEAN_10101344	ACLA-1	oil_tea_GLEAN_10247941	FPS	0.617826
oil_tea_GLEAN_10049506	CES101	oil_tea_GLEAN_10139170	DK-ACO1	0.617808
oil_tea_GLEAN_10157226	STR6	oil_tea_GLEAN_10341766	DDS	0.617776
oil_tea_GLEAN_10091458	AATL1	oil_tea_GLEAN_10247941	FPS	0.617715
oil_tea_GLEAN_10037752	HIPP39	oil_tea_GLEAN_10128548	CPR	0.617682
oil_tea_GLEAN_10128548	CPR	oil_tea_GLEAN_10139170	DK-ACO1	0.617638
oil_tea_GLEAN_10072317	--	oil_tea_GLEAN_10228534	RCOM_0699480	0.61749
oil_tea_GLEAN_10037752	HIPP39	oil_tea_GLEAN_10197960	ACS1	0.617449
oil_tea_GLEAN_10247941	FPS	oil_tea_GLEAN_10366021	--	0.617443
oil_tea_GLEAN_10314577	WRKY24	oil_tea_GLEAN_10393790	--	0.617432
oil_tea_GLEAN_10247941	FPS	oil_tea_GLEAN_10393790	--	0.617391
oil_tea_GLEAN_10072317	--	oil_tea_GLEAN_10100272	ERF1B	0.617358
oil_tea_GLEAN_10094249	RLK5	oil_tea_GLEAN_10100272	ERF1B	0.617195
oil_tea_GLEAN_10364405	KCS11	oil_tea_GLEAN_10374146	SQE1	0.617174
oil_tea_GLEAN_10139170	DK-ACO1	oil_tea_GLEAN_10222965	ORP3C	0.617166
oil_tea_GLEAN_10266789	AO	oil_tea_GLEAN_10314577	WRKY24	0.617137
oil_tea_GLEAN_10152565	VQ22	oil_tea_GLEAN_10229769	LECRK3	0.61711
oil_tea_GLEAN_10037752	HIPP39	oil_tea_GLEAN_10113157	RUN1	0.617066
oil_tea_GLEAN_10228534	RCOM_0699480	oil_tea_GLEAN_10308384	AAT1	0.617043
oil_tea_GLEAN_10222965	ORP3C	oil_tea_GLEAN_10314577	WRKY24	0.616955
oil_tea_GLEAN_10247941	FPS	oil_tea_GLEAN_10266789	AO	0.616814
oil_tea_GLEAN_10128548	CPR	oil_tea_GLEAN_10314577	WRKY24	0.616803
oil_tea_GLEAN_10143999	DSEL	oil_tea_GLEAN_10341766	DDS	0.616782
oil_tea_GLEAN_10188535	AO	oil_tea_GLEAN_10229769	LECRK3	0.616678
oil_tea_GLEAN_10049506	CES101	oil_tea_GLEAN_10314577	WRKY24	0.616635
oil_tea_GLEAN_10094249	RLK5	oil_tea_GLEAN_10222965	ORP3C	0.616575
oil_tea_GLEAN_10181373	CYP87A3	oil_tea_GLEAN_10228534	RCOM_0699480	0.616537
oil_tea_GLEAN_10366021	--	oil_tea_GLEAN_10373930	CYP81Q32	0.616485
oil_tea_GLEAN_10049506	CES101	oil_tea_GLEAN_10155345	PERK12	0.616478
MSTRG.114014	CYP87A3	oil_tea_GLEAN_10123318	CYP87A3	0.616475
oil_tea_GLEAN_10100272	ERF1B	oil_tea_GLEAN_10213210	AHL17	0.616451
oil_tea_GLEAN_10123318	CYP87A3	oil_tea_GLEAN_10144105	CAMRLK	0.616392
oil_tea_GLEAN_10100272	ERF1B	oil_tea_GLEAN_10291104	SFH4	0.616381
oil_tea_GLEAN_10094249	RLK5	oil_tea_GLEAN_10143999	DSEL	0.61637
oil_tea_GLEAN_10188535	AO	oil_tea_GLEAN_10303833	CYP716A15	0.616344
oil_tea_GLEAN_10247941	FPS	oil_tea_GLEAN_10359225	--	0.616326
oil_tea_GLEAN_10139170	DK-ACO1	oil_tea_GLEAN_10188535	AO	0.61629
oil_tea_GLEAN_10100272	ERF1B	oil_tea_GLEAN_10308384	AAT1	0.616249
oil_tea_GLEAN_10037585	AK2	oil_tea_GLEAN_10072317	--	0.616243
oil_tea_GLEAN_10123318	CYP87A3	oil_tea_GLEAN_10331698	HMGS	0.616194
oil_tea_GLEAN_10100272	ERF1B	oil_tea_GLEAN_10192505	TOGT1	0.616136
oil_tea_GLEAN_10083233	WRKY40	oil_tea_GLEAN_10157226	STR6	0.616112
oil_tea_GLEAN_10037585	AK2	oil_tea_GLEAN_10364405	KCS11	0.616061
oil_tea_GLEAN_10049506	CES101	oil_tea_GLEAN_10213210	AHL17	0.616051
oil_tea_GLEAN_10101344	ACLA-1	oil_tea_GLEAN_10123318	CYP87A3	0.616021
oil_tea_GLEAN_10152565	VQ22	oil_tea_GLEAN_10291104	SFH4	0.616017
oil_tea_GLEAN_10152565	VQ22	oil_tea_GLEAN_10344438	FPS	0.615995
oil_tea_GLEAN_10101344	ACLA-1	oil_tea_GLEAN_10373930	CYP81Q32	0.615986
oil_tea_GLEAN_10113157	RUN1	oil_tea_GLEAN_10341766	DDS	0.615964
oil_tea_GLEAN_10100272	ERF1B	oil_tea_GLEAN_10303833	CYP716A15	0.615942
oil_tea_GLEAN_10101332	UGT85A24	oil_tea_GLEAN_10366021	--	0.615878
oil_tea_GLEAN_10228534	RCOM_0699480	oil_tea_GLEAN_10344438	FPS	0.615779
oil_tea_GLEAN_10144105	CAMRLK	oil_tea_GLEAN_10247941	FPS	0.615752
oil_tea_GLEAN_10049506	CES101	oil_tea_GLEAN_10385530	At1g74360	0.615699
oil_tea_GLEAN_10100272	ERF1B	oil_tea_GLEAN_10385530	At1g74360	0.615685
oil_tea_GLEAN_10094249	RLK5	oil_tea_GLEAN_10157226	STR6	0.615679
oil_tea_GLEAN_10201557	CML41	oil_tea_GLEAN_10344438	FPS	0.615642
oil_tea_GLEAN_10191662	CML41	oil_tea_GLEAN_10344438	FPS	0.615642
oil_tea_GLEAN_10097796	CML41	oil_tea_GLEAN_10344438	FPS	0.615642
oil_tea_GLEAN_10072317	--	oil_tea_GLEAN_10374146	SQE1	0.61562
oil_tea_GLEAN_10094249	RLK5	oil_tea_GLEAN_10197960	ACS1	0.615585
oil_tea_GLEAN_10155345	PERK12	oil_tea_GLEAN_10228534	RCOM_0699480	0.615577
oil_tea_GLEAN_10157226	STR6	oil_tea_GLEAN_10385530	At1g74360	0.615571
oil_tea_GLEAN_10364405	KCS11	oil_tea_GLEAN_10366021	--	0.615549
oil_tea_GLEAN_10366021	--	oil_tea_GLEAN_10385530	At1g74360	0.61553
oil_tea_GLEAN_10052399	Os04g0179200	oil_tea_GLEAN_10152565	VQ22	0.615421
oil_tea_GLEAN_10220093	--	oil_tea_GLEAN_10247941	FPS	0.615412
oil_tea_GLEAN_10308384	AAT1	oil_tea_GLEAN_10374146	SQE1	0.615389
oil_tea_GLEAN_10123318	CYP87A3	oil_tea_GLEAN_10266789	AO	0.615374
oil_tea_GLEAN_10037752	HIPP39	oil_tea_GLEAN_10222965	ORP3C	0.615366
oil_tea_GLEAN_10083233	WRKY40	oil_tea_GLEAN_10197960	ACS1	0.615331
oil_tea_GLEAN_10049506	CES101	oil_tea_GLEAN_10083233	WRKY40	0.615282
oil_tea_GLEAN_10128548	CPR	oil_tea_GLEAN_10308384	AAT1	0.615231
oil_tea_GLEAN_10192505	TOGT1	oil_tea_GLEAN_10245993	VQ8	0.615074
oil_tea_GLEAN_10303833	CYP716A15	oil_tea_GLEAN_10374146	SQE1	0.615049
oil_tea_GLEAN_10247941	FPS	oil_tea_GLEAN_10334289	PER57	0.615015
oil_tea_GLEAN_10267622	MSL10	oil_tea_GLEAN_10373930	CYP81Q32	0.614932
oil_tea_GLEAN_10144105	CAMRLK	oil_tea_GLEAN_10373930	CYP81Q32	0.614919
oil_tea_GLEAN_10101971	CYP72A154	oil_tea_GLEAN_10247941	FPS	0.614895
oil_tea_GLEAN_10037752	HIPP39	oil_tea_GLEAN_10374146	SQE1	0.61485
oil_tea_GLEAN_10139170	DK-ACO1	oil_tea_GLEAN_10245993	VQ8	0.614526
MSTRG.38401	--	oil_tea_GLEAN_10192505	TOGT1	0.614502
oil_tea_GLEAN_10221887	AIFM2	oil_tea_GLEAN_10247941	FPS	0.614475
oil_tea_GLEAN_10123318	CYP87A3	oil_tea_GLEAN_10221887	AIFM2	0.614458
oil_tea_GLEAN_10101344	ACLA-1	oil_tea_GLEAN_10314577	WRKY24	0.614327
oil_tea_GLEAN_10222965	ORP3C	oil_tea_GLEAN_10308384	AAT1	0.614313
oil_tea_GLEAN_10037752	HIPP39	oil_tea_GLEAN_10245993	VQ8	0.614298
oil_tea_GLEAN_10037752	HIPP39	oil_tea_GLEAN_10393790	--	0.614269
oil_tea_GLEAN_10054677	AK2	oil_tea_GLEAN_10373930	CYP81Q32	0.614259
MSTRG.114014	CYP87A3	oil_tea_GLEAN_10247941	FPS	0.614234
oil_tea_GLEAN_10197960	ACS1	oil_tea_GLEAN_10303833	CYP716A15	0.614224
oil_tea_GLEAN_10157935	GSTU7	oil_tea_GLEAN_10247941	FPS	0.614192
oil_tea_GLEAN_10197960	ACS1	oil_tea_GLEAN_10308384	AAT1	0.614105
MSTRG.53282	TAX1	oil_tea_GLEAN_10247941	FPS	0.614103
oil_tea_GLEAN_10037752	HIPP39	oil_tea_GLEAN_10143999	DSEL	0.61408
oil_tea_GLEAN_10144105	CAMRLK	oil_tea_GLEAN_10314577	WRKY24	0.614079
oil_tea_GLEAN_10374146	SQE1	oil_tea_GLEAN_10385530	At1g74360	0.614073
MSTRG.38401	--	oil_tea_GLEAN_10314577	WRKY24	0.61405
MSTRG.38401	--	oil_tea_GLEAN_10094249	RLK5	0.614015
oil_tea_GLEAN_10139170	DK-ACO1	oil_tea_GLEAN_10197960	ACS1	0.613928
oil_tea_GLEAN_10101971	CYP72A154	oil_tea_GLEAN_10123318	CYP87A3	0.613883
oil_tea_GLEAN_10100272	ERF1B	oil_tea_GLEAN_10229769	LECRK3	0.613864
oil_tea_GLEAN_10152565	VQ22	oil_tea_GLEAN_10326902	WRKY24	0.613863
oil_tea_GLEAN_10143999	DSEL	oil_tea_GLEAN_10303833	CYP716A15	0.613803
oil_tea_GLEAN_10181373	CYP87A3	oil_tea_GLEAN_10188535	AO	0.613756
oil_tea_GLEAN_10008163	Os04g0179200	oil_tea_GLEAN_10247941	FPS	0.613752
oil_tea_GLEAN_10083233	WRKY40	oil_tea_GLEAN_10123389	HMG3	0.613726
oil_tea_GLEAN_10247941	FPS	oil_tea_GLEAN_10270208	CYP707A2	0.613651
oil_tea_GLEAN_10037585	AK2	oil_tea_GLEAN_10094249	RLK5	0.613609
oil_tea_GLEAN_10201557	CML41	oil_tea_GLEAN_10346922	At5g41330	0.613596
oil_tea_GLEAN_10097796	CML41	oil_tea_GLEAN_10346922	At5g41330	0.613596
oil_tea_GLEAN_10191662	CML41	oil_tea_GLEAN_10346922	At5g41330	0.613596
oil_tea_GLEAN_10128548	CPR	oil_tea_GLEAN_10155345	PERK12	0.613575
MSTRG.18866	--	oil_tea_GLEAN_10097796	CML41	0.613555
MSTRG.18866	--	oil_tea_GLEAN_10201557	CML41	0.613555
MSTRG.18866	--	oil_tea_GLEAN_10191662	CML41	0.613555
MSTRG.53282	TAX1	oil_tea_GLEAN_10123318	CYP87A3	0.61355
oil_tea_GLEAN_10100272	ERF1B	oil_tea_GLEAN_10181373	CYP87A3	0.613535
oil_tea_GLEAN_10128548	CPR	oil_tea_GLEAN_10303833	CYP716A15	0.61352
MSTRG.95193	NIP1	oil_tea_GLEAN_10247941	FPS	0.613511
oil_tea_GLEAN_10037585	AK2	oil_tea_GLEAN_10308384	AAT1	0.613418
oil_tea_GLEAN_10247941	FPS	oil_tea_GLEAN_10311530	PER44	0.61338
oil_tea_GLEAN_10143999	DSEL	oil_tea_GLEAN_10314577	WRKY24	0.613291
oil_tea_GLEAN_10123324	CYP87A3	oil_tea_GLEAN_10247941	FPS	0.61325
oil_tea_GLEAN_10104137	DK-ACO1	oil_tea_GLEAN_10222965	ORP3C	0.613206
oil_tea_GLEAN_10142022	CYP714C2	oil_tea_GLEAN_10247941	FPS	0.61319
oil_tea_GLEAN_10143999	DSEL	oil_tea_GLEAN_10385530	At1g74360	0.613147
oil_tea_GLEAN_10049506	CES101	oil_tea_GLEAN_10072317	--	0.613136
oil_tea_GLEAN_10049506	CES101	oil_tea_GLEAN_10364405	KCS11	0.613135
oil_tea_GLEAN_10123318	CYP87A3	oil_tea_GLEAN_10123324	CYP87A3	0.613109
oil_tea_GLEAN_10083233	WRKY40	oil_tea_GLEAN_10101344	ACLA-1	0.613083
oil_tea_GLEAN_10201557	CML41	oil_tea_GLEAN_10326902	WRKY24	0.613055
oil_tea_GLEAN_10097796	CML41	oil_tea_GLEAN_10326902	WRKY24	0.613055
oil_tea_GLEAN_10191662	CML41	oil_tea_GLEAN_10326902	WRKY24	0.613055
oil_tea_GLEAN_10314577	WRKY24	oil_tea_GLEAN_10366021	--	0.612989
oil_tea_GLEAN_10054677	AK2	oil_tea_GLEAN_10083233	WRKY40	0.612976
oil_tea_GLEAN_10144105	CAMRLK	oil_tea_GLEAN_10341766	DDS	0.612925
oil_tea_GLEAN_10128548	CPR	oil_tea_GLEAN_10213210	AHL17	0.612885
oil_tea_GLEAN_10303833	CYP716A15	oil_tea_GLEAN_10366021	--	0.612877
oil_tea_GLEAN_10008163	Os04g0179200	oil_tea_GLEAN_10123318	CYP87A3	0.612847
oil_tea_GLEAN_10072317	--	oil_tea_GLEAN_10113157	RUN1	0.612832
oil_tea_GLEAN_10152565	VQ22	oil_tea_GLEAN_10341770	DDS	0.612828
oil_tea_GLEAN_10188535	AO	oil_tea_GLEAN_10308384	AAT1	0.612749
oil_tea_GLEAN_10101971	CYP72A154	oil_tea_GLEAN_10373930	CYP81Q32	0.612732
oil_tea_GLEAN_10037585	AK2	oil_tea_GLEAN_10181373	CYP87A3	0.612717
oil_tea_GLEAN_10101332	UGT85A24	oil_tea_GLEAN_10191662	CML41	0.612712
oil_tea_GLEAN_10097796	CML41	oil_tea_GLEAN_10101332	UGT85A24	0.612712
oil_tea_GLEAN_10101332	UGT85A24	oil_tea_GLEAN_10201557	CML41	0.612712
oil_tea_GLEAN_10123318	CYP87A3	oil_tea_GLEAN_10334289	PER57	0.612657
oil_tea_GLEAN_10123318	CYP87A3	oil_tea_GLEAN_10311468	PER44	0.612625
oil_tea_GLEAN_10188535	AO	oil_tea_GLEAN_10344438	FPS	0.612561
oil_tea_GLEAN_10097796	CML41	oil_tea_GLEAN_10299245	DK-ACO1	0.612538
oil_tea_GLEAN_10191662	CML41	oil_tea_GLEAN_10299245	DK-ACO1	0.612538
oil_tea_GLEAN_10201557	CML41	oil_tea_GLEAN_10299245	DK-ACO1	0.612538
oil_tea_GLEAN_10113157	RUN1	oil_tea_GLEAN_10155345	PERK12	0.612467
oil_tea_GLEAN_10123318	CYP87A3	oil_tea_GLEAN_10220093	--	0.612379
oil_tea_GLEAN_10049506	CES101	oil_tea_GLEAN_10094249	RLK5	0.612329
oil_tea_GLEAN_10123389	HMG3	oil_tea_GLEAN_10373930	CYP81Q32	0.612306
oil_tea_GLEAN_10094249	RLK5	oil_tea_GLEAN_10245993	VQ8	0.612293
oil_tea_GLEAN_10054677	AK2	oil_tea_GLEAN_10094249	RLK5	0.612267
oil_tea_GLEAN_10157226	STR6	oil_tea_GLEAN_10303833	CYP716A15	0.612261
oil_tea_GLEAN_10123318	CYP87A3	oil_tea_GLEAN_10157935	GSTU7	0.612253
MSTRG.95193	NIP1	oil_tea_GLEAN_10123318	CYP87A3	0.612206
oil_tea_GLEAN_10101332	UGT85A24	oil_tea_GLEAN_10228534	RCOM_0699480	0.612196
oil_tea_GLEAN_10155345	PERK12	oil_tea_GLEAN_10188535	AO	0.612195
oil_tea_GLEAN_10028496	HMG3	oil_tea_GLEAN_10247941	FPS	0.612187
oil_tea_GLEAN_10037585	AK2	oil_tea_GLEAN_10229769	LECRK3	0.612187
oil_tea_GLEAN_10058159	AATL1	oil_tea_GLEAN_10123318	CYP87A3	0.612177
oil_tea_GLEAN_10222965	ORP3C	oil_tea_GLEAN_10341766	DDS	0.612157
oil_tea_GLEAN_10201557	CML41	oil_tea_GLEAN_10364405	KCS11	0.612143
oil_tea_GLEAN_10191662	CML41	oil_tea_GLEAN_10364405	KCS11	0.612143
oil_tea_GLEAN_10097796	CML41	oil_tea_GLEAN_10364405	KCS11	0.612143
oil_tea_GLEAN_10128548	CPR	oil_tea_GLEAN_10192505	TOGT1	0.612102
oil_tea_GLEAN_10192505	TOGT1	oil_tea_GLEAN_10197960	ACS1	0.612092
oil_tea_GLEAN_10104137	DK-ACO1	oil_tea_GLEAN_10152565	VQ22	0.612034
oil_tea_GLEAN_10192505	TOGT1	oil_tea_GLEAN_10267622	MSL10	0.611984
oil_tea_GLEAN_10197960	ACS1	oil_tea_GLEAN_10213210	AHL17	0.611967
oil_tea_GLEAN_10139170	DK-ACO1	oil_tea_GLEAN_10157226	STR6	0.611964
oil_tea_GLEAN_10028496	HMG3	oil_tea_GLEAN_10123318	CYP87A3	0.6119
oil_tea_GLEAN_10091547	CYP87A3	oil_tea_GLEAN_10097796	CML41	0.611891
oil_tea_GLEAN_10091547	CYP87A3	oil_tea_GLEAN_10201557	CML41	0.611891
oil_tea_GLEAN_10091547	CYP87A3	oil_tea_GLEAN_10191662	CML41	0.611891
oil_tea_GLEAN_10094249	RLK5	oil_tea_GLEAN_10123389	HMG3	0.611859
oil_tea_GLEAN_10157226	STR6	oil_tea_GLEAN_10181373	CYP87A3	0.611803
oil_tea_GLEAN_10359225	--	oil_tea_GLEAN_10373930	CYP81Q32	0.611747
oil_tea_GLEAN_10037752	HIPP39	oil_tea_GLEAN_10359225	--	0.611731
oil_tea_GLEAN_10247941	FPS	oil_tea_GLEAN_10326847	AMT2	0.611617
oil_tea_GLEAN_10213210	AHL17	oil_tea_GLEAN_10228534	RCOM_0699480	0.611614
oil_tea_GLEAN_10072317	--	oil_tea_GLEAN_10188535	AO	0.611575
oil_tea_GLEAN_10101332	UGT85A24	oil_tea_GLEAN_10393790	--	0.611517
oil_tea_GLEAN_10113157	RUN1	oil_tea_GLEAN_10385530	At1g74360	0.611504
oil_tea_GLEAN_10197960	ACS1	oil_tea_GLEAN_10314577	WRKY24	0.611475
oil_tea_GLEAN_10222965	ORP3C	oil_tea_GLEAN_10303833	CYP716A15	0.611461
oil_tea_GLEAN_10094249	RLK5	oil_tea_GLEAN_10267622	MSL10	0.611415
oil_tea_GLEAN_10113157	RUN1	oil_tea_GLEAN_10139170	DK-ACO1	0.611409
oil_tea_GLEAN_10123318	CYP87A3	oil_tea_GLEAN_10270208	CYP707A2	0.611377
oil_tea_GLEAN_10222965	ORP3C	oil_tea_GLEAN_10385530	At1g74360	0.611363
oil_tea_GLEAN_10101332	UGT85A24	oil_tea_GLEAN_10157226	STR6	0.611322
oil_tea_GLEAN_10247941	FPS	oil_tea_GLEAN_10311468	PER44	0.611298
oil_tea_GLEAN_10054677	AK2	oil_tea_GLEAN_10314577	WRKY24	0.611265
oil_tea_GLEAN_10123318	CYP87A3	oil_tea_GLEAN_10142022	CYP714C2	0.611217
oil_tea_GLEAN_10267622	MSL10	oil_tea_GLEAN_10385530	At1g74360	0.611186
oil_tea_GLEAN_10101332	UGT85A24	oil_tea_GLEAN_10143999	DSEL	0.611121
MSTRG.38401	--	oil_tea_GLEAN_10037752	HIPP39	0.611023
oil_tea_GLEAN_10091547	CYP87A3	oil_tea_GLEAN_10152565	VQ22	0.610999
oil_tea_GLEAN_10123318	CYP87A3	oil_tea_GLEAN_10311530	PER44	0.610989
oil_tea_GLEAN_10083233	WRKY40	oil_tea_GLEAN_10143999	DSEL	0.610952
oil_tea_GLEAN_10037752	HIPP39	oil_tea_GLEAN_10123389	HMG3	0.61089
oil_tea_GLEAN_10188535	AO	oil_tea_GLEAN_10213210	AHL17	0.610858
oil_tea_GLEAN_10037752	HIPP39	oil_tea_GLEAN_10144105	CAMRLK	0.610841
MSTRG.18866	--	oil_tea_GLEAN_10228534	RCOM_0699480	0.610821
oil_tea_GLEAN_10094249	RLK5	oil_tea_GLEAN_10113157	RUN1	0.610792
oil_tea_GLEAN_10104137	DK-ACO1	oil_tea_GLEAN_10228534	RCOM_0699480	0.610764
MSTRG.114013	CYP87A3	oil_tea_GLEAN_10247941	FPS	0.610752
oil_tea_GLEAN_10083233	WRKY40	oil_tea_GLEAN_10374146	SQE1	0.610747
oil_tea_GLEAN_10128548	CPR	oil_tea_GLEAN_10385530	At1g74360	0.610729
oil_tea_GLEAN_10037585	AK2	oil_tea_GLEAN_10101332	UGT85A24	0.610709
oil_tea_GLEAN_10058159	AATL1	oil_tea_GLEAN_10247941	FPS	0.610579
oil_tea_GLEAN_10104137	DK-ACO1	oil_tea_GLEAN_10128548	CPR	0.610545
oil_tea_GLEAN_10247941	FPS	oil_tea_GLEAN_10252896	PERK1	0.610455
oil_tea_GLEAN_10072317	--	oil_tea_GLEAN_10128548	CPR	0.610444
oil_tea_GLEAN_10157226	STR6	oil_tea_GLEAN_10308384	AAT1	0.61043
oil_tea_GLEAN_10113157	RUN1	oil_tea_GLEAN_10192505	TOGT1	0.610349
oil_tea_GLEAN_10101971	CYP72A154	oil_tea_GLEAN_10314577	WRKY24	0.610333
oil_tea_GLEAN_10037752	HIPP39	oil_tea_GLEAN_10366021	--	0.610329
oil_tea_GLEAN_10364405	KCS11	oil_tea_GLEAN_10393790	--	0.610324
oil_tea_GLEAN_10072317	--	oil_tea_GLEAN_10266789	AO	0.610323
oil_tea_GLEAN_10201557	CML41	oil_tea_GLEAN_10222998	LECRK59	0.610245
oil_tea_GLEAN_10191662	CML41	oil_tea_GLEAN_10222998	LECRK59	0.610245
oil_tea_GLEAN_10097796	CML41	oil_tea_GLEAN_10222998	LECRK59	0.610245
oil_tea_GLEAN_10083233	WRKY40	oil_tea_GLEAN_10267622	MSL10	0.610239
oil_tea_GLEAN_10100272	ERF1B	oil_tea_GLEAN_10104137	DK-ACO1	0.610234
oil_tea_GLEAN_10049506	CES101	oil_tea_GLEAN_10181373	CYP87A3	0.610215
oil_tea_GLEAN_10385530	At1g74360	oil_tea_GLEAN_10393790	--	0.610214
oil_tea_GLEAN_10037752	HIPP39	oil_tea_GLEAN_10054677	AK2	0.610213
oil_tea_GLEAN_10130611	AS	oil_tea_GLEAN_10247941	FPS	0.610133
MSTRG.18866	--	oil_tea_GLEAN_10037585	AK2	0.61012
oil_tea_GLEAN_10058238	CYP87A3	oil_tea_GLEAN_10247941	FPS	0.610115
oil_tea_GLEAN_10113157	RUN1	oil_tea_GLEAN_10213210	AHL17	0.610017
oil_tea_GLEAN_10083233	WRKY40	oil_tea_GLEAN_10359225	--	0.61001
oil_tea_GLEAN_10222965	ORP3C	oil_tea_GLEAN_10344438	FPS	0.609995
oil_tea_GLEAN_10083233	WRKY40	oil_tea_GLEAN_10101971	CYP72A154	0.60998
oil_tea_GLEAN_10303833	CYP716A15	oil_tea_GLEAN_10393790	--	0.609954
oil_tea_GLEAN_10049506	CES101	oil_tea_GLEAN_10091547	CYP87A3	0.609932
oil_tea_GLEAN_10028496	HMG3	oil_tea_GLEAN_10152565	VQ22	0.609928
oil_tea_GLEAN_10028496	HMG3	oil_tea_GLEAN_10097796	CML41	0.609896
oil_tea_GLEAN_10028496	HMG3	oil_tea_GLEAN_10201557	CML41	0.609896
oil_tea_GLEAN_10028496	HMG3	oil_tea_GLEAN_10191662	CML41	0.609896
oil_tea_GLEAN_10311468	PER44	oil_tea_GLEAN_10341766	DDS	0.609884
MSTRG.114013	CYP87A3	oil_tea_GLEAN_10123318	CYP87A3	0.609844
oil_tea_GLEAN_10245993	VQ8	oil_tea_GLEAN_10385530	At1g74360	0.609832
MSTRG.53282	TAX1	oil_tea_GLEAN_10373930	CYP81Q32	0.609823
oil_tea_GLEAN_10100272	ERF1B	oil_tea_GLEAN_10299245	DK-ACO1	0.609813
oil_tea_GLEAN_10049506	CES101	oil_tea_GLEAN_10344438	FPS	0.609811
oil_tea_GLEAN_10072317	--	oil_tea_GLEAN_10245993	VQ8	0.609807
oil_tea_GLEAN_10228534	RCOM_0699480	oil_tea_GLEAN_10291104	SFH4	0.609796
oil_tea_GLEAN_10228534	RCOM_0699480	oil_tea_GLEAN_10364405	KCS11	0.609791
oil_tea_GLEAN_10245993	VQ8	oil_tea_GLEAN_10341766	DDS	0.609749
oil_tea_GLEAN_10267622	MSL10	oil_tea_GLEAN_10314577	WRKY24	0.609739
MSTRG.38401	--	oil_tea_GLEAN_10229769	LECRK3	0.609716
oil_tea_GLEAN_10113157	RUN1	oil_tea_GLEAN_10303833	CYP716A15	0.609694
oil_tea_GLEAN_10094249	RLK5	oil_tea_GLEAN_10128548	CPR	0.609623
MSTRG.38401	--	oil_tea_GLEAN_10139170	DK-ACO1	0.609589
oil_tea_GLEAN_10054677	AK2	oil_tea_GLEAN_10385530	At1g74360	0.609554
oil_tea_GLEAN_10101332	UGT85A24	oil_tea_GLEAN_10188535	AO	0.609491
oil_tea_GLEAN_10155345	PERK12	oil_tea_GLEAN_10197960	ACS1	0.609454
oil_tea_GLEAN_10056091	CYP714C2	oil_tea_GLEAN_10247941	FPS	0.609429
oil_tea_GLEAN_10144105	CAMRLK	oil_tea_GLEAN_10385530	At1g74360	0.609383
oil_tea_GLEAN_10157226	STR6	oil_tea_GLEAN_10213210	AHL17	0.609381
oil_tea_GLEAN_10058238	CYP87A3	oil_tea_GLEAN_10123318	CYP87A3	0.609286
oil_tea_GLEAN_10197960	ACS1	oil_tea_GLEAN_10344438	FPS	0.609276
oil_tea_GLEAN_10314577	WRKY24	oil_tea_GLEAN_10359225	--	0.609274
oil_tea_GLEAN_10181373	CYP87A3	oil_tea_GLEAN_10245993	VQ8	0.609248
oil_tea_GLEAN_10091458	AATL1	oil_tea_GLEAN_10373930	CYP81Q32	0.609217
oil_tea_GLEAN_10091458	AATL1	oil_tea_GLEAN_10094249	RLK5	0.609215
oil_tea_GLEAN_10104137	DK-ACO1	oil_tea_GLEAN_10188535	AO	0.609215
oil_tea_GLEAN_10100272	ERF1B	oil_tea_GLEAN_10326902	WRKY24	0.609177
oil_tea_GLEAN_10101332	UGT85A24	oil_tea_GLEAN_10311468	PER44	0.609159
oil_tea_GLEAN_10037585	AK2	oil_tea_GLEAN_10291104	SFH4	0.609134
oil_tea_GLEAN_10222965	ORP3C	oil_tea_GLEAN_10229769	LECRK3	0.609053
oil_tea_GLEAN_10037585	AK2	oil_tea_GLEAN_10139170	DK-ACO1	0.609052
oil_tea_GLEAN_10123318	CYP87A3	oil_tea_GLEAN_10326847	AMT2	0.609026
oil_tea_GLEAN_10104137	DK-ACO1	oil_tea_GLEAN_10197960	ACS1	0.608987
oil_tea_GLEAN_10088767	HIPP39	oil_tea_GLEAN_10247941	FPS	0.608939
oil_tea_GLEAN_10155345	PERK12	oil_tea_GLEAN_10266789	AO	0.608917
oil_tea_GLEAN_10056091	CYP714C2	oil_tea_GLEAN_10123318	CYP87A3	0.608887
oil_tea_GLEAN_10123318	CYP87A3	oil_tea_GLEAN_10279538	yjcK	0.608886
oil_tea_GLEAN_10213210	AHL17	oil_tea_GLEAN_10245993	VQ8	0.60885
oil_tea_GLEAN_10113157	RUN1	oil_tea_GLEAN_10229769	LECRK3	0.608807
oil_tea_GLEAN_10143999	DSEL	oil_tea_GLEAN_10308384	AAT1	0.608729
oil_tea_GLEAN_10101332	UGT85A24	oil_tea_GLEAN_10144105	CAMRLK	0.608714
oil_tea_GLEAN_10123318	CYP87A3	oil_tea_GLEAN_10126087	UGT87A2	0.608681
oil_tea_GLEAN_10155345	PERK12	oil_tea_GLEAN_10245993	VQ8	0.608606
oil_tea_GLEAN_10155345	PERK12	oil_tea_GLEAN_10222965	ORP3C	0.608556
oil_tea_GLEAN_10157226	STR6	oil_tea_GLEAN_10192505	TOGT1	0.608541
oil_tea_GLEAN_10123389	HMG3	oil_tea_GLEAN_10314577	WRKY24	0.608533
oil_tea_GLEAN_10037585	AK2	oil_tea_GLEAN_10052399	Os04g0179200	0.608502
oil_tea_GLEAN_10155345	PERK12	oil_tea_GLEAN_10157226	STR6	0.6085
oil_tea_GLEAN_10181373	CYP87A3	oil_tea_GLEAN_10393790	--	0.608497
oil_tea_GLEAN_10101332	UGT85A24	oil_tea_GLEAN_10374146	SQE1	0.608483
oil_tea_GLEAN_10052399	Os04g0179200	oil_tea_GLEAN_10374146	SQE1	0.608468
oil_tea_GLEAN_10311530	PER44	oil_tea_GLEAN_10373930	CYP81Q32	0.608442
oil_tea_GLEAN_10123389	HMG3	oil_tea_GLEAN_10192505	TOGT1	0.60843
oil_tea_GLEAN_10229769	LECRK3	oil_tea_GLEAN_10245993	VQ8	0.608403
oil_tea_GLEAN_10126087	UGT87A2	oil_tea_GLEAN_10247941	FPS	0.6084
MSTRG.38401	--	oil_tea_GLEAN_10341766	DDS	0.608359
oil_tea_GLEAN_10049506	CES101	oil_tea_GLEAN_10104137	DK-ACO1	0.608355
oil_tea_GLEAN_10213210	AHL17	oil_tea_GLEAN_10222965	ORP3C	0.608351
oil_tea_GLEAN_10155345	PERK12	oil_tea_GLEAN_10393790	--	0.608346
oil_tea_GLEAN_10152565	VQ22	oil_tea_GLEAN_10299245	DK-ACO1	0.608306
oil_tea_GLEAN_10037752	HIPP39	oil_tea_GLEAN_10101344	ACLA-1	0.608288
oil_tea_GLEAN_10113157	RUN1	oil_tea_GLEAN_10308384	AAT1	0.608236
oil_tea_GLEAN_10222965	ORP3C	oil_tea_GLEAN_10222998	LECRK59	0.608195
oil_tea_GLEAN_10094249	RLK5	oil_tea_GLEAN_10101344	ACLA-1	0.608148
oil_tea_GLEAN_10341766	DDS	oil_tea_GLEAN_10359225	--	0.608101
oil_tea_GLEAN_10188535	AO	oil_tea_GLEAN_10291104	SFH4	0.608075
oil_tea_GLEAN_10037752	HIPP39	oil_tea_GLEAN_10091458	AATL1	0.608001
oil_tea_GLEAN_10054677	AK2	oil_tea_GLEAN_10192505	TOGT1	0.607999
oil_tea_GLEAN_10100272	ERF1B	oil_tea_GLEAN_10346922	At5g41330	0.607985
oil_tea_GLEAN_10072317	--	oil_tea_GLEAN_10393790	--	0.607979
oil_tea_GLEAN_10197960	ACS1	oil_tea_GLEAN_10291104	SFH4	0.607956
oil_tea_GLEAN_10331698	HMGS	oil_tea_GLEAN_10373930	CYP81Q32	0.607912
oil_tea_GLEAN_10072659	--	oil_tea_GLEAN_10247941	FPS	0.607868
oil_tea_GLEAN_10143999	DSEL	oil_tea_GLEAN_10229769	LECRK3	0.607851
oil_tea_GLEAN_10157472	PHI-1	oil_tea_GLEAN_10247941	FPS	0.60785
oil_tea_GLEAN_10197960	ACS1	oil_tea_GLEAN_10229769	LECRK3	0.607829
oil_tea_GLEAN_10008163	Os04g0179200	oil_tea_GLEAN_10191662	CML41	0.607795
oil_tea_GLEAN_10008163	Os04g0179200	oil_tea_GLEAN_10097796	CML41	0.607795
oil_tea_GLEAN_10008163	Os04g0179200	oil_tea_GLEAN_10201557	CML41	0.607795
oil_tea_GLEAN_10037585	AK2	oil_tea_GLEAN_10213210	AHL17	0.607778
oil_tea_GLEAN_10101344	ACLA-1	oil_tea_GLEAN_10385530	At1g74360	0.607764
oil_tea_GLEAN_10143999	DSEL	oil_tea_GLEAN_10192505	TOGT1	0.60776
oil_tea_GLEAN_10104137	DK-ACO1	oil_tea_GLEAN_10245993	VQ8	0.607746
oil_tea_GLEAN_10157226	STR6	oil_tea_GLEAN_10229769	LECRK3	0.607742
oil_tea_GLEAN_10123318	CYP87A3	oil_tea_GLEAN_10363126	CF-9	0.607741
oil_tea_GLEAN_10220093	--	oil_tea_GLEAN_10373930	CYP81Q32	0.60772
oil_tea_GLEAN_10143999	DSEL	oil_tea_GLEAN_10344438	FPS	0.607704
oil_tea_GLEAN_10139170	DK-ACO1	oil_tea_GLEAN_10143999	DSEL	0.607702
oil_tea_GLEAN_10060100	CCOAOMT1	oil_tea_GLEAN_10247941	FPS	0.607694
oil_tea_GLEAN_10088767	HIPP39	oil_tea_GLEAN_10123318	CYP87A3	0.607687
oil_tea_GLEAN_10152565	VQ22	oil_tea_GLEAN_10248663	RLK7	0.607675
oil_tea_GLEAN_10222965	ORP3C	oil_tea_GLEAN_10291104	SFH4	0.607582
oil_tea_GLEAN_10113157	RUN1	oil_tea_GLEAN_10181373	CYP87A3	0.607577
oil_tea_GLEAN_10334289	PER57	oil_tea_GLEAN_10373930	CYP81Q32	0.607529
oil_tea_GLEAN_10123318	CYP87A3	oil_tea_GLEAN_10264718	At5g07610	0.607521
oil_tea_GLEAN_10037585	AK2	oil_tea_GLEAN_10192505	TOGT1	0.607501
MSTRG.96588	CYP714C2	oil_tea_GLEAN_10247941	FPS	0.607489
MSTRG.38401	--	oil_tea_GLEAN_10385530	At1g74360	0.60748
oil_tea_GLEAN_10049506	CES101	oil_tea_GLEAN_10291104	SFH4	0.607461
oil_tea_GLEAN_10308384	AAT1	oil_tea_GLEAN_10366021	--	0.607389
oil_tea_GLEAN_10139170	DK-ACO1	oil_tea_GLEAN_10374146	SQE1	0.607383
oil_tea_GLEAN_10123318	CYP87A3	oil_tea_GLEAN_10252896	PERK1	0.607354
oil_tea_GLEAN_10144105	CAMRLK	oil_tea_GLEAN_10181373	CYP87A3	0.607349
oil_tea_GLEAN_10094249	RLK5	oil_tea_GLEAN_10359225	--	0.60732
oil_tea_GLEAN_10094249	RLK5	oil_tea_GLEAN_10331698	HMGS	0.6073
oil_tea_GLEAN_10247941	FPS	oil_tea_GLEAN_10264718	At5g07610	0.60726
oil_tea_GLEAN_10311468	PER44	oil_tea_GLEAN_10373930	CYP81Q32	0.607227
oil_tea_GLEAN_10128548	CPR	oil_tea_GLEAN_10344438	FPS	0.607221
MSTRG.96588	CYP714C2	oil_tea_GLEAN_10123318	CYP87A3	0.60722
MSTRG.18866	--	oil_tea_GLEAN_10188535	AO	0.607203
oil_tea_GLEAN_10094249	RLK5	oil_tea_GLEAN_10366021	--	0.6072
MSTRG.95193	NIP1	oil_tea_GLEAN_10094249	RLK5	0.607181
oil_tea_GLEAN_10052399	Os04g0179200	oil_tea_GLEAN_10201557	CML41	0.607107
oil_tea_GLEAN_10052399	Os04g0179200	oil_tea_GLEAN_10191662	CML41	0.607107
oil_tea_GLEAN_10052399	Os04g0179200	oil_tea_GLEAN_10097796	CML41	0.607107
MSTRG.53282	TAX1	oil_tea_GLEAN_10083233	WRKY40	0.607064
MSTRG.53282	TAX1	oil_tea_GLEAN_10094249	RLK5	0.607045
oil_tea_GLEAN_10091547	CYP87A3	oil_tea_GLEAN_10197960	ACS1	0.607042
oil_tea_GLEAN_10091547	CYP87A3	oil_tea_GLEAN_10228534	RCOM_0699480	0.607039
MSTRG.38401	--	oil_tea_GLEAN_10303833	CYP716A15	0.607038
MSTRG.9817	--	oil_tea_GLEAN_10247941	FPS	0.60703
oil_tea_GLEAN_10100272	ERF1B	oil_tea_GLEAN_10344438	FPS	0.607012
oil_tea_GLEAN_10072317	--	oil_tea_GLEAN_10157226	STR6	0.606995
oil_tea_GLEAN_10008163	Os04g0179200	oil_tea_GLEAN_10094249	RLK5	0.606981
oil_tea_GLEAN_10123318	CYP87A3	oil_tea_GLEAN_10172476	PAO5	0.60697
oil_tea_GLEAN_10229769	LECRK3	oil_tea_GLEAN_10267622	MSL10	0.606899
oil_tea_GLEAN_10197960	ACS1	oil_tea_GLEAN_10385530	At1g74360	0.606897
oil_tea_GLEAN_10113157	RUN1	oil_tea_GLEAN_10291104	SFH4	0.606887
oil_tea_GLEAN_10072317	--	oil_tea_GLEAN_10222965	ORP3C	0.606865
oil_tea_GLEAN_10245993	VQ8	oil_tea_GLEAN_10303833	CYP716A15	0.606853
MSTRG.114014	CYP87A3	oil_tea_GLEAN_10094249	RLK5	0.606823
oil_tea_GLEAN_10123389	HMG3	oil_tea_GLEAN_10139170	DK-ACO1	0.606774
oil_tea_GLEAN_10060100	CCOAOMT1	oil_tea_GLEAN_10123318	CYP87A3	0.606739
oil_tea_GLEAN_10083233	WRKY40	oil_tea_GLEAN_10393790	--	0.606703
oil_tea_GLEAN_10054677	AK2	oil_tea_GLEAN_10341766	DDS	0.606631
oil_tea_GLEAN_10311530	PER44	oil_tea_GLEAN_10385530	At1g74360	0.606618
oil_tea_GLEAN_10094249	RLK5	oil_tea_GLEAN_10393790	--	0.606617
oil_tea_GLEAN_10094249	RLK5	oil_tea_GLEAN_10334289	PER57	0.606602
oil_tea_GLEAN_10152565	VQ22	oil_tea_GLEAN_10346922	At5g41330	0.606575
oil_tea_GLEAN_10311530	PER44	oil_tea_GLEAN_10314577	WRKY24	0.606555
oil_tea_GLEAN_10094249	RLK5	oil_tea_GLEAN_10144105	CAMRLK	0.606496
oil_tea_GLEAN_10247941	FPS	oil_tea_GLEAN_10279538	yjcK	0.606452
oil_tea_GLEAN_10143999	DSEL	oil_tea_GLEAN_10181373	CYP87A3	0.606442
oil_tea_GLEAN_10222998	LECRK59	oil_tea_GLEAN_10228534	RCOM_0699480	0.606438
oil_tea_GLEAN_10072659	--	oil_tea_GLEAN_10123318	CYP87A3	0.606361
oil_tea_GLEAN_10123389	HMG3	oil_tea_GLEAN_10341766	DDS	0.606274
oil_tea_GLEAN_10128548	CPR	oil_tea_GLEAN_10181373	CYP87A3	0.606269
oil_tea_GLEAN_10008163	Os04g0179200	oil_tea_GLEAN_10152565	VQ22	0.606258
MSTRG.18866	--	oil_tea_GLEAN_10100272	ERF1B	0.606165
oil_tea_GLEAN_10094249	RLK5	oil_tea_GLEAN_10101971	CYP72A154	0.606142
MSTRG.53282	TAX1	oil_tea_GLEAN_10314577	WRKY24	0.606138
oil_tea_GLEAN_10104134	DK-ACO1	oil_tea_GLEAN_10152565	VQ22	0.606125
oil_tea_GLEAN_10094249	RLK5	oil_tea_GLEAN_10142022	CYP714C2	0.606099
MSTRG.18866	--	oil_tea_GLEAN_10049506	CES101	0.606088
oil_tea_GLEAN_10123318	CYP87A3	oil_tea_GLEAN_10130611	AS	0.606079
oil_tea_GLEAN_10245993	VQ8	oil_tea_GLEAN_10308384	AAT1	0.606046
oil_tea_GLEAN_10091458	AATL1	oil_tea_GLEAN_10341766	DDS	0.606019
oil_tea_GLEAN_10228534	RCOM_0699480	oil_tea_GLEAN_10248663	RLK7	0.60595
oil_tea_GLEAN_10228534	RCOM_0699480	oil_tea_GLEAN_10299245	DK-ACO1	0.605936
oil_tea_GLEAN_10083233	WRKY40	oil_tea_GLEAN_10091458	AATL1	0.605934
oil_tea_GLEAN_10049506	CES101	oil_tea_GLEAN_10192505	TOGT1	0.605926
MSTRG.114014	CYP87A3	oil_tea_GLEAN_10037752	HIPP39	0.605924
oil_tea_GLEAN_10128548	CPR	oil_tea_GLEAN_10291104	SFH4	0.605868
oil_tea_GLEAN_10028496	HMG3	oil_tea_GLEAN_10373930	CYP81Q32	0.605807
oil_tea_GLEAN_10101344	ACLA-1	oil_tea_GLEAN_10341766	DDS	0.605804
oil_tea_GLEAN_10104134	DK-ACO1	oil_tea_GLEAN_10191662	CML41	0.605786
oil_tea_GLEAN_10104134	DK-ACO1	oil_tea_GLEAN_10201557	CML41	0.605786
oil_tea_GLEAN_10097796	CML41	oil_tea_GLEAN_10104134	DK-ACO1	0.605786
oil_tea_GLEAN_10172476	PAO5	oil_tea_GLEAN_10247941	FPS	0.60577
oil_tea_GLEAN_10083233	WRKY40	oil_tea_GLEAN_10144105	CAMRLK	0.605768
oil_tea_GLEAN_10094249	RLK5	oil_tea_GLEAN_10123324	CYP87A3	0.605763
oil_tea_GLEAN_10181373	CYP87A3	oil_tea_GLEAN_10222965	ORP3C	0.605684
MSTRG.38401	--	oil_tea_GLEAN_10344438	FPS	0.605576
oil_tea_GLEAN_10037585	AK2	oil_tea_GLEAN_10341770	DDS	0.605532
oil_tea_GLEAN_10101344	ACLA-1	oil_tea_GLEAN_10181373	CYP87A3	0.605469
oil_tea_GLEAN_10143999	DSEL	oil_tea_GLEAN_10213210	AHL17	0.605434
oil_tea_GLEAN_10037752	HIPP39	oil_tea_GLEAN_10101971	CYP72A154	0.605425
oil_tea_GLEAN_10008163	Os04g0179200	oil_tea_GLEAN_10373930	CYP81Q32	0.605419
oil_tea_GLEAN_10267622	MSL10	oil_tea_GLEAN_10344438	FPS	0.605396
oil_tea_GLEAN_10157226	STR6	oil_tea_GLEAN_10344438	FPS	0.605381
oil_tea_GLEAN_10054677	AK2	oil_tea_GLEAN_10139170	DK-ACO1	0.605322
oil_tea_GLEAN_10037752	HIPP39	oil_tea_GLEAN_10311468	PER44	0.605306
oil_tea_GLEAN_10247941	FPS	oil_tea_GLEAN_10363126	CF-9	0.605251
oil_tea_GLEAN_10142022	CYP714C2	oil_tea_GLEAN_10373930	CYP81Q32	0.605225
MSTRG.9817	--	oil_tea_GLEAN_10123318	CYP87A3	0.605173
oil_tea_GLEAN_10267622	MSL10	oil_tea_GLEAN_10303833	CYP716A15	0.605166
oil_tea_GLEAN_10083233	WRKY40	oil_tea_GLEAN_10220093	--	0.605153
oil_tea_GLEAN_10144105	CAMRLK	oil_tea_GLEAN_10303833	CYP716A15	0.605139
oil_tea_GLEAN_10155345	PERK12	oil_tea_GLEAN_10366021	--	0.605126
oil_tea_GLEAN_10123318	CYP87A3	oil_tea_GLEAN_10157472	PHI-1	0.60511
oil_tea_GLEAN_10052399	Os04g0179200	oil_tea_GLEAN_10123318	CYP87A3	0.605075
oil_tea_GLEAN_10363126	CF-9	oil_tea_GLEAN_10373930	CYP81Q32	0.605068
MSTRG.114014	CYP87A3	oil_tea_GLEAN_10373930	CYP81Q32	0.605059
oil_tea_GLEAN_10072317	--	oil_tea_GLEAN_10366021	--	0.60502
oil_tea_GLEAN_10157226	STR6	oil_tea_GLEAN_10291104	SFH4	0.605002
oil_tea_GLEAN_10181373	CYP87A3	oil_tea_GLEAN_10366021	--	0.604993
oil_tea_GLEAN_10279538	yjcK	oil_tea_GLEAN_10373930	CYP81Q32	0.604914
oil_tea_GLEAN_10091607	HMG3	oil_tea_GLEAN_10201557	CML41	0.604899
oil_tea_GLEAN_10091607	HMG3	oil_tea_GLEAN_10097796	CML41	0.604899
oil_tea_GLEAN_10091607	HMG3	oil_tea_GLEAN_10191662	CML41	0.604899
oil_tea_GLEAN_10157472	PHI-1	oil_tea_GLEAN_10373930	CYP81Q32	0.604893
oil_tea_GLEAN_10123318	CYP87A3	oil_tea_GLEAN_10155345	PERK12	0.604892
oil_tea_GLEAN_10245993	VQ8	oil_tea_GLEAN_10291104	SFH4	0.604838
oil_tea_GLEAN_10052399	Os04g0179200	oil_tea_GLEAN_10247941	FPS	0.604838
oil_tea_GLEAN_10094249	RLK5	oil_tea_GLEAN_10220093	--	0.604819
oil_tea_GLEAN_10028496	HMG3	oil_tea_GLEAN_10083233	WRKY40	0.604795
oil_tea_GLEAN_10207394	STH-2	oil_tea_GLEAN_10247941	FPS	0.604792
oil_tea_GLEAN_10228534	RCOM_0699480	oil_tea_GLEAN_10326902	WRKY24	0.604767
oil_tea_GLEAN_10054677	AK2	oil_tea_GLEAN_10229769	LECRK3	0.604757
oil_tea_GLEAN_10123389	HMG3	oil_tea_GLEAN_10213210	AHL17	0.604756
MSTRG.114014	CYP87A3	oil_tea_GLEAN_10341766	DDS	0.604753
MSTRG.38401	--	oil_tea_GLEAN_10104137	DK-ACO1	0.604748
oil_tea_GLEAN_10308384	AAT1	oil_tea_GLEAN_10393790	--	0.604736
oil_tea_GLEAN_10192505	TOGT1	oil_tea_GLEAN_10270208	CYP707A2	0.604735
oil_tea_GLEAN_10100272	ERF1B	oil_tea_GLEAN_10364405	KCS11	0.604728
oil_tea_GLEAN_10152565	VQ22	oil_tea_GLEAN_10222998	LECRK59	0.604727
oil_tea_GLEAN_10213210	AHL17	oil_tea_GLEAN_10359225	--	0.604712
oil_tea_GLEAN_10245993	VQ8	oil_tea_GLEAN_10299245	DK-ACO1	0.604679
oil_tea_GLEAN_10058159	AATL1	oil_tea_GLEAN_10373930	CYP81Q32	0.604668
oil_tea_GLEAN_10100272	ERF1B	oil_tea_GLEAN_10101332	UGT85A24	0.604644
MSTRG.38401	--	oil_tea_GLEAN_10213210	AHL17	0.604606
oil_tea_GLEAN_10054677	AK2	oil_tea_GLEAN_10181373	CYP87A3	0.604605
oil_tea_GLEAN_10188535	AO	oil_tea_GLEAN_10364405	KCS11	0.6046
oil_tea_GLEAN_10311530	PER44	oil_tea_GLEAN_10341766	DDS	0.604576
oil_tea_GLEAN_10028496	HMG3	oil_tea_GLEAN_10037752	HIPP39	0.604565
oil_tea_GLEAN_10007614	UGT85A24	oil_tea_GLEAN_10152565	VQ22	0.604557
oil_tea_GLEAN_10123318	CYP87A3	oil_tea_GLEAN_10207394	STH-2	0.604534
oil_tea_GLEAN_10201504	GT5	oil_tea_GLEAN_10247941	FPS	0.604509
oil_tea_GLEAN_10152565	VQ22	oil_tea_GLEAN_10402500	GSTU7	0.604499
oil_tea_GLEAN_10192505	TOGT1	oil_tea_GLEAN_10266789	AO	0.604496
oil_tea_GLEAN_10091607	HMG3	oil_tea_GLEAN_10152565	VQ22	0.604494
oil_tea_GLEAN_10052399	Os04g0179200	oil_tea_GLEAN_10228534	RCOM_0699480	0.604492
oil_tea_GLEAN_10094249	RLK5	oil_tea_GLEAN_10311468	PER44	0.60448
oil_tea_GLEAN_10037752	HIPP39	oil_tea_GLEAN_10363126	CF-9	0.604478
oil_tea_GLEAN_10192505	TOGT1	oil_tea_GLEAN_10220093	--	0.604469
oil_tea_GLEAN_10291104	SFH4	oil_tea_GLEAN_10374146	SQE1	0.604465
oil_tea_GLEAN_10094249	RLK5	oil_tea_GLEAN_10270208	CYP707A2	0.604448
oil_tea_GLEAN_10139170	DK-ACO1	oil_tea_GLEAN_10266789	AO	0.604436
MSTRG.18866	--	oil_tea_GLEAN_10157226	STR6	0.6044
oil_tea_GLEAN_10028496	HMG3	oil_tea_GLEAN_10094249	RLK5	0.604383
oil_tea_GLEAN_10279538	yjcK	oil_tea_GLEAN_10341766	DDS	0.604373
MSTRG.38401	--	oil_tea_GLEAN_10308384	AAT1	0.604356
oil_tea_GLEAN_10100272	ERF1B	oil_tea_GLEAN_10222998	LECRK59	0.604336
oil_tea_GLEAN_10083233	WRKY40	oil_tea_GLEAN_10157472	PHI-1	0.604285
oil_tea_GLEAN_10155345	PERK12	oil_tea_GLEAN_10247941	FPS	0.604272
oil_tea_GLEAN_10075695	RKF3	oil_tea_GLEAN_10123318	CYP87A3	0.604271
oil_tea_GLEAN_10267622	MSL10	oil_tea_GLEAN_10341766	DDS	0.604246
oil_tea_GLEAN_10331698	HMGS	oil_tea_GLEAN_10385530	At1g74360	0.604194
oil_tea_GLEAN_10311468	PER44	oil_tea_GLEAN_10385530	At1g74360	0.604187
oil_tea_GLEAN_10157226	STR6	oil_tea_GLEAN_10364405	KCS11	0.60415
MSTRG.18866	--	oil_tea_GLEAN_10113157	RUN1	0.60413
oil_tea_GLEAN_10228534	RCOM_0699480	oil_tea_GLEAN_10402500	GSTU7	0.60412
oil_tea_GLEAN_10123318	CYP87A3	oil_tea_GLEAN_10315877	WRKY75	0.604088
oil_tea_GLEAN_10334289	PER57	oil_tea_GLEAN_10385530	At1g74360	0.604087
oil_tea_GLEAN_10101344	ACLA-1	oil_tea_GLEAN_10229769	LECRK3	0.604074
oil_tea_GLEAN_10144105	CAMRLK	oil_tea_GLEAN_10364405	KCS11	0.604069
oil_tea_GLEAN_10143999	DSEL	oil_tea_GLEAN_10155345	PERK12	0.604052
oil_tea_GLEAN_10094249	RLK5	oil_tea_GLEAN_10311530	PER44	0.604048
oil_tea_GLEAN_10008163	Os04g0179200	oil_tea_GLEAN_10374146	SQE1	0.60402
oil_tea_GLEAN_10058159	AATL1	oil_tea_GLEAN_10094249	RLK5	0.604015
oil_tea_GLEAN_10101332	UGT85A24	oil_tea_GLEAN_10128548	CPR	0.603993
oil_tea_GLEAN_10037585	AK2	oil_tea_GLEAN_10344438	FPS	0.603979
oil_tea_GLEAN_10181373	CYP87A3	oil_tea_GLEAN_10374146	SQE1	0.603967
oil_tea_GLEAN_10123389	HMG3	oil_tea_GLEAN_10303833	CYP716A15	0.603952
MSTRG.9817	--	oil_tea_GLEAN_10373930	CYP81Q32	0.603933
oil_tea_GLEAN_10128548	CPR	oil_tea_GLEAN_10229769	LECRK3	0.60392
oil_tea_GLEAN_10072317	--	oil_tea_GLEAN_10144105	CAMRLK	0.603899
oil_tea_GLEAN_10037585	AK2	oil_tea_GLEAN_10326902	WRKY24	0.603888
MSTRG.114013	CYP87A3	oil_tea_GLEAN_10094249	RLK5	0.603858
oil_tea_GLEAN_10091458	AATL1	oil_tea_GLEAN_10314577	WRKY24	0.603858
MSTRG.38401	--	oil_tea_GLEAN_10181373	CYP87A3	0.603819
oil_tea_GLEAN_10222965	ORP3C	oil_tea_GLEAN_10299245	DK-ACO1	0.60381
oil_tea_GLEAN_10049506	CES101	oil_tea_GLEAN_10326902	WRKY24	0.603782
oil_tea_GLEAN_10191662	CML41	oil_tea_GLEAN_10248663	RLK7	0.603768
oil_tea_GLEAN_10201557	CML41	oil_tea_GLEAN_10248663	RLK7	0.603768
oil_tea_GLEAN_10097796	CML41	oil_tea_GLEAN_10248663	RLK7	0.603768
oil_tea_GLEAN_10094249	RLK5	oil_tea_GLEAN_10221887	AIFM2	0.603766
oil_tea_GLEAN_10066834	NAC081	oil_tea_GLEAN_10247941	FPS	0.603764
oil_tea_GLEAN_10116239	NAC081	oil_tea_GLEAN_10247941	FPS	0.603764
oil_tea_GLEAN_10091547	CYP87A3	oil_tea_GLEAN_10188535	AO	0.603756
oil_tea_GLEAN_10123389	HMG3	oil_tea_GLEAN_10385530	At1g74360	0.603755
oil_tea_GLEAN_10101344	ACLA-1	oil_tea_GLEAN_10192505	TOGT1	0.603706
oil_tea_GLEAN_10303833	CYP716A15	oil_tea_GLEAN_10311468	PER44	0.603696
oil_tea_GLEAN_10054677	AK2	oil_tea_GLEAN_10303833	CYP716A15	0.603669
oil_tea_GLEAN_10247941	FPS	oil_tea_GLEAN_10252492	SD31	0.603668
oil_tea_GLEAN_10083233	WRKY40	oil_tea_GLEAN_10142022	CYP714C2	0.603659
oil_tea_GLEAN_10123318	CYP87A3	oil_tea_GLEAN_10266734	--	0.603648
oil_tea_GLEAN_10037752	HIPP39	oil_tea_GLEAN_10126087	UGT87A2	0.603583
oil_tea_GLEAN_10013907	GT5	oil_tea_GLEAN_10247941	FPS	0.603564
oil_tea_GLEAN_10083233	WRKY40	oil_tea_GLEAN_10270208	CYP707A2	0.603556
oil_tea_GLEAN_10046820	HEMA1	oil_tea_GLEAN_10314577	WRKY24	0.603532
oil_tea_GLEAN_10245993	VQ8	oil_tea_GLEAN_10344438	FPS	0.603529
oil_tea_GLEAN_10311468	PER44	oil_tea_GLEAN_10314577	WRKY24	0.60352
oil_tea_GLEAN_10314577	WRKY24	oil_tea_GLEAN_10334289	PER57	0.603502
oil_tea_GLEAN_10037752	HIPP39	oil_tea_GLEAN_10279538	yjcK	0.603497
oil_tea_GLEAN_10192505	TOGT1	oil_tea_GLEAN_10331698	HMGS	0.603473
oil_tea_GLEAN_10123389	HMG3	oil_tea_GLEAN_10229769	LECRK3	0.603464
oil_tea_GLEAN_10101332	UGT85A24	oil_tea_GLEAN_10197960	ACS1	0.603431
oil_tea_GLEAN_10132195	HMGS	oil_tea_GLEAN_10247941	FPS	0.603411
oil_tea_GLEAN_10157935	GSTU7	oil_tea_GLEAN_10373930	CYP81Q32	0.603399
oil_tea_GLEAN_10094249	RLK5	oil_tea_GLEAN_10326847	AMT2	0.603384
oil_tea_GLEAN_10157949	HSP26-A	oil_tea_GLEAN_10247941	FPS	0.603382
oil_tea_GLEAN_10058238	CYP87A3	oil_tea_GLEAN_10094249	RLK5	0.603358
oil_tea_GLEAN_10104137	DK-ACO1	oil_tea_GLEAN_10157226	STR6	0.603351
oil_tea_GLEAN_10046820	HEMA1	oil_tea_GLEAN_10373930	CYP81Q32	0.603339
oil_tea_GLEAN_10139170	DK-ACO1	oil_tea_GLEAN_10267622	MSL10	0.603328
oil_tea_GLEAN_10091547	CYP87A3	oil_tea_GLEAN_10128548	CPR	0.603324
oil_tea_GLEAN_10094249	RLK5	oil_tea_GLEAN_10172476	PAO5	0.603317
oil_tea_GLEAN_10143999	DSEL	oil_tea_GLEAN_10364405	KCS11	0.603294
oil_tea_GLEAN_10270208	CYP707A2	oil_tea_GLEAN_10373930	CYP81Q32	0.603286
oil_tea_GLEAN_10066834	NAC081	oil_tea_GLEAN_10123318	CYP87A3	0.603276
oil_tea_GLEAN_10116239	NAC081	oil_tea_GLEAN_10123318	CYP87A3	0.603276
oil_tea_GLEAN_10037752	HIPP39	oil_tea_GLEAN_10267622	MSL10	0.603263
oil_tea_GLEAN_10023438	PLP2	oil_tea_GLEAN_10314577	WRKY24	0.603211
MSTRG.38401	--	oil_tea_GLEAN_10155345	PERK12	0.603197
oil_tea_GLEAN_10056091	CYP714C2	oil_tea_GLEAN_10094249	RLK5	0.603184
oil_tea_GLEAN_10008163	Os04g0179200	oil_tea_GLEAN_10083233	WRKY40	0.60315
oil_tea_GLEAN_10341770	DDS	oil_tea_GLEAN_10366021	--	0.603143
MSTRG.53282	TAX1	oil_tea_GLEAN_10037752	HIPP39	0.603117
MSTRG.114013	CYP87A3	oil_tea_GLEAN_10373930	CYP81Q32	0.60311
oil_tea_GLEAN_10098101	CCOAOMT1	oil_tea_GLEAN_10247941	FPS	0.603105
oil_tea_GLEAN_10220093	--	oil_tea_GLEAN_10314577	WRKY24	0.60303
oil_tea_GLEAN_10213210	AHL17	oil_tea_GLEAN_10393790	--	0.603025
oil_tea_GLEAN_10072317	--	oil_tea_GLEAN_10101344	ACLA-1	0.603017
oil_tea_GLEAN_10123318	CYP87A3	oil_tea_GLEAN_10201504	GT5	0.602985
oil_tea_GLEAN_10072659	--	oil_tea_GLEAN_10373930	CYP81Q32	0.602969
oil_tea_GLEAN_10188535	AO	oil_tea_GLEAN_10299245	DK-ACO1	0.602967
oil_tea_GLEAN_10094249	RLK5	oil_tea_GLEAN_10157935	GSTU7	0.602966
oil_tea_GLEAN_10188535	AO	oil_tea_GLEAN_10222998	LECRK59	0.602957
oil_tea_GLEAN_10083233	WRKY40	oil_tea_GLEAN_10331698	HMGS	0.602955
oil_tea_GLEAN_10188535	AO	oil_tea_GLEAN_10402500	GSTU7	0.60295
oil_tea_GLEAN_10188535	AO	oil_tea_GLEAN_10326902	WRKY24	0.60293
oil_tea_GLEAN_10123389	HMG3	oil_tea_GLEAN_10308384	AAT1	0.602912
oil_tea_GLEAN_10101971	CYP72A154	oil_tea_GLEAN_10181373	CYP87A3	0.602912
oil_tea_GLEAN_10056091	CYP714C2	oil_tea_GLEAN_10373930	CYP81Q32	0.602911
oil_tea_GLEAN_10142022	CYP714C2	oil_tea_GLEAN_10152565	VQ22	0.602893
oil_tea_GLEAN_10314577	WRKY24	oil_tea_GLEAN_10363126	CF-9	0.602841
oil_tea_GLEAN_10052399	Os04g0179200	oil_tea_GLEAN_10100272	ERF1B	0.602838
oil_tea_GLEAN_10091547	CYP87A3	oil_tea_GLEAN_10222965	ORP3C	0.602837
oil_tea_GLEAN_10139170	DK-ACO1	oil_tea_GLEAN_10359225	--	0.60279
oil_tea_GLEAN_10013907	GT5	oil_tea_GLEAN_10123318	CYP87A3	0.602788
oil_tea_GLEAN_10028496	HMG3	oil_tea_GLEAN_10314577	WRKY24	0.602773
oil_tea_GLEAN_10023438	PLP2	oil_tea_GLEAN_10373930	CYP81Q32	0.602764
oil_tea_GLEAN_10008163	Os04g0179200	oil_tea_GLEAN_10037752	HIPP39	0.602726
oil_tea_GLEAN_10123318	CYP87A3	oil_tea_GLEAN_10157949	HSP26-A	0.602721
oil_tea_GLEAN_10075695	RKF3	oil_tea_GLEAN_10247941	FPS	0.60272
oil_tea_GLEAN_10123318	CYP87A3	oil_tea_GLEAN_10252492	SD31	0.60271
MSTRG.18866	--	oil_tea_GLEAN_10143999	DSEL	0.602682
oil_tea_GLEAN_10037752	HIPP39	oil_tea_GLEAN_10266789	AO	0.602675
oil_tea_GLEAN_10266789	AO	oil_tea_GLEAN_10341766	DDS	0.602674
oil_tea_GLEAN_10037752	HIPP39	oil_tea_GLEAN_10123324	CYP87A3	0.602672
oil_tea_GLEAN_10157472	PHI-1	oil_tea_GLEAN_10314577	WRKY24	0.602667
oil_tea_GLEAN_10182783	DIR21	oil_tea_GLEAN_10247941	FPS	0.602665
oil_tea_GLEAN_10101344	ACLA-1	oil_tea_GLEAN_10139170	DK-ACO1	0.602649
oil_tea_GLEAN_10101971	CYP72A154	oil_tea_GLEAN_10385530	At1g74360	0.60264
oil_tea_GLEAN_10054677	AK2	oil_tea_GLEAN_10344438	FPS	0.602633
oil_tea_GLEAN_10247941	FPS	oil_tea_GLEAN_10315877	WRKY75	0.602605
oil_tea_GLEAN_10091458	AATL1	oil_tea_GLEAN_10303833	CYP716A15	0.602601
oil_tea_GLEAN_10049506	CES101	oil_tea_GLEAN_10091607	HMG3	0.602596
oil_tea_GLEAN_10247941	FPS	oil_tea_GLEAN_10308384	AAT1	0.602592
oil_tea_GLEAN_10091547	CYP87A3	oil_tea_GLEAN_10374146	SQE1	0.602572
oil_tea_GLEAN_10028496	HMG3	oil_tea_GLEAN_10100272	ERF1B	0.602569
oil_tea_GLEAN_10123318	CYP87A3	oil_tea_GLEAN_10132195	HMGS	0.602562
oil_tea_GLEAN_10123318	CYP87A3	oil_tea_GLEAN_10308384	AAT1	0.602551
oil_tea_GLEAN_10083233	WRKY40	oil_tea_GLEAN_10130611	AS	0.602536
oil_tea_GLEAN_10072659	--	oil_tea_GLEAN_10083233	WRKY40	0.602531
oil_tea_GLEAN_10331698	HMGS	oil_tea_GLEAN_10341766	DDS	0.602522
oil_tea_GLEAN_10037752	HIPP39	oil_tea_GLEAN_10264718	At5g07610	0.602453
oil_tea_GLEAN_10083233	WRKY40	oil_tea_GLEAN_10157935	GSTU7	0.602447
oil_tea_GLEAN_10091547	CYP87A3	oil_tea_GLEAN_10100272	ERF1B	0.60243
oil_tea_GLEAN_10123389	HMG3	oil_tea_GLEAN_10344438	FPS	0.60242
oil_tea_GLEAN_10072659	--	oil_tea_GLEAN_10314577	WRKY24	0.602419
oil_tea_GLEAN_10094249	RLK5	oil_tea_GLEAN_10130611	AS	0.602364
oil_tea_GLEAN_10157935	GSTU7	oil_tea_GLEAN_10192505	TOGT1	0.602352
oil_tea_GLEAN_10143999	DSEL	oil_tea_GLEAN_10402500	GSTU7	0.602335
oil_tea_GLEAN_10303833	CYP716A15	oil_tea_GLEAN_10331698	HMGS	0.602305
oil_tea_GLEAN_10037585	AK2	oil_tea_GLEAN_10248663	RLK7	0.602289
oil_tea_GLEAN_10314577	WRKY24	oil_tea_GLEAN_10331698	HMGS	0.602273
oil_tea_GLEAN_10104137	DK-ACO1	oil_tea_GLEAN_10113157	RUN1	0.602216
oil_tea_GLEAN_10088767	HIPP39	oil_tea_GLEAN_10094249	RLK5	0.602192
oil_tea_GLEAN_10104137	DK-ACO1	oil_tea_GLEAN_10123389	HMG3	0.602163
MSTRG.95193	NIP1	oil_tea_GLEAN_10373930	CYP81Q32	0.602115
oil_tea_GLEAN_10072317	--	oil_tea_GLEAN_10143999	DSEL	0.602106
oil_tea_GLEAN_10123324	CYP87A3	oil_tea_GLEAN_10373930	CYP81Q32	0.602084
oil_tea_GLEAN_10007961	WRKY24	oil_tea_GLEAN_10201557	CML41	0.602051
oil_tea_GLEAN_10007961	WRKY24	oil_tea_GLEAN_10097796	CML41	0.602051
oil_tea_GLEAN_10007961	WRKY24	oil_tea_GLEAN_10191662	CML41	0.602051
oil_tea_GLEAN_10083233	WRKY40	oil_tea_GLEAN_10366021	--	0.602051
oil_tea_GLEAN_10213210	AHL17	oil_tea_GLEAN_10374146	SQE1	0.602039
oil_tea_GLEAN_10008163	Os04g0179200	oil_tea_GLEAN_10228534	RCOM_0699480	0.601988
oil_tea_GLEAN_10098101	CCOAOMT1	oil_tea_GLEAN_10123318	CYP87A3	0.601981
oil_tea_GLEAN_10266789	AO	oil_tea_GLEAN_10299245	DK-ACO1	0.601974
oil_tea_GLEAN_10083233	WRKY40	oil_tea_GLEAN_10334289	PER57	0.601973
oil_tea_GLEAN_10054677	AK2	oil_tea_GLEAN_10101332	UGT85A24	0.60195
oil_tea_GLEAN_10091547	CYP87A3	oil_tea_GLEAN_10143999	DSEL	0.601935
oil_tea_GLEAN_10143999	DSEL	oil_tea_GLEAN_10248663	RLK7	0.601926
oil_tea_GLEAN_10144105	CAMRLK	oil_tea_GLEAN_10155345	PERK12	0.601895
oil_tea_GLEAN_10028496	HMG3	oil_tea_GLEAN_10374146	SQE1	0.60188
oil_tea_GLEAN_10130611	AS	oil_tea_GLEAN_10192505	TOGT1	0.601871
oil_tea_GLEAN_10188535	AO	oil_tea_GLEAN_10248663	RLK7	0.601865
oil_tea_GLEAN_10221887	AIFM2	oil_tea_GLEAN_10373930	CYP81Q32	0.601865
oil_tea_GLEAN_10157226	STR6	oil_tea_GLEAN_10326902	WRKY24	0.601863
oil_tea_GLEAN_10012194	PUB26	oil_tea_GLEAN_10152565	VQ22	0.601853
oil_tea_GLEAN_10142022	CYP714C2	oil_tea_GLEAN_10192505	TOGT1	0.601853
oil_tea_GLEAN_10341770	DDS	oil_tea_GLEAN_10374146	SQE1	0.601845
oil_tea_GLEAN_10181373	CYP87A3	oil_tea_GLEAN_10267622	MSL10	0.601826
oil_tea_GLEAN_10101971	CYP72A154	oil_tea_GLEAN_10341766	DDS	0.601819
oil_tea_GLEAN_10097796	CML41	oil_tea_GLEAN_10402500	GSTU7	0.601769
oil_tea_GLEAN_10201557	CML41	oil_tea_GLEAN_10402500	GSTU7	0.601769
oil_tea_GLEAN_10191662	CML41	oil_tea_GLEAN_10402500	GSTU7	0.601769
oil_tea_GLEAN_10181373	CYP87A3	oil_tea_GLEAN_10197960	ACS1	0.601762
oil_tea_GLEAN_10334289	PER57	oil_tea_GLEAN_10341766	DDS	0.601753
oil_tea_GLEAN_10279538	yjcK	oil_tea_GLEAN_10314577	WRKY24	0.601733
oil_tea_GLEAN_10037585	AK2	oil_tea_GLEAN_10091547	CYP87A3	0.601726
oil_tea_GLEAN_10094249	RLK5	oil_tea_GLEAN_10126087	UGT87A2	0.60171
oil_tea_GLEAN_10091458	AATL1	oil_tea_GLEAN_10139170	DK-ACO1	0.601708
MSTRG.53282	TAX1	oil_tea_GLEAN_10229769	LECRK3	0.601683
oil_tea_GLEAN_10052399	Os04g0179200	oil_tea_GLEAN_10373930	CYP81Q32	0.601658
oil_tea_GLEAN_10037752	HIPP39	oil_tea_GLEAN_10046820	HEMA1	0.601642
oil_tea_GLEAN_10266734	--	oil_tea_GLEAN_10373930	CYP81Q32	0.601633
MSTRG.96588	CYP714C2	oil_tea_GLEAN_10094249	RLK5	0.601633
oil_tea_GLEAN_10252896	PERK1	oil_tea_GLEAN_10373930	CYP81Q32	0.601616
MSTRG.9817	--	oil_tea_GLEAN_10314577	WRKY24	0.601604
oil_tea_GLEAN_10247941	FPS	oil_tea_GLEAN_10339102	DDS	0.601594
MSTRG.38401	--	oil_tea_GLEAN_10291104	SFH4	0.60159
oil_tea_GLEAN_10037752	HIPP39	oil_tea_GLEAN_10331698	HMGS	0.601589
oil_tea_GLEAN_10028496	HMG3	oil_tea_GLEAN_10049506	CES101	0.601585
oil_tea_GLEAN_10247941	FPS	oil_tea_GLEAN_10266734	--	0.601572
oil_tea_GLEAN_10326902	WRKY24	oil_tea_GLEAN_10374146	SQE1	0.601535
oil_tea_GLEAN_10123318	CYP87A3	oil_tea_GLEAN_10182783	DIR21	0.601516
MSTRG.114013	CYP87A3	oil_tea_GLEAN_10341766	DDS	0.601512
oil_tea_GLEAN_10023438	PLP2	oil_tea_GLEAN_10083233	WRKY40	0.601493
oil_tea_GLEAN_10113157	RUN1	oil_tea_GLEAN_10326902	WRKY24	0.60149
MSTRG.53282	TAX1	oil_tea_GLEAN_10192505	TOGT1	0.601489
oil_tea_GLEAN_10123228	AATL1	oil_tea_GLEAN_10247941	FPS	0.601488
oil_tea_GLEAN_10046820	HEMA1	oil_tea_GLEAN_10123318	CYP87A3	0.601487
oil_tea_GLEAN_10091458	AATL1	oil_tea_GLEAN_10192505	TOGT1	0.601475
oil_tea_GLEAN_10139170	DK-ACO1	oil_tea_GLEAN_10393790	--	0.601474
oil_tea_GLEAN_10012194	PUB26	oil_tea_GLEAN_10097796	CML41	0.601463
oil_tea_GLEAN_10012194	PUB26	oil_tea_GLEAN_10201557	CML41	0.601463
oil_tea_GLEAN_10012194	PUB26	oil_tea_GLEAN_10191662	CML41	0.601463
oil_tea_GLEAN_10113157	RUN1	oil_tea_GLEAN_10344438	FPS	0.601461
oil_tea_GLEAN_10037752	HIPP39	oil_tea_GLEAN_10072659	--	0.601419
oil_tea_GLEAN_10054677	AK2	oil_tea_GLEAN_10308384	AAT1	0.601404
oil_tea_GLEAN_10311468	PER44	oil_tea_GLEAN_10364405	KCS11	0.601401
oil_tea_GLEAN_10220093	--	oil_tea_GLEAN_10385530	At1g74360	0.601388
oil_tea_GLEAN_10101344	ACLA-1	oil_tea_GLEAN_10303833	CYP716A15	0.601349
oil_tea_GLEAN_10266734	--	oil_tea_GLEAN_10314577	WRKY24	0.601338
oil_tea_GLEAN_10094249	RLK5	oil_tea_GLEAN_10374146	SQE1	0.601308
oil_tea_GLEAN_10303833	CYP716A15	oil_tea_GLEAN_10359225	--	0.601304
oil_tea_GLEAN_10331698	HMGS	oil_tea_GLEAN_10344438	FPS	0.601277
oil_tea_GLEAN_10083233	WRKY40	oil_tea_GLEAN_10123324	CYP87A3	0.601242
oil_tea_GLEAN_10049506	CES101	oil_tea_GLEAN_10229769	LECRK3	0.601239
MSTRG.73260	NLP6	oil_tea_GLEAN_10123318	CYP87A3	0.601195
oil_tea_GLEAN_10245993	VQ8	oil_tea_GLEAN_10326902	WRKY24	0.601189
oil_tea_GLEAN_10037752	HIPP39	oil_tea_GLEAN_10334289	PER57	0.601167
oil_tea_GLEAN_10192505	TOGT1	oil_tea_GLEAN_10221887	AIFM2	0.601125
oil_tea_GLEAN_10113157	RUN1	oil_tea_GLEAN_10364405	KCS11	0.60112
oil_tea_GLEAN_10303833	CYP716A15	oil_tea_GLEAN_10311530	PER44	0.601101
MSTRG.95193	NIP1	oil_tea_GLEAN_10037752	HIPP39	0.601076
oil_tea_GLEAN_10113157	RUN1	oil_tea_GLEAN_10299245	DK-ACO1	0.601057
MSTRG.114013	CYP87A3	oil_tea_GLEAN_10385530	At1g74360	0.601052
MSTRG.4332	CYP714C2	oil_tea_GLEAN_10247941	FPS	0.601036
oil_tea_GLEAN_10046820	HEMA1	oil_tea_GLEAN_10341766	DDS	0.601032
oil_tea_GLEAN_10123318	CYP87A3	oil_tea_GLEAN_10134328	CYP87A3	0.601031
oil_tea_GLEAN_10123318	CYP87A3	oil_tea_GLEAN_10331316	LDHA	0.601015
oil_tea_GLEAN_10072317	--	oil_tea_GLEAN_10123318	CYP87A3	0.601002
oil_tea_GLEAN_10101971	CYP72A154	oil_tea_GLEAN_10229769	LECRK3	0.60099
oil_tea_GLEAN_10049506	CES101	oil_tea_GLEAN_10402500	GSTU7	0.600984
oil_tea_GLEAN_10101971	CYP72A154	oil_tea_GLEAN_10192505	TOGT1	0.600981
oil_tea_GLEAN_10072317	--	oil_tea_GLEAN_10247941	FPS	0.600957
oil_tea_GLEAN_10072659	--	oil_tea_GLEAN_10094249	RLK5	0.600954
MSTRG.38401	--	oil_tea_GLEAN_10072317	--	0.600943
oil_tea_GLEAN_10181373	CYP87A3	oil_tea_GLEAN_10359225	--	0.600915
oil_tea_GLEAN_10052399	Os04g0179200	oil_tea_GLEAN_10366021	--	0.600912
oil_tea_GLEAN_10228534	RCOM_0699480	oil_tea_GLEAN_10346922	At5g41330	0.600912
oil_tea_GLEAN_10072317	--	oil_tea_GLEAN_10197960	ACS1	0.600892
MSTRG.114013	CYP87A3	oil_tea_GLEAN_10101332	UGT85A24	0.600865
oil_tea_GLEAN_10101332	UGT85A24	oil_tea_GLEAN_10311530	PER44	0.600864
oil_tea_GLEAN_10130611	AS	oil_tea_GLEAN_10373930	CYP81Q32	0.600861
oil_tea_GLEAN_10091458	AATL1	oil_tea_GLEAN_10213210	AHL17	0.600855
oil_tea_GLEAN_10060100	CCOAOMT1	oil_tea_GLEAN_10094249	RLK5	0.600851
oil_tea_GLEAN_10326847	AMT2	oil_tea_GLEAN_10373930	CYP81Q32	0.600847
oil_tea_GLEAN_10023438	PLP2	oil_tea_GLEAN_10247941	FPS	0.600836
oil_tea_GLEAN_10130212	Os04g0179200	oil_tea_GLEAN_10247941	FPS	0.600835
oil_tea_GLEAN_10008163	Os04g0179200	oil_tea_GLEAN_10037585	AK2	0.600823
MSTRG.18866	--	oil_tea_GLEAN_10393790	--	0.600808
oil_tea_GLEAN_10037752	HIPP39	oil_tea_GLEAN_10311530	PER44	0.600797
oil_tea_GLEAN_10008163	Os04g0179200	oil_tea_GLEAN_10314577	WRKY24	0.600789
oil_tea_GLEAN_10142022	CYP714C2	oil_tea_GLEAN_10314577	WRKY24	0.600784
oil_tea_GLEAN_10091607	HMG3	oil_tea_GLEAN_10247941	FPS	0.600778
oil_tea_GLEAN_10058238	CYP87A3	oil_tea_GLEAN_10083233	WRKY40	0.600748
oil_tea_GLEAN_10267622	MSL10	oil_tea_GLEAN_10308384	AAT1	0.600744
oil_tea_GLEAN_10028496	HMG3	oil_tea_GLEAN_10228534	RCOM_0699480	0.600742
oil_tea_GLEAN_10291104	SFH4	oil_tea_GLEAN_10393790	--	0.60071
oil_tea_GLEAN_10228534	RCOM_0699480	oil_tea_GLEAN_10341770	DDS	0.600708
oil_tea_GLEAN_10049506	CES101	oil_tea_GLEAN_10248663	RLK7	0.600688
oil_tea_GLEAN_10037752	HIPP39	oil_tea_GLEAN_10266734	--	0.600688
oil_tea_GLEAN_10094249	RLK5	oil_tea_GLEAN_10264718	At5g07610	0.600685
oil_tea_GLEAN_10083233	WRKY40	oil_tea_GLEAN_10126087	UGT87A2	0.600673
oil_tea_GLEAN_10326902	WRKY24	oil_tea_GLEAN_10393790	--	0.600649
oil_tea_GLEAN_10222998	LECRK59	oil_tea_GLEAN_10245993	VQ8	0.600649
oil_tea_GLEAN_10341766	DDS	oil_tea_GLEAN_10372118	PDX12	0.60061
MSTRG.53282	TAX1	oil_tea_GLEAN_10341766	DDS	0.600586
oil_tea_GLEAN_10123318	CYP87A3	oil_tea_GLEAN_10148399	HMGS	0.600584
oil_tea_GLEAN_10094249	RLK5	oil_tea_GLEAN_10363126	CF-9	0.600578
oil_tea_GLEAN_10126087	UGT87A2	oil_tea_GLEAN_10373930	CYP81Q32	0.60048
oil_tea_GLEAN_10075695	RKF3	oil_tea_GLEAN_10373930	CYP81Q32	0.600475
oil_tea_GLEAN_10094249	RLK5	oil_tea_GLEAN_10252896	PERK1	0.600472
oil_tea_GLEAN_10143999	DSEL	oil_tea_GLEAN_10291104	SFH4	0.600471
oil_tea_GLEAN_10172476	PAO5	oil_tea_GLEAN_10373930	CYP81Q32	0.600434
oil_tea_GLEAN_10083233	WRKY40	oil_tea_GLEAN_10311530	PER44	0.600414
oil_tea_GLEAN_10091458	AATL1	oil_tea_GLEAN_10385530	At1g74360	0.600411
oil_tea_GLEAN_10139170	DK-ACO1	oil_tea_GLEAN_10144105	CAMRLK	0.6004
oil_tea_GLEAN_10148399	HMGS	oil_tea_GLEAN_10247941	FPS	0.600397
oil_tea_GLEAN_10341766	DDS	oil_tea_GLEAN_10363126	CF-9	0.600395
oil_tea_GLEAN_10123389	HMG3	oil_tea_GLEAN_10181373	CYP87A3	0.600386
oil_tea_GLEAN_10083233	WRKY40	oil_tea_GLEAN_10363126	CF-9	0.600345
MSTRG.114014	CYP87A3	oil_tea_GLEAN_10303833	CYP716A15	0.600345
oil_tea_GLEAN_10083233	WRKY40	oil_tea_GLEAN_10098101	CCOAOMT1	0.600343
oil_tea_GLEAN_10101971	CYP72A154	oil_tea_GLEAN_10139170	DK-ACO1	0.600316
oil_tea_GLEAN_10104134	DK-ACO1	oil_tea_GLEAN_10228534	RCOM_0699480	0.60029
oil_tea_GLEAN_10037752	HIPP39	oil_tea_GLEAN_10221887	AIFM2	0.600275
MSTRG.18866	--	oil_tea_GLEAN_10366021	--	0.600267
oil_tea_GLEAN_10181459	AATL1	oil_tea_GLEAN_10247941	FPS	0.600266
oil_tea_GLEAN_10266789	AO	oil_tea_GLEAN_10385530	At1g74360	0.600244
oil_tea_GLEAN_10144105	CAMRLK	oil_tea_GLEAN_10308384	AAT1	0.600238
oil_tea_GLEAN_10157226	STR6	oil_tea_GLEAN_10402500	GSTU7	0.600237
oil_tea_GLEAN_10054677	AK2	oil_tea_GLEAN_10213210	AHL17	0.600236
oil_tea_GLEAN_10091458	AATL1	oil_tea_GLEAN_10344438	FPS	0.600234
oil_tea_GLEAN_10128548	CPR	oil_tea_GLEAN_10326902	WRKY24	0.600216
MSTRG.4332	CYP714C2	oil_tea_GLEAN_10123318	CYP87A3	0.600196
oil_tea_GLEAN_10144105	CAMRLK	oil_tea_GLEAN_10213210	AHL17	0.600186
oil_tea_GLEAN_10052399	Os04g0179200	oil_tea_GLEAN_10393790	--	0.600183
oil_tea_GLEAN_10303833	CYP716A15	oil_tea_GLEAN_10334289	PER57	0.600164
MSTRG.18866	--	oil_tea_GLEAN_10245993	VQ8	0.600149
oil_tea_GLEAN_10054677	AK2	oil_tea_GLEAN_10072317	--	0.600135
oil_tea_GLEAN_10247941	FPS	oil_tea_GLEAN_10331316	LDHA	0.600114
oil_tea_GLEAN_10008163	Os04g0179200	oil_tea_GLEAN_10192505	TOGT1	0.600108
MSTRG.81247	PNC1	oil_tea_GLEAN_10191662	CML41	0.600088
MSTRG.81247	PNC1	oil_tea_GLEAN_10097796	CML41	0.600088
MSTRG.81247	PNC1	oil_tea_GLEAN_10201557	CML41	0.600088
oil_tea_GLEAN_10101344	ACLA-1	oil_tea_GLEAN_10155345	PERK12	0.60008
oil_tea_GLEAN_10091607	HMG3	oil_tea_GLEAN_10123318	CYP87A3	0.600078
oil_tea_GLEAN_10247941	FPS	oil_tea_GLEAN_10254653	PERK12	0.600074
MSTRG.114014	CYP87A3	oil_tea_GLEAN_10083233	WRKY40	0.600066
oil_tea_GLEAN_10229769	LECRK3	oil_tea_GLEAN_10334289	PER57	0.600057
oil_tea_GLEAN_10008163	Os04g0179200	oil_tea_GLEAN_10100272	ERF1B	0.600014
oil_tea_GLEAN_10097796	CML41	oil_tea_GLEAN_10313158	HIPP39	0.600012
oil_tea_GLEAN_10201557	CML41	oil_tea_GLEAN_10313158	HIPP39	0.600012
oil_tea_GLEAN_10191662	CML41	oil_tea_GLEAN_10313158	HIPP39	0.600012
MSTRG.18866	--	oil_tea_GLEAN_10128548	CPR	0.600011
oil_tea_GLEAN_10252896	PERK1	oil_tea_GLEAN_10314577	WRKY24	0.60001
MSTRG.38401	--	oil_tea_GLEAN_10222998	LECRK59	0.600004
oil_tea_GLEAN_10155345	PERK12	oil_tea_GLEAN_10359225	--	0.6
oil_tea_GLEAN_10220093	--	oil_tea_GLEAN_10229769	LECRK3	0.599991
oil_tea_GLEAN_10247941	FPS	oil_tea_GLEAN_10358559	GIP2	0.599975
oil_tea_GLEAN_10359225	--	oil_tea_GLEAN_10385530	At1g74360	0.599969
MSTRG.114013	CYP87A3	oil_tea_GLEAN_10037752	HIPP39	0.599951
oil_tea_GLEAN_10123318	CYP87A3	oil_tea_GLEAN_10130212	Os04g0179200	0.599944
oil_tea_GLEAN_10083233	WRKY40	oil_tea_GLEAN_10221887	AIFM2	0.599936
MSTRG.95193	NIP1	oil_tea_GLEAN_10192505	TOGT1	0.599934
oil_tea_GLEAN_10142022	CYP714C2	oil_tea_GLEAN_10191662	CML41	0.599919
oil_tea_GLEAN_10097796	CML41	oil_tea_GLEAN_10142022	CYP714C2	0.599919
oil_tea_GLEAN_10142022	CYP714C2	oil_tea_GLEAN_10201557	CML41	0.599919
oil_tea_GLEAN_10037585	AK2	oil_tea_GLEAN_10104134	DK-ACO1	0.599918
oil_tea_GLEAN_10083233	WRKY40	oil_tea_GLEAN_10326847	AMT2	0.599908
oil_tea_GLEAN_10123318	CYP87A3	oil_tea_GLEAN_10339102	DDS	0.599904
oil_tea_GLEAN_10128548	CPR	oil_tea_GLEAN_10364405	KCS11	0.599904
oil_tea_GLEAN_10197960	ACS1	oil_tea_GLEAN_10402500	GSTU7	0.599898
oil_tea_GLEAN_10028496	HMG3	oil_tea_GLEAN_10128548	CPR	0.599883
oil_tea_GLEAN_10037752	HIPP39	oil_tea_GLEAN_10058159	AATL1	0.599868
oil_tea_GLEAN_10037752	HIPP39	oil_tea_GLEAN_10142022	CYP714C2	0.599856
MSTRG.53282	TAX1	oil_tea_GLEAN_10385530	At1g74360	0.599839
oil_tea_GLEAN_10091458	AATL1	oil_tea_GLEAN_10229769	LECRK3	0.599816
MSTRG.95193	NIP1	oil_tea_GLEAN_10083233	WRKY40	0.599757
oil_tea_GLEAN_10192505	TOGT1	oil_tea_GLEAN_10334289	PER57	0.59975
oil_tea_GLEAN_10008163	Os04g0179200	oil_tea_GLEAN_10341766	DDS	0.59975
oil_tea_GLEAN_10049506	CES101	oil_tea_GLEAN_10130599	AS	0.599748
oil_tea_GLEAN_10201504	GT5	oil_tea_GLEAN_10373930	CYP81Q32	0.599737
oil_tea_GLEAN_10113157	RUN1	oil_tea_GLEAN_10346922	At5g41330	0.599726
MSTRG.18866	--	oil_tea_GLEAN_10222965	ORP3C	0.599703
MSTRG.81247	PNC1	oil_tea_GLEAN_10152565	VQ22	0.599688
oil_tea_GLEAN_10104137	DK-ACO1	oil_tea_GLEAN_10143999	DSEL	0.599682
oil_tea_GLEAN_10341770	DDS	oil_tea_GLEAN_10393790	--	0.599679
oil_tea_GLEAN_10192505	TOGT1	oil_tea_GLEAN_10326847	AMT2	0.59967
MSTRG.107000	At1g61390	oil_tea_GLEAN_10247941	FPS	0.599661
oil_tea_GLEAN_10052399	Os04g0179200	oil_tea_GLEAN_10094249	RLK5	0.59962
oil_tea_GLEAN_10123318	CYP87A3	oil_tea_GLEAN_10324512	LAC7	0.599614
MSTRG.73260	NLP6	oil_tea_GLEAN_10247941	FPS	0.599589
oil_tea_GLEAN_10058238	CYP87A3	oil_tea_GLEAN_10373930	CYP81Q32	0.59958
MSTRG.95193	NIP1	oil_tea_GLEAN_10341766	DDS	0.599549
oil_tea_GLEAN_10098101	CCOAOMT1	oil_tea_GLEAN_10373930	CYP81Q32	0.599531
oil_tea_GLEAN_10008163	Os04g0179200	oil_tea_GLEAN_10229769	LECRK3	0.59953
oil_tea_GLEAN_10101332	UGT85A24	oil_tea_GLEAN_10113157	RUN1	0.59952
oil_tea_GLEAN_10091458	AATL1	oil_tea_GLEAN_10308384	AAT1	0.599518
oil_tea_GLEAN_10201557	CML41	oil_tea_GLEAN_10341770	DDS	0.599515
oil_tea_GLEAN_10097796	CML41	oil_tea_GLEAN_10341770	DDS	0.599515
oil_tea_GLEAN_10191662	CML41	oil_tea_GLEAN_10341770	DDS	0.599515
MSTRG.107000	At1g61390	oil_tea_GLEAN_10123318	CYP87A3	0.599501
oil_tea_GLEAN_10058159	AATL1	oil_tea_GLEAN_10341766	DDS	0.599478
oil_tea_GLEAN_10128548	CPR	oil_tea_GLEAN_10346922	At5g41330	0.599473
oil_tea_GLEAN_10028496	HMG3	oil_tea_GLEAN_10341766	DDS	0.599431
oil_tea_GLEAN_10083233	WRKY40	oil_tea_GLEAN_10252896	PERK1	0.599421
oil_tea_GLEAN_10123324	CYP87A3	oil_tea_GLEAN_10192505	TOGT1	0.599417
oil_tea_GLEAN_10049506	CES101	oil_tea_GLEAN_10052399	Os04g0179200	0.599412
oil_tea_GLEAN_10056091	CYP714C2	oil_tea_GLEAN_10341766	DDS	0.599384
oil_tea_GLEAN_10007614	UGT85A24	oil_tea_GLEAN_10374146	SQE1	0.599374
oil_tea_GLEAN_10229769	LECRK3	oil_tea_GLEAN_10359225	--	0.599371
oil_tea_GLEAN_10123318	CYP87A3	oil_tea_GLEAN_10364405	KCS11	0.59937
oil_tea_GLEAN_10046820	HEMA1	oil_tea_GLEAN_10072317	--	0.599367
oil_tea_GLEAN_10101332	UGT85A24	oil_tea_GLEAN_10267622	MSL10	0.599359
oil_tea_GLEAN_10229769	LECRK3	oil_tea_GLEAN_10331698	HMGS	0.599351
oil_tea_GLEAN_10139170	DK-ACO1	oil_tea_GLEAN_10366021	--	0.59935
oil_tea_GLEAN_10094249	RLK5	oil_tea_GLEAN_10207394	STH-2	0.599328
oil_tea_GLEAN_10094249	RLK5	oil_tea_GLEAN_10279538	yjcK	0.599326
oil_tea_GLEAN_10123318	CYP87A3	oil_tea_GLEAN_10181459	AATL1	0.599282
oil_tea_GLEAN_10247941	FPS	oil_tea_GLEAN_10364405	KCS11	0.599282
MSTRG.114013	CYP87A3	oil_tea_GLEAN_10314577	WRKY24	0.599248
oil_tea_GLEAN_10091458	AATL1	oil_tea_GLEAN_10101332	UGT85A24	0.599239
oil_tea_GLEAN_10094249	RLK5	oil_tea_GLEAN_10201504	GT5	0.599235
MSTRG.114014	CYP87A3	oil_tea_GLEAN_10213210	AHL17	0.599231
MSTRG.18866	--	oil_tea_GLEAN_10374146	SQE1	0.599223
oil_tea_GLEAN_10007961	WRKY24	oil_tea_GLEAN_10152565	VQ22	0.599186
oil_tea_GLEAN_10130212	Os04g0179200	oil_tea_GLEAN_10373930	CYP81Q32	0.599184
oil_tea_GLEAN_10051255	CYP72A154	oil_tea_GLEAN_10123318	CYP87A3	0.599176
oil_tea_GLEAN_10157935	GSTU7	oil_tea_GLEAN_10314577	WRKY24	0.599166
oil_tea_GLEAN_10222965	ORP3C	oil_tea_GLEAN_10346922	At5g41330	0.599163
oil_tea_GLEAN_10083233	WRKY40	oil_tea_GLEAN_10266734	--	0.59916
oil_tea_GLEAN_10083233	WRKY40	oil_tea_GLEAN_10264718	At5g07610	0.599156
oil_tea_GLEAN_10101332	UGT85A24	oil_tea_GLEAN_10331698	HMGS	0.599155
oil_tea_GLEAN_10266734	--	oil_tea_GLEAN_10341766	DDS	0.599109
oil_tea_GLEAN_10229769	LECRK3	oil_tea_GLEAN_10366021	--	0.599097
oil_tea_GLEAN_10094249	RLK5	oil_tea_GLEAN_10157472	PHI-1	0.59909
oil_tea_GLEAN_10181373	CYP87A3	oil_tea_GLEAN_10311468	PER44	0.599069
oil_tea_GLEAN_10037752	HIPP39	oil_tea_GLEAN_10058238	CYP87A3	0.599064
oil_tea_GLEAN_10037752	HIPP39	oil_tea_GLEAN_10075695	RKF3	0.599055
oil_tea_GLEAN_10142022	CYP714C2	oil_tea_GLEAN_10228534	RCOM_0699480	0.599049
oil_tea_GLEAN_10091547	CYP87A3	oil_tea_GLEAN_10157226	STR6	0.599048
oil_tea_GLEAN_10142022	CYP714C2	oil_tea_GLEAN_10229769	LECRK3	0.599039
oil_tea_GLEAN_10252896	PERK1	oil_tea_GLEAN_10385530	At1g74360	0.59902
oil_tea_GLEAN_10229769	LECRK3	oil_tea_GLEAN_10393790	--	0.598993
oil_tea_GLEAN_10155345	PERK12	oil_tea_GLEAN_10373930	CYP81Q32	0.59899
oil_tea_GLEAN_10247941	FPS	oil_tea_GLEAN_10324512	LAC7	0.598989
oil_tea_GLEAN_10139170	DK-ACO1	oil_tea_GLEAN_10157935	GSTU7	0.598952
MSTRG.96588	CYP714C2	oil_tea_GLEAN_10373930	CYP81Q32	0.598943
oil_tea_GLEAN_10139170	DK-ACO1	oil_tea_GLEAN_10331698	HMGS	0.598938
oil_tea_GLEAN_10058238	CYP87A3	oil_tea_GLEAN_10192505	TOGT1	0.598931
oil_tea_GLEAN_10229769	LECRK3	oil_tea_GLEAN_10266789	AO	0.598916
MSTRG.33473	RIN4	oil_tea_GLEAN_10123318	CYP87A3	0.598914
oil_tea_GLEAN_10139170	DK-ACO1	oil_tea_GLEAN_10221887	AIFM2	0.598908
oil_tea_GLEAN_10037752	HIPP39	oil_tea_GLEAN_10056091	CYP714C2	0.598889
oil_tea_GLEAN_10308384	AAT1	oil_tea_GLEAN_10359225	--	0.598889
oil_tea_GLEAN_10091547	CYP87A3	oil_tea_GLEAN_10366021	--	0.598884
oil_tea_GLEAN_10012194	PUB26	oil_tea_GLEAN_10228534	RCOM_0699480	0.598884
oil_tea_GLEAN_10142022	CYP714C2	oil_tea_GLEAN_10385530	At1g74360	0.598862
oil_tea_GLEAN_10094249	RLK5	oil_tea_GLEAN_10155345	PERK12	0.59885
oil_tea_GLEAN_10128548	CPR	oil_tea_GLEAN_10248663	RLK7	0.598842
oil_tea_GLEAN_10291104	SFH4	oil_tea_GLEAN_10359225	--	0.598833
oil_tea_GLEAN_10101332	UGT85A24	oil_tea_GLEAN_10222965	ORP3C	0.598825
oil_tea_GLEAN_10197960	ACS1	oil_tea_GLEAN_10222998	LECRK59	0.598819
MSTRG.18866	--	oil_tea_GLEAN_10144105	CAMRLK	0.598803
oil_tea_GLEAN_10267622	MSL10	oil_tea_GLEAN_10402500	GSTU7	0.598803
oil_tea_GLEAN_10123318	CYP87A3	oil_tea_GLEAN_10313158	HIPP39	0.598795
oil_tea_GLEAN_10056091	CYP714C2	oil_tea_GLEAN_10385530	At1g74360	0.598782
oil_tea_GLEAN_10088767	HIPP39	oil_tea_GLEAN_10373930	CYP81Q32	0.598765
oil_tea_GLEAN_10091547	CYP87A3	oil_tea_GLEAN_10247941	FPS	0.598745
oil_tea_GLEAN_10245993	VQ8	oil_tea_GLEAN_10346922	At5g41330	0.598733
oil_tea_GLEAN_10072317	--	oil_tea_GLEAN_10359225	--	0.598713
oil_tea_GLEAN_10037752	HIPP39	oil_tea_GLEAN_10155345	PERK12	0.598695
oil_tea_GLEAN_10123324	CYP87A3	oil_tea_GLEAN_10341766	DDS	0.598679
MSTRG.95193	NIP1	oil_tea_GLEAN_10385530	At1g74360	0.598648
MSTRG.95193	NIP1	oil_tea_GLEAN_10344438	FPS	0.598643
oil_tea_GLEAN_10123389	HMG3	oil_tea_GLEAN_10291104	SFH4	0.598641
oil_tea_GLEAN_10221887	AIFM2	oil_tea_GLEAN_10341766	DDS	0.598635
oil_tea_GLEAN_10123228	AATL1	oil_tea_GLEAN_10123318	CYP87A3	0.598627
oil_tea_GLEAN_10152565	VQ22	oil_tea_GLEAN_10313158	HIPP39	0.598626
oil_tea_GLEAN_10037585	AK2	oil_tea_GLEAN_10299245	DK-ACO1	0.598616
MSTRG.114013	CYP87A3	oil_tea_GLEAN_10303833	CYP716A15	0.598612
oil_tea_GLEAN_10052399	Os04g0179200	oil_tea_GLEAN_10188535	AO	0.598588
oil_tea_GLEAN_10192505	TOGT1	oil_tea_GLEAN_10359225	--	0.598558
MSTRG.81247	PNC1	oil_tea_GLEAN_10049506	CES101	0.598531
oil_tea_GLEAN_10144105	CAMRLK	oil_tea_GLEAN_10229769	LECRK3	0.598526
oil_tea_GLEAN_10101344	ACLA-1	oil_tea_GLEAN_10213210	AHL17	0.598513
oil_tea_GLEAN_10055457	At5g60570	oil_tea_GLEAN_10123318	CYP87A3	0.598498
oil_tea_GLEAN_10046820	HEMA1	oil_tea_GLEAN_10155345	PERK12	0.598492
oil_tea_GLEAN_10056091	CYP714C2	oil_tea_GLEAN_10314577	WRKY24	0.598488
oil_tea_GLEAN_10052399	Os04g0179200	oil_tea_GLEAN_10314577	WRKY24	0.598474
MSTRG.38401	--	oil_tea_GLEAN_10299245	DK-ACO1	0.598473
oil_tea_GLEAN_10056091	CYP714C2	oil_tea_GLEAN_10101332	UGT85A24	0.598465
oil_tea_GLEAN_10264718	At5g07610	oil_tea_GLEAN_10373930	CYP81Q32	0.598457
oil_tea_GLEAN_10072317	--	oil_tea_GLEAN_10101971	CYP72A154	0.598425
oil_tea_GLEAN_10075695	RKF3	oil_tea_GLEAN_10314577	WRKY24	0.59842
oil_tea_GLEAN_10037752	HIPP39	oil_tea_GLEAN_10157935	GSTU7	0.598418
oil_tea_GLEAN_10054677	AK2	oil_tea_GLEAN_10104137	DK-ACO1	0.59841
oil_tea_GLEAN_10123318	CYP87A3	oil_tea_GLEAN_10130599	AS	0.598395
oil_tea_GLEAN_10028496	HMG3	oil_tea_GLEAN_10139170	DK-ACO1	0.598389
oil_tea_GLEAN_10126087	UGT87A2	oil_tea_GLEAN_10341766	DDS	0.598386
oil_tea_GLEAN_10123318	CYP87A3	oil_tea_GLEAN_10358559	GIP2	0.598383
MSTRG.114014	CYP87A3	oil_tea_GLEAN_10139170	DK-ACO1	0.598362
MSTRG.95193	NIP1	oil_tea_GLEAN_10303833	CYP716A15	0.598361
oil_tea_GLEAN_10037752	HIPP39	oil_tea_GLEAN_10172476	PAO5	0.598328
oil_tea_GLEAN_10091547	CYP87A3	oil_tea_GLEAN_10123318	CYP87A3	0.598326
oil_tea_GLEAN_10229769	LECRK3	oil_tea_GLEAN_10311530	PER44	0.59832
oil_tea_GLEAN_10101332	UGT85A24	oil_tea_GLEAN_10334289	PER57	0.598309
MSTRG.9817	--	oil_tea_GLEAN_10341766	DDS	0.598301
oil_tea_GLEAN_10248663	RLK7	oil_tea_GLEAN_10267622	MSL10	0.598299
oil_tea_GLEAN_10008163	Os04g0179200	oil_tea_GLEAN_10385530	At1g74360	0.598279
MSTRG.114014	CYP87A3	oil_tea_GLEAN_10314577	WRKY24	0.598266
oil_tea_GLEAN_10308384	AAT1	oil_tea_GLEAN_10331698	HMGS	0.598265
MSTRG.18866	--	MSTRG.38401	--	0.598226
oil_tea_GLEAN_10101332	UGT85A24	oil_tea_GLEAN_10101344	ACLA-1	0.598214
oil_tea_GLEAN_10037585	AK2	oil_tea_GLEAN_10313158	HIPP39	0.598211
oil_tea_GLEAN_10128548	CPR	oil_tea_GLEAN_10222998	LECRK59	0.598196
oil_tea_GLEAN_10157472	PHI-1	oil_tea_GLEAN_10192505	TOGT1	0.598157
oil_tea_GLEAN_10094249	RLK5	oil_tea_GLEAN_10098101	CCOAOMT1	0.598147
oil_tea_GLEAN_10123389	HMG3	oil_tea_GLEAN_10155345	PERK12	0.598128
oil_tea_GLEAN_10344438	FPS	oil_tea_GLEAN_10366021	--	0.598124
oil_tea_GLEAN_10123318	CYP87A3	oil_tea_GLEAN_10360489	DDS	0.598115
oil_tea_GLEAN_10028496	HMG3	oil_tea_GLEAN_10213210	AHL17	0.598115
oil_tea_GLEAN_10051255	CYP72A154	oil_tea_GLEAN_10247941	FPS	0.59809
oil_tea_GLEAN_10101971	CYP72A154	oil_tea_GLEAN_10303833	CYP716A15	0.598086
oil_tea_GLEAN_10100272	ERF1B	oil_tea_GLEAN_10104134	DK-ACO1	0.598065
oil_tea_GLEAN_10007961	WRKY24	oil_tea_GLEAN_10100272	ERF1B	0.598051
oil_tea_GLEAN_10229769	LECRK3	oil_tea_GLEAN_10270208	CYP707A2	0.598041
oil_tea_GLEAN_10058238	CYP87A3	oil_tea_GLEAN_10097796	CML41	0.59804
oil_tea_GLEAN_10058238	CYP87A3	oil_tea_GLEAN_10201557	CML41	0.59804
oil_tea_GLEAN_10058238	CYP87A3	oil_tea_GLEAN_10191662	CML41	0.59804
oil_tea_GLEAN_10181373	CYP87A3	oil_tea_GLEAN_10311530	PER44	0.598012
oil_tea_GLEAN_10055457	At5g60570	oil_tea_GLEAN_10247941	FPS	0.598012
oil_tea_GLEAN_10075695	RKF3	oil_tea_GLEAN_10083233	WRKY40	0.598005
oil_tea_GLEAN_10197960	ACS1	oil_tea_GLEAN_10346922	At5g41330	0.597994
MSTRG.33473	RIN4	oil_tea_GLEAN_10247941	FPS	0.597968
oil_tea_GLEAN_10049506	CES101	oil_tea_GLEAN_10385377	ABCA2	0.597942
oil_tea_GLEAN_10188535	AO	oil_tea_GLEAN_10346922	At5g41330	0.597938
oil_tea_GLEAN_10247941	FPS	oil_tea_GLEAN_10313158	HIPP39	0.597936
oil_tea_GLEAN_10126087	UGT87A2	oil_tea_GLEAN_10314577	WRKY24	0.597934
oil_tea_GLEAN_10123318	CYP87A3	oil_tea_GLEAN_10141677	RPI2	0.597912
oil_tea_GLEAN_10123318	CYP87A3	oil_tea_GLEAN_10352832	RPI2	0.597912
oil_tea_GLEAN_10034589	RPI2	oil_tea_GLEAN_10123318	CYP87A3	0.597912
oil_tea_GLEAN_10113157	RUN1	oil_tea_GLEAN_10248663	RLK7	0.597891
oil_tea_GLEAN_10094249	RLK5	oil_tea_GLEAN_10308384	AAT1	0.597873
MSTRG.31322	RPV1	oil_tea_GLEAN_10123318	CYP87A3	0.597869
oil_tea_GLEAN_10134328	CYP87A3	oil_tea_GLEAN_10247941	FPS	0.597817
oil_tea_GLEAN_10066834	NAC081	oil_tea_GLEAN_10094249	RLK5	0.597803
oil_tea_GLEAN_10094249	RLK5	oil_tea_GLEAN_10116239	NAC081	0.597803
oil_tea_GLEAN_10101332	UGT85A24	oil_tea_GLEAN_10359225	--	0.597785
oil_tea_GLEAN_10054677	AK2	oil_tea_GLEAN_10155345	PERK12	0.597766
oil_tea_GLEAN_10123318	CYP87A3	oil_tea_GLEAN_10254653	PERK12	0.59776
oil_tea_GLEAN_10058159	AATL1	oil_tea_GLEAN_10314577	WRKY24	0.59776
MSTRG.18866	--	oil_tea_GLEAN_10054677	AK2	0.597751
MSTRG.18866	--	oil_tea_GLEAN_10197960	ACS1	0.597701
oil_tea_GLEAN_10113157	RUN1	oil_tea_GLEAN_10222998	LECRK59	0.597697
oil_tea_GLEAN_10118101	--	oil_tea_GLEAN_10123318	CYP87A3	0.597694
oil_tea_GLEAN_10091458	AATL1	oil_tea_GLEAN_10181373	CYP87A3	0.597656
oil_tea_GLEAN_10192503	TOGT1	oil_tea_GLEAN_10222965	ORP3C	0.59764
oil_tea_GLEAN_10013907	GT5	oil_tea_GLEAN_10373930	CYP81Q32	0.597631
oil_tea_GLEAN_10072317	--	oil_tea_GLEAN_10123389	HMG3	0.597622
oil_tea_GLEAN_10037752	HIPP39	oil_tea_GLEAN_10220093	--	0.59761
oil_tea_GLEAN_10012194	PUB26	oil_tea_GLEAN_10188535	AO	0.597595
oil_tea_GLEAN_10157935	GSTU7	oil_tea_GLEAN_10385530	At1g74360	0.597587
MSTRG.95193	NIP1	oil_tea_GLEAN_10229769	LECRK3	0.597576
oil_tea_GLEAN_10008163	Os04g0179200	oil_tea_GLEAN_10222965	ORP3C	0.597573
oil_tea_GLEAN_10113686	MYB15	oil_tea_GLEAN_10123318	CYP87A3	0.59755
oil_tea_GLEAN_10101332	UGT85A24	oil_tea_GLEAN_10123389	HMG3	0.597531
oil_tea_GLEAN_10270208	CYP707A2	oil_tea_GLEAN_10314577	WRKY24	0.597507
oil_tea_GLEAN_10028496	HMG3	oil_tea_GLEAN_10113157	RUN1	0.597506
oil_tea_GLEAN_10028496	HMG3	oil_tea_GLEAN_10266789	AO	0.597506
oil_tea_GLEAN_10130212	Os04g0179200	oil_tea_GLEAN_10314577	WRKY24	0.59749
oil_tea_GLEAN_10220093	--	oil_tea_GLEAN_10303833	CYP716A15	0.597481
oil_tea_GLEAN_10130611	AS	oil_tea_GLEAN_10314577	WRKY24	0.597469
oil_tea_GLEAN_10091607	HMG3	oil_tea_GLEAN_10228534	RCOM_0699480	0.597454
oil_tea_GLEAN_10100272	ERF1B	oil_tea_GLEAN_10248663	RLK7	0.597449
oil_tea_GLEAN_10007614	UGT85A24	oil_tea_GLEAN_10097796	CML41	0.597397
oil_tea_GLEAN_10007614	UGT85A24	oil_tea_GLEAN_10201557	CML41	0.597397
oil_tea_GLEAN_10007614	UGT85A24	oil_tea_GLEAN_10191662	CML41	0.597397
oil_tea_GLEAN_10104137	DK-ACO1	oil_tea_GLEAN_10267622	MSL10	0.597361
oil_tea_GLEAN_10037752	HIPP39	oil_tea_GLEAN_10315877	WRKY75	0.597355
MSTRG.53282	TAX1	oil_tea_GLEAN_10303833	CYP716A15	0.59734
MSTRG.9817	--	oil_tea_GLEAN_10083233	WRKY40	0.597325
oil_tea_GLEAN_10083233	WRKY40	oil_tea_GLEAN_10088767	HIPP39	0.597286
oil_tea_GLEAN_10037585	AK2	oil_tea_GLEAN_10346922	At5g41330	0.597272
oil_tea_GLEAN_10037752	HIPP39	oil_tea_GLEAN_10052399	Os04g0179200	0.597269
oil_tea_GLEAN_10123324	CYP87A3	oil_tea_GLEAN_10139170	DK-ACO1	0.597265
oil_tea_GLEAN_10097796	CML41	oil_tea_GLEAN_10201404	LRK10L-1.4	0.597263
oil_tea_GLEAN_10191662	CML41	oil_tea_GLEAN_10201404	LRK10L-1.4	0.597263
oil_tea_GLEAN_10201404	LRK10L-1.4	oil_tea_GLEAN_10201557	CML41	0.597263
oil_tea_GLEAN_10072659	--	oil_tea_GLEAN_10341766	DDS	0.59726
oil_tea_GLEAN_10221887	AIFM2	oil_tea_GLEAN_10303833	CYP716A15	0.597246
oil_tea_GLEAN_10083233	WRKY40	oil_tea_GLEAN_10172476	PAO5	0.59722
oil_tea_GLEAN_10013907	GT5	oil_tea_GLEAN_10094249	RLK5	0.597205
oil_tea_GLEAN_10144105	CAMRLK	oil_tea_GLEAN_10326902	WRKY24	0.597193
oil_tea_GLEAN_10058159	AATL1	oil_tea_GLEAN_10083233	WRKY40	0.597193
oil_tea_GLEAN_10181373	CYP87A3	oil_tea_GLEAN_10363126	CF-9	0.597174
oil_tea_GLEAN_10008163	Os04g0179200	oil_tea_GLEAN_10303833	CYP716A15	0.597171
oil_tea_GLEAN_10113686	MYB15	oil_tea_GLEAN_10247941	FPS	0.597167
oil_tea_GLEAN_10221887	AIFM2	oil_tea_GLEAN_10308384	AAT1	0.597153
oil_tea_GLEAN_10126087	UGT87A2	oil_tea_GLEAN_10213210	AHL17	0.597151
MSTRG.114014	CYP87A3	oil_tea_GLEAN_10344438	FPS	0.597144
oil_tea_GLEAN_10037752	HIPP39	oil_tea_GLEAN_10252896	PERK1	0.597141
oil_tea_GLEAN_10028496	HMG3	oil_tea_GLEAN_10192505	TOGT1	0.597131
MSTRG.53282	TAX1	oil_tea_GLEAN_10139170	DK-ACO1	0.597117
oil_tea_GLEAN_10221887	AIFM2	oil_tea_GLEAN_10344438	FPS	0.59711
oil_tea_GLEAN_10060100	CCOAOMT1	oil_tea_GLEAN_10083233	WRKY40	0.597104
oil_tea_GLEAN_10181373	CYP87A3	oil_tea_GLEAN_10266789	AO	0.597102
oil_tea_GLEAN_10008163	Os04g0179200	oil_tea_GLEAN_10188535	AO	0.597095
oil_tea_GLEAN_10229769	LECRK3	oil_tea_GLEAN_10326847	AMT2	0.597091
oil_tea_GLEAN_10088767	HIPP39	oil_tea_GLEAN_10192505	TOGT1	0.597069
oil_tea_GLEAN_10037752	HIPP39	oil_tea_GLEAN_10326847	AMT2	0.59706
oil_tea_GLEAN_10094249	RLK5	oil_tea_GLEAN_10315877	WRKY75	0.597059
oil_tea_GLEAN_10152565	VQ22	oil_tea_GLEAN_10201504	GT5	0.597014
oil_tea_GLEAN_10130611	AS	oil_tea_GLEAN_10385530	At1g74360	0.597011
oil_tea_GLEAN_10139170	DK-ACO1	oil_tea_GLEAN_10220093	--	0.597008
oil_tea_GLEAN_10100272	ERF1B	oil_tea_GLEAN_10313158	HIPP39	0.597004
oil_tea_GLEAN_10007614	UGT85A24	oil_tea_GLEAN_10049506	CES101	0.596999
oil_tea_GLEAN_10012194	PUB26	oil_tea_GLEAN_10100272	ERF1B	0.596984
oil_tea_GLEAN_10060100	CCOAOMT1	oil_tea_GLEAN_10192505	TOGT1	0.596967
oil_tea_GLEAN_10001338	CYP71D10	oil_tea_GLEAN_10247941	FPS	0.596963
oil_tea_GLEAN_10028496	HMG3	oil_tea_GLEAN_10037585	AK2	0.596945
oil_tea_GLEAN_10083233	WRKY40	oil_tea_GLEAN_10279538	yjcK	0.596942
MSTRG.114014	CYP87A3	oil_tea_GLEAN_10229769	LECRK3	0.596915
MSTRG.114014	CYP87A3	oil_tea_GLEAN_10308384	AAT1	0.596893
oil_tea_GLEAN_10101332	UGT85A24	oil_tea_GLEAN_10245993	VQ8	0.596892
oil_tea_GLEAN_10220093	--	oil_tea_GLEAN_10344438	FPS	0.596873
oil_tea_GLEAN_10201504	GT5	oil_tea_GLEAN_10314577	WRKY24	0.596873
oil_tea_GLEAN_10123324	CYP87A3	oil_tea_GLEAN_10229769	LECRK3	0.596859
oil_tea_GLEAN_10130599	AS	oil_tea_GLEAN_10247941	FPS	0.596846
oil_tea_GLEAN_10139170	DK-ACO1	oil_tea_GLEAN_10270208	CYP707A2	0.596842
oil_tea_GLEAN_10083233	WRKY40	oil_tea_GLEAN_10155345	PERK12	0.596819
oil_tea_GLEAN_10065483	At2g46620	oil_tea_GLEAN_10123318	CYP87A3	0.596813
oil_tea_GLEAN_10192503	TOGT1	oil_tea_GLEAN_10228534	RCOM_0699480	0.596811
oil_tea_GLEAN_10247941	FPS	oil_tea_GLEAN_10360489	DDS	0.596811
oil_tea_GLEAN_10072317	--	oil_tea_GLEAN_10373930	CYP81Q32	0.596799
MSTRG.14790	At3g47110	oil_tea_GLEAN_10123318	CYP87A3	0.596799
MSTRG.96588	CYP714C2	oil_tea_GLEAN_10037752	HIPP39	0.596794
oil_tea_GLEAN_10028496	HMG3	oil_tea_GLEAN_10181373	CYP87A3	0.59679
oil_tea_GLEAN_10192505	TOGT1	oil_tea_GLEAN_10374146	SQE1	0.596787
MSTRG.73260	NLP6	oil_tea_GLEAN_10094249	RLK5	0.596763
MSTRG.73260	NLP6	oil_tea_GLEAN_10341766	DDS	0.596751
oil_tea_GLEAN_10104134	DK-ACO1	oil_tea_GLEAN_10188535	AO	0.59675
oil_tea_GLEAN_10001338	CYP71D10	oil_tea_GLEAN_10123318	CYP87A3	0.596743
oil_tea_GLEAN_10266789	AO	oil_tea_GLEAN_10308384	AAT1	0.596743
oil_tea_GLEAN_10181373	CYP87A3	oil_tea_GLEAN_10334289	PER57	0.596738
oil_tea_GLEAN_10046820	HEMA1	oil_tea_GLEAN_10326902	WRKY24	0.596737
oil_tea_GLEAN_10311530	PER44	oil_tea_GLEAN_10364405	KCS11	0.596735
MSTRG.18866	--	oil_tea_GLEAN_10267622	MSL10	0.596731
oil_tea_GLEAN_10023438	PLP2	oil_tea_GLEAN_10123318	CYP87A3	0.59673
oil_tea_GLEAN_10248663	RLK7	oil_tea_GLEAN_10331698	HMGS	0.596723
oil_tea_GLEAN_10101971	CYP72A154	oil_tea_GLEAN_10213210	AHL17	0.596721
oil_tea_GLEAN_10191662	CML41	oil_tea_GLEAN_10385377	ABCA2	0.596715
oil_tea_GLEAN_10201557	CML41	oil_tea_GLEAN_10385377	ABCA2	0.596715
oil_tea_GLEAN_10097796	CML41	oil_tea_GLEAN_10385377	ABCA2	0.596715
oil_tea_GLEAN_10123324	CYP87A3	oil_tea_GLEAN_10213210	AHL17	0.596705
oil_tea_GLEAN_10052399	Os04g0179200	oil_tea_GLEAN_10083233	WRKY40	0.596704
oil_tea_GLEAN_10308384	AAT1	oil_tea_GLEAN_10311468	PER44	0.5967
oil_tea_GLEAN_10334289	PER57	oil_tea_GLEAN_10344438	FPS	0.596687
oil_tea_GLEAN_10128548	CPR	oil_tea_GLEAN_10385377	ABCA2	0.596681
oil_tea_GLEAN_10101344	ACLA-1	oil_tea_GLEAN_10308384	AAT1	0.59668
oil_tea_GLEAN_10101344	ACLA-1	oil_tea_GLEAN_10344438	FPS	0.596679
MSTRG.53282	TAX1	oil_tea_GLEAN_10181373	CYP87A3	0.596679
oil_tea_GLEAN_10130611	AS	oil_tea_GLEAN_10229769	LECRK3	0.596677
oil_tea_GLEAN_10056091	CYP714C2	oil_tea_GLEAN_10303833	CYP716A15	0.596639
oil_tea_GLEAN_10220093	--	oil_tea_GLEAN_10341766	DDS	0.596614
oil_tea_GLEAN_10028496	HMG3	oil_tea_GLEAN_10385530	At1g74360	0.596612
oil_tea_GLEAN_10037752	HIPP39	oil_tea_GLEAN_10116239	NAC081	0.596602
oil_tea_GLEAN_10037752	HIPP39	oil_tea_GLEAN_10066834	NAC081	0.596602
oil_tea_GLEAN_10132195	HMGS	oil_tea_GLEAN_10373930	CYP81Q32	0.596595
MSTRG.114014	CYP87A3	oil_tea_GLEAN_10192505	TOGT1	0.596591
MSTRG.18866	--	oil_tea_GLEAN_10101344	ACLA-1	0.596575
oil_tea_GLEAN_10266789	AO	oil_tea_GLEAN_10291104	SFH4	0.596561
oil_tea_GLEAN_10270208	CYP707A2	oil_tea_GLEAN_10344438	FPS	0.596548
oil_tea_GLEAN_10037752	HIPP39	oil_tea_GLEAN_10270208	CYP707A2	0.596516
oil_tea_GLEAN_10141677	RPI2	oil_tea_GLEAN_10247941	FPS	0.596507
oil_tea_GLEAN_10034589	RPI2	oil_tea_GLEAN_10247941	FPS	0.596507
oil_tea_GLEAN_10247941	FPS	oil_tea_GLEAN_10352832	RPI2	0.596507
oil_tea_GLEAN_10201404	LRK10L-1.4	oil_tea_GLEAN_10228534	RCOM_0699480	0.596506
oil_tea_GLEAN_10197960	ACS1	oil_tea_GLEAN_10248663	RLK7	0.596503
oil_tea_GLEAN_10192505	TOGT1	oil_tea_GLEAN_10252896	PERK1	0.596457
oil_tea_GLEAN_10072317	--	oil_tea_GLEAN_10267622	MSL10	0.596446
oil_tea_GLEAN_10028496	HMG3	oil_tea_GLEAN_10229769	LECRK3	0.596444
oil_tea_GLEAN_10128548	CPR	oil_tea_GLEAN_10299245	DK-ACO1	0.596436
oil_tea_GLEAN_10222965	ORP3C	oil_tea_GLEAN_10326902	WRKY24	0.596433
oil_tea_GLEAN_10008163	Os04g0179200	oil_tea_GLEAN_10139170	DK-ACO1	0.596424
oil_tea_GLEAN_10101332	UGT85A24	oil_tea_GLEAN_10279538	yjcK	0.596414
oil_tea_GLEAN_10094249	RLK5	oil_tea_GLEAN_10181459	AATL1	0.596412
oil_tea_GLEAN_10094249	RLK5	oil_tea_GLEAN_10132195	HMGS	0.596412
MSTRG.18866	--	oil_tea_GLEAN_10123389	HMG3	0.596363
oil_tea_GLEAN_10049506	CES101	oil_tea_GLEAN_10346922	At5g41330	0.596359
oil_tea_GLEAN_10266789	AO	oil_tea_GLEAN_10303833	CYP716A15	0.596359
MSTRG.73260	NLP6	oil_tea_GLEAN_10037752	HIPP39	0.596346
MSTRG.114014	CYP87A3	oil_tea_GLEAN_10101332	UGT85A24	0.596344
oil_tea_GLEAN_10157226	STR6	oil_tea_GLEAN_10248663	RLK7	0.59634
oil_tea_GLEAN_10012194	PUB26	oil_tea_GLEAN_10245993	VQ8	0.596331
oil_tea_GLEAN_10123324	CYP87A3	oil_tea_GLEAN_10314577	WRKY24	0.596331
oil_tea_GLEAN_10247941	FPS	oil_tea_GLEAN_10402371	SARD1	0.596326
oil_tea_GLEAN_10213210	AHL17	oil_tea_GLEAN_10264718	At5g07610	0.596292
MSTRG.4332	CYP714C2	oil_tea_GLEAN_10094249	RLK5	0.59628
oil_tea_GLEAN_10123324	CYP87A3	oil_tea_GLEAN_10344438	FPS	0.596275
oil_tea_GLEAN_10091458	AATL1	oil_tea_GLEAN_10104137	DK-ACO1	0.596264
oil_tea_GLEAN_10091607	HMG3	oil_tea_GLEAN_10128548	CPR	0.596264
MSTRG.81247	PNC1	oil_tea_GLEAN_10228534	RCOM_0699480	0.596259
oil_tea_GLEAN_10314577	WRKY24	oil_tea_GLEAN_10326847	AMT2	0.596249
oil_tea_GLEAN_10008163	Os04g0179200	oil_tea_GLEAN_10344438	FPS	0.596246
oil_tea_GLEAN_10028496	HMG3	oil_tea_GLEAN_10188535	AO	0.596244
oil_tea_GLEAN_10229769	LECRK3	oil_tea_GLEAN_10374146	SQE1	0.596233
oil_tea_GLEAN_10097796	CML41	oil_tea_GLEAN_10201064	At2g30020	0.596228
oil_tea_GLEAN_10191662	CML41	oil_tea_GLEAN_10201064	At2g30020	0.596228
oil_tea_GLEAN_10201064	At2g30020	oil_tea_GLEAN_10201557	CML41	0.596228
oil_tea_GLEAN_10142022	CYP714C2	oil_tea_GLEAN_10341766	DDS	0.596218
oil_tea_GLEAN_10046820	HEMA1	oil_tea_GLEAN_10247941	FPS	0.596214
MSTRG.95193	NIP1	oil_tea_GLEAN_10314577	WRKY24	0.596209
MSTRG.18866	--	oil_tea_GLEAN_10311530	PER44	0.596205
oil_tea_GLEAN_10123318	CYP87A3	oil_tea_GLEAN_10341766	DDS	0.596203
oil_tea_GLEAN_10123324	CYP87A3	oil_tea_GLEAN_10303833	CYP716A15	0.596187
oil_tea_GLEAN_10157935	GSTU7	oil_tea_GLEAN_10344438	FPS	0.596185
oil_tea_GLEAN_10142022	CYP714C2	oil_tea_GLEAN_10344438	FPS	0.596179
oil_tea_GLEAN_10037585	AK2	oil_tea_GLEAN_10104137	DK-ACO1	0.596178
oil_tea_GLEAN_10104134	DK-ACO1	oil_tea_GLEAN_10374146	SQE1	0.596177
oil_tea_GLEAN_10157472	PHI-1	oil_tea_GLEAN_10229769	LECRK3	0.596172
oil_tea_GLEAN_10058159	AATL1	oil_tea_GLEAN_10303833	CYP716A15	0.596158
oil_tea_GLEAN_10128548	CPR	oil_tea_GLEAN_10402500	GSTU7	0.59615
oil_tea_GLEAN_10331316	LDHA	oil_tea_GLEAN_10373930	CYP81Q32	0.596142
oil_tea_GLEAN_10065483	At2g46620	oil_tea_GLEAN_10247941	FPS	0.596132
oil_tea_GLEAN_10344438	FPS	oil_tea_GLEAN_10374146	SQE1	0.596131
oil_tea_GLEAN_10139170	DK-ACO1	oil_tea_GLEAN_10142022	CYP714C2	0.59613
oil_tea_GLEAN_10101971	CYP72A154	oil_tea_GLEAN_10155345	PERK12	0.596128
oil_tea_GLEAN_10252896	PERK1	oil_tea_GLEAN_10341766	DDS	0.596123
oil_tea_GLEAN_10130599	AS	oil_tea_GLEAN_10152565	VQ22	0.596112
oil_tea_GLEAN_10094249	RLK5	oil_tea_GLEAN_10182783	DIR21	0.596096
MSTRG.9817	--	oil_tea_GLEAN_10385530	At1g74360	0.596095
oil_tea_GLEAN_10060100	CCOAOMT1	oil_tea_GLEAN_10373930	CYP81Q32	0.596089
oil_tea_GLEAN_10152565	VQ22	oil_tea_GLEAN_10260804	GINT1	0.596083
MSTRG.38401	--	oil_tea_GLEAN_10101332	UGT85A24	0.596078
oil_tea_GLEAN_10181373	CYP87A3	oil_tea_GLEAN_10331698	HMGS	0.596076
oil_tea_GLEAN_10072659	--	oil_tea_GLEAN_10385530	At1g74360	0.596075
oil_tea_GLEAN_10052399	Os04g0179200	oil_tea_GLEAN_10113157	RUN1	0.596069
oil_tea_GLEAN_10098101	CCOAOMT1	oil_tea_GLEAN_10314577	WRKY24	0.596059
oil_tea_GLEAN_10072317	--	oil_tea_GLEAN_10094249	RLK5	0.596058
oil_tea_GLEAN_10155345	PERK12	oil_tea_GLEAN_10314577	WRKY24	0.596007
oil_tea_GLEAN_10222965	ORP3C	oil_tea_GLEAN_10402500	GSTU7	0.59596
oil_tea_GLEAN_10264718	At5g07610	oil_tea_GLEAN_10341766	DDS	0.59596
oil_tea_GLEAN_10266789	AO	oil_tea_GLEAN_10346922	At5g41330	0.595941
oil_tea_GLEAN_10213210	AHL17	oil_tea_GLEAN_10366021	--	0.59593
oil_tea_GLEAN_10049506	CES101	oil_tea_GLEAN_10341770	DDS	0.595929
oil_tea_GLEAN_10247941	FPS	oil_tea_GLEAN_10248993	ACD6	0.595924
oil_tea_GLEAN_10144105	CAMRLK	oil_tea_GLEAN_10341770	DDS	0.595908
oil_tea_GLEAN_10051255	CYP72A154	oil_tea_GLEAN_10341766	DDS	0.595903
oil_tea_GLEAN_10213210	AHL17	oil_tea_GLEAN_10266789	AO	0.59589
oil_tea_GLEAN_10326847	AMT2	oil_tea_GLEAN_10385530	At1g74360	0.595819
oil_tea_GLEAN_10152565	VQ22	oil_tea_GLEAN_10181368	CYP87A3	0.595818
oil_tea_GLEAN_10037752	HIPP39	oil_tea_GLEAN_10088767	HIPP39	0.595812
oil_tea_GLEAN_10083233	WRKY40	oil_tea_GLEAN_10252492	SD31	0.595802
MSTRG.31322	RPV1	oil_tea_GLEAN_10247941	FPS	0.595771
oil_tea_GLEAN_10049506	CES101	oil_tea_GLEAN_10181368	CYP87A3	0.595742
MSTRG.95193	NIP1	oil_tea_GLEAN_10101332	UGT85A24	0.595737
oil_tea_GLEAN_10213210	AHL17	oil_tea_GLEAN_10221887	AIFM2	0.595735
oil_tea_GLEAN_10331316	LDHA	oil_tea_GLEAN_10341766	DDS	0.595732
oil_tea_GLEAN_10266789	AO	oil_tea_GLEAN_10326902	WRKY24	0.595721
oil_tea_GLEAN_10049506	CES101	oil_tea_GLEAN_10360489	DDS	0.59572
oil_tea_GLEAN_10083233	WRKY40	oil_tea_GLEAN_10141677	RPI2	0.595686
oil_tea_GLEAN_10083233	WRKY40	oil_tea_GLEAN_10352832	RPI2	0.595686
oil_tea_GLEAN_10034589	RPI2	oil_tea_GLEAN_10083233	WRKY40	0.595686
oil_tea_GLEAN_10104134	DK-ACO1	oil_tea_GLEAN_10113157	RUN1	0.595675
oil_tea_GLEAN_10051255	CYP72A154	oil_tea_GLEAN_10373930	CYP81Q32	0.595658
oil_tea_GLEAN_10144105	CAMRLK	oil_tea_GLEAN_10291104	SFH4	0.595629
MSTRG.38401	--	oil_tea_GLEAN_10248663	RLK7	0.595625
MSTRG.33473	RIN4	oil_tea_GLEAN_10083233	WRKY40	0.595624
MSTRG.33473	RIN4	oil_tea_GLEAN_10094249	RLK5	0.595616
oil_tea_GLEAN_10101332	UGT85A24	oil_tea_GLEAN_10331316	LDHA	0.595596
oil_tea_GLEAN_10313158	HIPP39	oil_tea_GLEAN_10374146	SQE1	0.595595
oil_tea_GLEAN_10094249	RLK5	oil_tea_GLEAN_10339102	DDS	0.595559
oil_tea_GLEAN_10083233	WRKY40	oil_tea_GLEAN_10116239	NAC081	0.595556
oil_tea_GLEAN_10066834	NAC081	oil_tea_GLEAN_10083233	WRKY40	0.595556
oil_tea_GLEAN_10056091	CYP714C2	oil_tea_GLEAN_10083233	WRKY40	0.595532
oil_tea_GLEAN_10331698	HMGS	oil_tea_GLEAN_10402500	GSTU7	0.595516
oil_tea_GLEAN_10139170	DK-ACO1	oil_tea_GLEAN_10334289	PER57	0.595509
oil_tea_GLEAN_10075695	RKF3	oil_tea_GLEAN_10094249	RLK5	0.595509
oil_tea_GLEAN_10058159	AATL1	oil_tea_GLEAN_10229769	LECRK3	0.595508
oil_tea_GLEAN_10157935	GSTU7	oil_tea_GLEAN_10303833	CYP716A15	0.595505
MSTRG.14790	At3g47110	oil_tea_GLEAN_10037752	HIPP39	0.5955
oil_tea_GLEAN_10344438	FPS	oil_tea_GLEAN_10359225	--	0.595496
oil_tea_GLEAN_10270208	CYP707A2	oil_tea_GLEAN_10385530	At1g74360	0.595489
oil_tea_GLEAN_10197960	ACS1	oil_tea_GLEAN_10364405	KCS11	0.595487
oil_tea_GLEAN_10094249	RLK5	oil_tea_GLEAN_10123228	AATL1	0.595485
MSTRG.114013	CYP87A3	oil_tea_GLEAN_10083233	WRKY40	0.595474
oil_tea_GLEAN_10123318	CYP87A3	oil_tea_GLEAN_10347481	LDHA	0.595468
oil_tea_GLEAN_10121544	LDHA	oil_tea_GLEAN_10123318	CYP87A3	0.595468
oil_tea_GLEAN_10028496	HMG3	oil_tea_GLEAN_10303833	CYP716A15	0.595467
MSTRG.31322	RPV1	oil_tea_GLEAN_10037752	HIPP39	0.595443
oil_tea_GLEAN_10083233	WRKY40	oil_tea_GLEAN_10212584	WRKY53	0.595426
oil_tea_GLEAN_10279538	yjcK	oil_tea_GLEAN_10303833	CYP716A15	0.595417
oil_tea_GLEAN_10097796	CML41	oil_tea_GLEAN_10192503	TOGT1	0.595413
oil_tea_GLEAN_10191662	CML41	oil_tea_GLEAN_10192503	TOGT1	0.595413
oil_tea_GLEAN_10192503	TOGT1	oil_tea_GLEAN_10201557	CML41	0.595413
MSTRG.95193	NIP1	oil_tea_GLEAN_10308384	AAT1	0.59541
oil_tea_GLEAN_10100272	ERF1B	oil_tea_GLEAN_10402500	GSTU7	0.595408
oil_tea_GLEAN_10142022	CYP714C2	oil_tea_GLEAN_10303833	CYP716A15	0.5954
oil_tea_GLEAN_10247941	FPS	oil_tea_GLEAN_10341766	DDS	0.595381
oil_tea_GLEAN_10157226	STR6	oil_tea_GLEAN_10341770	DDS	0.595377
MSTRG.107000	At1g61390	oil_tea_GLEAN_10094249	RLK5	0.595376
oil_tea_GLEAN_10186446	BHLH41	oil_tea_GLEAN_10341766	DDS	0.595371
oil_tea_GLEAN_10245993	VQ8	oil_tea_GLEAN_10248663	RLK7	0.595358
oil_tea_GLEAN_10155345	PERK12	oil_tea_GLEAN_10267622	MSL10	0.595352
MSTRG.73260	NLP6	oil_tea_GLEAN_10101332	UGT85A24	0.595351
oil_tea_GLEAN_10037752	HIPP39	oil_tea_GLEAN_10060100	CCOAOMT1	0.595349
oil_tea_GLEAN_10083233	WRKY40	oil_tea_GLEAN_10201504	GT5	0.59534
oil_tea_GLEAN_10098101	CCOAOMT1	oil_tea_GLEAN_10192505	TOGT1	0.595328
MSTRG.38401	--	oil_tea_GLEAN_10402500	GSTU7	0.595328
oil_tea_GLEAN_10037752	HIPP39	oil_tea_GLEAN_10130611	AS	0.595327
MSTRG.38401	--	oil_tea_GLEAN_10091547	CYP87A3	0.595322
oil_tea_GLEAN_10157935	GSTU7	oil_tea_GLEAN_10341766	DDS	0.595317
oil_tea_GLEAN_10222998	LECRK59	oil_tea_GLEAN_10267622	MSL10	0.595301
oil_tea_GLEAN_10094249	RLK5	oil_tea_GLEAN_10364405	KCS11	0.595295
oil_tea_GLEAN_10091607	HMG3	oil_tea_GLEAN_10100272	ERF1B	0.595273
oil_tea_GLEAN_10091607	HMG3	oil_tea_GLEAN_10094249	RLK5	0.595271
MSTRG.81247	PNC1	oil_tea_GLEAN_10188535	AO	0.59527
oil_tea_GLEAN_10054677	AK2	oil_tea_GLEAN_10291104	SFH4	0.595269
oil_tea_GLEAN_10037585	AK2	oil_tea_GLEAN_10402500	GSTU7	0.595241
oil_tea_GLEAN_10083233	WRKY40	oil_tea_GLEAN_10311468	PER44	0.595238
oil_tea_GLEAN_10221887	AIFM2	oil_tea_GLEAN_10314577	WRKY24	0.595237
oil_tea_GLEAN_10058238	CYP87A3	oil_tea_GLEAN_10139170	DK-ACO1	0.595233
oil_tea_GLEAN_10139170	DK-ACO1	oil_tea_GLEAN_10264718	At5g07610	0.595228
oil_tea_GLEAN_10104137	DK-ACO1	oil_tea_GLEAN_10359225	--	0.595211
oil_tea_GLEAN_10094249	RLK5	oil_tea_GLEAN_10331316	LDHA	0.595197
oil_tea_GLEAN_10213210	AHL17	oil_tea_GLEAN_10363126	CF-9	0.595187
MSTRG.53282	TAX1	oil_tea_GLEAN_10344438	FPS	0.595186
oil_tea_GLEAN_10028496	HMG3	oil_tea_GLEAN_10222965	ORP3C	0.595165
oil_tea_GLEAN_10101344	ACLA-1	oil_tea_GLEAN_10326902	WRKY24	0.595156
oil_tea_GLEAN_10192505	TOGT1	oil_tea_GLEAN_10311530	PER44	0.595144
oil_tea_GLEAN_10094249	RLK5	oil_tea_GLEAN_10313158	HIPP39	0.595141
oil_tea_GLEAN_10104137	DK-ACO1	oil_tea_GLEAN_10221887	AIFM2	0.595123
oil_tea_GLEAN_10037585	AK2	oil_tea_GLEAN_10091607	HMG3	0.595109
oil_tea_GLEAN_10188535	AO	oil_tea_GLEAN_10341770	DDS	0.595096
oil_tea_GLEAN_10344438	FPS	oil_tea_GLEAN_10393790	--	0.595063
oil_tea_GLEAN_10123318	CYP87A3	oil_tea_GLEAN_10186446	BHLH41	0.595057
oil_tea_GLEAN_10008163	Os04g0179200	oil_tea_GLEAN_10213210	AHL17	0.595051
oil_tea_GLEAN_10094249	RLK5	oil_tea_GLEAN_10130212	Os04g0179200	0.595047
oil_tea_GLEAN_10157472	PHI-1	oil_tea_GLEAN_10385530	At1g74360	0.595029
oil_tea_GLEAN_10291104	SFH4	oil_tea_GLEAN_10366021	--	0.595026
oil_tea_GLEAN_10052399	Os04g0179200	oil_tea_GLEAN_10157226	STR6	0.595024
oil_tea_GLEAN_10083233	WRKY40	oil_tea_GLEAN_10248993	ACD6	0.595016
oil_tea_GLEAN_10007614	UGT85A24	oil_tea_GLEAN_10123318	CYP87A3	0.595003
oil_tea_GLEAN_10264718	At5g07610	oil_tea_GLEAN_10314577	WRKY24	0.594996
MSTRG.114014	CYP87A3	oil_tea_GLEAN_10385530	At1g74360	0.594996
oil_tea_GLEAN_10101344	ACLA-1	oil_tea_GLEAN_10291104	SFH4	0.594988
oil_tea_GLEAN_10308384	AAT1	oil_tea_GLEAN_10311530	PER44	0.594977
oil_tea_GLEAN_10101332	UGT85A24	oil_tea_GLEAN_10101971	CYP72A154	0.594971
oil_tea_GLEAN_10152565	VQ22	oil_tea_GLEAN_10201404	LRK10L-1.4	0.594966
oil_tea_GLEAN_10094249	RLK5	oil_tea_GLEAN_10252492	SD31	0.594966
oil_tea_GLEAN_10100272	ERF1B	oil_tea_GLEAN_10341770	DDS	0.594953
MSTRG.14790	At3g47110	oil_tea_GLEAN_10083233	WRKY40	0.594949
MSTRG.96588	CYP714C2	oil_tea_GLEAN_10341766	DDS	0.594947
oil_tea_GLEAN_10046820	HEMA1	oil_tea_GLEAN_10083233	WRKY40	0.594939
oil_tea_GLEAN_10247941	FPS	oil_tea_GLEAN_10303833	CYP716A15	0.594933
oil_tea_GLEAN_10364405	KCS11	oil_tea_GLEAN_10372118	PDX12	0.594927
oil_tea_GLEAN_10088767	HIPP39	oil_tea_GLEAN_10229769	LECRK3	0.594914
oil_tea_GLEAN_10091547	CYP87A3	oil_tea_GLEAN_10113157	RUN1	0.594903
oil_tea_GLEAN_10188535	AO	oil_tea_GLEAN_10201404	LRK10L-1.4	0.594893
oil_tea_GLEAN_10091547	CYP87A3	oil_tea_GLEAN_10094249	RLK5	0.594881
oil_tea_GLEAN_10123318	CYP87A3	oil_tea_GLEAN_10303833	CYP716A15	0.594878
oil_tea_GLEAN_10037752	HIPP39	oil_tea_GLEAN_10331316	LDHA	0.59486
oil_tea_GLEAN_10037752	HIPP39	oil_tea_GLEAN_10072317	--	0.594858
oil_tea_GLEAN_10172476	PAO5	oil_tea_GLEAN_10314577	WRKY24	0.594857
oil_tea_GLEAN_10104137	DK-ACO1	oil_tea_GLEAN_10157935	GSTU7	0.594827
oil_tea_GLEAN_10058238	CYP87A3	oil_tea_GLEAN_10229769	LECRK3	0.594785
oil_tea_GLEAN_10188535	AO	oil_tea_GLEAN_10192503	TOGT1	0.594785
oil_tea_GLEAN_10046820	HEMA1	oil_tea_GLEAN_10181373	CYP87A3	0.594779
oil_tea_GLEAN_10197960	ACS1	oil_tea_GLEAN_10385377	ABCA2	0.594779
oil_tea_GLEAN_10101344	ACLA-1	oil_tea_GLEAN_10364405	KCS11	0.594777
oil_tea_GLEAN_10091607	HMG3	oil_tea_GLEAN_10374146	SQE1	0.594761
oil_tea_GLEAN_10037752	HIPP39	oil_tea_GLEAN_10201504	GT5	0.59476
oil_tea_GLEAN_10094249	RLK5	oil_tea_GLEAN_10113686	MYB15	0.59475
oil_tea_GLEAN_10028496	HMG3	oil_tea_GLEAN_10245993	VQ8	0.594736
oil_tea_GLEAN_10091458	AATL1	oil_tea_GLEAN_10155345	PERK12	0.59472
oil_tea_GLEAN_10221887	AIFM2	oil_tea_GLEAN_10229769	LECRK3	0.594718
oil_tea_GLEAN_10181368	CYP87A3	oil_tea_GLEAN_10191662	CML41	0.594712
oil_tea_GLEAN_10181368	CYP87A3	oil_tea_GLEAN_10201557	CML41	0.594712
oil_tea_GLEAN_10097796	CML41	oil_tea_GLEAN_10181368	CYP87A3	0.594712
oil_tea_GLEAN_10157226	STR6	oil_tea_GLEAN_10299245	DK-ACO1	0.594682
oil_tea_GLEAN_10072317	--	oil_tea_GLEAN_10083233	WRKY40	0.594671
oil_tea_GLEAN_10072659	--	oil_tea_GLEAN_10229769	LECRK3	0.59466
oil_tea_GLEAN_10123318	CYP87A3	oil_tea_GLEAN_10402371	SARD1	0.59464
oil_tea_GLEAN_10058159	AATL1	oil_tea_GLEAN_10192505	TOGT1	0.59463
MSTRG.53282	TAX1	oil_tea_GLEAN_10213210	AHL17	0.594614
oil_tea_GLEAN_10101971	CYP72A154	oil_tea_GLEAN_10344438	FPS	0.594602
oil_tea_GLEAN_10144105	CAMRLK	oil_tea_GLEAN_10344438	FPS	0.5946
oil_tea_GLEAN_10157935	GSTU7	oil_tea_GLEAN_10229769	LECRK3	0.594585
MSTRG.96588	CYP714C2	oil_tea_GLEAN_10083233	WRKY40	0.594559
oil_tea_GLEAN_10008163	Os04g0179200	oil_tea_GLEAN_10049506	CES101	0.594537
oil_tea_GLEAN_10192505	TOGT1	oil_tea_GLEAN_10254653	PERK12	0.594519
MSTRG.114013	CYP87A3	oil_tea_GLEAN_10181373	CYP87A3	0.594503
oil_tea_GLEAN_10013907	GT5	oil_tea_GLEAN_10037752	HIPP39	0.594489
oil_tea_GLEAN_10039550	RLK5	oil_tea_GLEAN_10228534	RCOM_0699480	0.594489
oil_tea_GLEAN_10091547	CYP87A3	oil_tea_GLEAN_10267622	MSL10	0.594478
oil_tea_GLEAN_10181373	CYP87A3	oil_tea_GLEAN_10220093	--	0.594473
oil_tea_GLEAN_10270208	CYP707A2	oil_tea_GLEAN_10303833	CYP716A15	0.594469
oil_tea_GLEAN_10054677	AK2	oil_tea_GLEAN_10402500	GSTU7	0.594469
oil_tea_GLEAN_10142022	CYP714C2	oil_tea_GLEAN_10181373	CYP87A3	0.594468
oil_tea_GLEAN_10037752	HIPP39	oil_tea_GLEAN_10252492	SD31	0.594462
oil_tea_GLEAN_10221887	AIFM2	oil_tea_GLEAN_10385530	At1g74360	0.594459
MSTRG.95193	NIP1	oil_tea_GLEAN_10139170	DK-ACO1	0.594455
oil_tea_GLEAN_10213210	AHL17	oil_tea_GLEAN_10267622	MSL10	0.594453
oil_tea_GLEAN_10058238	CYP87A3	oil_tea_GLEAN_10314577	WRKY24	0.594429
oil_tea_GLEAN_10248663	RLK7	oil_tea_GLEAN_10311530	PER44	0.594428
oil_tea_GLEAN_10308384	AAT1	oil_tea_GLEAN_10334289	PER57	0.594426
oil_tea_GLEAN_10072317	--	oil_tea_GLEAN_10314577	WRKY24	0.594424
oil_tea_GLEAN_10197960	ACS1	oil_tea_GLEAN_10201404	LRK10L-1.4	0.594415
oil_tea_GLEAN_10121544	LDHA	oil_tea_GLEAN_10247941	FPS	0.594398
oil_tea_GLEAN_10247941	FPS	oil_tea_GLEAN_10347481	LDHA	0.594398
oil_tea_GLEAN_10049506	CES101	oil_tea_GLEAN_10095774	LAC7	0.594394
oil_tea_GLEAN_10142022	CYP714C2	oil_tea_GLEAN_10222965	ORP3C	0.59439
oil_tea_GLEAN_10058159	AATL1	oil_tea_GLEAN_10344438	FPS	0.59438
oil_tea_GLEAN_10118101	--	oil_tea_GLEAN_10247941	FPS	0.594371
oil_tea_GLEAN_10123389	HMG3	oil_tea_GLEAN_10248663	RLK7	0.594369
oil_tea_GLEAN_10083233	WRKY40	oil_tea_GLEAN_10143819	At5g45960	0.594363
oil_tea_GLEAN_10197960	ACS1	oil_tea_GLEAN_10326902	WRKY24	0.594361
oil_tea_GLEAN_10229769	LECRK3	oil_tea_GLEAN_10252896	PERK1	0.594357
oil_tea_GLEAN_10075695	RKF3	oil_tea_GLEAN_10341766	DDS	0.594354
oil_tea_GLEAN_10242117	--	oil_tea_GLEAN_10247941	FPS	0.594348
oil_tea_GLEAN_10326847	AMT2	oil_tea_GLEAN_10341766	DDS	0.594333
oil_tea_GLEAN_10058238	CYP87A3	oil_tea_GLEAN_10222965	ORP3C	0.594325
oil_tea_GLEAN_10364405	KCS11	oil_tea_GLEAN_10373930	CYP81Q32	0.59432
oil_tea_GLEAN_10091607	HMG3	oil_tea_GLEAN_10197960	ACS1	0.594303
oil_tea_GLEAN_10058159	AATL1	oil_tea_GLEAN_10385530	At1g74360	0.594303
oil_tea_GLEAN_10123318	CYP87A3	oil_tea_GLEAN_10248993	ACD6	0.594294
oil_tea_GLEAN_10037752	HIPP39	oil_tea_GLEAN_10308384	AAT1	0.594287
MSTRG.81247	PNC1	oil_tea_GLEAN_10157226	STR6	0.594284
oil_tea_GLEAN_10123324	CYP87A3	oil_tea_GLEAN_10385530	At1g74360	0.594241
oil_tea_GLEAN_10052399	Os04g0179200	oil_tea_GLEAN_10128548	CPR	0.594232
oil_tea_GLEAN_10197960	ACS1	oil_tea_GLEAN_10299245	DK-ACO1	0.594231
oil_tea_GLEAN_10072659	--	oil_tea_GLEAN_10181373	CYP87A3	0.594216
oil_tea_GLEAN_10155345	PERK12	oil_tea_GLEAN_10266734	--	0.59421
oil_tea_GLEAN_10052399	Os04g0179200	oil_tea_GLEAN_10341766	DDS	0.594197
oil_tea_GLEAN_10056091	CYP714C2	oil_tea_GLEAN_10181373	CYP87A3	0.594189
oil_tea_GLEAN_10279538	yjcK	oil_tea_GLEAN_10385530	At1g74360	0.594188
oil_tea_GLEAN_10157935	GSTU7	oil_tea_GLEAN_10308384	AAT1	0.59418
MSTRG.9817	--	oil_tea_GLEAN_10303833	CYP716A15	0.594169
oil_tea_GLEAN_10144105	CAMRLK	oil_tea_GLEAN_10192505	TOGT1	0.594167
oil_tea_GLEAN_10051255	CYP72A154	oil_tea_GLEAN_10101332	UGT85A24	0.594147
oil_tea_GLEAN_10039550	RLK5	oil_tea_GLEAN_10188535	AO	0.594142
oil_tea_GLEAN_10315877	WRKY75	oil_tea_GLEAN_10373930	CYP81Q32	0.594139
oil_tea_GLEAN_10037585	AK2	oil_tea_GLEAN_10222998	LECRK59	0.594138
oil_tea_GLEAN_10192505	TOGT1	oil_tea_GLEAN_10366021	--	0.59413
MSTRG.14790	At3g47110	oil_tea_GLEAN_10247941	FPS	0.59412
oil_tea_GLEAN_10053699	CGT	oil_tea_GLEAN_10123318	CYP87A3	0.594117
oil_tea_GLEAN_10097924	At5g66900	oil_tea_GLEAN_10123318	CYP87A3	0.594099
oil_tea_GLEAN_10104137	DK-ACO1	oil_tea_GLEAN_10266789	AO	0.594089
oil_tea_GLEAN_10008163	Os04g0179200	oil_tea_GLEAN_10181373	CYP87A3	0.594078
oil_tea_GLEAN_10123324	CYP87A3	oil_tea_GLEAN_10308384	AAT1	0.594074
oil_tea_GLEAN_10037752	HIPP39	oil_tea_GLEAN_10157472	PHI-1	0.594072
oil_tea_GLEAN_10013907	GT5	oil_tea_GLEAN_10314577	WRKY24	0.594065
oil_tea_GLEAN_10326902	WRKY24	oil_tea_GLEAN_10366021	--	0.594064
oil_tea_GLEAN_10054677	AK2	oil_tea_GLEAN_10364405	KCS11	0.594049
oil_tea_GLEAN_10172476	PAO5	oil_tea_GLEAN_10341766	DDS	0.594031
MSTRG.33473	RIN4	oil_tea_GLEAN_10037752	HIPP39	0.59402
oil_tea_GLEAN_10213210	AHL17	oil_tea_GLEAN_10311468	PER44	0.594011
MSTRG.18866	--	oil_tea_GLEAN_10359225	--	0.594009
oil_tea_GLEAN_10008163	Os04g0179200	oil_tea_GLEAN_10197960	ACS1	0.594001
oil_tea_GLEAN_10123318	CYP87A3	oil_tea_GLEAN_10320981	--	0.594
MSTRG.114013	CYP87A3	oil_tea_GLEAN_10229769	LECRK3	0.593999
oil_tea_GLEAN_10123318	CYP87A3	oil_tea_GLEAN_10204774	BHLH92	0.593995
oil_tea_GLEAN_10132195	HMGS	oil_tea_GLEAN_10314577	WRKY24	0.593994
oil_tea_GLEAN_10094249	RLK5	oil_tea_GLEAN_10130599	AS	0.593983
MSTRG.18866	--	oil_tea_GLEAN_10311468	PER44	0.59398
oil_tea_GLEAN_10091458	AATL1	oil_tea_GLEAN_10291104	SFH4	0.593969
oil_tea_GLEAN_10104137	DK-ACO1	oil_tea_GLEAN_10270208	CYP707A2	0.593954
oil_tea_GLEAN_10104137	DK-ACO1	oil_tea_GLEAN_10123324	CYP87A3	0.593939
oil_tea_GLEAN_10123389	HMG3	oil_tea_GLEAN_10222998	LECRK59	0.593938
oil_tea_GLEAN_10039550	RLK5	oil_tea_GLEAN_10152565	VQ22	0.593926
oil_tea_GLEAN_10037752	HIPP39	oil_tea_GLEAN_10097924	At5g66900	0.593904
oil_tea_GLEAN_10072317	--	oil_tea_GLEAN_10311468	PER44	0.593902
oil_tea_GLEAN_10123318	CYP87A3	oil_tea_GLEAN_10242117	--	0.593893
oil_tea_GLEAN_10052399	Os04g0179200	oil_tea_GLEAN_10144105	CAMRLK	0.593892
oil_tea_GLEAN_10007614	UGT85A24	oil_tea_GLEAN_10247941	FPS	0.593882
oil_tea_GLEAN_10201504	GT5	oil_tea_GLEAN_10385530	At1g74360	0.593876
oil_tea_GLEAN_10058159	AATL1	oil_tea_GLEAN_10139170	DK-ACO1	0.593864
MSTRG.73260	NLP6	oil_tea_GLEAN_10373930	CYP81Q32	0.593853
oil_tea_GLEAN_10326847	AMT2	oil_tea_GLEAN_10344438	FPS	0.59385
oil_tea_GLEAN_10157982	MYB15	oil_tea_GLEAN_10247941	FPS	0.593849
oil_tea_GLEAN_10091458	AATL1	oil_tea_GLEAN_10248663	RLK7	0.593845
MSTRG.33473	RIN4	oil_tea_GLEAN_10373930	CYP81Q32	0.593837
oil_tea_GLEAN_10039550	RLK5	oil_tea_GLEAN_10097796	CML41	0.593835
oil_tea_GLEAN_10039550	RLK5	oil_tea_GLEAN_10191662	CML41	0.593835
oil_tea_GLEAN_10039550	RLK5	oil_tea_GLEAN_10201557	CML41	0.593835
MSTRG.114013	CYP87A3	oil_tea_GLEAN_10344438	FPS	0.593834
oil_tea_GLEAN_10346922	At5g41330	oil_tea_GLEAN_10374146	SQE1	0.59383
oil_tea_GLEAN_10360489	DDS	oil_tea_GLEAN_10366021	--	0.593814
oil_tea_GLEAN_10213210	AHL17	oil_tea_GLEAN_10331698	HMGS	0.593806
oil_tea_GLEAN_10157935	GSTU7	oil_tea_GLEAN_10213210	AHL17	0.593792
oil_tea_GLEAN_10094249	RLK5	oil_tea_GLEAN_10266789	AO	0.59379
MSTRG.96588	CYP714C2	oil_tea_GLEAN_10314577	WRKY24	0.593784
oil_tea_GLEAN_10072317	--	oil_tea_GLEAN_10311530	PER44	0.593782
oil_tea_GLEAN_10037752	HIPP39	oil_tea_GLEAN_10132195	HMGS	0.593767
oil_tea_GLEAN_10181373	CYP87A3	oil_tea_GLEAN_10279538	yjcK	0.593765
oil_tea_GLEAN_10052399	Os04g0179200	oil_tea_GLEAN_10266789	AO	0.593761
oil_tea_GLEAN_10308384	AAT1	oil_tea_GLEAN_10373930	CYP81Q32	0.593746
oil_tea_GLEAN_10326902	WRKY24	oil_tea_GLEAN_10359225	--	0.593742
oil_tea_GLEAN_10056091	CYP714C2	oil_tea_GLEAN_10229769	LECRK3	0.593722
oil_tea_GLEAN_10248663	RLK7	oil_tea_GLEAN_10334289	PER57	0.59368
oil_tea_GLEAN_10013907	GT5	oil_tea_GLEAN_10341766	DDS	0.593643
oil_tea_GLEAN_10091458	AATL1	oil_tea_GLEAN_10402500	GSTU7	0.593637
oil_tea_GLEAN_10130599	AS	oil_tea_GLEAN_10374146	SQE1	0.593627
oil_tea_GLEAN_10155345	PERK12	oil_tea_GLEAN_10311468	PER44	0.593619
oil_tea_GLEAN_10155345	PERK12	oil_tea_GLEAN_10341766	DDS	0.5936
oil_tea_GLEAN_10360489	DDS	oil_tea_GLEAN_10374146	SQE1	0.593599
oil_tea_GLEAN_10247941	FPS	oil_tea_GLEAN_10314506	AMT2	0.593591
oil_tea_GLEAN_10126087	UGT87A2	oil_tea_GLEAN_10139170	DK-ACO1	0.593588
oil_tea_GLEAN_10252896	PERK1	oil_tea_GLEAN_10303833	CYP716A15	0.593586
oil_tea_GLEAN_10130611	AS	oil_tea_GLEAN_10139170	DK-ACO1	0.593583
oil_tea_GLEAN_10058159	AATL1	oil_tea_GLEAN_10101332	UGT85A24	0.593573
oil_tea_GLEAN_10083233	WRKY40	oil_tea_GLEAN_10130212	Os04g0179200	0.593571
oil_tea_GLEAN_10229769	LECRK3	oil_tea_GLEAN_10311468	PER44	0.593556
oil_tea_GLEAN_10094249	RLK5	oil_tea_GLEAN_10402371	SARD1	0.593547
oil_tea_GLEAN_10011132	AATL1	oil_tea_GLEAN_10049506	CES101	0.593542
oil_tea_GLEAN_10142022	CYP714C2	oil_tea_GLEAN_10374146	SQE1	0.593524
oil_tea_GLEAN_10303833	CYP716A15	oil_tea_GLEAN_10326847	AMT2	0.593524
oil_tea_GLEAN_10037752	HIPP39	oil_tea_GLEAN_10207394	STH-2	0.593514
oil_tea_GLEAN_10143999	DSEL	oil_tea_GLEAN_10326902	WRKY24	0.593509
oil_tea_GLEAN_10311468	PER44	oil_tea_GLEAN_10344438	FPS	0.593491
oil_tea_GLEAN_10008163	Os04g0179200	oil_tea_GLEAN_10308384	AAT1	0.593486
oil_tea_GLEAN_10065483	At2g46620	oil_tea_GLEAN_10373930	CYP81Q32	0.593473
oil_tea_GLEAN_10113686	MYB15	oil_tea_GLEAN_10373930	CYP81Q32	0.593463
oil_tea_GLEAN_10008163	Os04g0179200	oil_tea_GLEAN_10101332	UGT85A24	0.593442
oil_tea_GLEAN_10013907	GT5	oil_tea_GLEAN_10385530	At1g74360	0.593436
oil_tea_GLEAN_10053699	CGT	oil_tea_GLEAN_10247941	FPS	0.593435
oil_tea_GLEAN_10213210	AHL17	oil_tea_GLEAN_10266734	--	0.59343
oil_tea_GLEAN_10083233	WRKY40	oil_tea_GLEAN_10315877	WRKY75	0.593429
oil_tea_GLEAN_10058238	CYP87A3	oil_tea_GLEAN_10344438	FPS	0.593429
oil_tea_GLEAN_10072659	--	oil_tea_GLEAN_10213210	AHL17	0.593423
oil_tea_GLEAN_10157226	STR6	oil_tea_GLEAN_10222998	LECRK59	0.593417
oil_tea_GLEAN_10094249	RLK5	oil_tea_GLEAN_10360489	DDS	0.593413
oil_tea_GLEAN_10007614	UGT85A24	oil_tea_GLEAN_10366021	--	0.593396
oil_tea_GLEAN_10311530	PER44	oil_tea_GLEAN_10344438	FPS	0.593391
oil_tea_GLEAN_10013907	GT5	oil_tea_GLEAN_10101332	UGT85A24	0.593371
oil_tea_GLEAN_10058238	CYP87A3	oil_tea_GLEAN_10213210	AHL17	0.593365
oil_tea_GLEAN_10091607	HMG3	oil_tea_GLEAN_10222965	ORP3C	0.593319
oil_tea_GLEAN_10037752	HIPP39	oil_tea_GLEAN_10141677	RPI2	0.593311
oil_tea_GLEAN_10034589	RPI2	oil_tea_GLEAN_10037752	HIPP39	0.593311
oil_tea_GLEAN_10037752	HIPP39	oil_tea_GLEAN_10352832	RPI2	0.593311
oil_tea_GLEAN_10101344	ACLA-1	oil_tea_GLEAN_10104137	DK-ACO1	0.59329
oil_tea_GLEAN_10152565	VQ22	oil_tea_GLEAN_10360489	DDS	0.593288
oil_tea_GLEAN_10012194	PUB26	oil_tea_GLEAN_10113157	RUN1	0.593285
MSTRG.114013	CYP87A3	oil_tea_GLEAN_10308384	AAT1	0.593282
oil_tea_GLEAN_10141677	RPI2	oil_tea_GLEAN_10373930	CYP81Q32	0.593278
oil_tea_GLEAN_10352832	RPI2	oil_tea_GLEAN_10373930	CYP81Q32	0.593278
oil_tea_GLEAN_10034589	RPI2	oil_tea_GLEAN_10373930	CYP81Q32	0.593278
oil_tea_GLEAN_10104137	DK-ACO1	oil_tea_GLEAN_10331698	HMGS	0.593248
oil_tea_GLEAN_10248663	RLK7	oil_tea_GLEAN_10393790	--	0.593248
MSTRG.53282	TAX1	oil_tea_GLEAN_10308384	AAT1	0.593239
oil_tea_GLEAN_10366021	--	oil_tea_GLEAN_10402500	GSTU7	0.593223
oil_tea_GLEAN_10052399	Os04g0179200	oil_tea_GLEAN_10181373	CYP87A3	0.593222
oil_tea_GLEAN_10157472	PHI-1	oil_tea_GLEAN_10181373	CYP87A3	0.593214
oil_tea_GLEAN_10157935	GSTU7	oil_tea_GLEAN_10181373	CYP87A3	0.5932
MSTRG.18866	--	oil_tea_GLEAN_10334289	PER57	0.593197
oil_tea_GLEAN_10181459	AATL1	oil_tea_GLEAN_10373930	CYP81Q32	0.593197
oil_tea_GLEAN_10144105	CAMRLK	oil_tea_GLEAN_10248663	RLK7	0.593189
oil_tea_GLEAN_10314577	WRKY24	oil_tea_GLEAN_10331316	LDHA	0.59318
oil_tea_GLEAN_10051255	CYP72A154	oil_tea_GLEAN_10094249	RLK5	0.593146
MSTRG.114014	CYP87A3	oil_tea_GLEAN_10104137	DK-ACO1	0.593134
oil_tea_GLEAN_10101332	UGT85A24	oil_tea_GLEAN_10363126	CF-9	0.593129
oil_tea_GLEAN_10139170	DK-ACO1	oil_tea_GLEAN_10311468	PER44	0.593117
oil_tea_GLEAN_10126087	UGT87A2	oil_tea_GLEAN_10303833	CYP716A15	0.593101
oil_tea_GLEAN_10037752	HIPP39	oil_tea_GLEAN_10248993	ACD6	0.593075
oil_tea_GLEAN_10007961	WRKY24	oil_tea_GLEAN_10113157	RUN1	0.593063
oil_tea_GLEAN_10130599	AS	oil_tea_GLEAN_10366021	--	0.59306
oil_tea_GLEAN_10313158	HIPP39	oil_tea_GLEAN_10373930	CYP81Q32	0.593054
oil_tea_GLEAN_10037752	HIPP39	oil_tea_GLEAN_10130599	AS	0.593046
MSTRG.9817	--	oil_tea_GLEAN_10037752	HIPP39	0.593043
oil_tea_GLEAN_10088767	HIPP39	oil_tea_GLEAN_10314577	WRKY24	0.593029
oil_tea_GLEAN_10094249	RLK5	oil_tea_GLEAN_10134328	CYP87A3	0.593016
oil_tea_GLEAN_10123318	CYP87A3	oil_tea_GLEAN_10314506	AMT2	0.592999
oil_tea_GLEAN_10213210	AHL17	oil_tea_GLEAN_10279538	yjcK	0.592971
oil_tea_GLEAN_10058238	CYP87A3	oil_tea_GLEAN_10341766	DDS	0.59297
oil_tea_GLEAN_10056091	CYP714C2	oil_tea_GLEAN_10344438	FPS	0.592958
MSTRG.114014	CYP87A3	oil_tea_GLEAN_10291104	SFH4	0.592955
oil_tea_GLEAN_10139170	DK-ACO1	oil_tea_GLEAN_10326847	AMT2	0.592953
oil_tea_GLEAN_10091547	CYP87A3	oil_tea_GLEAN_10123389	HMG3	0.59295
oil_tea_GLEAN_10028496	HMG3	oil_tea_GLEAN_10101332	UGT85A24	0.592946
oil_tea_GLEAN_10123228	AATL1	oil_tea_GLEAN_10385530	At1g74360	0.592943
oil_tea_GLEAN_10091607	HMG3	oil_tea_GLEAN_10188535	AO	0.592942
oil_tea_GLEAN_10094249	RLK5	oil_tea_GLEAN_10148399	HMGS	0.592923
MSTRG.38401	--	oil_tea_GLEAN_10346922	At5g41330	0.592923
oil_tea_GLEAN_10037752	HIPP39	oil_tea_GLEAN_10364405	KCS11	0.592907
oil_tea_GLEAN_10247941	FPS	oil_tea_GLEAN_10384953	At3g55350	0.592882
MSTRG.38401	--	oil_tea_GLEAN_10326902	WRKY24	0.59288
oil_tea_GLEAN_10123389	HMG3	oil_tea_GLEAN_10402500	GSTU7	0.592878
oil_tea_GLEAN_10051255	CYP72A154	oil_tea_GLEAN_10314577	WRKY24	0.592868
oil_tea_GLEAN_10008163	Os04g0179200	oil_tea_GLEAN_10128548	CPR	0.592863
oil_tea_GLEAN_10007961	WRKY24	oil_tea_GLEAN_10128548	CPR	0.592862
MSTRG.96588	CYP714C2	oil_tea_GLEAN_10385530	At1g74360	0.592845
oil_tea_GLEAN_10054677	AK2	oil_tea_GLEAN_10248663	RLK7	0.592834
oil_tea_GLEAN_10270208	CYP707A2	oil_tea_GLEAN_10341766	DDS	0.592814
oil_tea_GLEAN_10139170	DK-ACO1	oil_tea_GLEAN_10363126	CF-9	0.592809
oil_tea_GLEAN_10123318	CYP87A3	oil_tea_GLEAN_10372118	PDX12	0.592796
oil_tea_GLEAN_10201404	LRK10L-1.4	oil_tea_GLEAN_10222965	ORP3C	0.59278
oil_tea_GLEAN_10101971	CYP72A154	oil_tea_GLEAN_10308384	AAT1	0.592779
oil_tea_GLEAN_10101332	UGT85A24	oil_tea_GLEAN_10253114	--	0.592774
oil_tea_GLEAN_10088767	HIPP39	oil_tea_GLEAN_10344438	FPS	0.592752
oil_tea_GLEAN_10245993	VQ8	oil_tea_GLEAN_10364405	KCS11	0.592741
oil_tea_GLEAN_10222965	ORP3C	oil_tea_GLEAN_10364405	KCS11	0.592738
MSTRG.53282	TAX1	oil_tea_GLEAN_10072317	--	0.592708
oil_tea_GLEAN_10130611	AS	oil_tea_GLEAN_10344438	FPS	0.592686
oil_tea_GLEAN_10186446	BHLH41	oil_tea_GLEAN_10247941	FPS	0.592672
oil_tea_GLEAN_10037752	HIPP39	oil_tea_GLEAN_10320981	--	0.592672
oil_tea_GLEAN_10123228	AATL1	oil_tea_GLEAN_10373930	CYP81Q32	0.592669
MSTRG.53282	TAX1	oil_tea_GLEAN_10155345	PERK12	0.592668
oil_tea_GLEAN_10220093	--	oil_tea_GLEAN_10308384	AAT1	0.592664
MSTRG.114014	CYP87A3	oil_tea_GLEAN_10155345	PERK12	0.592659
MSTRG.81247	PNC1	oil_tea_GLEAN_10143999	DSEL	0.592659
oil_tea_GLEAN_10028496	HMG3	oil_tea_GLEAN_10344438	FPS	0.592659
MSTRG.18866	--	oil_tea_GLEAN_10101971	CYP72A154	0.592657
oil_tea_GLEAN_10072317	--	oil_tea_GLEAN_10091458	AATL1	0.592657
oil_tea_GLEAN_10060100	CCOAOMT1	oil_tea_GLEAN_10139170	DK-ACO1	0.592651
oil_tea_GLEAN_10037752	HIPP39	oil_tea_GLEAN_10098101	CCOAOMT1	0.592638
oil_tea_GLEAN_10191662	CML41	oil_tea_GLEAN_10242117	--	0.592634
oil_tea_GLEAN_10201557	CML41	oil_tea_GLEAN_10242117	--	0.592634
oil_tea_GLEAN_10097796	CML41	oil_tea_GLEAN_10242117	--	0.592634
MSTRG.114013	CYP87A3	oil_tea_GLEAN_10192505	TOGT1	0.592627
MSTRG.96588	CYP714C2	oil_tea_GLEAN_10303833	CYP716A15	0.592627
oil_tea_GLEAN_10058238	CYP87A3	oil_tea_GLEAN_10104137	DK-ACO1	0.592599
oil_tea_GLEAN_10126087	UGT87A2	oil_tea_GLEAN_10229769	LECRK3	0.592592
oil_tea_GLEAN_10363126	CF-9	oil_tea_GLEAN_10385530	At1g74360	0.59259
oil_tea_GLEAN_10201557	CML41	oil_tea_GLEAN_10260804	GINT1	0.592585
oil_tea_GLEAN_10097796	CML41	oil_tea_GLEAN_10260804	GINT1	0.592585
oil_tea_GLEAN_10191662	CML41	oil_tea_GLEAN_10260804	GINT1	0.592585
oil_tea_GLEAN_10303833	CYP716A15	oil_tea_GLEAN_10363126	CF-9	0.592571
oil_tea_GLEAN_10037752	HIPP39	oil_tea_GLEAN_10186446	BHLH41	0.592565
oil_tea_GLEAN_10201504	GT5	oil_tea_GLEAN_10229769	LECRK3	0.592565
oil_tea_GLEAN_10172476	PAO5	oil_tea_GLEAN_10229769	LECRK3	0.592561
oil_tea_GLEAN_10157226	STR6	oil_tea_GLEAN_10346922	At5g41330	0.592539
oil_tea_GLEAN_10037752	HIPP39	oil_tea_GLEAN_10181459	AATL1	0.592533
oil_tea_GLEAN_10172476	PAO5	oil_tea_GLEAN_10192505	TOGT1	0.592532
oil_tea_GLEAN_10052399	Os04g0179200	oil_tea_GLEAN_10385530	At1g74360	0.592527
oil_tea_GLEAN_10008163	Os04g0179200	oil_tea_GLEAN_10113157	RUN1	0.592511
oil_tea_GLEAN_10132195	HMGS	oil_tea_GLEAN_10341766	DDS	0.59251
oil_tea_GLEAN_10083233	WRKY40	oil_tea_GLEAN_10157949	HSP26-A	0.592503
oil_tea_GLEAN_10142022	CYP714C2	oil_tea_GLEAN_10188535	AO	0.592498
oil_tea_GLEAN_10172476	PAO5	oil_tea_GLEAN_10344438	FPS	0.592497
MSTRG.114014	CYP87A3	oil_tea_GLEAN_10181373	CYP87A3	0.592495
oil_tea_GLEAN_10104134	DK-ACO1	oil_tea_GLEAN_10157226	STR6	0.592494
oil_tea_GLEAN_10192505	TOGT1	oil_tea_GLEAN_10264718	At5g07610	0.592478
oil_tea_GLEAN_10101344	ACLA-1	oil_tea_GLEAN_10299245	DK-ACO1	0.592463
MSTRG.18866	--	oil_tea_GLEAN_10331698	HMGS	0.592455
MSTRG.81247	PNC1	oil_tea_GLEAN_10100272	ERF1B	0.592451
oil_tea_GLEAN_10088767	HIPP39	oil_tea_GLEAN_10341766	DDS	0.592448
oil_tea_GLEAN_10094249	RLK5	oil_tea_GLEAN_10341766	DDS	0.592442
oil_tea_GLEAN_10023438	PLP2	oil_tea_GLEAN_10385530	At1g74360	0.592439
oil_tea_GLEAN_10228534	RCOM_0699480	oil_tea_GLEAN_10385377	ABCA2	0.592436
oil_tea_GLEAN_10094249	RLK5	oil_tea_GLEAN_10358559	GIP2	0.592436
oil_tea_GLEAN_10058159	AATL1	oil_tea_GLEAN_10181373	CYP87A3	0.592435
oil_tea_GLEAN_10267622	MSL10	oil_tea_GLEAN_10364405	KCS11	0.592432
oil_tea_GLEAN_10123389	HMG3	oil_tea_GLEAN_10385377	ABCA2	0.592411
oil_tea_GLEAN_10139170	DK-ACO1	oil_tea_GLEAN_10252896	PERK1	0.592402
oil_tea_GLEAN_10065483	At2g46620	oil_tea_GLEAN_10314577	WRKY24	0.592389
oil_tea_GLEAN_10192505	TOGT1	oil_tea_GLEAN_10393790	--	0.592375
oil_tea_GLEAN_10101971	CYP72A154	oil_tea_GLEAN_10326902	WRKY24	0.592353
MSTRG.95193	NIP1	oil_tea_GLEAN_10213210	AHL17	0.592347
oil_tea_GLEAN_10213210	AHL17	oil_tea_GLEAN_10334289	PER57	0.592345
oil_tea_GLEAN_10245993	VQ8	oil_tea_GLEAN_10402500	GSTU7	0.592317
oil_tea_GLEAN_10007961	WRKY24	oil_tea_GLEAN_10245993	VQ8	0.592315
oil_tea_GLEAN_10155345	PERK12	oil_tea_GLEAN_10279538	yjcK	0.592309
oil_tea_GLEAN_10037752	HIPP39	oil_tea_GLEAN_10118101	--	0.592305
oil_tea_GLEAN_10123318	CYP87A3	oil_tea_GLEAN_10384953	At3g55350	0.5923
oil_tea_GLEAN_10072659	--	oil_tea_GLEAN_10192505	TOGT1	0.592297
oil_tea_GLEAN_10007226	CYP87A3	oil_tea_GLEAN_10152565	VQ22	0.592295
oil_tea_GLEAN_10007961	WRKY24	oil_tea_GLEAN_10266789	AO	0.592285
oil_tea_GLEAN_10155345	PERK12	oil_tea_GLEAN_10363126	CF-9	0.592281
oil_tea_GLEAN_10075695	RKF3	oil_tea_GLEAN_10213210	AHL17	0.592271
oil_tea_GLEAN_10091547	CYP87A3	oil_tea_GLEAN_10245993	VQ8	0.592268
oil_tea_GLEAN_10228534	RCOM_0699480	oil_tea_GLEAN_10313158	HIPP39	0.59226
oil_tea_GLEAN_10315877	WRKY75	oil_tea_GLEAN_10341766	DDS	0.592259
oil_tea_GLEAN_10139170	DK-ACO1	oil_tea_GLEAN_10311530	PER44	0.592257
oil_tea_GLEAN_10037752	HIPP39	oil_tea_GLEAN_10360489	DDS	0.592252
oil_tea_GLEAN_10247941	FPS	oil_tea_GLEAN_10320981	--	0.592243
oil_tea_GLEAN_10104137	DK-ACO1	oil_tea_GLEAN_10374146	SQE1	0.592243
oil_tea_GLEAN_10072659	--	oil_tea_GLEAN_10303833	CYP716A15	0.592225
oil_tea_GLEAN_10037752	HIPP39	oil_tea_GLEAN_10130212	Os04g0179200	0.592218
oil_tea_GLEAN_10072317	--	oil_tea_GLEAN_10266734	--	0.59221
oil_tea_GLEAN_10028496	HMG3	oil_tea_GLEAN_10104137	DK-ACO1	0.592198
oil_tea_GLEAN_10101971	CYP72A154	oil_tea_GLEAN_10291104	SFH4	0.592192
oil_tea_GLEAN_10060100	CCOAOMT1	oil_tea_GLEAN_10229769	LECRK3	0.59219
oil_tea_GLEAN_10152565	VQ22	oil_tea_GLEAN_10297502	ATL6	0.592188
oil_tea_GLEAN_10139170	DK-ACO1	oil_tea_GLEAN_10247941	FPS	0.592184
oil_tea_GLEAN_10052399	Os04g0179200	oil_tea_GLEAN_10245993	VQ8	0.592183
oil_tea_GLEAN_10083233	WRKY40	oil_tea_GLEAN_10254653	PERK12	0.592174
oil_tea_GLEAN_10100272	ERF1B	oil_tea_GLEAN_10142022	CYP714C2	0.592162
oil_tea_GLEAN_10334289	PER57	oil_tea_GLEAN_10402500	GSTU7	0.592154
oil_tea_GLEAN_10101971	CYP72A154	oil_tea_GLEAN_10104137	DK-ACO1	0.592148
MSTRG.18866	--	oil_tea_GLEAN_10091458	AATL1	0.592126
oil_tea_GLEAN_10222998	LECRK59	oil_tea_GLEAN_10266789	AO	0.592125
MSTRG.31322	RPV1	oil_tea_GLEAN_10373930	CYP81Q32	0.592124
oil_tea_GLEAN_10007614	UGT85A24	oil_tea_GLEAN_10037752	HIPP39	0.592124
MSTRG.81247	PNC1	oil_tea_GLEAN_10197960	ACS1	0.592113
oil_tea_GLEAN_10201504	GT5	oil_tea_GLEAN_10374146	SQE1	0.592104
oil_tea_GLEAN_10229769	LECRK3	oil_tea_GLEAN_10363126	CF-9	0.592098
oil_tea_GLEAN_10143999	DSEL	oil_tea_GLEAN_10201404	LRK10L-1.4	0.592096
oil_tea_GLEAN_10056091	CYP714C2	oil_tea_GLEAN_10192505	TOGT1	0.592095
oil_tea_GLEAN_10204774	BHLH92	oil_tea_GLEAN_10247941	FPS	0.592079
MSTRG.96588	CYP714C2	oil_tea_GLEAN_10101332	UGT85A24	0.592078
oil_tea_GLEAN_10201504	GT5	oil_tea_GLEAN_10341766	DDS	0.592078
MSTRG.96588	CYP714C2	oil_tea_GLEAN_10229769	LECRK3	0.592077
oil_tea_GLEAN_10123318	CYP87A3	oil_tea_GLEAN_10157982	MYB15	0.592076
oil_tea_GLEAN_10054677	AK2	oil_tea_GLEAN_10326902	WRKY24	0.592061
oil_tea_GLEAN_10126087	UGT87A2	oil_tea_GLEAN_10385530	At1g74360	0.592058
oil_tea_GLEAN_10098101	CCOAOMT1	oil_tea_GLEAN_10229769	LECRK3	0.592058
oil_tea_GLEAN_10142022	CYP714C2	oil_tea_GLEAN_10213210	AHL17	0.592051
MSTRG.114013	CYP87A3	oil_tea_GLEAN_10248663	RLK7	0.592046
oil_tea_GLEAN_10091547	CYP87A3	oil_tea_GLEAN_10331698	HMGS	0.592041
oil_tea_GLEAN_10049506	CES101	oil_tea_GLEAN_10104134	DK-ACO1	0.592038
oil_tea_GLEAN_10023438	PLP2	oil_tea_GLEAN_10192505	TOGT1	0.592036
oil_tea_GLEAN_10116239	NAC081	oil_tea_GLEAN_10213210	AHL17	0.592029
oil_tea_GLEAN_10066834	NAC081	oil_tea_GLEAN_10213210	AHL17	0.592029
MSTRG.96588	CYP714C2	oil_tea_GLEAN_10192505	TOGT1	0.592027
oil_tea_GLEAN_10229769	LECRK3	oil_tea_GLEAN_10279538	yjcK	0.592019
oil_tea_GLEAN_10083233	WRKY40	oil_tea_GLEAN_10308384	AAT1	0.592017
MSTRG.38401	--	oil_tea_GLEAN_10192503	TOGT1	0.592011
MSTRG.95193	NIP1	oil_tea_GLEAN_10402500	GSTU7	0.592002
oil_tea_GLEAN_10248663	RLK7	oil_tea_GLEAN_10311468	PER44	0.591979
MSTRG.38401	--	oil_tea_GLEAN_10201404	LRK10L-1.4	0.591973
oil_tea_GLEAN_10015247	WRKY53	oil_tea_GLEAN_10123318	CYP87A3	0.591934
oil_tea_GLEAN_10130212	Os04g0179200	oil_tea_GLEAN_10181373	CYP87A3	0.591929
MSTRG.9817	--	oil_tea_GLEAN_10181373	CYP87A3	0.59192
oil_tea_GLEAN_10055457	At5g60570	oil_tea_GLEAN_10094249	RLK5	0.591908
oil_tea_GLEAN_10037752	HIPP39	oil_tea_GLEAN_10051255	CYP72A154	0.591878
oil_tea_GLEAN_10028496	HMG3	oil_tea_GLEAN_10308384	AAT1	0.59187
oil_tea_GLEAN_10155345	PERK12	oil_tea_GLEAN_10213210	AHL17	0.591866
MSTRG.53282	TAX1	oil_tea_GLEAN_10101332	UGT85A24	0.591863
oil_tea_GLEAN_10037752	HIPP39	oil_tea_GLEAN_10313158	HIPP39	0.591844
MSTRG.114013	CYP87A3	oil_tea_GLEAN_10139170	DK-ACO1	0.591844
oil_tea_GLEAN_10066834	NAC081	oil_tea_GLEAN_10373930	CYP81Q32	0.591832
oil_tea_GLEAN_10116239	NAC081	oil_tea_GLEAN_10373930	CYP81Q32	0.591832
oil_tea_GLEAN_10252896	PERK1	oil_tea_GLEAN_10308384	AAT1	0.591827
oil_tea_GLEAN_10012194	PUB26	oil_tea_GLEAN_10157226	STR6	0.591824
oil_tea_GLEAN_10130212	Os04g0179200	oil_tea_GLEAN_10385530	At1g74360	0.591823
oil_tea_GLEAN_10054677	AK2	oil_tea_GLEAN_10091547	CYP87A3	0.591822
oil_tea_GLEAN_10046820	HEMA1	oil_tea_GLEAN_10213210	AHL17	0.591821
MSTRG.96588	CYP714C2	oil_tea_GLEAN_10344438	FPS	0.591814
MSTRG.114014	CYP87A3	oil_tea_GLEAN_10402500	GSTU7	0.591802
oil_tea_GLEAN_10066834	NAC081	oil_tea_GLEAN_10192505	TOGT1	0.5918
oil_tea_GLEAN_10116239	NAC081	oil_tea_GLEAN_10192505	TOGT1	0.5918
oil_tea_GLEAN_10037752	HIPP39	oil_tea_GLEAN_10091607	HMG3	0.59178
oil_tea_GLEAN_10023438	PLP2	oil_tea_GLEAN_10229769	LECRK3	0.591772
oil_tea_GLEAN_10052399	Os04g0179200	oil_tea_GLEAN_10229769	LECRK3	0.591769
oil_tea_GLEAN_10132195	HMGS	oil_tea_GLEAN_10385530	At1g74360	0.591766
oil_tea_GLEAN_10320981	--	oil_tea_GLEAN_10373930	CYP81Q32	0.591753
oil_tea_GLEAN_10008163	Os04g0179200	oil_tea_GLEAN_10366021	--	0.591748
oil_tea_GLEAN_10091547	CYP87A3	oil_tea_GLEAN_10393790	--	0.591735
oil_tea_GLEAN_10052399	Os04g0179200	oil_tea_GLEAN_10143999	DSEL	0.59172
oil_tea_GLEAN_10152565	VQ22	oil_tea_GLEAN_10385377	ABCA2	0.591715
oil_tea_GLEAN_10118101	--	oil_tea_GLEAN_10341766	DDS	0.591712
oil_tea_GLEAN_10123318	CYP87A3	oil_tea_GLEAN_10139170	DK-ACO1	0.591697
oil_tea_GLEAN_10341766	DDS	oil_tea_GLEAN_10347481	LDHA	0.591682
oil_tea_GLEAN_10121544	LDHA	oil_tea_GLEAN_10341766	DDS	0.591682
oil_tea_GLEAN_10139170	DK-ACO1	oil_tea_GLEAN_10157472	PHI-1	0.591676
oil_tea_GLEAN_10252492	SD31	oil_tea_GLEAN_10373930	CYP81Q32	0.591676
oil_tea_GLEAN_10143999	DSEL	oil_tea_GLEAN_10341770	DDS	0.591675
oil_tea_GLEAN_10094249	RLK5	oil_tea_GLEAN_10303833	CYP716A15	0.591662
MSTRG.9817	--	oil_tea_GLEAN_10072317	--	0.591661
oil_tea_GLEAN_10007614	UGT85A24	oil_tea_GLEAN_10094249	RLK5	0.591646
oil_tea_GLEAN_10088767	HIPP39	oil_tea_GLEAN_10385530	At1g74360	0.591634
oil_tea_GLEAN_10126087	UGT87A2	oil_tea_GLEAN_10181373	CYP87A3	0.591634
oil_tea_GLEAN_10101332	UGT85A24	oil_tea_GLEAN_10142022	CYP714C2	0.591602
oil_tea_GLEAN_10028496	HMG3	oil_tea_GLEAN_10155345	PERK12	0.591598
oil_tea_GLEAN_10091458	AATL1	oil_tea_GLEAN_10091547	CYP87A3	0.591589
oil_tea_GLEAN_10207394	STH-2	oil_tea_GLEAN_10344438	FPS	0.591588
oil_tea_GLEAN_10126087	UGT87A2	oil_tea_GLEAN_10192505	TOGT1	0.591587
oil_tea_GLEAN_10155345	PERK12	oil_tea_GLEAN_10311530	PER44	0.59156
oil_tea_GLEAN_10007961	WRKY24	oil_tea_GLEAN_10228534	RCOM_0699480	0.59156
oil_tea_GLEAN_10072659	--	oil_tea_GLEAN_10139170	DK-ACO1	0.591556
oil_tea_GLEAN_10123318	CYP87A3	oil_tea_GLEAN_10253114	--	0.591521
MSTRG.53282	TAX1	oil_tea_GLEAN_10291104	SFH4	0.591516
oil_tea_GLEAN_10331316	LDHA	oil_tea_GLEAN_10385530	At1g74360	0.591514
oil_tea_GLEAN_10058238	CYP87A3	oil_tea_GLEAN_10303833	CYP716A15	0.591512
oil_tea_GLEAN_10142022	CYP714C2	oil_tea_GLEAN_10308384	AAT1	0.591505
oil_tea_GLEAN_10008163	Os04g0179200	oil_tea_GLEAN_10104137	DK-ACO1	0.591502
oil_tea_GLEAN_10054677	AK2	oil_tea_GLEAN_10222998	LECRK59	0.591498
oil_tea_GLEAN_10060100	CCOAOMT1	oil_tea_GLEAN_10344438	FPS	0.591486
oil_tea_GLEAN_10104137	DK-ACO1	oil_tea_GLEAN_10142022	CYP714C2	0.591478
oil_tea_GLEAN_10311468	PER44	oil_tea_GLEAN_10402500	GSTU7	0.591474
oil_tea_GLEAN_10213210	AHL17	oil_tea_GLEAN_10315877	WRKY75	0.591465
oil_tea_GLEAN_10083233	WRKY40	oil_tea_GLEAN_10181459	AATL1	0.59146
oil_tea_GLEAN_10169453	PHI-1	oil_tea_GLEAN_10247941	FPS	0.59146
MSTRG.88875	RUN1	oil_tea_GLEAN_10037752	HIPP39	0.591426
oil_tea_GLEAN_10148399	HMGS	oil_tea_GLEAN_10373930	CYP81Q32	0.59142
oil_tea_GLEAN_10220093	--	oil_tea_GLEAN_10248663	RLK7	0.591406
oil_tea_GLEAN_10058238	CYP87A3	oil_tea_GLEAN_10385530	At1g74360	0.591394
oil_tea_GLEAN_10192505	TOGT1	oil_tea_GLEAN_10252492	SD31	0.591363
oil_tea_GLEAN_10058159	AATL1	oil_tea_GLEAN_10213210	AHL17	0.59136
oil_tea_GLEAN_10192503	TOGT1	oil_tea_GLEAN_10245993	VQ8	0.591357
oil_tea_GLEAN_10101332	UGT85A24	oil_tea_GLEAN_10121544	LDHA	0.59135
oil_tea_GLEAN_10101332	UGT85A24	oil_tea_GLEAN_10347481	LDHA	0.59135
oil_tea_GLEAN_10314577	WRKY24	oil_tea_GLEAN_10320981	--	0.591349
oil_tea_GLEAN_10037585	AK2	oil_tea_GLEAN_10142022	CYP714C2	0.591348
MSTRG.31322	RPV1	oil_tea_GLEAN_10083233	WRKY40	0.59134
oil_tea_GLEAN_10172476	PAO5	oil_tea_GLEAN_10385530	At1g74360	0.591325
oil_tea_GLEAN_10037752	HIPP39	oil_tea_GLEAN_10134328	CYP87A3	0.591301
oil_tea_GLEAN_10248663	RLK7	oil_tea_GLEAN_10359225	--	0.591294
MSTRG.114013	CYP87A3	oil_tea_GLEAN_10402500	GSTU7	0.591294
oil_tea_GLEAN_10007614	UGT85A24	oil_tea_GLEAN_10393790	--	0.591292
oil_tea_GLEAN_10207394	STH-2	oil_tea_GLEAN_10373930	CYP81Q32	0.591272
oil_tea_GLEAN_10037752	HIPP39	oil_tea_GLEAN_10372118	PDX12	0.59127
oil_tea_GLEAN_10072317	--	oil_tea_GLEAN_10363126	CF-9	0.591267
oil_tea_GLEAN_10101332	UGT85A24	oil_tea_GLEAN_10123324	CYP87A3	0.591254
oil_tea_GLEAN_10314577	WRKY24	oil_tea_GLEAN_10364405	KCS11	0.591229
oil_tea_GLEAN_10104137	DK-ACO1	oil_tea_GLEAN_10220093	--	0.591212
oil_tea_GLEAN_10037752	HIPP39	oil_tea_GLEAN_10055457	At5g60570	0.591202
oil_tea_GLEAN_10097924	At5g66900	oil_tea_GLEAN_10247941	FPS	0.591199
oil_tea_GLEAN_10083233	WRKY40	oil_tea_GLEAN_10132195	HMGS	0.591195
MSTRG.114014	CYP87A3	oil_tea_GLEAN_10091547	CYP87A3	0.59119
oil_tea_GLEAN_10007614	UGT85A24	oil_tea_GLEAN_10228534	RCOM_0699480	0.591186
oil_tea_GLEAN_10094249	RLK5	oil_tea_GLEAN_10324512	LAC7	0.591183
oil_tea_GLEAN_10094249	RLK5	oil_tea_GLEAN_10157949	HSP26-A	0.591174
MSTRG.33473	RIN4	oil_tea_GLEAN_10314577	WRKY24	0.591171
oil_tea_GLEAN_10188535	AO	oil_tea_GLEAN_10385377	ABCA2	0.591169
oil_tea_GLEAN_10116239	NAC081	oil_tea_GLEAN_10139170	DK-ACO1	0.591162
oil_tea_GLEAN_10066834	NAC081	oil_tea_GLEAN_10139170	DK-ACO1	0.591162
oil_tea_GLEAN_10270208	CYP707A2	oil_tea_GLEAN_10308384	AAT1	0.59116
oil_tea_GLEAN_10072317	--	oil_tea_GLEAN_10279538	yjcK	0.591157
oil_tea_GLEAN_10181373	CYP87A3	oil_tea_GLEAN_10252896	PERK1	0.591156
oil_tea_GLEAN_10172476	PAO5	oil_tea_GLEAN_10303833	CYP716A15	0.591153
oil_tea_GLEAN_10055457	At5g60570	oil_tea_GLEAN_10083233	WRKY40	0.59115
MSTRG.38401	--	oil_tea_GLEAN_10012194	PUB26	0.591144
oil_tea_GLEAN_10144105	CAMRLK	oil_tea_GLEAN_10402500	GSTU7	0.591139
oil_tea_GLEAN_10028496	HMG3	oil_tea_GLEAN_10072317	--	0.591132
oil_tea_GLEAN_10314577	WRKY24	oil_tea_GLEAN_10352832	RPI2	0.591123
oil_tea_GLEAN_10034589	RPI2	oil_tea_GLEAN_10314577	WRKY24	0.591123
oil_tea_GLEAN_10141677	RPI2	oil_tea_GLEAN_10314577	WRKY24	0.591123
MSTRG.95193	NIP1	oil_tea_GLEAN_10248663	RLK7	0.591122
oil_tea_GLEAN_10091547	CYP87A3	oil_tea_GLEAN_10221887	AIFM2	0.59106
MSTRG.31322	RPV1	oil_tea_GLEAN_10094249	RLK5	0.591059
oil_tea_GLEAN_10001338	CYP71D10	oil_tea_GLEAN_10094249	RLK5	0.591057
oil_tea_GLEAN_10101332	UGT85A24	oil_tea_GLEAN_10126087	UGT87A2	0.591044
oil_tea_GLEAN_10037585	AK2	oil_tea_GLEAN_10201504	GT5	0.591021
oil_tea_GLEAN_10056091	CYP714C2	oil_tea_GLEAN_10139170	DK-ACO1	0.591017
oil_tea_GLEAN_10028496	HMG3	oil_tea_GLEAN_10291104	SFH4	0.591005
oil_tea_GLEAN_10181373	CYP87A3	oil_tea_GLEAN_10201504	GT5	0.590989
oil_tea_GLEAN_10088767	HIPP39	oil_tea_GLEAN_10303833	CYP716A15	0.590982
MSTRG.14790	At3g47110	oil_tea_GLEAN_10213210	AHL17	0.590982
oil_tea_GLEAN_10072317	--	oil_tea_GLEAN_10331698	HMGS	0.590981
oil_tea_GLEAN_10201404	LRK10L-1.4	oil_tea_GLEAN_10267622	MSL10	0.590973
oil_tea_GLEAN_10091607	HMG3	oil_tea_GLEAN_10113157	RUN1	0.590964
oil_tea_GLEAN_10065483	At2g46620	oil_tea_GLEAN_10094249	RLK5	0.590938
oil_tea_GLEAN_10015247	WRKY53	oil_tea_GLEAN_10037752	HIPP39	0.590937
oil_tea_GLEAN_10279538	yjcK	oil_tea_GLEAN_10364405	KCS11	0.590929
oil_tea_GLEAN_10088767	HIPP39	oil_tea_GLEAN_10139170	DK-ACO1	0.590924
oil_tea_GLEAN_10172476	PAO5	oil_tea_GLEAN_10181373	CYP87A3	0.590922
oil_tea_GLEAN_10101332	UGT85A24	oil_tea_GLEAN_10172476	PAO5	0.59092
oil_tea_GLEAN_10060100	CCOAOMT1	oil_tea_GLEAN_10104137	DK-ACO1	0.590913
oil_tea_GLEAN_10028496	HMG3	oil_tea_GLEAN_10157226	STR6	0.590909
MSTRG.114013	CYP87A3	MSTRG.18866	--	0.590907
oil_tea_GLEAN_10143999	DSEL	oil_tea_GLEAN_10222998	LECRK59	0.590905
oil_tea_GLEAN_10213210	AHL17	oil_tea_GLEAN_10270208	CYP707A2	0.590903
oil_tea_GLEAN_10123318	CYP87A3	oil_tea_GLEAN_10346922	At5g41330	0.590899
oil_tea_GLEAN_10075695	RKF3	oil_tea_GLEAN_10181373	CYP87A3	0.590895
oil_tea_GLEAN_10072317	--	oil_tea_GLEAN_10220093	--	0.590892
oil_tea_GLEAN_10051255	CYP72A154	oil_tea_GLEAN_10385530	At1g74360	0.590878
oil_tea_GLEAN_10229769	LECRK3	oil_tea_GLEAN_10264718	At5g07610	0.59085
oil_tea_GLEAN_10157949	HSP26-A	oil_tea_GLEAN_10192505	TOGT1	0.59083
oil_tea_GLEAN_10264718	At5g07610	oil_tea_GLEAN_10303833	CYP716A15	0.590821
oil_tea_GLEAN_10007961	WRKY24	oil_tea_GLEAN_10049506	CES101	0.590816
oil_tea_GLEAN_10101332	UGT85A24	oil_tea_GLEAN_10227694	ATG1C	0.590812
[truncated: 8,001 more rows]
