# Supplementary material for: Gene coexpression analysis reveals key pathways and hub genes related to late-acting self-incompatibility in Camellia oleifera
Source: Front Plant Sci. 2023 Jan 24;13:1065872. doi: 10.3389/fpls.2022.1065872 (PMC9902722; doi:10.3389/fpls.2022.1065872)
Supplement: Supplementary file 13 [file Table_10.xlsx]

## Sheet: BLUE
SUID	All.kTotal	All.kWithin	AverageShortestPathLength	BetweennessCentrality	ClosenessCentrality	ClusteringCoefficient	CPT1-1	CPT1-2	CPT1-3	CPT3-1	CPT3-2	CPT3-3	SPT1-1	SPT1-2	SPT1-3	SPT3-1	SPT3-2	SPT3-3	Degree	Description	Symbol	GO Component	GO Function	IsSingleNode	K_ID	KEGG_A_class	KEGG_B_class	module	module-MM	module-pvalue	name	NeighborhoodConnectivity	NPT1-1	NPT1-2	NPT1-3	NumberOfDirectedEdges	NumberOfUndirectedEdges	PartnerOfMultiEdgedNodePairs	Pathway	Radiality	selected	SelfLoops	shared name
25888	570.258	471.888	1.26857	0.171145	0.788288	0.0569606	22.56	14.22	42.31	13.97	5.62	9.31	3.47	4.13	4.82	2.22	4.4	1.67	133	cytochrome P450 87A3-like [Camellia sinensis]-6	CYP87A3	-	"GO:0016705//oxidoreductase activity, acting on paired donors, with incorporation or reduction of molecular oxygen;GO:0046872//metal ion binding"	FALSE	-	-	-	blue	0.991065	9.25e-13	oil_tea_GLEAN_10123318	18.7594	0.73	0.38	0.76	133	0	0	-	0.932857	TRUE	0	oil_tea_GLEAN_10123318
25891	574.946	471.053	1.29143	0.156747	0.774336	0.0572451	37.51	26.82	64.22	24.85	15.97	20.62	13.91	15.78	13.56	11.93	14.54	12.27	130	farnesyl pyrophosphate synthase 1 [Camellia sinensis]	FPS	GO:0043231//intracellular membrane-bounded organelle;GO:0044444//cytoplasmic part	GO:0004659//prenyltransferase activity;GO:0043169//cation binding	FALSE	K00787;K00787;K00787	Metabolism;Metabolism;Metabolism	Global and overview maps;Global and overview maps;Metabolism of terpenoids and polyketides	blue	0.989924	2.01e-12	oil_tea_GLEAN_10247941	18.9923	10.58	8.66	8.77	130	0	0	ko01100//Metabolic pathways;ko01110//Biosynthesis of secondary metabolites;ko00900//Terpenoid backbone biosynthesis	0.927143	TRUE	0	oil_tea_GLEAN_10247941
25918	611.523	475.74	1.51429	0.0731689	0.660377	0.0725966	12.79	8.51	22.12	7.7	4.52	6.33	3.5	4.43	4.84	2.73	2.35	1.25	106	LOW QUALITY PROTEIN: receptor-like protein kinase HSL1 [Camellia sinensis]-1,4	RLK5	GO:0016020//membrane	GO:0004674//protein serine/threonine kinase activity;GO:0016491//oxidoreductase activity;GO:0036094//small molecule binding;GO:0097159//organic cyclic compound binding;GO:1901363//heterocyclic compound binding	FALSE	-	-	-	blue	0.99227	3.62e-13	oil_tea_GLEAN_10094249	21.6509	1.35	1.76	1.45	106	0	0	-	0.871429	TRUE	0	oil_tea_GLEAN_10094249
25903	576.856	476.077	1.55429	0.0770317	0.643382	0.0470696	83.07	56.83	142.19	51.48	35.14	46.76	15.41	24.07	23.01	16.43	15.58	10.76	105	heavy metal-associated isoprenylated plant protein 39-like [Camellia sinensis]	HIPP39	-	GO:0043169//cation binding	FALSE	-	-	-	blue	0.996382	2.63e-15	oil_tea_GLEAN_10037752	20.5714	11.9	14.06	9.07	105	0	0	-	0.861429	TRUE	0	oil_tea_GLEAN_10037752
25893	566.061	468.571	1.62857	0.0458005	0.614035	0.0493421	16.98	13.16	33.01	10.01	4.04	6.67	2.59	3.55	4	1.65	2.47	1.41	96	isoflavone 3'-hydroxylase-like [Camellia sinensis]	CYP81Q32	-	"GO:0004497//monooxygenase activity;GO:0016705//oxidoreductase activity, acting on paired donors, with incorporation or reduction of molecular oxygen;GO:0016772//transferase activity, transferring phosphorus-containing groups;GO:0046872//metal ion binding;GO:0097159//organic cyclic compound binding;GO:1901363//heterocyclic compound binding"	FALSE	-	-	-	blue	0.989741	2.26e-12	oil_tea_GLEAN_10373930	21.9062	0.51	0.85	1.13	96	0	0	-	0.842857	TRUE	0	oil_tea_GLEAN_10373930
25896	568.711	469.338	1.68	0.0605789	0.595238	0.0466423	66	53.87	140.37	39.77	23.52	39.24	12.26	15.9	18.57	9.65	13.03	7.97	91	probable WRKY transcription factor 40 [Camellia sinensis]	WRKY40	GO:0043231//intracellular membrane-bounded organelle	GO:0001071//nucleic acid binding transcription factor activity;GO:0003677//DNA binding	FALSE	-	-	-	blue	0.990674	1.22e-12	oil_tea_GLEAN_10083233	22.1868	4.35	5.17	4.93	91	0	0	-	0.83	TRUE	0	oil_tea_GLEAN_10083233
25895	564.997	469.224	1.77714	0.0273877	0.562701	0.0514905	15.45	12.71	30.74	7.86	4.45	6.21	1.67	2.81	2.44	1.48	1.87	0.58	82	probable WRKY transcription factor 33 [Camellia sinensis]	WRKY24	-	-	FALSE	K13424;K13424	Organismal Systems;Environmental Information Processing	Environmental adaptation;Signal transduction	blue	0.991645	5.99e-13	oil_tea_GLEAN_10314577	23.8537	0	0.12	0.47	82	0	0	ko04626//Plant-pathogen interaction;ko04016//MAPK signaling pathway - plant	0.805714	TRUE	0	oil_tea_GLEAN_10314577
25901	550.731	467.008	1.57143	0.027003	0.636364	0.105161	13.42	7.71	23.16	7.06	3.81	4.54	0.97	1.55	1.74	0.77	1	0.44	79	dammarenediol II synthase-like isoform X1 [Camellia sinensis]	DDS	GO:0031224//intrinsic component of membrane	GO:0031559//oxidosqualene cyclase activity	FALSE	-	-	-	blue	0.992038	4.38e-13	oil_tea_GLEAN_10341766	27.7848	0.28	0.1	0.47	79	0	0	-	0.857143	TRUE	0	oil_tea_GLEAN_10341766
25904	563.461	461.906	1.91429	0.0164603	0.522388	0.0285593	4.18	2.69	7.64	1.75	0.78	1.45	0.51	1.19	0.51	0.54	0.57	0.27	69	1probable LRR receptor-like serine/threonine-protein kinase At1g74360 isoform X1 [Camellia sinensis]	At1g74360	GO:0031224//intrinsic component of membrane;GO:0043231//intracellular membrane-bounded organelle	GO:0004672//protein kinase activity;GO:0016791//phosphatase activity;GO:0032550//purine ribonucleoside binding	FALSE	-	-	-	blue	0.986447	1.37e-11	oil_tea_GLEAN_10385530	25.2899	0.11	0.18	0.06	69	0	0	-	0.771429	TRUE	0	oil_tea_GLEAN_10385530
25922	575.692	460.31	1.94857	0.0160155	0.513196	0.0216346	57.73	40.52	121.17	35.57	14.33	29.78	14.02	20.88	18	12.97	16.02	8.19	65	scopoletin glucosyltransferase-like [Camellia sinensis]	TOGT1	-	GO:0005515//protein binding;GO:0035251//UDP-glucosyltransferase activity	FALSE	K23260;K23260	Metabolism;Metabolism	Global and overview maps;Biosynthesis of other secondary metabolites	blue	0.982976	5.99e-11	oil_tea_GLEAN_10192505	25.3846	5.94	4.1	4.48	65	0	0	ko01110//Biosynthesis of secondary metabolites;ko00940//Phenylpropanoid biosynthesis	0.762857	TRUE	0	oil_tea_GLEAN_10192505
25931	597.735	468.585	1.96	0.0126666	0.510204	0.0322115	3.71	2.57	7.34	2.08	1.25	1.41	0.73	1.22	1.01	0.43	0.1	0.32	65	G-type lectin S-receptor-like serine/threonine-protein kinase LECRK3 [Camellia sinensis]	LECRK3	-	GO:0004672//protein kinase activity;GO:0097159//organic cyclic compound binding;GO:1901363//heterocyclic compound binding	FALSE	-	-	-	blue	0.989384	2.83e-12	oil_tea_GLEAN_10229769	26.4154	0.08	0.05	0.08	65	0	0	-	0.76	TRUE	0	oil_tea_GLEAN_10229769
25908	552.299	460.928	1.66857	0.00961221	0.599315	0.116869	7.12	4.24	12.33	3.9	1.76	2.75	1.7	1.22	1.43	0.73	1.4	0.72	62	beta-amyrin 28-monooxygenase-like [Camellia sinensis]	CYP716A15	-	"GO:0004497//monooxygenase activity;GO:0016705//oxidoreductase activity, acting on paired donors, with incorporation or reduction of molecular oxygen;GO:0046872//metal ion binding"	FALSE	-	-	-	blue	0.986862	1.12e-11	oil_tea_GLEAN_10303833	32.2742	0.54	0.17	0.89	62	0	0	-	0.832857	TRUE	0	oil_tea_GLEAN_10303833
25911	556.5	462.736	1.66857	0.0106987	0.599315	0.0872554	39.72	27.63	79.61	25.29	7.76	21.53	5.89	9.76	3.75	6.23	8.94	2.24	62	1-aminocyclopropane-1-carboxylate oxidase-like [Camellia sinensis]	DK-ACO1	-	"GO:0016641//oxidoreductase activity, acting on the CH-NH2 group of donors, oxygen as acceptor;GO:0016705//oxidoreductase activity, acting on paired donors, with incorporation or reduction of molecular oxygen;GO:0019842//vitamin binding;GO:0043169//cation binding"	FALSE	K05933;K05933;K05933	Metabolism;Metabolism;Metabolism	Global and overview maps;Global and overview maps;Amino acid metabolism	blue	0.988275	5.38e-12	oil_tea_GLEAN_10139170	30.5	2.53	0.78	0.76	62	0	0	ko01100//Metabolic pathways;ko01110//Biosynthesis of secondary metabolites;ko00270//Cysteine and methionine metabolism	0.832857	TRUE	0	oil_tea_GLEAN_10139170
25919	575.319	472.777	2.04	0.010743	0.490196	0.0513784	47.72	33.88	82.37	31.88	22.94	29.43	14.1	15.29	10.88	12.94	12.87	9.09	57	AT-hook motif nuclear-localized protein 28-like [Camellia sinensis]	AHL17	GO:0043231//intracellular membrane-bounded organelle	GO:0019899//enzyme binding	FALSE	-	-	-	blue	0.995566	9.84e-15	oil_tea_GLEAN_10213210	27.7544	9.13	6.51	7.94	57	0	0	-	0.74	TRUE	0	oil_tea_GLEAN_10213210
25920	579.602	468.67	2.05714	0.00908425	0.486111	0.0409091	34.16	27.58	62.46	18.19	7.72	16.1	5.15	9.4	6.1	1.81	7.19	1.15	56	cytochrome P450 87A3-like [Camellia sinensis]	CYP87A3	-	GO:0005488//binding;GO:0016491//oxidoreductase activity	FALSE	-	-	-	blue	0.990928	1.02e-12	oil_tea_GLEAN_10181373	28.0714	1.77	1.49	0.71	56	0	0	-	0.735714	TRUE	0	oil_tea_GLEAN_10181373
25925	575.097	466.946	2.05143	0.0250319	0.487465	0.026936	13.64	7.7	20.9	6.29	2.49	5.12	1.47	3.25	2.34	1.41	1.65	0.41	55	7-deoxyloganetin glucosyltransferase-like [Camellia sinensis]	UGT85A24	-	GO:0035251//UDP-glucosyltransferase activity	FALSE	-	-	-	blue	0.990726	1.18e-12	oil_tea_GLEAN_10101332	26.8364	0.33	0.57	0.64	55	0	0	-	0.737143	TRUE	0	oil_tea_GLEAN_10101332
25940	573.631	460.328	2.06857	0.00846718	0.483425	0.0307477	45.53	30.18	75.86	30.14	15.88	24.97	14.96	18.57	20.77	12.81	18.09	11.85	54	farnesyl pyrophosphate synthase 1 [Camellia sinensis]	FPS	GO:0043231//intracellular membrane-bounded organelle;GO:0044444//cytoplasmic part	GO:0004659//prenyltransferase activity;GO:0043169//cation binding	FALSE	K00787;K00787;K00787	Metabolism;Metabolism;Metabolism	Global and overview maps;Global and overview maps;Metabolism of terpenoids and polyketides	blue	0.983957	4.08e-11	oil_tea_GLEAN_10344438	28.3333	11.79	11.19	9.23	54	0	0	ko01100//Metabolic pathways;ko01110//Biosynthesis of secondary metabolites;ko00900//Terpenoid backbone biosynthesis	0.732857	TRUE	0	oil_tea_GLEAN_10344438
25892	325.597	300.822	1.72	0.0431323	0.581395	0.103774	3.87	2.91	7	1.44	0.66	1.79	1.09	0	0.66	1.5	1.17	0.56	53	VQ motif-containing protein 22-like [Camellia sinensis]	VQ22	-	-	FALSE	-	-	-	blue	0.910699	2.4e-06	oil_tea_GLEAN_10152565	40.0566	1.47	1.41	1.14	53	0	0	-	0.82	TRUE	0	oil_tea_GLEAN_10152565
25887	360.866	334.91	1.72571	0.0238569	0.57947	0.107089	7.73	6.13	16.87	6.05	4.4	4.82	2.1	1.37	2.21	3.3	3.19	2.29	52	probable calcium-binding protein CML41 [Camellia sinensis]	CML41	-	GO:0016491//oxidoreductase activity;GO:0046872//metal ion binding	FALSE	K13448	Organismal Systems	Environmental adaptation	blue	0.93015	5.09e-07	oil_tea_GLEAN_10097796	40.9038	3.99	3.49	3.65	52	0	0	ko04626//Plant-pathogen interaction	0.818571	TRUE	0	oil_tea_GLEAN_10097796
25889	360.866	334.91	1.72571	0.0238569	0.57947	0.107089	7.73	6.13	16.87	6.05	4.4	4.82	2.1	1.37	2.21	3.3	3.19	2.29	52	probable calcium-binding protein CML41 [Camellia sinensis]	CML41	-	GO:0016491//oxidoreductase activity;GO:0046872//metal ion binding	FALSE	K13448	Organismal Systems	Environmental adaptation	blue	0.93015	5.09e-07	oil_tea_GLEAN_10191662	40.9038	3.99	3.49	3.65	52	0	0	ko04626//Plant-pathogen interaction	0.818571	TRUE	0	oil_tea_GLEAN_10191662
25890	360.866	334.91	1.72571	0.0238569	0.57947	0.107089	7.73	6.13	16.87	6.05	4.4	4.82	2.1	1.37	2.21	3.3	3.19	2.29	52	probable calcium-binding protein CML41 [Camellia sinensis]	CML41	-	GO:0016491//oxidoreductase activity;GO:0046872//metal ion binding	FALSE	K13448	Organismal Systems	Environmental adaptation	blue	0.93015	5.09e-07	oil_tea_GLEAN_10201557	40.9038	3.99	3.49	3.65	52	0	0	ko04626//Plant-pathogen interaction	0.818571	TRUE	0	oil_tea_GLEAN_10201557
25917	537.604	457.369	1.70857	0.00514959	0.585284	0.239065	140.89	97.16	217.93	96.65	70.98	85.62	54.69	61.33	61.01	62.6	66.12	50.34	52	"acetyl-CoA acetyltransferase, cytosolic 1-like isoform X1 [Camellia sinensis]"	AAT1	GO:0016020//membrane;GO:0042579//microbody	GO:0003988//acetyl-CoA C-acyltransferase activity;GO:0043169//cation binding	FALSE	K00626;K00626;K00626;K00626;K00626;K00626;K00626;K00626;K00626;K00626;K00626;K00626;K00626;K00626	Metabolism;Metabolism;Metabolism;Metabolism;Metabolism;Metabolism;Metabolism;Metabolism;Metabolism;Metabolism;Metabolism;Metabolism;Metabolism;Metabolism	Global and overview maps;Global and overview maps;Global and overview maps;Carbohydrate metabolism;Global and overview maps;Carbohydrate metabolism;Metabolism of terpenoids and polyketides;Amino acid metabolism;Amino acid metabolism;Lipid metabolism;Carbohydrate metabolism;Amino acid metabolism;Carbohydrate metabolism;Lipid metabolism	blue	0.98636	1.43e-11	oil_tea_GLEAN_10308384	40.2692	49.55	47.92	56.86	52	0	0	"ko01100//Metabolic pathways;ko01110//Biosynthesis of secondary metabolites;ko01200//Carbon metabolism;ko00620//Pyruvate metabolism;ko01212//Fatty acid metabolism;ko00630//Glyoxylate and dicarboxylate metabolism;ko00900//Terpenoid backbone biosynthesis;ko00280//Valine, leucine and isoleucine degradation;ko00380//Tryptophan metabolism;ko00071//Fatty acid degradation;ko00640//Propanoate metabolism;…	0.822857	TRUE	0	oil_tea_GLEAN_10308384
25894	387.835	350.032	1.77143	0.0137998	0.564516	0.114709	0.93	0.67	2.14	0.39	0.13	0.36	0.1	0.05	0.3	0.21	0.14	0.17	47	glycosyltransferase family 92 protein RCOM_0530710-like [Camellia sinensis]	RCOM_0699480	-	-	FALSE	-	-	-	blue	0.932028	4.29e-07	oil_tea_GLEAN_10228534	44.4681	0.16	0.3	0.27	47	0	0	-	0.807143	TRUE	0	oil_tea_GLEAN_10228534
25907	535.434	458.163	1.73714	0.00461624	0.575658	0.271045	8.27	6.42	16.39	4.12	1.3	3.59	0.48	0.58	0.61	1.14	0.55	0.42	47	Serine/arginine repetitive matrix protein [Actinidia chinensis var. chinensis] [Actinidia chinensis]	--	GO:0009536//plastid	-	FALSE	-	-	-	blue	0.987939	6.45e-12	oil_tea_GLEAN_10072317	42.7872	0	0.04	0	47	0	0	-	0.815714	TRUE	0	oil_tea_GLEAN_10072317
25913	531.711	457.977	1.73714	0.00411984	0.575658	0.331175	6.36	4.8	11.92	4.16	2.26	2.98	1.41	1.32	0.89	1.04	1.24	1.02	47	probable receptor-like serine/threonine-protein kinase At5g57670 [Camellia sinensis]	PERK12	-	GO:0004683//calmodulin-dependent protein kinase activity;GO:0032550//purine ribonucleoside binding	FALSE	-	-	-	blue	0.988037	6.12e-12	oil_tea_GLEAN_10155345	45.0213	0.75	1.03	0.83	47	0	0	-	0.815714	TRUE	0	oil_tea_GLEAN_10155345
25898	252.509	236.073	1.80571	0.0332396	0.553797	0.114165	4.88	2.99	6.05	3.38	2.23	3.41	1.81	2.18	1.79	2.17	3.01	2.95	44	G-type lectin S-receptor-like serine/threonine-protein kinase CES101 [Camellia sinensis]	CES101	-	"GO:0016772//transferase activity, transferring phosphorus-containing groups"	FALSE	-	-	-	blue	0.872169	2.24e-05	oil_tea_GLEAN_10049506	45.4091	1.86	3.15	2.4	44	0	0	-	0.798571	TRUE	0	oil_tea_GLEAN_10049506
25899	416.299	371.603	1.79429	0.0121075	0.557325	0.121564	8.5	6.57	17.55	5.44	2.93	4.61	3.06	3.24	2.84	2.24	2.22	2.72	44	"L-aspartate oxidase, chloroplastic [Camellia sinensis]"	AO	GO:0009536//plastid;GO:0031966//mitochondrial membrane	"GO:0001716//L-amino-acid oxidase activity;GO:0016627//oxidoreductase activity, acting on the CH-CH group of donors;GO:0036094//small molecule binding;GO:0043167//ion binding;GO:0097159//organic cyclic compound binding;GO:1901363//heterocyclic compound binding"	FALSE	K00278;K00278;K00278	Metabolism;Metabolism;Metabolism	Global and overview maps;Amino acid metabolism;Metabolism of cofactors and vitamins	blue	0.943973	1.26e-07	oil_tea_GLEAN_10188535	46.6591	2.88	3.8	4	44	0	0	"ko01100//Metabolic pathways;ko00250//Alanine, aspartate and glutamate metabolism;ko00760//Nicotinate and nicotinamide metabolism"	0.801429	TRUE	0	oil_tea_GLEAN_10188535
25897	309.59	285.224	1.82286	0.00833218	0.548589	0.139373	1.93	2.1	5.14	1.85	1.35	0.77	0.29	0.4	0.25	0.92	0.82	0.18	42	ethylene-responsive transcription factor 1B-like [Camellia sinensis]	ERF1B	GO:0043231//intracellular membrane-bounded organelle	GO:0001071//nucleic acid binding transcription factor activity;GO:0003676//nucleic acid binding	FALSE	K14516;K14516	Environmental Information Processing;Environmental Information Processing	Signal transduction;Signal transduction	blue	0.903489	3.9e-06	oil_tea_GLEAN_10100272	48.619	0.32	1.13	1.06	42	0	0	ko04075//Plant hormone signal transduction;ko04016//MAPK signaling pathway - plant	0.794286	TRUE	0	oil_tea_GLEAN_10100272
25905	285.647	264.219	1.85143	0.00618928	0.540123	0.167949	5.13	4.1	9.08	2.46	3.25	0.41	1.05	0.85	1.25	1.2	1.87	1.47	40	Aspartokinase [Actinidia chinensis var. chinensis] [Actinidia chinensis]	AK2	GO:0009532//plastid stroma	"GO:0016774//phosphotransferase activity, carboxyl group as acceptor;GO:0031406//carboxylic acid binding;GO:0032550//purine ribonucleoside binding"	FALSE	K00928;K00928;K00928;K00928;K00928;K00928;K00928;K00928	Metabolism;Metabolism;Metabolism;Metabolism;Metabolism;Metabolism;Metabolism;Metabolism	Global and overview maps;Global and overview maps;Global and overview maps;Amino acid metabolism;Amino acid metabolism;Global and overview maps;Amino acid metabolism;Biosynthesis of other secondary metabolites	blue	0.889814	8.92e-06	oil_tea_GLEAN_10037585	50.55	1.73	2.21	1.62	40	0	0	"ko01100//Metabolic pathways;ko01110//Biosynthesis of secondary metabolites;ko01230//Biosynthesis of amino acids;ko00270//Cysteine and methionine metabolism;ko00260//Glycine, serine and threonine metabolism;ko01210//2-Oxocarboxylic acid metabolism;ko00300//Lysine biosynthesis;ko00261//Monobactam biosynthesis"	0.787143	TRUE	0	oil_tea_GLEAN_10037585
25916	204.633	189.94	1.88	0.00556868	0.531915	0.192982	27.25	17.3	42.81	15.26	10.67	11.81	4.98	6.9	5.31	8.67	8.57	6.53	39	squalene monooxygenase-like [Camellia sinensis]	SQE1	GO:0031224//intrinsic component of membrane;GO:0043231//intracellular membrane-bounded organelle	"GO:0000166//nucleotide binding;GO:0016709//oxidoreductase activity, acting on paired donors, with incorporation or reduction of molecular oxygen, NAD(P)H as one donor, and incorporation of one atom of oxygen"	FALSE	K00511;K00511;K00511;K00511	Metabolism;Metabolism;Metabolism;Metabolism	Global and overview maps;Global and overview maps;Lipid metabolism;Metabolism of terpenoids and polyketides	blue	0.831341	0.000123	oil_tea_GLEAN_10374146	50.1538	13.91	18.34	17.83	39	0	0	ko01100//Metabolic pathways;ko01110//Biosynthesis of secondary metabolites;ko00100//Steroid biosynthesis;ko00909//Sesquiterpenoid and triterpenoid biosynthesis	0.78	TRUE	0	oil_tea_GLEAN_10374146
25902	303.813	280.44	1.85714	0.00653392	0.538462	0.136558	8.47	6.97	13.18	7.62	5.28	6.45	3.65	5.01	4.18	5.39	6.5	6.55	38	NADPH--cytochrome P450 reductase-like [Camellia sinensis]	CPR	GO:0009536//plastid;GO:0031090//organelle membrane	"GO:0016653//oxidoreductase activity, acting on NAD(P)H, heme protein as acceptor;GO:0032553//ribonucleotide binding;GO:0046914//transition metal ion binding"	FALSE	-	-	-	blue	0.897704	5.61e-06	oil_tea_GLEAN_10128548	51.8947	4.09	5.44	5.66	38	0	0	-	0.785714	TRUE	0	oil_tea_GLEAN_10128548
25936	562.28	459.657	2.25143	0.00346065	0.444162	0.0625889	24.72	16.56	51.12	16.57	5.59	15.12	4.26	7.11	4.29	3.3	7.1	1.42	38	1-aminocyclopropane-1-carboxylate oxidase-like [Camellia sinensis]	DK-ACO1	-	"GO:0016641//oxidoreductase activity, acting on the CH-NH2 group of donors, oxygen as acceptor;GO:0016705//oxidoreductase activity, acting on paired donors, with incorporation or reduction of molecular oxygen;GO:0019842//vitamin binding;GO:0043169//cation binding"	FALSE	K05933;K05933;K05933	Metabolism;Metabolism;Metabolism	Global and overview maps;Global and overview maps;Amino acid metabolism	blue	0.985652	1.98e-11	oil_tea_GLEAN_10104137	32.4737	0.69	0.62	1.21	38	0	0	ko01100//Metabolic pathways;ko01110//Biosynthesis of secondary metabolites;ko00270//Cysteine and methionine metabolism	0.687143	TRUE	0	oil_tea_GLEAN_10104137
25959	509.835	443.65	1.78286	0.00214439	0.560897	0.540541	13.59	10.43	25.78	8.81	4.36	8.21	3.72	3.85	2.29	3.76	3.69	3.92	38	3-hydroxy-3-methylglutaryl coenzyme A reductase [Camellia sinensis]	HMG3	GO:0009526//plastid envelope;GO:0031090//organelle membrane;GO:0031224//intrinsic component of membrane	"GO:0000166//nucleotide binding;GO:0016616//oxidoreductase activity, acting on the CH-OH group of donors, NAD or NADP as acceptor;GO:0048037//cofactor binding"	FALSE	K00021;K00021;K00021	Metabolism;Metabolism;Metabolism	Global and overview maps;Global and overview maps;Metabolism of terpenoids and polyketides	blue	0.981323	1.09e-10	oil_tea_GLEAN_10028496	59.4474	2.92	3.22	2.72	38	0	0	ko01100//Metabolic pathways;ko01110//Biosynthesis of secondary metabolites;ko00900//Terpenoid backbone biosynthesis	0.804286	TRUE	0	oil_tea_GLEAN_10028496
25906	247.397	221.342	1.87429	0.00596795	0.533537	0.18018	9.95	8.7	22.88	8.74	5.25	8.65	5.09	4.45	5.84	6.76	7.03	1.42	37	oxysterol-binding protein-related protein 3C-like [Camellia sinensis]	ORP3C	GO:0043231//intracellular membrane-bounded organelle;GO:0044444//cytoplasmic part	GO:0032934//sterol binding	FALSE	-	-	-	blue	0.856573	4.56e-05	oil_tea_GLEAN_10222965	52.6216	3.9	7.08	9.33	37	0	0	-	0.781429	TRUE	0	oil_tea_GLEAN_10222965
25909	362.643	332.757	1.86857	0.00609759	0.535168	0.144144	5.56	5.2	10.07	4.09	4.23	4.07	2.88	2.5	2.95	3.62	3.14	3.9	37	"TMV resistance protein N-like, partial [Camellia sinensis]"	RUN1	-	-	FALSE	-	-	-	blue	0.929777	5.27e-07	oil_tea_GLEAN_10113157	52.5676	3.55	3.55	2.74	37	0	0	-	0.782857	TRUE	0	oil_tea_GLEAN_10113157
25914	364.1	327.736	1.85714	0.00674268	0.538462	0.10961	10.99	8.48	17.02	6.8	5.8	6.68	3.88	6.39	3.34	4.39	5.83	3.32	37	esterase AAEL000016-like [Camellia sinensis]	STR6	-	-	FALSE	-	-	-	blue	0.928659	5.82e-07	oil_tea_GLEAN_10157226	52.3514	5.13	5.4	6.75	37	0	0	-	0.785714	TRUE	0	oil_tea_GLEAN_10157226
25900	339.235	304.973	1.86857	0.00635968	0.535168	0.1	0.69	0.26	1.58	0.7	0.22	0.11	0	0	0	0.03	0.14	0	36	1-aminocyclopropane-1-carboxylate synthase-like [Camellia sinensis]	ACS1	-	GO:0016846//carbon-sulfur lyase activity;GO:0043168//anion binding	FALSE	K20772;K20772;K20772;K20772	Metabolism;Metabolism;Environmental Information Processing;Metabolism	Global and overview maps;Global and overview maps;Signal transduction;Amino acid metabolism	blue	0.912935	2.04e-06	oil_tea_GLEAN_10197960	52.8889	0	0	0.27	36	0	0	ko01100//Metabolic pathways;ko01110//Biosynthesis of secondary metabolites;ko04016//MAPK signaling pathway - plant;ko00270//Cysteine and methionine metabolism	0.782857	TRUE	0	oil_tea_GLEAN_10197960
25910	379.537	340.888	1.86857	0.00666087	0.535168	0.115873	2.85	3.64	8.92	2.4	0.9	2.1	0.41	0.47	0.19	1.36	1.39	0.82	36	"VQ motif-containing protein 8, chloroplastic [Camellia sinensis]"	VQ8	-	-	FALSE	-	-	-	blue	0.931842	4.36e-07	oil_tea_GLEAN_10245993	53.25	0.49	0.52	1.11	36	0	0	-	0.782857	TRUE	0	oil_tea_GLEAN_10245993
25949	507.955	437.881	1.80571	0.00166915	0.553797	0.531194	9.12	4.43	19.42	4.28	1.96	2.35	0.21	0.92	0.76	0	0.24	0	34	secoisolariciresinol dehydrogenase-like [Camellia sinensis]	Os04g0179200	-	"GO:0033764//steroid dehydrogenase activity, acting on the CH-OH group of donors, NAD or NADP as acceptor"	FALSE	-	-	-	blue	0.976024	5.46e-10	oil_tea_GLEAN_10008163	61.8235	0.15	0	0	34	0	0	-	0.798571	TRUE	0	oil_tea_GLEAN_10008163
25912	445.853	394.443	1.89143	0.00521034	0.528701	0.094697	2.56	1.02	4.33	1.03	0.19	0.28	0.24	0	0	0	0.16	0.03	33	phospholipase A1-IIgamma-like isoform X1 [Camellia sinensis]	DSEL	-	GO:0003824//catalytic activity	FALSE	-	-	-	blue	0.957209	2.25e-08	oil_tea_GLEAN_10143999	56.0909	0.15	0	0.15	33	0	0	-	0.777143	TRUE	0	oil_tea_GLEAN_10143999
25915	424.609	373.796	1.88571	0.00635278	0.530303	0.0643939	3.86	3.43	10.71	3.22	1.61	1.7	1.2	0.76	1.01	0.68	1.4	0.9	33	hypothetical protein D8674_022222 [Pyrus ussuriensis x Pyrus communis]	--	-	-	FALSE	-	-	-	blue	0.944804	1.14e-07	MSTRG.38401	55.0303	1.03	0.53	1.39	33	0	0	-	0.778571	TRUE	0	MSTRG.38401
25923	533.832	454.561	1.82857	0.0027654	0.546875	0.299242	14.61	8.92	23.58	6.34	3.25	4.63	1.95	2.33	1.89	1.54	1.17	1.53	33	3-ketoacyl-CoA synthase 11-like [Camellia sinensis]	KCS11	GO:0031224//intrinsic component of membrane	"GO:0016747//transferase activity, transferring acyl groups other than amino-acyl groups"	FALSE	K15397;K15397;K15397;K15397	Metabolism;Metabolism;Organismal Systems;Metabolism	Global and overview maps;Global and overview maps;Environmental adaptation;Lipid metabolism	blue	0.986172	1.56e-11	oil_tea_GLEAN_10364405	48.7576	1.12	1.27	0.93	33	0	0	ko01100//Metabolic pathways;ko01110//Biosynthesis of secondary metabolites;ko04626//Plant-pathogen interaction;ko00062//Fatty acid elongation	0.792857	TRUE	0	oil_tea_GLEAN_10364405
25934	568.684	463.711	2.29143	0.00245794	0.436409	0	18.19	11.99	32.52	7.58	6.46	7.93	4.49	3.33	2.89	0.94	3.58	1.17	33	-	--	-	-	FALSE	-	-	-	blue	0.989357	2.87e-12	MSTRG.18866	34.4545	0.92	0.25	0.26	33	0	0	-	0.677143	TRUE	0	MSTRG.18866
25929	257.872	233.471	1.92	0.00373218	0.520833	0.16129	21.8	10.8	28.34	6.85	4.22	5.14	3.41	5.76	3.42	2.9	2.45	2.07	32	Zinc finger protein [Actinidia chinensis var. chinensis] [Actinidia chinensis]	--	GO:0009536//plastid	-	FALSE	-	-	-	blue	0.867378	2.81e-05	oil_tea_GLEAN_10366021	56.3438	6.19	8.12	10.32	32	0	0	-	0.77	TRUE	0	oil_tea_GLEAN_10366021
25924	557.776	465.384	2.32	0.00203077	0.431034	0.0344086	84.38	66.27	141.68	61.75	49.28	53.19	35.12	32.35	32.56	30.46	31.4	22.87	31	phosphatidylinositol transfer protein 3-like [Camellia sinensis]	SFH4	GO:0016020//membrane;GO:0044464//cell part	-	FALSE	-	-	-	blue	0.992052	4.33e-13	oil_tea_GLEAN_10291104	35.7419	25.29	25.73	27.18	31	0	0	-	0.67	TRUE	0	oil_tea_GLEAN_10291104
25941	520.903	446.736	1.83429	0.00118497	0.545171	0.487356	6.19	4.69	11.75	3.06	0.54	1.62	0.2	0.47	0.5	0.16	0.38	0.1	30	secoisolariciresinol dehydrogenase-like [Camellia sinensis]	Os04g0179200	-	"GO:0033764//steroid dehydrogenase activity, acting on the CH-OH group of donors, NAD or NADP as acceptor"	FALSE	-	-	-	blue	0.981756	9.37e-11	oil_tea_GLEAN_10052399	59.1333	0.08	0	0	30	0	0	-	0.791429	TRUE	0	oil_tea_GLEAN_10052399
25961	538.035	449.761	1.85143	0.00165474	0.540123	0.186207	48.47	20.74	87.11	26.41	9.2	15.88	5.7	8.28	7.68	5.69	6.12	1.93	30	cytochrome P450 87A3-like [Camellia sinensis]	CYP87A3	-	"GO:0016705//oxidoreductase activity, acting on paired donors, with incorporation or reduction of molecular oxygen;GO:0046872//metal ion binding"	FALSE	-	-	-	blue	0.981121	1.17e-10	oil_tea_GLEAN_10091547	45.2667	0.88	1.57	0.87	30	0	0	-	0.787143	TRUE	0	oil_tea_GLEAN_10091547
25976	602.493	466.579	2.32571	0.00218252	0.429975	0	13.33	8.53	21.7	6.9	5.26	5.43	3.53	4.64	4.11	4.04	3.28	3.4	30	LOW QUALITY PROTEIN: receptor-like protein kinase 7 [Camellia sinensis]	RLK7	-	-	FALSE	-	-	-	blue	0.989149	3.26e-12	oil_tea_GLEAN_10248663	33.9	1.41	0.91	1.13	30	0	0	-	0.668571	TRUE	0	oil_tea_GLEAN_10248663
25927	398.56	350.905	1.93143	0.00297821	0.517751	0.0960591	2.14	1.51	3.82	1.02	0.74	1.43	0.53	0.92	0.84	0.84	0.76	0.59	29	"aspartokinase 2, chloroplastic-like isoform X1 [Rhodamnia argentea]"	AK2	GO:0009532//plastid stroma	"GO:0016774//phosphotransferase activity, carboxyl group as acceptor;GO:0031406//carboxylic acid binding;GO:0032550//purine ribonucleoside binding"	FALSE	K00928;K00928;K00928;K00928;K00928;K00928;K00928;K00928	Metabolism;Metabolism;Metabolism;Metabolism;Metabolism;Metabolism;Metabolism;Metabolism	Global and overview maps;Global and overview maps;Global and overview maps;Amino acid metabolism;Amino acid metabolism;Global and overview maps;Amino acid metabolism;Biosynthesis of other secondary metabolites	blue	0.937689	2.47e-07	oil_tea_GLEAN_10054677	61.4828	1.09	1.06	0.59	29	0	0	"ko01100//Metabolic pathways;ko01110//Biosynthesis of secondary metabolites;ko01230//Biosynthesis of amino acids;ko00270//Cysteine and methionine metabolism;ko00260//Glycine, serine and threonine metabolism;ko01210//2-Oxocarboxylic acid metabolism;ko00300//Lysine biosynthesis;ko00261//Monobactam biosynthesis"	0.767143	TRUE	0	oil_tea_GLEAN_10054677
25928	344.251	316.055	1.94286	0.00286279	0.514706	0.133005	8.79	6.61	11.67	4.62	3.75	2.51	1.23	1.93	2.17	2.53	3.31	1.93	29	UPF0481 protein At3g47200-like [Camellia sinensis]	--	-	-	FALSE	-	-	-	blue	0.924931	8.03e-07	oil_tea_GLEAN_10393790	60.5172	2.99	2.8	3.36	29	0	0	-	0.764286	TRUE	0	oil_tea_GLEAN_10393790
