# Supplementary material for: Gene coexpression analysis reveals key pathways and hub genes related to late-acting self-incompatibility in Camellia oleifera
Source: Front Plant Sci. 2023 Jan 24;13:1065872. doi: 10.3389/fpls.2022.1065872 (PMC9902722; doi:10.3389/fpls.2022.1065872)
Supplement: Supplementary file 14 [file Table_11.xlsx]

## Sheet: pink module
Gene_ID(from)	Gene_symbol(from)	Gene_ID(to)	Gene_symbol(to)	weight
oil_tea_GLEAN_10086267	TUBA	oil_tea_GLEAN_10149124	TOP2	0.271807
oil_tea_GLEAN_10038868	KIN12F	oil_tea_GLEAN_10309647	TOP2	0.258366
oil_tea_GLEAN_10086267	TUBA	oil_tea_GLEAN_10314755	CDC2C	0.257778
oil_tea_GLEAN_10086267	TUBA	oil_tea_GLEAN_10406772	CDC2C	0.257778
oil_tea_GLEAN_10305299	KIN12F	oil_tea_GLEAN_10309647	TOP2	0.256335
oil_tea_GLEAN_10149124	TOP2	oil_tea_GLEAN_10207939	ASPM	0.252417
oil_tea_GLEAN_10086267	TUBA	oil_tea_GLEAN_10373023	KIN12F	0.250972
oil_tea_GLEAN_10086267	TUBA	oil_tea_GLEAN_10309647	TOP2	0.250914
oil_tea_GLEAN_10086267	TUBA	oil_tea_GLEAN_10207939	ASPM	0.249312
oil_tea_GLEAN_10207939	ASPM	oil_tea_GLEAN_10309647	TOP2	0.247318
oil_tea_GLEAN_10086267	TUBA	oil_tea_GLEAN_10154524	KIN12C	0.242806
oil_tea_GLEAN_10086267	TUBA	oil_tea_GLEAN_10164622	KIN14Q	0.24232
oil_tea_GLEAN_10154524	KIN12C	oil_tea_GLEAN_10359447	HTR2	0.239524
oil_tea_GLEAN_10038868	KIN12F	oil_tea_GLEAN_10149124	TOP2	0.238817
oil_tea_GLEAN_10149124	TOP2	oil_tea_GLEAN_10305299	KIN12F	0.238791
oil_tea_GLEAN_10038868	KIN12F	oil_tea_GLEAN_10305630	KIN14N	0.238328
oil_tea_GLEAN_10207939	ASPM	oil_tea_GLEAN_10406772	CDC2C	0.238281
oil_tea_GLEAN_10207939	ASPM	oil_tea_GLEAN_10314755	CDC2C	0.238281
oil_tea_GLEAN_10038868	KIN12F	oil_tea_GLEAN_10340175	CYCB1-4	0.238094
oil_tea_GLEAN_10268753	CDKB2-2	oil_tea_GLEAN_10314755	CDC2C	0.237279
oil_tea_GLEAN_10268753	CDKB2-2	oil_tea_GLEAN_10406772	CDC2C	0.237279
oil_tea_GLEAN_10305299	KIN12F	oil_tea_GLEAN_10340175	CYCB1-4	0.234933
oil_tea_GLEAN_10242647	TOP2	oil_tea_GLEAN_10359447	HTR2	0.234625
oil_tea_GLEAN_10086267	TUBA	oil_tea_GLEAN_10242647	TOP2	0.234387
oil_tea_GLEAN_10301922	--	oil_tea_GLEAN_10314755	CDC2C	0.234086
oil_tea_GLEAN_10301922	--	oil_tea_GLEAN_10406772	CDC2C	0.234086
oil_tea_GLEAN_10207939	ASPM	oil_tea_GLEAN_10373023	KIN12F	0.233651
MSTRG.55710	--	oil_tea_GLEAN_10266714	GALM	0.232914
oil_tea_GLEAN_10109958	--	oil_tea_GLEAN_10309647	TOP2	0.232898
oil_tea_GLEAN_10207939	ASPM	oil_tea_GLEAN_10359447	HTR2	0.232602
oil_tea_GLEAN_10154524	KIN12C	oil_tea_GLEAN_10207939	ASPM	0.232355
oil_tea_GLEAN_10305299	KIN12F	oil_tea_GLEAN_10305630	KIN14N	0.231052
oil_tea_GLEAN_10038868	KIN12F	oil_tea_GLEAN_10305299	KIN12F	0.231048
oil_tea_GLEAN_10309647	TOP2	oil_tea_GLEAN_10372258	--	0.230223
oil_tea_GLEAN_10028376	EDR2L	oil_tea_GLEAN_10266714	GALM	0.229982
oil_tea_GLEAN_10207939	ASPM	oil_tea_GLEAN_10305299	KIN12F	0.229835
oil_tea_GLEAN_10164622	KIN14Q	oil_tea_GLEAN_10207939	ASPM	0.22961
oil_tea_GLEAN_10109958	--	oil_tea_GLEAN_10149124	TOP2	0.228737
oil_tea_GLEAN_10086267	TUBA	oil_tea_GLEAN_10281674	TOP2	0.228556
oil_tea_GLEAN_10038868	KIN12F	oil_tea_GLEAN_10207939	ASPM	0.228254
oil_tea_GLEAN_10268753	CDKB2-2	oil_tea_GLEAN_10359447	HTR2	0.22718
oil_tea_GLEAN_10154524	KIN12C	oil_tea_GLEAN_10305299	KIN12F	0.227145
oil_tea_GLEAN_10149124	TOP2	oil_tea_GLEAN_10268753	CDKB2-2	0.227116
oil_tea_GLEAN_10309647	TOP2	oil_tea_GLEAN_10385962	NACK1	0.227088
oil_tea_GLEAN_10086267	TUBA	oil_tea_GLEAN_10372258	--	0.226975
oil_tea_GLEAN_10242647	TOP2	oil_tea_GLEAN_10314755	CDC2C	0.226624
oil_tea_GLEAN_10242647	TOP2	oil_tea_GLEAN_10406772	CDC2C	0.226624
MSTRG.114451	--	oil_tea_GLEAN_10266714	GALM	0.226498
oil_tea_GLEAN_10109958	--	oil_tea_GLEAN_10340175	CYCB1-4	0.226352
oil_tea_GLEAN_10086267	TUBA	oil_tea_GLEAN_10268753	CDKB2-2	0.225943
oil_tea_GLEAN_10086267	TUBA	oil_tea_GLEAN_10340175	CYCB1-4	0.225344
oil_tea_GLEAN_10086267	TUBA	oil_tea_GLEAN_10329112	CYCB1-2	0.224483
oil_tea_GLEAN_10149124	TOP2	oil_tea_GLEAN_10359447	HTR2	0.224233
oil_tea_GLEAN_10038868	KIN12F	oil_tea_GLEAN_10190760	--	0.223834
oil_tea_GLEAN_10086267	TUBA	oil_tea_GLEAN_10305630	KIN14N	0.22357
oil_tea_GLEAN_10109958	--	oil_tea_GLEAN_10305630	KIN14N	0.223377
oil_tea_GLEAN_10086267	TUBA	oil_tea_GLEAN_10190760	--	0.222438
oil_tea_GLEAN_10314755	CDC2C	oil_tea_GLEAN_10359447	HTR2	0.222249
oil_tea_GLEAN_10359447	HTR2	oil_tea_GLEAN_10406772	CDC2C	0.222249
oil_tea_GLEAN_10164622	KIN14Q	oil_tea_GLEAN_10359447	HTR2	0.222076
oil_tea_GLEAN_10164622	KIN14Q	oil_tea_GLEAN_10305299	KIN12F	0.221969
oil_tea_GLEAN_10171859	KIN10A	oil_tea_GLEAN_10305299	KIN12F	0.22155
oil_tea_GLEAN_10038868	KIN12F	oil_tea_GLEAN_10154524	KIN12C	0.221177
oil_tea_GLEAN_10038868	KIN12F	oil_tea_GLEAN_10164622	KIN14Q	0.221001
oil_tea_GLEAN_10309647	TOP2	oil_tea_GLEAN_10359447	HTR2	0.220958
oil_tea_GLEAN_10305299	KIN12F	oil_tea_GLEAN_10372258	--	0.220227
oil_tea_GLEAN_10207939	ASPM	oil_tea_GLEAN_10305630	KIN14N	0.220165
oil_tea_GLEAN_10109958	--	oil_tea_GLEAN_10154524	KIN12C	0.219738
oil_tea_GLEAN_10149124	TOP2	oil_tea_GLEAN_10372258	--	0.219564
oil_tea_GLEAN_10309647	TOP2	oil_tea_GLEAN_10401231	RUK	0.219296
oil_tea_GLEAN_10281674	TOP2	oil_tea_GLEAN_10314755	CDC2C	0.218809
oil_tea_GLEAN_10281674	TOP2	oil_tea_GLEAN_10406772	CDC2C	0.218809
oil_tea_GLEAN_10086267	TUBA	oil_tea_GLEAN_10101401	--	0.218604
oil_tea_GLEAN_10149124	TOP2	oil_tea_GLEAN_10385962	NACK1	0.218473
MSTRG.55710	--	oil_tea_GLEAN_10028376	EDR2L	0.218373
oil_tea_GLEAN_10305299	KIN12F	oil_tea_GLEAN_10373023	KIN12F	0.218026
oil_tea_GLEAN_10305630	KIN14N	oil_tea_GLEAN_10385962	NACK1	0.217806
oil_tea_GLEAN_10086267	TUBA	oil_tea_GLEAN_10359447	HTR2	0.217747
oil_tea_GLEAN_10359447	HTR2	oil_tea_GLEAN_10373023	KIN12F	0.217718
oil_tea_GLEAN_10101401	--	oil_tea_GLEAN_10305299	KIN12F	0.217454
oil_tea_GLEAN_10190760	--	oil_tea_GLEAN_10207939	ASPM	0.21744
oil_tea_GLEAN_10207939	ASPM	oil_tea_GLEAN_10242647	TOP2	0.217316
oil_tea_GLEAN_10038868	KIN12F	oil_tea_GLEAN_10101401	--	0.217311
oil_tea_GLEAN_10242647	TOP2	oil_tea_GLEAN_10305299	KIN12F	0.217227
oil_tea_GLEAN_10038868	KIN12F	oil_tea_GLEAN_10373023	KIN12F	0.217204
oil_tea_GLEAN_10164622	KIN14Q	oil_tea_GLEAN_10406772	CDC2C	0.216325
oil_tea_GLEAN_10164622	KIN14Q	oil_tea_GLEAN_10314755	CDC2C	0.216325
oil_tea_GLEAN_10086267	TUBA	oil_tea_GLEAN_10371449	CDC20-1	0.215968
oil_tea_GLEAN_10038868	KIN12F	oil_tea_GLEAN_10369440	SCL28	0.215782
oil_tea_GLEAN_10340175	CYCB1-4	oil_tea_GLEAN_10401231	RUK	0.215457
oil_tea_GLEAN_10149124	TOP2	oil_tea_GLEAN_10164622	KIN14Q	0.215387
oil_tea_GLEAN_10305299	KIN12F	oil_tea_GLEAN_10314755	CDC2C	0.215379
oil_tea_GLEAN_10305299	KIN12F	oil_tea_GLEAN_10406772	CDC2C	0.215379
oil_tea_GLEAN_10207939	ASPM	oil_tea_GLEAN_10372258	--	0.215264
oil_tea_GLEAN_10038868	KIN12F	oil_tea_GLEAN_10086267	TUBA	0.21526
oil_tea_GLEAN_10340175	CYCB1-4	oil_tea_GLEAN_10359447	HTR2	0.215238
oil_tea_GLEAN_10086267	TUBA	oil_tea_GLEAN_10295975	MAP65-3	0.214932
MSTRG.94560	AGP23	oil_tea_GLEAN_10266714	GALM	0.21488
oil_tea_GLEAN_10281674	TOP2	oil_tea_GLEAN_10359447	HTR2	0.21481
oil_tea_GLEAN_10268753	CDKB2-2	oil_tea_GLEAN_10309647	TOP2	0.2147
oil_tea_GLEAN_10109958	--	oil_tea_GLEAN_10207939	ASPM	0.214615
oil_tea_GLEAN_10207939	ASPM	oil_tea_GLEAN_10340175	CYCB1-4	0.21446
oil_tea_GLEAN_10372258	--	oil_tea_GLEAN_10385962	NACK1	0.214458
oil_tea_GLEAN_10207939	ASPM	oil_tea_GLEAN_10329112	CYCB1-2	0.214417
oil_tea_GLEAN_10340175	CYCB1-4	oil_tea_GLEAN_10385962	NACK1	0.214063
oil_tea_GLEAN_10109958	--	oil_tea_GLEAN_10305299	KIN12F	0.2139
oil_tea_GLEAN_10038868	KIN12F	oil_tea_GLEAN_10109958	--	0.213784
oil_tea_GLEAN_10305299	KIN12F	oil_tea_GLEAN_10359447	HTR2	0.213223
oil_tea_GLEAN_10101401	--	oil_tea_GLEAN_10309647	TOP2	0.213117
oil_tea_GLEAN_10038868	KIN12F	oil_tea_GLEAN_10113436	KN	0.21309
MSTRG.114451	--	MSTRG.55710	--	0.213029
oil_tea_GLEAN_10109958	--	oil_tea_GLEAN_10359447	HTR2	0.212977
oil_tea_GLEAN_10149124	TOP2	oil_tea_GLEAN_10242647	TOP2	0.212971
oil_tea_GLEAN_10086267	TUBA	oil_tea_GLEAN_10305299	KIN12F	0.212614
oil_tea_GLEAN_10086267	TUBA	oil_tea_GLEAN_10369440	SCL28	0.212459
oil_tea_GLEAN_10190760	--	oil_tea_GLEAN_10305299	KIN12F	0.212446
oil_tea_GLEAN_10109958	--	oil_tea_GLEAN_10190760	--	0.212365
oil_tea_GLEAN_10164622	KIN14Q	oil_tea_GLEAN_10268753	CDKB2-2	0.212351
oil_tea_GLEAN_10359447	HTR2	oil_tea_GLEAN_10372258	--	0.212025
oil_tea_GLEAN_10149124	TOP2	oil_tea_GLEAN_10309647	TOP2	0.21198
oil_tea_GLEAN_10101401	--	oil_tea_GLEAN_10207939	ASPM	0.211958
oil_tea_GLEAN_10154524	KIN12C	oil_tea_GLEAN_10385962	NACK1	0.211335
oil_tea_GLEAN_10038868	KIN12F	oil_tea_GLEAN_10171859	KIN10A	0.211238
oil_tea_GLEAN_10171859	KIN10A	oil_tea_GLEAN_10385962	NACK1	0.211195
oil_tea_GLEAN_10305630	KIN14N	oil_tea_GLEAN_10372258	--	0.211099
oil_tea_GLEAN_10295975	MAP65-3	oil_tea_GLEAN_10372258	--	0.211061
oil_tea_GLEAN_10109958	--	oil_tea_GLEAN_10171859	KIN10A	0.211009
oil_tea_GLEAN_10086267	TUBA	oil_tea_GLEAN_10171859	KIN10A	0.210966
oil_tea_GLEAN_10101401	--	oil_tea_GLEAN_10149124	TOP2	0.210852
oil_tea_GLEAN_10149124	TOP2	oil_tea_GLEAN_10154524	KIN12C	0.210532
oil_tea_GLEAN_10154524	KIN12C	oil_tea_GLEAN_10268753	CDKB2-2	0.210426
oil_tea_GLEAN_10207939	ASPM	oil_tea_GLEAN_10385962	NACK1	0.210381
oil_tea_GLEAN_10038868	KIN12F	oil_tea_GLEAN_10372258	--	0.2101
oil_tea_GLEAN_10207939	ASPM	oil_tea_GLEAN_10281674	TOP2	0.209971
oil_tea_GLEAN_10207939	ASPM	oil_tea_GLEAN_10268753	CDKB2-2	0.209942
oil_tea_GLEAN_10329112	CYCB1-2	oil_tea_GLEAN_10372258	--	0.209749
oil_tea_GLEAN_10038868	KIN12F	oil_tea_GLEAN_10359447	HTR2	0.209515
oil_tea_GLEAN_10301922	--	oil_tea_GLEAN_10359447	HTR2	0.20932
oil_tea_GLEAN_10113436	KN	oil_tea_GLEAN_10305299	KIN12F	0.208749
oil_tea_GLEAN_10305299	KIN12F	oil_tea_GLEAN_10385962	NACK1	0.208493
oil_tea_GLEAN_10149124	TOP2	oil_tea_GLEAN_10305630	KIN14N	0.208363
oil_tea_GLEAN_10086267	TUBA	oil_tea_GLEAN_10125524	HTR2	0.208215
oil_tea_GLEAN_10268753	CDKB2-2	oil_tea_GLEAN_10305299	KIN12F	0.208151
oil_tea_GLEAN_10171859	KIN10A	oil_tea_GLEAN_10401231	RUK	0.207932
oil_tea_GLEAN_10038868	KIN12F	oil_tea_GLEAN_10314755	CDC2C	0.207652
oil_tea_GLEAN_10038868	KIN12F	oil_tea_GLEAN_10406772	CDC2C	0.207652
oil_tea_GLEAN_10242647	TOP2	oil_tea_GLEAN_10268753	CDKB2-2	0.207506
oil_tea_GLEAN_10109958	--	oil_tea_GLEAN_10385962	NACK1	0.207483
oil_tea_GLEAN_10125524	HTR2	oil_tea_GLEAN_10372258	--	0.207455
oil_tea_GLEAN_10038868	KIN12F	oil_tea_GLEAN_10329112	CYCB1-2	0.207315
oil_tea_GLEAN_10154524	KIN12C	oil_tea_GLEAN_10372258	--	0.207263
oil_tea_GLEAN_10086267	TUBA	oil_tea_GLEAN_10153740	WDL4	0.206749
oil_tea_GLEAN_10372258	--	oil_tea_GLEAN_10373023	KIN12F	0.206639
oil_tea_GLEAN_10266714	GALM	oil_tea_GLEAN_10408423	MSRB5	0.206546
oil_tea_GLEAN_10305299	KIN12F	oil_tea_GLEAN_10369440	SCL28	0.206413
oil_tea_GLEAN_10242647	TOP2	oil_tea_GLEAN_10373023	KIN12F	0.206395
oil_tea_GLEAN_10149124	TOP2	oil_tea_GLEAN_10301922	--	0.206161
oil_tea_GLEAN_10266714	GALM	oil_tea_GLEAN_10288555	At5g14450	0.206139
oil_tea_GLEAN_10038868	KIN12F	oil_tea_GLEAN_10385962	NACK1	0.206084
oil_tea_GLEAN_10242647	TOP2	oil_tea_GLEAN_10309647	TOP2	0.20594
oil_tea_GLEAN_10086267	TUBA	oil_tea_GLEAN_10109958	--	0.205742
oil_tea_GLEAN_10153740	WDL4	oil_tea_GLEAN_10372258	--	0.205494
oil_tea_GLEAN_10340175	CYCB1-4	oil_tea_GLEAN_10372258	--	0.205332
oil_tea_GLEAN_10305630	KIN14N	oil_tea_GLEAN_10309647	TOP2	0.205226
oil_tea_GLEAN_10372258	--	oil_tea_GLEAN_10401231	RUK	0.204954
oil_tea_GLEAN_10305299	KIN12F	oil_tea_GLEAN_10329112	CYCB1-2	0.204858
oil_tea_GLEAN_10038868	KIN12F	oil_tea_GLEAN_10242647	TOP2	0.204764
oil_tea_GLEAN_10009604	GDPDL7	oil_tea_GLEAN_10266714	GALM	0.204391
oil_tea_GLEAN_10101401	--	oil_tea_GLEAN_10359447	HTR2	0.204208
oil_tea_GLEAN_10305143	--	oil_tea_GLEAN_10385962	NACK1	0.203343
oil_tea_GLEAN_10305143	--	oil_tea_GLEAN_10305299	KIN12F	0.203065
oil_tea_GLEAN_10109958	--	oil_tea_GLEAN_10373023	KIN12F	0.202841
oil_tea_GLEAN_10154524	KIN12C	oil_tea_GLEAN_10401231	RUK	0.202823
oil_tea_GLEAN_10038868	KIN12F	oil_tea_GLEAN_10401231	RUK	0.202595
oil_tea_GLEAN_10153740	WDL4	oil_tea_GLEAN_10359447	HTR2	0.202293
oil_tea_GLEAN_10190760	--	oil_tea_GLEAN_10268753	CDKB2-2	0.202234
oil_tea_GLEAN_10109958	--	oil_tea_GLEAN_10372258	--	0.201852
oil_tea_GLEAN_10038868	KIN12F	oil_tea_GLEAN_10335857	--	0.201732
oil_tea_GLEAN_10109958	--	oil_tea_GLEAN_10164622	KIN14Q	0.201593
oil_tea_GLEAN_10207939	ASPM	oil_tea_GLEAN_10401231	RUK	0.201355
oil_tea_GLEAN_10281674	TOP2	oil_tea_GLEAN_10305299	KIN12F	0.200974
oil_tea_GLEAN_10281674	TOP2	oil_tea_GLEAN_10301922	--	0.200957
oil_tea_GLEAN_10309647	TOP2	oil_tea_GLEAN_10314755	CDC2C	0.200766
oil_tea_GLEAN_10309647	TOP2	oil_tea_GLEAN_10406772	CDC2C	0.200766
oil_tea_GLEAN_10101401	--	oil_tea_GLEAN_10109958	--	0.200596
oil_tea_GLEAN_10242647	TOP2	oil_tea_GLEAN_10301922	--	0.200581
oil_tea_GLEAN_10268753	CDKB2-2	oil_tea_GLEAN_10301922	--	0.200445
oil_tea_GLEAN_10268753	CDKB2-2	oil_tea_GLEAN_10373023	KIN12F	0.200377
oil_tea_GLEAN_10305299	KIN12F	oil_tea_GLEAN_10401231	RUK	0.200373
oil_tea_GLEAN_10109958	--	oil_tea_GLEAN_10369440	SCL28	0.200276
oil_tea_GLEAN_10086267	TUBA	oil_tea_GLEAN_10140045	QKY	0.200169
oil_tea_GLEAN_10309647	TOP2	oil_tea_GLEAN_10329112	CYCB1-2	0.200024
oil_tea_GLEAN_10154524	KIN12C	oil_tea_GLEAN_10242647	TOP2	0.199786
oil_tea_GLEAN_10109958	--	oil_tea_GLEAN_10401231	RUK	0.19951
oil_tea_GLEAN_10086267	TUBA	oil_tea_GLEAN_10301922	--	0.199468
oil_tea_GLEAN_10149124	TOP2	oil_tea_GLEAN_10401231	RUK	0.199449
oil_tea_GLEAN_10268753	CDKB2-2	oil_tea_GLEAN_10281674	TOP2	0.199333
oil_tea_GLEAN_10101401	--	oil_tea_GLEAN_10340175	CYCB1-4	0.19933
oil_tea_GLEAN_10207939	ASPM	oil_tea_GLEAN_10369440	SCL28	0.199008
oil_tea_GLEAN_10154524	KIN12C	oil_tea_GLEAN_10301922	--	0.198967
oil_tea_GLEAN_10329112	CYCB1-2	oil_tea_GLEAN_10359447	HTR2	0.198928
oil_tea_GLEAN_10101401	--	oil_tea_GLEAN_10164622	KIN14Q	0.198789
oil_tea_GLEAN_10207939	ASPM	oil_tea_GLEAN_10301922	--	0.198765
oil_tea_GLEAN_10164622	KIN14Q	oil_tea_GLEAN_10301922	--	0.198713
oil_tea_GLEAN_10309647	TOP2	oil_tea_GLEAN_10340175	CYCB1-4	0.198615
oil_tea_GLEAN_10109958	--	oil_tea_GLEAN_10242647	TOP2	0.198575
oil_tea_GLEAN_10154524	KIN12C	oil_tea_GLEAN_10309647	TOP2	0.198495
oil_tea_GLEAN_10171859	KIN10A	oil_tea_GLEAN_10359447	HTR2	0.19808
oil_tea_GLEAN_10101401	--	oil_tea_GLEAN_10385962	NACK1	0.1977
oil_tea_GLEAN_10314755	CDC2C	oil_tea_GLEAN_10406772	CDC2C	0.197619
oil_tea_GLEAN_10149124	TOP2	oil_tea_GLEAN_10340175	CYCB1-4	0.197446
oil_tea_GLEAN_10086267	TUBA	oil_tea_GLEAN_10182369	MYB3R4	0.197391
oil_tea_GLEAN_10266694	TUBA	oil_tea_GLEAN_10359447	HTR2	0.196933
oil_tea_GLEAN_10359447	HTR2	oil_tea_GLEAN_10369440	SCL28	0.196772
oil_tea_GLEAN_10282200	CYCB1-4	oil_tea_GLEAN_10301922	--	0.19633
oil_tea_GLEAN_10305630	KIN14N	oil_tea_GLEAN_10359447	HTR2	0.196224
oil_tea_GLEAN_10164622	KIN14Q	oil_tea_GLEAN_10242647	TOP2	0.196079
oil_tea_GLEAN_10190760	--	oil_tea_GLEAN_10309647	TOP2	0.195654
MSTRG.55710	--	MSTRG.94560	AGP23	0.195648
oil_tea_GLEAN_10038868	KIN12F	oil_tea_GLEAN_10268753	CDKB2-2	0.19531
oil_tea_GLEAN_10009739	ANX1	oil_tea_GLEAN_10266714	GALM	0.195276
oil_tea_GLEAN_10153740	WDL4	oil_tea_GLEAN_10305299	KIN12F	0.195095
oil_tea_GLEAN_10164622	KIN14Q	oil_tea_GLEAN_10309647	TOP2	0.194963
oil_tea_GLEAN_10153740	WDL4	oil_tea_GLEAN_10207939	ASPM	0.194513
oil_tea_GLEAN_10281674	TOP2	oil_tea_GLEAN_10371449	CDC20-1	0.194395
oil_tea_GLEAN_10164622	KIN14Q	oil_tea_GLEAN_10373023	KIN12F	0.194391
oil_tea_GLEAN_10272399	--	oil_tea_GLEAN_10385962	NACK1	0.194382
oil_tea_GLEAN_10373023	KIN12F	oil_tea_GLEAN_10385962	NACK1	0.194375
oil_tea_GLEAN_10101401	--	oil_tea_GLEAN_10305630	KIN14N	0.19434
oil_tea_GLEAN_10305630	KIN14N	oil_tea_GLEAN_10401231	RUK	0.194243
oil_tea_GLEAN_10190760	--	oil_tea_GLEAN_10242647	TOP2	0.19412
oil_tea_GLEAN_10101401	--	oil_tea_GLEAN_10372258	--	0.194091
oil_tea_GLEAN_10242647	TOP2	oil_tea_GLEAN_10385962	NACK1	0.194009
oil_tea_GLEAN_10301922	--	oil_tea_GLEAN_10373023	KIN12F	0.193772
oil_tea_GLEAN_10101401	--	oil_tea_GLEAN_10154524	KIN12C	0.193678
oil_tea_GLEAN_10171859	KIN10A	oil_tea_GLEAN_10372258	--	0.193393
oil_tea_GLEAN_10164622	KIN14Q	oil_tea_GLEAN_10385962	NACK1	0.193013
oil_tea_GLEAN_10242647	TOP2	oil_tea_GLEAN_10401231	RUK	0.19289
oil_tea_GLEAN_10371449	CDC20-1	oil_tea_GLEAN_10372258	--	0.19286
oil_tea_GLEAN_10051910	CSLD5	oil_tea_GLEAN_10086267	TUBA	0.192638
oil_tea_GLEAN_10125524	HTR2	oil_tea_GLEAN_10385962	NACK1	0.192257
oil_tea_GLEAN_10359447	HTR2	oil_tea_GLEAN_10401231	RUK	0.192246
oil_tea_GLEAN_10154524	KIN12C	oil_tea_GLEAN_10373023	KIN12F	0.192174
oil_tea_GLEAN_10109958	--	oil_tea_GLEAN_10305143	--	0.191765
oil_tea_GLEAN_10101401	--	oil_tea_GLEAN_10190760	--	0.191578
MSTRG.55710	--	oil_tea_GLEAN_10408423	MSRB5	0.191426
oil_tea_GLEAN_10086267	TUBA	oil_tea_GLEAN_10266694	TUBA	0.191326
oil_tea_GLEAN_10086267	TUBA	oil_tea_GLEAN_10282200	CYCB1-4	0.19123
oil_tea_GLEAN_10372258	--	oil_tea_GLEAN_10401263	--	0.191151
oil_tea_GLEAN_10228558	CYCB2-4	oil_tea_GLEAN_10305299	KIN12F	0.191095
oil_tea_GLEAN_10281674	TOP2	oil_tea_GLEAN_10372258	--	0.190942
oil_tea_GLEAN_10153740	WDL4	oil_tea_GLEAN_10385962	NACK1	0.190931
oil_tea_GLEAN_10242647	TOP2	oil_tea_GLEAN_10281674	TOP2	0.190848
oil_tea_GLEAN_10190760	--	oil_tea_GLEAN_10401231	RUK	0.190846
oil_tea_GLEAN_10086267	TUBA	oil_tea_GLEAN_10127701	RTNLB17	0.190807
oil_tea_GLEAN_10281674	TOP2	oil_tea_GLEAN_10309647	TOP2	0.190736
oil_tea_GLEAN_10038868	KIN12F	oil_tea_GLEAN_10153740	WDL4	0.190664
oil_tea_GLEAN_10109958	--	oil_tea_GLEAN_10113436	KN	0.190606
oil_tea_GLEAN_10051910	CSLD5	oil_tea_GLEAN_10305630	KIN14N	0.190497
oil_tea_GLEAN_10149124	TOP2	oil_tea_GLEAN_10329112	CYCB1-2	0.190484
oil_tea_GLEAN_10268753	CDKB2-2	oil_tea_GLEAN_10340175	CYCB1-4	0.190473
oil_tea_GLEAN_10101401	--	oil_tea_GLEAN_10401231	RUK	0.190382
oil_tea_GLEAN_10329112	CYCB1-2	oil_tea_GLEAN_10385962	NACK1	0.190169
MSTRG.116837	--	oil_tea_GLEAN_10266714	GALM	0.190103
oil_tea_GLEAN_10113436	KN	oil_tea_GLEAN_10385962	NACK1	0.190003
oil_tea_GLEAN_10190760	--	oil_tea_GLEAN_10305630	KIN14N	0.189678
oil_tea_GLEAN_10164622	KIN14Q	oil_tea_GLEAN_10372258	--	0.189613
oil_tea_GLEAN_10242647	TOP2	oil_tea_GLEAN_10372258	--	0.189475
oil_tea_GLEAN_10127701	RTNLB17	oil_tea_GLEAN_10305299	KIN12F	0.189245
oil_tea_GLEAN_10153740	WDL4	oil_tea_GLEAN_10401231	RUK	0.189226
oil_tea_GLEAN_10127701	RTNLB17	oil_tea_GLEAN_10372258	--	0.189158
oil_tea_GLEAN_10369440	SCL28	oil_tea_GLEAN_10385962	NACK1	0.189079
oil_tea_GLEAN_10282200	CYCB1-4	oil_tea_GLEAN_10359447	HTR2	0.189033
oil_tea_GLEAN_10109958	--	oil_tea_GLEAN_10268753	CDKB2-2	0.188957
oil_tea_GLEAN_10101401	--	oil_tea_GLEAN_10268753	CDKB2-2	0.188762
oil_tea_GLEAN_10207939	ASPM	oil_tea_GLEAN_10295975	MAP65-3	0.18874
oil_tea_GLEAN_10207939	ASPM	oil_tea_GLEAN_10371449	CDC20-1	0.188638
oil_tea_GLEAN_10125524	HTR2	oil_tea_GLEAN_10305299	KIN12F	0.188507
oil_tea_GLEAN_10086267	TUBA	oil_tea_GLEAN_10385962	NACK1	0.188401
oil_tea_GLEAN_10359447	HTR2	oil_tea_GLEAN_10385962	NACK1	0.188347
oil_tea_GLEAN_10086391	At5g14450	oil_tea_GLEAN_10266714	GALM	0.188322
oil_tea_GLEAN_10329112	CYCB1-2	oil_tea_GLEAN_10401231	RUK	0.187869
oil_tea_GLEAN_10008711	HTR2	oil_tea_GLEAN_10359447	HTR2	0.187862
oil_tea_GLEAN_10086267	TUBA	oil_tea_GLEAN_10401263	--	0.187858
oil_tea_GLEAN_10305143	--	oil_tea_GLEAN_10401231	RUK	0.18783
oil_tea_GLEAN_10171859	KIN10A	oil_tea_GLEAN_10207939	ASPM	0.187697
oil_tea_GLEAN_10154524	KIN12C	oil_tea_GLEAN_10164622	KIN14Q	0.187455
oil_tea_GLEAN_10190760	--	oil_tea_GLEAN_10359447	HTR2	0.187443
oil_tea_GLEAN_10268753	CDKB2-2	oil_tea_GLEAN_10385962	NACK1	0.187422
oil_tea_GLEAN_10268753	CDKB2-2	oil_tea_GLEAN_10401231	RUK	0.187388
oil_tea_GLEAN_10190760	--	oil_tea_GLEAN_10385962	NACK1	0.187352
oil_tea_GLEAN_10101401	--	oil_tea_GLEAN_10373023	KIN12F	0.187167
oil_tea_GLEAN_10243112	FER2	oil_tea_GLEAN_10401231	RUK	0.187138
oil_tea_GLEAN_10113436	KN	oil_tea_GLEAN_10401231	RUK	0.187084
oil_tea_GLEAN_10038868	KIN12F	oil_tea_GLEAN_10281674	TOP2	0.187063
oil_tea_GLEAN_10101401	--	oil_tea_GLEAN_10314755	CDC2C	0.186558
oil_tea_GLEAN_10101401	--	oil_tea_GLEAN_10406772	CDC2C	0.186558
oil_tea_GLEAN_10190760	--	oil_tea_GLEAN_10340175	CYCB1-4	0.186366
oil_tea_GLEAN_10109958	--	oil_tea_GLEAN_10272399	--	0.186279
oil_tea_GLEAN_10309647	TOP2	oil_tea_GLEAN_10373023	KIN12F	0.186252
oil_tea_GLEAN_10228558	CYCB2-4	oil_tea_GLEAN_10372258	--	0.186117
oil_tea_GLEAN_10154524	KIN12C	oil_tea_GLEAN_10314755	CDC2C	0.186097
oil_tea_GLEAN_10154524	KIN12C	oil_tea_GLEAN_10406772	CDC2C	0.186097
oil_tea_GLEAN_10164622	KIN14Q	oil_tea_GLEAN_10190760	--	0.185963
oil_tea_GLEAN_10268753	CDKB2-2	oil_tea_GLEAN_10282200	CYCB1-4	0.185875
oil_tea_GLEAN_10301922	--	oil_tea_GLEAN_10309647	TOP2	0.185646
oil_tea_GLEAN_10190155	CSLD5	oil_tea_GLEAN_10359447	HTR2	0.185438
oil_tea_GLEAN_10149124	TOP2	oil_tea_GLEAN_10281674	TOP2	0.18535
oil_tea_GLEAN_10272399	--	oil_tea_GLEAN_10305299	KIN12F	0.185179
oil_tea_GLEAN_10182369	MYB3R4	oil_tea_GLEAN_10207939	ASPM	0.185004
oil_tea_GLEAN_10373023	KIN12F	oil_tea_GLEAN_10401231	RUK	0.185004
oil_tea_GLEAN_10305299	KIN12F	oil_tea_GLEAN_10335857	--	0.184864
oil_tea_GLEAN_10109958	--	oil_tea_GLEAN_10406772	CDC2C	0.184499
oil_tea_GLEAN_10109958	--	oil_tea_GLEAN_10314755	CDC2C	0.184499
oil_tea_GLEAN_10305630	KIN14N	oil_tea_GLEAN_10340175	CYCB1-4	0.184447
oil_tea_GLEAN_10190155	CSLD5	oil_tea_GLEAN_10305299	KIN12F	0.184424
oil_tea_GLEAN_10038868	KIN12F	oil_tea_GLEAN_10305143	--	0.184356
oil_tea_GLEAN_10190762	HTR2	oil_tea_GLEAN_10406772	CDC2C	0.184331
oil_tea_GLEAN_10190762	HTR2	oil_tea_GLEAN_10314755	CDC2C	0.184331
oil_tea_GLEAN_10335857	--	oil_tea_GLEAN_10372258	--	0.184245
oil_tea_GLEAN_10125524	HTR2	oil_tea_GLEAN_10207939	ASPM	0.184208
oil_tea_GLEAN_10149124	TOP2	oil_tea_GLEAN_10373023	KIN12F	0.184119
oil_tea_GLEAN_10228558	CYCB2-4	oil_tea_GLEAN_10385962	NACK1	0.1841
oil_tea_GLEAN_10051910	CSLD5	oil_tea_GLEAN_10207939	ASPM	0.183842
oil_tea_GLEAN_10369440	SCL28	oil_tea_GLEAN_10401231	RUK	0.183837
oil_tea_GLEAN_10038868	KIN12F	oil_tea_GLEAN_10125524	HTR2	0.183831
oil_tea_GLEAN_10190760	--	oil_tea_GLEAN_10372258	--	0.183739
oil_tea_GLEAN_10038868	KIN12F	oil_tea_GLEAN_10228558	CYCB2-4	0.183693
oil_tea_GLEAN_10164622	KIN14Q	oil_tea_GLEAN_10401231	RUK	0.183659
oil_tea_GLEAN_10127701	RTNLB17	oil_tea_GLEAN_10385962	NACK1	0.183653
oil_tea_GLEAN_10268753	CDKB2-2	oil_tea_GLEAN_10369440	SCL28	0.183588
oil_tea_GLEAN_10086267	TUBA	oil_tea_GLEAN_10228558	CYCB2-4	0.18354
oil_tea_GLEAN_10109958	--	oil_tea_GLEAN_10329112	CYCB1-2	0.18336
MSTRG.114451	--	oil_tea_GLEAN_10288555	At5g14450	0.183351
oil_tea_GLEAN_10329112	CYCB1-2	oil_tea_GLEAN_10373023	KIN12F	0.182962
oil_tea_GLEAN_10113436	KN	oil_tea_GLEAN_10372258	--	0.182803
oil_tea_GLEAN_10154524	KIN12C	oil_tea_GLEAN_10190760	--	0.182709
oil_tea_GLEAN_10101401	--	oil_tea_GLEAN_10329112	CYCB1-2	0.182413
oil_tea_GLEAN_10295975	MAP65-3	oil_tea_GLEAN_10359447	HTR2	0.182203
oil_tea_GLEAN_10207939	ASPM	oil_tea_GLEAN_10282200	CYCB1-4	0.181725
MSTRG.55710	--	oil_tea_GLEAN_10288555	At5g14450	0.181672
oil_tea_GLEAN_10305143	--	oil_tea_GLEAN_10359447	HTR2	0.181508
oil_tea_GLEAN_10214077	IMK3	oil_tea_GLEAN_10385962	NACK1	0.181261
oil_tea_GLEAN_10086267	TUBA	oil_tea_GLEAN_10127655	TPX2	0.181259
oil_tea_GLEAN_10190155	CSLD5	oil_tea_GLEAN_10401231	RUK	0.181178
oil_tea_GLEAN_10294753	O10	oil_tea_GLEAN_10359447	HTR2	0.180973
oil_tea_GLEAN_10301922	--	oil_tea_GLEAN_10371449	CDC20-1	0.180964
oil_tea_GLEAN_10314755	CDC2C	oil_tea_GLEAN_10329112	CYCB1-2	0.18092
oil_tea_GLEAN_10329112	CYCB1-2	oil_tea_GLEAN_10406772	CDC2C	0.18092
oil_tea_GLEAN_10113436	KN	oil_tea_GLEAN_10309647	TOP2	0.18087
oil_tea_GLEAN_10154524	KIN12C	oil_tea_GLEAN_10305630	KIN14N	0.180658
oil_tea_GLEAN_10281674	TOP2	oil_tea_GLEAN_10401231	RUK	0.180646
oil_tea_GLEAN_10109958	--	oil_tea_GLEAN_10153740	WDL4	0.180603
oil_tea_GLEAN_10086267	TUBA	oil_tea_GLEAN_10401231	RUK	0.180492
oil_tea_GLEAN_10369440	SCL28	oil_tea_GLEAN_10372258	--	0.180427
oil_tea_GLEAN_10051910	CSLD5	oil_tea_GLEAN_10149124	TOP2	0.180368
oil_tea_GLEAN_10149124	TOP2	oil_tea_GLEAN_10369440	SCL28	0.180344
oil_tea_GLEAN_10086267	TUBA	oil_tea_GLEAN_10297168	KIN14S	0.180173
oil_tea_GLEAN_10214077	IMK3	oil_tea_GLEAN_10305299	KIN12F	0.18017
oil_tea_GLEAN_10109958	--	oil_tea_GLEAN_10335857	--	0.180133
oil_tea_GLEAN_10314755	CDC2C	oil_tea_GLEAN_10372258	--	0.180015
oil_tea_GLEAN_10372258	--	oil_tea_GLEAN_10406772	CDC2C	0.180015
oil_tea_GLEAN_10109958	--	oil_tea_GLEAN_10228558	CYCB2-4	0.179776
oil_tea_GLEAN_10125524	HTR2	oil_tea_GLEAN_10401231	RUK	0.179731
oil_tea_GLEAN_10086267	TUBA	oil_tea_GLEAN_10305143	--	0.179622
oil_tea_GLEAN_10182369	MYB3R4	oil_tea_GLEAN_10268753	CDKB2-2	0.179306
oil_tea_GLEAN_10268753	CDKB2-2	oil_tea_GLEAN_10305630	KIN14N	0.179249
oil_tea_GLEAN_10113436	KN	oil_tea_GLEAN_10207939	ASPM	0.179124
oil_tea_GLEAN_10242647	TOP2	oil_tea_GLEAN_10282200	CYCB1-4	0.178819
oil_tea_GLEAN_10281674	TOP2	oil_tea_GLEAN_10373023	KIN12F	0.178699
oil_tea_GLEAN_10038868	KIN12F	oil_tea_GLEAN_10401263	--	0.178533
oil_tea_GLEAN_10171859	KIN10A	oil_tea_GLEAN_10340175	CYCB1-4	0.178446
oil_tea_GLEAN_10109958	--	oil_tea_GLEAN_10356247	EB1C	0.178443
oil_tea_GLEAN_10305630	KIN14N	oil_tea_GLEAN_10373023	KIN12F	0.178165
oil_tea_GLEAN_10051910	CSLD5	oil_tea_GLEAN_10109958	--	0.178101
oil_tea_GLEAN_10207939	ASPM	oil_tea_GLEAN_10335857	--	0.178067
oil_tea_GLEAN_10295975	MAP65-3	oil_tea_GLEAN_10305299	KIN12F	0.178052
oil_tea_GLEAN_10385962	NACK1	oil_tea_GLEAN_10401231	RUK	0.178029
oil_tea_GLEAN_10190762	HTR2	oil_tea_GLEAN_10359447	HTR2	0.178001
oil_tea_GLEAN_10101401	--	oil_tea_GLEAN_10369440	SCL28	0.177825
oil_tea_GLEAN_10295975	MAP65-3	oil_tea_GLEAN_10329112	CYCB1-2	0.177653
oil_tea_GLEAN_10171859	KIN10A	oil_tea_GLEAN_10309647	TOP2	0.177619
oil_tea_GLEAN_10281674	TOP2	oil_tea_GLEAN_10385962	NACK1	0.177556
oil_tea_GLEAN_10268753	CDKB2-2	oil_tea_GLEAN_10372258	--	0.177523
oil_tea_GLEAN_10356247	EB1C	oil_tea_GLEAN_10385962	NACK1	0.177486
oil_tea_GLEAN_10154524	KIN12C	oil_tea_GLEAN_10340175	CYCB1-4	0.177446
oil_tea_GLEAN_10190762	HTR2	oil_tea_GLEAN_10242647	TOP2	0.177254
oil_tea_GLEAN_10101401	--	oil_tea_GLEAN_10242647	TOP2	0.177048
oil_tea_GLEAN_10171859	KIN10A	oil_tea_GLEAN_10305630	KIN14N	0.177042
oil_tea_GLEAN_10113436	KN	oil_tea_GLEAN_10359447	HTR2	0.176968
oil_tea_GLEAN_10125524	HTR2	oil_tea_GLEAN_10329112	CYCB1-2	0.176967
oil_tea_GLEAN_10305143	--	oil_tea_GLEAN_10372258	--	0.176873
oil_tea_GLEAN_10038868	KIN12F	oil_tea_GLEAN_10214077	IMK3	0.176758
oil_tea_GLEAN_10314755	CDC2C	oil_tea_GLEAN_10401231	RUK	0.176697
oil_tea_GLEAN_10401231	RUK	oil_tea_GLEAN_10406772	CDC2C	0.176697
MSTRG.55710	--	oil_tea_GLEAN_10009604	GDPDL7	0.176675
oil_tea_GLEAN_10086267	TUBA	oil_tea_GLEAN_10113436	KN	0.176658
oil_tea_GLEAN_10207939	ASPM	oil_tea_GLEAN_10228558	CYCB2-4	0.176487
oil_tea_GLEAN_10182369	MYB3R4	oil_tea_GLEAN_10359447	HTR2	0.176384
oil_tea_GLEAN_10305630	KIN14N	oil_tea_GLEAN_10329112	CYCB1-2	0.176287
oil_tea_GLEAN_10268753	CDKB2-2	oil_tea_GLEAN_10329112	CYCB1-2	0.176265
oil_tea_GLEAN_10038868	KIN12F	oil_tea_GLEAN_10051910	CSLD5	0.176161
oil_tea_GLEAN_10109958	--	oil_tea_GLEAN_10243112	FER2	0.176122
oil_tea_GLEAN_10038868	KIN12F	oil_tea_GLEAN_10127701	RTNLB17	0.176096
oil_tea_GLEAN_10356247	EB1C	oil_tea_GLEAN_10401231	RUK	0.175881
oil_tea_GLEAN_10385962	NACK1	oil_tea_GLEAN_10406772	CDC2C	0.175878
oil_tea_GLEAN_10314755	CDC2C	oil_tea_GLEAN_10385962	NACK1	0.175878
oil_tea_GLEAN_10268753	CDKB2-2	oil_tea_GLEAN_10386460	ncapg	0.175617
oil_tea_GLEAN_10305299	KIN12F	oil_tea_GLEAN_10401263	--	0.175475
oil_tea_GLEAN_10335857	--	oil_tea_GLEAN_10385962	NACK1	0.175423
oil_tea_GLEAN_10127655	TPX2	oil_tea_GLEAN_10207939	ASPM	0.175304
oil_tea_GLEAN_10127655	TPX2	oil_tea_GLEAN_10281674	TOP2	0.175159
oil_tea_GLEAN_10305299	KIN12F	oil_tea_GLEAN_10371449	CDC20-1	0.174836
oil_tea_GLEAN_10140045	QKY	oil_tea_GLEAN_10305299	KIN12F	0.174761
MSTRG.102721	--	oil_tea_GLEAN_10266714	GALM	0.174297
oil_tea_GLEAN_10359447	HTR2	oil_tea_GLEAN_10371449	CDC20-1	0.174263
oil_tea_GLEAN_10190155	CSLD5	oil_tea_GLEAN_10385962	NACK1	0.174232
oil_tea_GLEAN_10125524	HTR2	oil_tea_GLEAN_10359447	HTR2	0.174217
oil_tea_GLEAN_10356247	EB1C	oil_tea_GLEAN_10372258	--	0.174188
oil_tea_GLEAN_10266694	TUBA	oil_tea_GLEAN_10305299	KIN12F	0.174086
MSTRG.49784	GOLS4	oil_tea_GLEAN_10086267	TUBA	0.174072
oil_tea_GLEAN_10329112	CYCB1-2	oil_tea_GLEAN_10371449	CDC20-1	0.174054
oil_tea_GLEAN_10164686	ICR4	oil_tea_GLEAN_10359447	HTR2	0.174029
oil_tea_GLEAN_10297168	KIN14S	oil_tea_GLEAN_10305299	KIN12F	0.174
oil_tea_GLEAN_10164622	KIN14Q	oil_tea_GLEAN_10340175	CYCB1-4	0.173976
oil_tea_GLEAN_10242647	TOP2	oil_tea_GLEAN_10305630	KIN14N	0.173775
oil_tea_GLEAN_10207939	ASPM	oil_tea_GLEAN_10401263	--	0.173651
oil_tea_GLEAN_10113436	KN	oil_tea_GLEAN_10305630	KIN14N	0.173621
oil_tea_GLEAN_10113436	KN	oil_tea_GLEAN_10340175	CYCB1-4	0.173564
oil_tea_GLEAN_10340175	CYCB1-4	oil_tea_GLEAN_10369440	SCL28	0.173474
oil_tea_GLEAN_10266714	GALM	oil_tea_GLEAN_10408760	HSP83A	0.173258
oil_tea_GLEAN_10281674	TOP2	oil_tea_GLEAN_10329112	CYCB1-2	0.173176
oil_tea_GLEAN_10242647	TOP2	oil_tea_GLEAN_10340175	CYCB1-4	0.17303
oil_tea_GLEAN_10086267	TUBA	oil_tea_GLEAN_10356247	EB1C	0.173027
oil_tea_GLEAN_10305630	KIN14N	oil_tea_GLEAN_10369440	SCL28	0.172881
oil_tea_GLEAN_10038868	KIN12F	oil_tea_GLEAN_10182369	MYB3R4	0.172634
oil_tea_GLEAN_10109958	--	oil_tea_GLEAN_10214077	IMK3	0.172621
oil_tea_GLEAN_10305299	KIN12F	oil_tea_GLEAN_10356247	EB1C	0.172608
oil_tea_GLEAN_10340175	CYCB1-4	oil_tea_GLEAN_10373023	KIN12F	0.172507
oil_tea_GLEAN_10164622	KIN14Q	oil_tea_GLEAN_10305630	KIN14N	0.172276
oil_tea_GLEAN_10253979	Os02g0491600	oil_tea_GLEAN_10305299	KIN12F	0.172236
oil_tea_GLEAN_10242647	TOP2	oil_tea_GLEAN_10329112	CYCB1-2	0.172194
oil_tea_GLEAN_10101401	--	oil_tea_GLEAN_10113436	KN	0.172118
oil_tea_GLEAN_10295975	MAP65-3	oil_tea_GLEAN_10385962	NACK1	0.171696
oil_tea_GLEAN_10182369	MYB3R4	oil_tea_GLEAN_10242647	TOP2	0.171317
oil_tea_GLEAN_10086267	TUBA	oil_tea_GLEAN_10272399	--	0.171241
oil_tea_GLEAN_10038868	KIN12F	oil_tea_GLEAN_10243112	FER2	0.171094
oil_tea_GLEAN_10228558	CYCB2-4	oil_tea_GLEAN_10401231	RUK	0.171027
oil_tea_GLEAN_10356247	EB1C	oil_tea_GLEAN_10359447	HTR2	0.170727
oil_tea_GLEAN_10329112	CYCB1-2	oil_tea_GLEAN_10340175	CYCB1-4	0.170512
oil_tea_GLEAN_10182369	MYB3R4	oil_tea_GLEAN_10305299	KIN12F	0.170476
oil_tea_GLEAN_10109958	--	oil_tea_GLEAN_10190155	CSLD5	0.1704
oil_tea_GLEAN_10281674	TOP2	oil_tea_GLEAN_10295975	MAP65-3	0.170237
oil_tea_GLEAN_10164622	KIN14Q	oil_tea_GLEAN_10329112	CYCB1-2	0.170229
oil_tea_GLEAN_10373023	KIN12F	oil_tea_GLEAN_10406772	CDC2C	0.170221
oil_tea_GLEAN_10314755	CDC2C	oil_tea_GLEAN_10373023	KIN12F	0.170221
oil_tea_GLEAN_10086267	TUBA	oil_tea_GLEAN_10177966	SIZ1	0.170161
oil_tea_GLEAN_10171859	KIN10A	oil_tea_GLEAN_10268753	CDKB2-2	0.170132
oil_tea_GLEAN_10149124	TOP2	oil_tea_GLEAN_10190760	--	0.170068
oil_tea_GLEAN_10253979	Os02g0491600	oil_tea_GLEAN_10385962	NACK1	0.170027
oil_tea_GLEAN_10372258	--	oil_tea_GLEAN_10402033	KIN8A	0.169714
oil_tea_GLEAN_10109958	--	oil_tea_GLEAN_10281674	TOP2	0.169684
oil_tea_GLEAN_10086267	TUBA	oil_tea_GLEAN_10335857	--	0.169505
oil_tea_GLEAN_10190762	HTR2	oil_tea_GLEAN_10294753	O10	0.169474
oil_tea_GLEAN_10051910	CSLD5	oil_tea_GLEAN_10305299	KIN12F	0.169426
oil_tea_GLEAN_10385962	NACK1	oil_tea_GLEAN_10401263	--	0.169371
oil_tea_GLEAN_10164622	KIN14Q	oil_tea_GLEAN_10281674	TOP2	0.169347
oil_tea_GLEAN_10266714	GALM	oil_tea_GLEAN_10321404	LEA14-A	0.169301
oil_tea_GLEAN_10109958	--	oil_tea_GLEAN_10125524	HTR2	0.169215
oil_tea_GLEAN_10297168	KIN14S	oil_tea_GLEAN_10372258	--	0.169092
MSTRG.49784	GOLS4	oil_tea_GLEAN_10207939	ASPM	0.169086
oil_tea_GLEAN_10190760	--	oil_tea_GLEAN_10329112	CYCB1-2	0.168867
oil_tea_GLEAN_10086267	TUBA	oil_tea_GLEAN_10164686	ICR4	0.16885
oil_tea_GLEAN_10101401	--	oil_tea_GLEAN_10281674	TOP2	0.168786
oil_tea_GLEAN_10172058	--	oil_tea_GLEAN_10242647	TOP2	0.168685
oil_tea_GLEAN_10038868	KIN12F	oil_tea_GLEAN_10272399	--	0.16868
oil_tea_GLEAN_10038868	KIN12F	oil_tea_GLEAN_10297168	KIN14S	0.168666
oil_tea_GLEAN_10272399	--	oil_tea_GLEAN_10372258	--	0.168658
oil_tea_GLEAN_10074588	CYCB1-4	oil_tea_GLEAN_10086267	TUBA	0.168616
oil_tea_GLEAN_10086267	TUBA	oil_tea_GLEAN_10294753	O10	0.168613
oil_tea_GLEAN_10127701	RTNLB17	oil_tea_GLEAN_10207939	ASPM	0.168605
oil_tea_GLEAN_10008711	HTR2	oil_tea_GLEAN_10314755	CDC2C	0.168562
oil_tea_GLEAN_10008711	HTR2	oil_tea_GLEAN_10406772	CDC2C	0.168562
oil_tea_GLEAN_10086267	TUBA	oil_tea_GLEAN_10190155	CSLD5	0.168476
oil_tea_GLEAN_10266694	TUBA	oil_tea_GLEAN_10301922	--	0.168287
oil_tea_GLEAN_10253979	Os02g0491600	oil_tea_GLEAN_10327643	At5g14450	0.168284
oil_tea_GLEAN_10051910	CSLD5	oil_tea_GLEAN_10309647	TOP2	0.168252
oil_tea_GLEAN_10171859	KIN10A	oil_tea_GLEAN_10242647	TOP2	0.168199
oil_tea_GLEAN_10207939	ASPM	oil_tea_GLEAN_10266694	TUBA	0.168102
oil_tea_GLEAN_10309647	TOP2	oil_tea_GLEAN_10369440	SCL28	0.168045
MSTRG.116837	--	MSTRG.55710	--	0.168007
oil_tea_GLEAN_10154524	KIN12C	oil_tea_GLEAN_10281674	TOP2	0.167995
oil_tea_GLEAN_10154524	KIN12C	oil_tea_GLEAN_10329112	CYCB1-2	0.167988
oil_tea_GLEAN_10301922	--	oil_tea_GLEAN_10386460	ncapg	0.167927
oil_tea_GLEAN_10149124	TOP2	oil_tea_GLEAN_10406772	CDC2C	0.167792
oil_tea_GLEAN_10149124	TOP2	oil_tea_GLEAN_10314755	CDC2C	0.167792
oil_tea_GLEAN_10182369	MYB3R4	oil_tea_GLEAN_10372258	--	0.167423
oil_tea_GLEAN_10140045	QKY	oil_tea_GLEAN_10372258	--	0.167388
oil_tea_GLEAN_10335857	--	oil_tea_GLEAN_10401231	RUK	0.167303
oil_tea_GLEAN_10164622	KIN14Q	oil_tea_GLEAN_10369440	SCL28	0.167053
oil_tea_GLEAN_10288555	At5g14450	oil_tea_GLEAN_10408760	HSP83A	0.166997
oil_tea_GLEAN_10113436	KN	oil_tea_GLEAN_10214077	IMK3	0.166959
oil_tea_GLEAN_10038868	KIN12F	oil_tea_GLEAN_10115064	KIN14C	0.166897
oil_tea_GLEAN_10116883	PATL4	oil_tea_GLEAN_10149124	TOP2	0.166721
oil_tea_GLEAN_10154524	KIN12C	oil_tea_GLEAN_10369440	SCL28	0.166701
oil_tea_GLEAN_10008711	HTR2	oil_tea_GLEAN_10086267	TUBA	0.166622
oil_tea_GLEAN_10154524	KIN12C	oil_tea_GLEAN_10386460	ncapg	0.1666
oil_tea_GLEAN_10190760	--	oil_tea_GLEAN_10369440	SCL28	0.166545
oil_tea_GLEAN_10272399	--	oil_tea_GLEAN_10401231	RUK	0.166527
oil_tea_GLEAN_10301922	--	oil_tea_GLEAN_10372258	--	0.166443
oil_tea_GLEAN_10153740	WDL4	oil_tea_GLEAN_10329112	CYCB1-2	0.166387
oil_tea_GLEAN_10228558	CYCB2-4	oil_tea_GLEAN_10359447	HTR2	0.166378
oil_tea_GLEAN_10242647	TOP2	oil_tea_GLEAN_10369440	SCL28	0.166321
oil_tea_GLEAN_10051910	CSLD5	oil_tea_GLEAN_10164622	KIN14Q	0.166085
oil_tea_GLEAN_10101401	--	oil_tea_GLEAN_10301922	--	0.165965
oil_tea_GLEAN_10109958	--	oil_tea_GLEAN_10253979	Os02g0491600	0.165946
oil_tea_GLEAN_10109958	--	oil_tea_GLEAN_10127701	RTNLB17	0.165916
oil_tea_GLEAN_10295975	MAP65-3	oil_tea_GLEAN_10401231	RUK	0.165906
oil_tea_GLEAN_10288715	--	oil_tea_GLEAN_10373371	At1g75040	0.165792
oil_tea_GLEAN_10171859	KIN10A	oil_tea_GLEAN_10305143	--	0.165723
oil_tea_GLEAN_10329112	CYCB1-2	oil_tea_GLEAN_10401263	--	0.165697
oil_tea_GLEAN_10140045	QKY	oil_tea_GLEAN_10207939	ASPM	0.165552
oil_tea_GLEAN_10242647	TOP2	oil_tea_GLEAN_10294753	O10	0.165546
oil_tea_GLEAN_10190762	HTR2	oil_tea_GLEAN_10373023	KIN12F	0.165484
oil_tea_GLEAN_10127655	TPX2	oil_tea_GLEAN_10329112	CYCB1-2	0.165473
oil_tea_GLEAN_10301922	--	oil_tea_GLEAN_10305299	KIN12F	0.165451
oil_tea_GLEAN_10149124	TOP2	oil_tea_GLEAN_10190762	HTR2	0.165349
oil_tea_GLEAN_10038868	KIN12F	oil_tea_GLEAN_10295975	MAP65-3	0.165324
MSTRG.55710	--	oil_tea_GLEAN_10086391	At5g14450	0.165322
oil_tea_GLEAN_10268753	CDKB2-2	oil_tea_GLEAN_10371449	CDC20-1	0.165177
oil_tea_GLEAN_10038868	KIN12F	oil_tea_GLEAN_10190155	CSLD5	0.165144
oil_tea_GLEAN_10214077	IMK3	oil_tea_GLEAN_10401231	RUK	0.164965
oil_tea_GLEAN_10154524	KIN12C	oil_tea_GLEAN_10172058	--	0.164912
MSTRG.49784	GOLS4	oil_tea_GLEAN_10305299	KIN12F	0.164904
oil_tea_GLEAN_10172058	--	oil_tea_GLEAN_10362131	TSO2	0.16472
oil_tea_GLEAN_10207939	ASPM	oil_tea_GLEAN_10356247	EB1C	0.164668
oil_tea_GLEAN_10018393	RR4	oil_tea_GLEAN_10305299	KIN12F	0.164666
oil_tea_GLEAN_10038868	KIN12F	oil_tea_GLEAN_10150037	SBTI1.1	0.164582
oil_tea_GLEAN_10301922	--	oil_tea_GLEAN_10329112	CYCB1-2	0.164503
oil_tea_GLEAN_10038868	KIN12F	oil_tea_GLEAN_10253979	Os02g0491600	0.164367
oil_tea_GLEAN_10149124	TOP2	oil_tea_GLEAN_10177966	SIZ1	0.164247
oil_tea_GLEAN_10038868	KIN12F	oil_tea_GLEAN_10356247	EB1C	0.164186
oil_tea_GLEAN_10266714	GALM	oil_tea_GLEAN_10319522	ERD4	0.163985
oil_tea_GLEAN_10101401	--	oil_tea_GLEAN_10171859	KIN10A	0.163932
oil_tea_GLEAN_10190155	CSLD5	oil_tea_GLEAN_10372258	--	0.163895
oil_tea_GLEAN_10009228	--	oil_tea_GLEAN_10038868	KIN12F	0.163868
oil_tea_GLEAN_10243112	FER2	oil_tea_GLEAN_10305299	KIN12F	0.163836
MSTRG.94560	AGP23	oil_tea_GLEAN_10288555	At5g14450	0.163804
oil_tea_GLEAN_10164686	ICR4	oil_tea_GLEAN_10401231	RUK	0.163481
oil_tea_GLEAN_10266694	TUBA	oil_tea_GLEAN_10372258	--	0.163427
oil_tea_GLEAN_10401231	RUK	oil_tea_GLEAN_10401263	--	0.163397
oil_tea_GLEAN_10272399	--	oil_tea_GLEAN_10305630	KIN14N	0.163392
oil_tea_GLEAN_10154524	KIN12C	oil_tea_GLEAN_10190762	HTR2	0.163359
oil_tea_GLEAN_10207939	ASPM	oil_tea_GLEAN_10297168	KIN14S	0.163337
oil_tea_GLEAN_10086267	TUBA	oil_tea_GLEAN_10386460	ncapg	0.163255
oil_tea_GLEAN_10295975	MAP65-3	oil_tea_GLEAN_10301922	--	0.163247
oil_tea_GLEAN_10297168	KIN14S	oil_tea_GLEAN_10385962	NACK1	0.163234
oil_tea_GLEAN_10153740	WDL4	oil_tea_GLEAN_10268753	CDKB2-2	0.163207
oil_tea_GLEAN_10109958	--	oil_tea_GLEAN_10143738	At1g30700	0.163122
oil_tea_GLEAN_10127701	RTNLB17	oil_tea_GLEAN_10305630	KIN14N	0.163001
oil_tea_GLEAN_10164622	KIN14Q	oil_tea_GLEAN_10282200	CYCB1-4	0.16274
oil_tea_GLEAN_10242647	TOP2	oil_tea_GLEAN_10386460	ncapg	0.162698
oil_tea_GLEAN_10143738	At1g30700	oil_tea_GLEAN_10385962	NACK1	0.162601
oil_tea_GLEAN_10113436	KN	oil_tea_GLEAN_10335857	--	0.162533
oil_tea_GLEAN_10266694	TUBA	oil_tea_GLEAN_10385962	NACK1	0.162519
oil_tea_GLEAN_10272399	--	oil_tea_GLEAN_10359447	HTR2	0.162458
oil_tea_GLEAN_10172058	--	oil_tea_GLEAN_10268753	CDKB2-2	0.162441
oil_tea_GLEAN_10038868	KIN12F	oil_tea_GLEAN_10402033	KIN8A	0.162228
oil_tea_GLEAN_10101401	--	oil_tea_GLEAN_10153740	WDL4	0.162044
oil_tea_GLEAN_10109958	--	oil_tea_GLEAN_10401263	--	0.161956
oil_tea_GLEAN_10297168	KIN14S	oil_tea_GLEAN_10359447	HTR2	0.161854
oil_tea_GLEAN_10214077	IMK3	oil_tea_GLEAN_10372258	--	0.161705
oil_tea_GLEAN_10051910	CSLD5	oil_tea_GLEAN_10385962	NACK1	0.161671
oil_tea_GLEAN_10101401	--	oil_tea_GLEAN_10335857	--	0.161651
oil_tea_GLEAN_10171859	KIN10A	oil_tea_GLEAN_10327643	At5g14450	0.1616
oil_tea_GLEAN_10340175	CYCB1-4	oil_tea_GLEAN_10406772	CDC2C	0.161506
oil_tea_GLEAN_10314755	CDC2C	oil_tea_GLEAN_10340175	CYCB1-4	0.161506
oil_tea_GLEAN_10301922	--	oil_tea_GLEAN_10340175	CYCB1-4	0.161445
MSTRG.49784	GOLS4	oil_tea_GLEAN_10372258	--	0.161408
oil_tea_GLEAN_10101401	--	oil_tea_GLEAN_10228558	CYCB2-4	0.161353
oil_tea_GLEAN_10143738	At1g30700	oil_tea_GLEAN_10327643	At5g14450	0.161302
oil_tea_GLEAN_10008711	HTR2	oil_tea_GLEAN_10301922	--	0.16111
oil_tea_GLEAN_10143738	At1g30700	oil_tea_GLEAN_10253979	Os02g0491600	0.16104
oil_tea_GLEAN_10164686	ICR4	oil_tea_GLEAN_10305299	KIN12F	0.160991
MSTRG.55710	--	oil_tea_GLEAN_10009739	ANX1	0.16084
oil_tea_GLEAN_10125524	HTR2	oil_tea_GLEAN_10305630	KIN14N	0.160826
oil_tea_GLEAN_10086267	TUBA	oil_tea_GLEAN_10283553	UGT85A24	0.160772
oil_tea_GLEAN_10127655	TPX2	oil_tea_GLEAN_10372258	--	0.160731
oil_tea_GLEAN_10009228	--	oil_tea_GLEAN_10305299	KIN12F	0.160636
oil_tea_GLEAN_10127655	TPX2	oil_tea_GLEAN_10305299	KIN12F	0.160561
MSTRG.114451	--	oil_tea_GLEAN_10028376	EDR2L	0.160544
oil_tea_GLEAN_10272399	--	oil_tea_GLEAN_10309647	TOP2	0.160502
oil_tea_GLEAN_10125524	HTR2	oil_tea_GLEAN_10153740	WDL4	0.160453
oil_tea_GLEAN_10335857	--	oil_tea_GLEAN_10359447	HTR2	0.160425
oil_tea_GLEAN_10305299	KIN12F	oil_tea_GLEAN_10386460	ncapg	0.160271
oil_tea_GLEAN_10171859	KIN10A	oil_tea_GLEAN_10329112	CYCB1-2	0.160162
oil_tea_GLEAN_10038868	KIN12F	oil_tea_GLEAN_10140045	QKY	0.160155
oil_tea_GLEAN_10207939	ASPM	oil_tea_GLEAN_10386460	ncapg	0.160154
oil_tea_GLEAN_10305143	--	oil_tea_GLEAN_10327643	At5g14450	0.160102
oil_tea_GLEAN_10038868	KIN12F	oil_tea_GLEAN_10127655	TPX2	0.159974
oil_tea_GLEAN_10154524	KIN12C	oil_tea_GLEAN_10182369	MYB3R4	0.159833
oil_tea_GLEAN_10268753	CDKB2-2	oil_tea_GLEAN_10294753	O10	0.159631
oil_tea_GLEAN_10190760	--	oil_tea_GLEAN_10301922	--	0.159627
oil_tea_GLEAN_10109958	--	oil_tea_GLEAN_10294753	O10	0.1596
oil_tea_GLEAN_10009228	--	oil_tea_GLEAN_10109958	--	0.159539
oil_tea_GLEAN_10051910	CSLD5	oil_tea_GLEAN_10268753	CDKB2-2	0.159428
oil_tea_GLEAN_10294753	O10	oil_tea_GLEAN_10301922	--	0.159344
oil_tea_GLEAN_10140045	QKY	oil_tea_GLEAN_10385962	NACK1	0.15917
oil_tea_GLEAN_10305143	--	oil_tea_GLEAN_10309647	TOP2	0.158917
oil_tea_GLEAN_10051910	CSLD5	oil_tea_GLEAN_10101401	--	0.158866
oil_tea_GLEAN_10127701	RTNLB17	oil_tea_GLEAN_10272399	--	0.158861
oil_tea_GLEAN_10127701	RTNLB17	oil_tea_GLEAN_10309647	TOP2	0.158782
oil_tea_GLEAN_10009604	GDPDL7	oil_tea_GLEAN_10288555	At5g14450	0.158689
oil_tea_GLEAN_10305630	KIN14N	oil_tea_GLEAN_10406772	CDC2C	0.158643
oil_tea_GLEAN_10305630	KIN14N	oil_tea_GLEAN_10314755	CDC2C	0.158643
oil_tea_GLEAN_10305630	KIN14N	oil_tea_GLEAN_10335857	--	0.158633
oil_tea_GLEAN_10153740	WDL4	oil_tea_GLEAN_10301922	--	0.158615
oil_tea_GLEAN_10143738	At1g30700	oil_tea_GLEAN_10305299	KIN12F	0.15851
MSTRG.55710	--	oil_tea_GLEAN_10408760	HSP83A	0.158467
oil_tea_GLEAN_10281674	TOP2	oil_tea_GLEAN_10386460	ncapg	0.158466
oil_tea_GLEAN_10038868	KIN12F	oil_tea_GLEAN_10301922	--	0.158345
oil_tea_GLEAN_10164622	KIN14Q	oil_tea_GLEAN_10190762	HTR2	0.158316
oil_tea_GLEAN_10153740	WDL4	oil_tea_GLEAN_10154524	KIN12C	0.158285
MSTRG.102721	--	oil_tea_GLEAN_10192091	COR413PM1	0.158256
oil_tea_GLEAN_10214077	IMK3	oil_tea_GLEAN_10327643	At5g14450	0.158247
oil_tea_GLEAN_10164622	KIN14Q	oil_tea_GLEAN_10177966	SIZ1	0.158134
oil_tea_GLEAN_10207939	ASPM	oil_tea_GLEAN_10305143	--	0.158044
oil_tea_GLEAN_10281674	TOP2	oil_tea_GLEAN_10282200	CYCB1-4	0.157896
oil_tea_GLEAN_10327643	At5g14450	oil_tea_GLEAN_10340175	CYCB1-4	0.157825
oil_tea_GLEAN_10149124	TOP2	oil_tea_GLEAN_10272399	--	0.157726
oil_tea_GLEAN_10037213	SAT	oil_tea_GLEAN_10109958	--	0.157721
oil_tea_GLEAN_10288555	At5g14450	oil_tea_GLEAN_10321404	LEA14-A	0.157674
oil_tea_GLEAN_10028376	EDR2L	oil_tea_GLEAN_10288555	At5g14450	0.157662
oil_tea_GLEAN_10359447	HTR2	oil_tea_GLEAN_10402429	NACK1	0.157656
oil_tea_GLEAN_10038868	KIN12F	oil_tea_GLEAN_10371449	CDC20-1	0.157633
oil_tea_GLEAN_10294753	O10	oil_tea_GLEAN_10305299	KIN12F	0.157592
oil_tea_GLEAN_10329112	CYCB1-2	oil_tea_GLEAN_10369440	SCL28	0.15753
oil_tea_GLEAN_10190762	HTR2	oil_tea_GLEAN_10268753	CDKB2-2	0.157486
oil_tea_GLEAN_10140045	QKY	oil_tea_GLEAN_10268753	CDKB2-2	0.157448
oil_tea_GLEAN_10125524	HTR2	oil_tea_GLEAN_10309647	TOP2	0.157414
oil_tea_GLEAN_10297168	KIN14S	oil_tea_GLEAN_10401231	RUK	0.15736
oil_tea_GLEAN_10242647	TOP2	oil_tea_GLEAN_10371449	CDC20-1	0.157248
oil_tea_GLEAN_10018393	RR4	oil_tea_GLEAN_10038868	KIN12F	0.157198
oil_tea_GLEAN_10171868	PHO1	oil_tea_GLEAN_10266714	GALM	0.157187
oil_tea_GLEAN_10018393	RR4	oil_tea_GLEAN_10401231	RUK	0.156882
oil_tea_GLEAN_10115064	KIN14C	oil_tea_GLEAN_10305299	KIN12F	0.156709
oil_tea_GLEAN_10008711	HTR2	oil_tea_GLEAN_10162491	PIN3	0.156686
MSTRG.102721	--	oil_tea_GLEAN_10288555	At5g14450	0.15667
oil_tea_GLEAN_10109958	--	oil_tea_GLEAN_10301922	--	0.156659
oil_tea_GLEAN_10086267	TUBA	oil_tea_GLEAN_10190762	HTR2	0.156613
oil_tea_GLEAN_10154524	KIN12C	oil_tea_GLEAN_10282200	CYCB1-4	0.156551
oil_tea_GLEAN_10101401	--	oil_tea_GLEAN_10182369	MYB3R4	0.156535
oil_tea_GLEAN_10190760	--	oil_tea_GLEAN_10281674	TOP2	0.15642
oil_tea_GLEAN_10172058	--	oil_tea_GLEAN_10301922	--	0.156415
oil_tea_GLEAN_10190762	HTR2	oil_tea_GLEAN_10207939	ASPM	0.15631
oil_tea_GLEAN_10051910	CSLD5	oil_tea_GLEAN_10340175	CYCB1-4	0.156208
oil_tea_GLEAN_10009739	ANX1	oil_tea_GLEAN_10288555	At5g14450	0.156164
oil_tea_GLEAN_10127655	TPX2	oil_tea_GLEAN_10268753	CDKB2-2	0.156078
oil_tea_GLEAN_10153740	WDL4	oil_tea_GLEAN_10309647	TOP2	0.156056
oil_tea_GLEAN_10113436	KN	oil_tea_GLEAN_10268753	CDKB2-2	0.156046
oil_tea_GLEAN_10113436	KN	oil_tea_GLEAN_10154524	KIN12C	0.156035
oil_tea_GLEAN_10127701	RTNLB17	oil_tea_GLEAN_10401231	RUK	0.156028
oil_tea_GLEAN_10101401	--	oil_tea_GLEAN_10297168	KIN14S	0.156012
oil_tea_GLEAN_10207939	ASPM	oil_tea_GLEAN_10402033	KIN8A	0.15597
oil_tea_GLEAN_10171859	KIN10A	oil_tea_GLEAN_10272399	--	0.155955
oil_tea_GLEAN_10164686	ICR4	oil_tea_GLEAN_10385962	NACK1	0.155913
oil_tea_GLEAN_10127701	RTNLB17	oil_tea_GLEAN_10359447	HTR2	0.155906
oil_tea_GLEAN_10371449	CDC20-1	oil_tea_GLEAN_10385962	NACK1	0.155865
oil_tea_GLEAN_10182369	MYB3R4	oil_tea_GLEAN_10301922	--	0.155708
oil_tea_GLEAN_10086267	TUBA	oil_tea_GLEAN_10402033	KIN8A	0.155635
MSTRG.102721	--	MSTRG.55710	--	0.155565
oil_tea_GLEAN_10207939	ASPM	oil_tea_GLEAN_10294753	O10	0.155522
oil_tea_GLEAN_10329112	CYCB1-2	oil_tea_GLEAN_10335857	--	0.155372
oil_tea_GLEAN_10164622	KIN14Q	oil_tea_GLEAN_10386460	ncapg	0.155225
oil_tea_GLEAN_10207939	ASPM	oil_tea_GLEAN_10272399	--	0.15513
oil_tea_GLEAN_10101401	--	oil_tea_GLEAN_10125524	HTR2	0.155124
oil_tea_GLEAN_10140045	QKY	oil_tea_GLEAN_10329112	CYCB1-2	0.155118
oil_tea_GLEAN_10309647	TOP2	oil_tea_GLEAN_10401263	--	0.155094
oil_tea_GLEAN_10009228	--	oil_tea_GLEAN_10385962	NACK1	0.155082
oil_tea_GLEAN_10266694	TUBA	oil_tea_GLEAN_10373023	KIN12F	0.155044
oil_tea_GLEAN_10086267	TUBA	oil_tea_GLEAN_10317048	WDL4	0.154976
oil_tea_GLEAN_10301922	--	oil_tea_GLEAN_10369440	SCL28	0.154956
oil_tea_GLEAN_10305630	KIN14N	oil_tea_GLEAN_10327643	At5g14450	0.154865
oil_tea_GLEAN_10113436	KN	oil_tea_GLEAN_10253979	Os02g0491600	0.15482
oil_tea_GLEAN_10372258	--	oil_tea_GLEAN_10386460	ncapg	0.154772
oil_tea_GLEAN_10109958	--	oil_tea_GLEAN_10116883	PATL4	0.154738
oil_tea_GLEAN_10204813	KN	oil_tea_GLEAN_10362131	TSO2	0.154564
oil_tea_GLEAN_10309314	--	oil_tea_GLEAN_10362131	TSO2	0.154456
oil_tea_GLEAN_10125524	HTR2	oil_tea_GLEAN_10268753	CDKB2-2	0.154372
oil_tea_GLEAN_10309647	TOP2	oil_tea_GLEAN_10371449	CDC20-1	0.15433
MSTRG.47103	GNS1	oil_tea_GLEAN_10266714	GALM	0.154256
oil_tea_GLEAN_10177966	SIZ1	oil_tea_GLEAN_10207939	ASPM	0.154163
oil_tea_GLEAN_10182369	MYB3R4	oil_tea_GLEAN_10281674	TOP2	0.15415
oil_tea_GLEAN_10154524	KIN12C	oil_tea_GLEAN_10171859	KIN10A	0.154073
oil_tea_GLEAN_10133470	HTR2	oil_tea_GLEAN_10301922	--	0.154066
oil_tea_GLEAN_10369440	SCL28	oil_tea_GLEAN_10373023	KIN12F	0.154032
oil_tea_GLEAN_10008711	HTR2	oil_tea_GLEAN_10190762	HTR2	0.15403
MSTRG.47103	GNS1	oil_tea_GLEAN_10009739	ANX1	0.153943
oil_tea_GLEAN_10086267	TUBA	oil_tea_GLEAN_10172058	--	0.153862
oil_tea_GLEAN_10080043	--	oil_tea_GLEAN_10266714	GALM	0.153686
oil_tea_GLEAN_10038868	KIN12F	oil_tea_GLEAN_10266694	TUBA	0.153667
oil_tea_GLEAN_10051910	CSLD5	oil_tea_GLEAN_10154524	KIN12C	0.153663
oil_tea_GLEAN_10305299	KIN12F	oil_tea_GLEAN_10402033	KIN8A	0.15364
oil_tea_GLEAN_10266694	TUBA	oil_tea_GLEAN_10268753	CDKB2-2	0.153623
oil_tea_GLEAN_10109958	--	oil_tea_GLEAN_10386460	ncapg	0.153559
oil_tea_GLEAN_10282200	CYCB1-4	oil_tea_GLEAN_10305299	KIN12F	0.153466
oil_tea_GLEAN_10113436	KN	oil_tea_GLEAN_10190760	--	0.153436
oil_tea_GLEAN_10101401	--	oil_tea_GLEAN_10401263	--	0.153401
oil_tea_GLEAN_10008711	HTR2	oil_tea_GLEAN_10242647	TOP2	0.153255
oil_tea_GLEAN_10109958	--	oil_tea_GLEAN_10182369	MYB3R4	0.153186
oil_tea_GLEAN_10127655	TPX2	oil_tea_GLEAN_10242647	TOP2	0.153
oil_tea_GLEAN_10172058	--	oil_tea_GLEAN_10207939	ASPM	0.152962
oil_tea_GLEAN_10109958	--	oil_tea_GLEAN_10115064	KIN14C	0.152835
oil_tea_GLEAN_10164686	ICR4	oil_tea_GLEAN_10268753	CDKB2-2	0.152769
oil_tea_GLEAN_10305143	--	oil_tea_GLEAN_10305630	KIN14N	0.152752
oil_tea_GLEAN_10182369	MYB3R4	oil_tea_GLEAN_10401231	RUK	0.1527
oil_tea_GLEAN_10272399	--	oil_tea_GLEAN_10340175	CYCB1-4	0.152699
oil_tea_GLEAN_10266694	TUBA	oil_tea_GLEAN_10295975	MAP65-3	0.152677
oil_tea_GLEAN_10386460	ncapg	oil_tea_GLEAN_10401231	RUK	0.152674
oil_tea_GLEAN_10301922	--	oil_tea_GLEAN_10385962	NACK1	0.152563
oil_tea_GLEAN_10266694	TUBA	oil_tea_GLEAN_10401231	RUK	0.152458
oil_tea_GLEAN_10149124	TOP2	oil_tea_GLEAN_10266694	TUBA	0.152447
oil_tea_GLEAN_10116883	PATL4	oil_tea_GLEAN_10171859	KIN10A	0.152386
oil_tea_GLEAN_10182369	MYB3R4	oil_tea_GLEAN_10385962	NACK1	0.152353
oil_tea_GLEAN_10164622	KIN14Q	oil_tea_GLEAN_10171859	KIN10A	0.152346
oil_tea_GLEAN_10109958	--	oil_tea_GLEAN_10266694	TUBA	0.15234
oil_tea_GLEAN_10305630	KIN14N	oil_tea_GLEAN_10401263	--	0.152162
oil_tea_GLEAN_10268753	CDKB2-2	oil_tea_GLEAN_10283553	UGT85A24	0.152155
oil_tea_GLEAN_10109958	--	oil_tea_GLEAN_10164686	ICR4	0.152136
oil_tea_GLEAN_10359447	HTR2	oil_tea_GLEAN_10374117	--	0.152087
oil_tea_GLEAN_10190762	HTR2	oil_tea_GLEAN_10301922	--	0.151985
oil_tea_GLEAN_10371449	CDC20-1	oil_tea_GLEAN_10401231	RUK	0.151955
oil_tea_GLEAN_10340175	CYCB1-4	oil_tea_GLEAN_10386460	ncapg	0.151851
oil_tea_GLEAN_10143738	At1g30700	oil_tea_GLEAN_10401231	RUK	0.151849
oil_tea_GLEAN_10113436	KN	oil_tea_GLEAN_10171859	KIN10A	0.151826
oil_tea_GLEAN_10190760	--	oil_tea_GLEAN_10373023	KIN12F	0.151808
oil_tea_GLEAN_10172058	--	oil_tea_GLEAN_10281674	TOP2	0.151806
oil_tea_GLEAN_10109958	--	oil_tea_GLEAN_10327643	At5g14450	0.151784
oil_tea_GLEAN_10113436	KN	oil_tea_GLEAN_10149124	TOP2	0.151728
oil_tea_GLEAN_10266694	TUBA	oil_tea_GLEAN_10371449	CDC20-1	0.151649
oil_tea_GLEAN_10154524	KIN12C	oil_tea_GLEAN_10266694	TUBA	0.151613
oil_tea_GLEAN_10127655	TPX2	oil_tea_GLEAN_10359447	HTR2	0.151415
oil_tea_GLEAN_10266694	TUBA	oil_tea_GLEAN_10309647	TOP2	0.151395
oil_tea_GLEAN_10266694	TUBA	oil_tea_GLEAN_10386460	ncapg	0.151385
oil_tea_GLEAN_10301922	--	oil_tea_GLEAN_10305630	KIN14N	0.151309
oil_tea_GLEAN_10101401	--	oil_tea_GLEAN_10127701	RTNLB17	0.151306
MSTRG.49784	GOLS4	oil_tea_GLEAN_10038868	KIN12F	0.151199
oil_tea_GLEAN_10009604	GDPDL7	oil_tea_GLEAN_10009739	ANX1	0.151187
oil_tea_GLEAN_10207939	ASPM	oil_tea_GLEAN_10283553	UGT85A24	0.151182
oil_tea_GLEAN_10162491	PIN3	oil_tea_GLEAN_10301922	--	0.151162
oil_tea_GLEAN_10301922	--	oil_tea_GLEAN_10401231	RUK	0.15114
oil_tea_GLEAN_10242647	TOP2	oil_tea_GLEAN_10295975	MAP65-3	0.150999
oil_tea_GLEAN_10018393	RR4	oil_tea_GLEAN_10359447	HTR2	0.150981
oil_tea_GLEAN_10051910	CSLD5	oil_tea_GLEAN_10372258	--	0.150904
oil_tea_GLEAN_10140045	QKY	oil_tea_GLEAN_10309647	TOP2	0.150869
oil_tea_GLEAN_10018393	RR4	oil_tea_GLEAN_10372258	--	0.150822
oil_tea_GLEAN_10116883	PATL4	oil_tea_GLEAN_10154524	KIN12C	0.150818
oil_tea_GLEAN_10204232	wdr4	oil_tea_GLEAN_10359447	HTR2	0.150809
oil_tea_GLEAN_10266694	TUBA	oil_tea_GLEAN_10406772	CDC2C	0.150675
oil_tea_GLEAN_10266694	TUBA	oil_tea_GLEAN_10314755	CDC2C	0.150675
oil_tea_GLEAN_10340175	CYCB1-4	oil_tea_GLEAN_10401263	--	0.150669
oil_tea_GLEAN_10153740	WDL4	oil_tea_GLEAN_10386460	ncapg	0.150654
MSTRG.47103	GNS1	oil_tea_GLEAN_10288555	At5g14450	0.150647
oil_tea_GLEAN_10190762	HTR2	oil_tea_GLEAN_10282200	CYCB1-4	0.150644
oil_tea_GLEAN_10113436	KN	oil_tea_GLEAN_10329112	CYCB1-2	0.150575
oil_tea_GLEAN_10127701	RTNLB17	oil_tea_GLEAN_10340175	CYCB1-4	0.150535
oil_tea_GLEAN_10116883	PATL4	oil_tea_GLEAN_10305630	KIN14N	0.150519
oil_tea_GLEAN_10253979	Os02g0491600	oil_tea_GLEAN_10401231	RUK	0.150502
MSTRG.49784	GOLS4	oil_tea_GLEAN_10242647	TOP2	0.15045
oil_tea_GLEAN_10182369	MYB3R4	oil_tea_GLEAN_10329112	CYCB1-2	0.150444
oil_tea_GLEAN_10037213	SAT	oil_tea_GLEAN_10305143	--	0.150418
MSTRG.49784	GOLS4	oil_tea_GLEAN_10359447	HTR2	0.150389
oil_tea_GLEAN_10177966	SIZ1	oil_tea_GLEAN_10268753	CDKB2-2	0.150333
oil_tea_GLEAN_10143738	At1g30700	oil_tea_GLEAN_10214077	IMK3	0.1503
oil_tea_GLEAN_10266714	GALM	oil_tea_GLEAN_10347717	BAM3	0.150267
oil_tea_GLEAN_10038868	KIN12F	oil_tea_GLEAN_10164686	ICR4	0.150191
oil_tea_GLEAN_10228558	CYCB2-4	oil_tea_GLEAN_10272399	--	0.150111
oil_tea_GLEAN_10385369	--	oil_tea_GLEAN_10406772	CDC2C	0.150095
oil_tea_GLEAN_10314755	CDC2C	oil_tea_GLEAN_10385369	--	0.150095
oil_tea_GLEAN_10153740	WDL4	oil_tea_GLEAN_10295975	MAP65-3	0.150091
oil_tea_GLEAN_10228558	CYCB2-4	oil_tea_GLEAN_10309647	TOP2	0.15006
oil_tea_GLEAN_10192091	COR413PM1	oil_tea_GLEAN_10266714	GALM	0.150011
oil_tea_GLEAN_10242647	TOP2	oil_tea_GLEAN_10266694	TUBA	0.149976
oil_tea_GLEAN_10150037	SBTI1.1	oil_tea_GLEAN_10305299	KIN12F	0.149909
oil_tea_GLEAN_10162491	PIN3	oil_tea_GLEAN_10362131	TSO2	0.149903
oil_tea_GLEAN_10140045	QKY	oil_tea_GLEAN_10164622	KIN14Q	0.149897
oil_tea_GLEAN_10243112	FER2	oil_tea_GLEAN_10385962	NACK1	0.149869
oil_tea_GLEAN_10113436	KN	oil_tea_GLEAN_10369440	SCL28	0.149848
oil_tea_GLEAN_10115064	KIN14C	oil_tea_GLEAN_10359447	HTR2	0.149841
oil_tea_GLEAN_10386460	ncapg	oil_tea_GLEAN_10406772	CDC2C	0.149835
oil_tea_GLEAN_10314755	CDC2C	oil_tea_GLEAN_10386460	ncapg	0.149835
oil_tea_GLEAN_10268753	CDKB2-2	oil_tea_GLEAN_10295975	MAP65-3	0.14982
oil_tea_GLEAN_10161874	NCL	oil_tea_GLEAN_10266714	GALM	0.149799
oil_tea_GLEAN_10228558	CYCB2-4	oil_tea_GLEAN_10329112	CYCB1-2	0.14975
oil_tea_GLEAN_10140045	QKY	oil_tea_GLEAN_10301922	--	0.149748
oil_tea_GLEAN_10140045	QKY	oil_tea_GLEAN_10281674	TOP2	0.149688
oil_tea_GLEAN_10116883	PATL4	oil_tea_GLEAN_10340175	CYCB1-4	0.149662
MSTRG.49784	GOLS4	oil_tea_GLEAN_10281674	TOP2	0.149631
oil_tea_GLEAN_10305143	--	oil_tea_GLEAN_10340175	CYCB1-4	0.149626
oil_tea_GLEAN_10101401	--	oil_tea_GLEAN_10127655	TPX2	0.149624
oil_tea_GLEAN_10149124	TOP2	oil_tea_GLEAN_10283553	UGT85A24	0.149613
oil_tea_GLEAN_10190762	HTR2	oil_tea_GLEAN_10281674	TOP2	0.149594
oil_tea_GLEAN_10140045	QKY	oil_tea_GLEAN_10359447	HTR2	0.149491
oil_tea_GLEAN_10037213	SAT	oil_tea_GLEAN_10305299	KIN12F	0.149364
oil_tea_GLEAN_10243112	FER2	oil_tea_GLEAN_10340175	CYCB1-4	0.149166
oil_tea_GLEAN_10101401	--	oil_tea_GLEAN_10386460	ncapg	0.149156
oil_tea_GLEAN_10125524	HTR2	oil_tea_GLEAN_10340175	CYCB1-4	0.149096
oil_tea_GLEAN_10055016	LEA14-A	oil_tea_GLEAN_10192091	COR413PM1	0.14904
oil_tea_GLEAN_10266694	TUBA	oil_tea_GLEAN_10281674	TOP2	0.148955
oil_tea_GLEAN_10153740	WDL4	oil_tea_GLEAN_10281674	TOP2	0.148907
oil_tea_GLEAN_10314755	CDC2C	oil_tea_GLEAN_10369440	SCL28	0.148504
oil_tea_GLEAN_10369440	SCL28	oil_tea_GLEAN_10406772	CDC2C	0.148504
oil_tea_GLEAN_10172947	AAP7	oil_tea_GLEAN_10319522	ERD4	0.148453
oil_tea_GLEAN_10074588	CYCB1-4	oil_tea_GLEAN_10207939	ASPM	0.148428
oil_tea_GLEAN_10283553	UGT85A24	oil_tea_GLEAN_10301922	--	0.148415
oil_tea_GLEAN_10149124	TOP2	oil_tea_GLEAN_10305143	--	0.148358
oil_tea_GLEAN_10101401	--	oil_tea_GLEAN_10140045	QKY	0.148334
oil_tea_GLEAN_10268753	CDKB2-2	oil_tea_GLEAN_10305143	--	0.148272
oil_tea_GLEAN_10301922	--	oil_tea_GLEAN_10385369	--	0.148245
oil_tea_GLEAN_10177099	At5g14450	oil_tea_GLEAN_10327643	At5g14450	0.148245
oil_tea_GLEAN_10037213	SAT	oil_tea_GLEAN_10340175	CYCB1-4	0.14816
oil_tea_GLEAN_10133470	HTR2	oil_tea_GLEAN_10268753	CDKB2-2	0.148134
oil_tea_GLEAN_10109958	--	oil_tea_GLEAN_10295975	MAP65-3	0.148121
oil_tea_GLEAN_10113436	KN	oil_tea_GLEAN_10164622	KIN14Q	0.148044
oil_tea_GLEAN_10109958	--	oil_tea_GLEAN_10172058	--	0.14798
oil_tea_GLEAN_10038868	KIN12F	oil_tea_GLEAN_10282200	CYCB1-4	0.147977
oil_tea_GLEAN_10272399	--	oil_tea_GLEAN_10305143	--	0.147867
oil_tea_GLEAN_10109958	--	oil_tea_GLEAN_10297168	KIN14S	0.147842
oil_tea_GLEAN_10115064	KIN14C	oil_tea_GLEAN_10401231	RUK	0.147841
oil_tea_GLEAN_10171859	KIN10A	oil_tea_GLEAN_10301922	--	0.147752
oil_tea_GLEAN_10359447	HTR2	oil_tea_GLEAN_10386460	ncapg	0.147726
oil_tea_GLEAN_10190155	CSLD5	oil_tea_GLEAN_10207939	ASPM	0.147644
oil_tea_GLEAN_10116883	PATL4	oil_tea_GLEAN_10369440	SCL28	0.1476
oil_tea_GLEAN_10161874	NCL	oil_tea_GLEAN_10288555	At5g14450	0.147506
oil_tea_GLEAN_10385962	NACK1	oil_tea_GLEAN_10386460	ncapg	0.147362
MSTRG.114451	--	oil_tea_GLEAN_10009739	ANX1	0.147269
oil_tea_GLEAN_10153740	WDL4	oil_tea_GLEAN_10242647	TOP2	0.147265
oil_tea_GLEAN_10018393	RR4	oil_tea_GLEAN_10086267	TUBA	0.147244
oil_tea_GLEAN_10149359	MAP65-3	oil_tea_GLEAN_10329112	CYCB1-2	0.147236
oil_tea_GLEAN_10037213	SAT	oil_tea_GLEAN_10385962	NACK1	0.147235
oil_tea_GLEAN_10023681	GATA1	oil_tea_GLEAN_10073617	GATA1	0.147234
oil_tea_GLEAN_10172058	--	oil_tea_GLEAN_10305299	KIN12F	0.147136
oil_tea_GLEAN_10172058	--	oil_tea_GLEAN_10372258	--	0.147114
oil_tea_GLEAN_10008711	HTR2	oil_tea_GLEAN_10294753	O10	0.147113
oil_tea_GLEAN_10038868	KIN12F	oil_tea_GLEAN_10386460	ncapg	0.147064
oil_tea_GLEAN_10009739	ANX1	oil_tea_GLEAN_10321404	LEA14-A	0.147057
oil_tea_GLEAN_10008711	HTR2	oil_tea_GLEAN_10172058	--	0.147037
oil_tea_GLEAN_10327643	At5g14450	oil_tea_GLEAN_10385962	NACK1	0.146933
oil_tea_GLEAN_10038868	KIN12F	oil_tea_GLEAN_10294753	O10	0.1469
oil_tea_GLEAN_10008711	HTR2	oil_tea_GLEAN_10373023	KIN12F	0.146886
MSTRG.94560	AGP23	oil_tea_GLEAN_10009739	ANX1	0.146877
oil_tea_GLEAN_10228558	CYCB2-4	oil_tea_GLEAN_10305630	KIN14N	0.146699
oil_tea_GLEAN_10190155	CSLD5	oil_tea_GLEAN_10386460	ncapg	0.146651
oil_tea_GLEAN_10335857	--	oil_tea_GLEAN_10340175	CYCB1-4	0.146604
oil_tea_GLEAN_10051910	CSLD5	oil_tea_GLEAN_10242647	TOP2	0.146598
oil_tea_GLEAN_10149124	TOP2	oil_tea_GLEAN_10386460	ncapg	0.146583
oil_tea_GLEAN_10190762	HTR2	oil_tea_GLEAN_10309647	TOP2	0.146504
oil_tea_GLEAN_10162491	PIN3	oil_tea_GLEAN_10172058	--	0.146358
MSTRG.49784	GOLS4	oil_tea_GLEAN_10385962	NACK1	0.146334
oil_tea_GLEAN_10080043	--	oil_tea_GLEAN_10192091	COR413PM1	0.146266
oil_tea_GLEAN_10009228	--	oil_tea_GLEAN_10327643	At5g14450	0.146193
MSTRG.345	RABA5C	oil_tea_GLEAN_10266714	GALM	0.146181
oil_tea_GLEAN_10281674	TOP2	oil_tea_GLEAN_10340175	CYCB1-4	0.146143
oil_tea_GLEAN_10037213	SAT	oil_tea_GLEAN_10154524	KIN12C	0.146109
oil_tea_GLEAN_10133470	HTR2	oil_tea_GLEAN_10242647	TOP2	0.14608
oil_tea_GLEAN_10272399	--	oil_tea_GLEAN_10327643	At5g14450	0.146059
oil_tea_GLEAN_10295975	MAP65-3	oil_tea_GLEAN_10309647	TOP2	0.146051
MSTRG.107493	--	oil_tea_GLEAN_10266714	GALM	0.146026
oil_tea_GLEAN_10309647	TOP2	oil_tea_GLEAN_10386460	ncapg	0.145979
MSTRG.55710	--	oil_tea_GLEAN_10319522	ERD4	0.145949
oil_tea_GLEAN_10101401	--	oil_tea_GLEAN_10214077	IMK3	0.145886
oil_tea_GLEAN_10172947	AAP7	oil_tea_GLEAN_10192091	COR413PM1	0.145875
oil_tea_GLEAN_10037213	SAT	oil_tea_GLEAN_10143738	At1g30700	0.145823
oil_tea_GLEAN_10116883	PATL4	oil_tea_GLEAN_10190760	--	0.145762
oil_tea_GLEAN_10115064	KIN14C	oil_tea_GLEAN_10385962	NACK1	0.145684
oil_tea_GLEAN_10127701	RTNLB17	oil_tea_GLEAN_10329112	CYCB1-2	0.145678
oil_tea_GLEAN_10086267	TUBA	oil_tea_GLEAN_10149359	MAP65-3	0.145657
oil_tea_GLEAN_10162491	PIN3	oil_tea_GLEAN_10359447	HTR2	0.145654
oil_tea_GLEAN_10162491	PIN3	oil_tea_GLEAN_10190762	HTR2	0.145638
oil_tea_GLEAN_10116883	PATL4	oil_tea_GLEAN_10305143	--	0.145636
oil_tea_GLEAN_10125524	HTR2	oil_tea_GLEAN_10281674	TOP2	0.145566
oil_tea_GLEAN_10190760	--	oil_tea_GLEAN_10190762	HTR2	0.145542
oil_tea_GLEAN_10113436	KN	oil_tea_GLEAN_10153740	WDL4	0.145432
oil_tea_GLEAN_10297168	KIN14S	oil_tea_GLEAN_10329112	CYCB1-2	0.145375
oil_tea_GLEAN_10101401	--	oil_tea_GLEAN_10371449	CDC20-1	0.145318
MSTRG.55710	--	oil_tea_GLEAN_10321404	LEA14-A	0.145197
oil_tea_GLEAN_10171859	KIN10A	oil_tea_GLEAN_10369440	SCL28	0.145185
oil_tea_GLEAN_10154524	KIN12C	oil_tea_GLEAN_10295975	MAP65-3	0.145168
oil_tea_GLEAN_10113436	KN	oil_tea_GLEAN_10242647	TOP2	0.145162
oil_tea_GLEAN_10329112	CYCB1-2	oil_tea_GLEAN_10402033	KIN8A	0.145123
oil_tea_GLEAN_10113436	KN	oil_tea_GLEAN_10305143	--	0.145116
oil_tea_GLEAN_10359447	HTR2	oil_tea_GLEAN_10401263	--	0.145087
oil_tea_GLEAN_10109958	--	oil_tea_GLEAN_10244522	CYCB1-1	0.145075
oil_tea_GLEAN_10297168	KIN14S	oil_tea_GLEAN_10309647	TOP2	0.145062
MSTRG.49784	GOLS4	oil_tea_GLEAN_10329112	CYCB1-2	0.145059
oil_tea_GLEAN_10164686	ICR4	oil_tea_GLEAN_10372258	--	0.144999
oil_tea_GLEAN_10359447	HTR2	oil_tea_GLEAN_10402033	KIN8A	0.144971
oil_tea_GLEAN_10018393	RR4	oil_tea_GLEAN_10385962	NACK1	0.144835
oil_tea_GLEAN_10288715	--	oil_tea_GLEAN_10310960	At5g33370	0.144743
oil_tea_GLEAN_10164622	KIN14Q	oil_tea_GLEAN_10283553	UGT85A24	0.144674
oil_tea_GLEAN_10127655	TPX2	oil_tea_GLEAN_10301922	--	0.14465
oil_tea_GLEAN_10228558	CYCB2-4	oil_tea_GLEAN_10340175	CYCB1-4	0.144595
oil_tea_GLEAN_10101401	--	oil_tea_GLEAN_10295975	MAP65-3	0.144593
oil_tea_GLEAN_10009228	--	oil_tea_GLEAN_10401231	RUK	0.144538
oil_tea_GLEAN_10009228	--	oil_tea_GLEAN_10113436	KN	0.144526
oil_tea_GLEAN_10133470	HTR2	oil_tea_GLEAN_10406772	CDC2C	0.144513
oil_tea_GLEAN_10133470	HTR2	oil_tea_GLEAN_10314755	CDC2C	0.144513
oil_tea_GLEAN_10038868	KIN12F	oil_tea_GLEAN_10143738	At1g30700	0.144502
MSTRG.47103	GNS1	oil_tea_GLEAN_10009604	GDPDL7	0.144496
oil_tea_GLEAN_10164622	KIN14Q	oil_tea_GLEAN_10371449	CDC20-1	0.144437
oil_tea_GLEAN_10365150	SBT5.6	oil_tea_GLEAN_10401231	RUK	0.144437
oil_tea_GLEAN_10281674	TOP2	oil_tea_GLEAN_10305630	KIN14N	0.144422
oil_tea_GLEAN_10037213	SAT	oil_tea_GLEAN_10372258	--	0.144388
oil_tea_GLEAN_10002247	SIZ1	oil_tea_GLEAN_10266714	GALM	0.144345
oil_tea_GLEAN_10164622	KIN14Q	oil_tea_GLEAN_10294753	O10	0.144344
oil_tea_GLEAN_10101401	--	oil_tea_GLEAN_10305143	--	0.144271
oil_tea_GLEAN_10164622	KIN14Q	oil_tea_GLEAN_10266694	TUBA	0.144161
oil_tea_GLEAN_10164622	KIN14Q	oil_tea_GLEAN_10182369	MYB3R4	0.144158
oil_tea_GLEAN_10071932	RIPt	oil_tea_GLEAN_10245963	COL16	0.144071
oil_tea_GLEAN_10051910	CSLD5	oil_tea_GLEAN_10369440	SCL28	0.14406
oil_tea_GLEAN_10243112	FER2	oil_tea_GLEAN_10359447	HTR2	0.144051
oil_tea_GLEAN_10086267	TUBA	oil_tea_GLEAN_10115064	KIN14C	0.143896
oil_tea_GLEAN_10116883	PATL4	oil_tea_GLEAN_10373023	KIN12F	0.143839
oil_tea_GLEAN_10385962	NACK1	oil_tea_GLEAN_10402033	KIN8A	0.143815
oil_tea_GLEAN_10253979	Os02g0491600	oil_tea_GLEAN_10305143	--	0.143725
oil_tea_GLEAN_10127655	TPX2	oil_tea_GLEAN_10401231	RUK	0.143711
oil_tea_GLEAN_10190155	CSLD5	oil_tea_GLEAN_10268753	CDKB2-2	0.143611
MSTRG.345	RABA5C	oil_tea_GLEAN_10288555	At5g14450	0.143594
MSTRG.114451	--	MSTRG.94560	AGP23	0.143556
oil_tea_GLEAN_10018393	RR4	oil_tea_GLEAN_10207939	ASPM	0.143554
MSTRG.47103	GNS1	oil_tea_GLEAN_10171868	PHO1	0.143542
oil_tea_GLEAN_10008711	HTR2	oil_tea_GLEAN_10268753	CDKB2-2	0.143479
oil_tea_GLEAN_10309647	TOP2	oil_tea_GLEAN_10330387	CYCA1-1	0.143467
oil_tea_GLEAN_10177966	SIZ1	oil_tea_GLEAN_10242647	TOP2	0.143465
oil_tea_GLEAN_10042866	ATPC	oil_tea_GLEAN_10301922	--	0.143457
oil_tea_GLEAN_10172058	--	oil_tea_GLEAN_10190762	HTR2	0.143312
oil_tea_GLEAN_10101401	--	oil_tea_GLEAN_10356247	EB1C	0.143245
oil_tea_GLEAN_10268753	CDKB2-2	oil_tea_GLEAN_10297168	KIN14S	0.143218
oil_tea_GLEAN_10101401	--	oil_tea_GLEAN_10272399	--	0.143193
oil_tea_GLEAN_10327643	At5g14450	oil_tea_GLEAN_10369440	SCL28	0.143076
oil_tea_GLEAN_10153740	WDL4	oil_tea_GLEAN_10340175	CYCB1-4	0.142861
oil_tea_GLEAN_10153740	WDL4	oil_tea_GLEAN_10305630	KIN14N	0.142802
oil_tea_GLEAN_10171868	PHO1	oil_tea_GLEAN_10373371	At1g75040	0.142766
oil_tea_GLEAN_10116883	PATL4	oil_tea_GLEAN_10242647	TOP2	0.142745
oil_tea_GLEAN_10038868	KIN12F	oil_tea_GLEAN_10347142	SGR	0.142715
oil_tea_GLEAN_10037213	SAT	oil_tea_GLEAN_10401231	RUK	0.142691
oil_tea_GLEAN_10305143	--	oil_tea_GLEAN_10386460	ncapg	0.142515
oil_tea_GLEAN_10037213	SAT	oil_tea_GLEAN_10190155	CSLD5	0.14251
oil_tea_GLEAN_10150037	SBTI1.1	oil_tea_GLEAN_10305630	KIN14N	0.142443
oil_tea_GLEAN_10116883	PATL4	oil_tea_GLEAN_10309647	TOP2	0.142427
oil_tea_GLEAN_10154524	KIN12C	oil_tea_GLEAN_10335857	--	0.142413
oil_tea_GLEAN_10172058	--	oil_tea_GLEAN_10314755	CDC2C	0.142315
oil_tea_GLEAN_10172058	--	oil_tea_GLEAN_10406772	CDC2C	0.142315
oil_tea_GLEAN_10074588	CYCB1-4	oil_tea_GLEAN_10359447	HTR2	0.142276
oil_tea_GLEAN_10359447	HTR2	oil_tea_GLEAN_10362131	TSO2	0.142253
oil_tea_GLEAN_10071932	RIPt	oil_tea_GLEAN_10192091	COR413PM1	0.142253
oil_tea_GLEAN_10125524	HTR2	oil_tea_GLEAN_10301922	--	0.142202
oil_tea_GLEAN_10116883	PATL4	oil_tea_GLEAN_10164622	KIN14Q	0.14219
oil_tea_GLEAN_10207939	ASPM	oil_tea_GLEAN_10347142	SGR	0.142146
oil_tea_GLEAN_10164686	ICR4	oil_tea_GLEAN_10242647	TOP2	0.142088
oil_tea_GLEAN_10149359	MAP65-3	oil_tea_GLEAN_10207939	ASPM	0.142075
oil_tea_GLEAN_10037213	SAT	oil_tea_GLEAN_10171859	KIN10A	0.14202
oil_tea_GLEAN_10309647	TOP2	oil_tea_GLEAN_10335857	--	0.142001
oil_tea_GLEAN_10051910	CSLD5	oil_tea_GLEAN_10359447	HTR2	0.141992
oil_tea_GLEAN_10109958	--	oil_tea_GLEAN_10190762	HTR2	0.14192
oil_tea_GLEAN_10008711	HTR2	oil_tea_GLEAN_10386460	ncapg	0.141897
oil_tea_GLEAN_10172058	--	oil_tea_GLEAN_10385962	NACK1	0.141883
oil_tea_GLEAN_10008711	HTR2	oil_tea_GLEAN_10305299	KIN12F	0.14181
MSTRG.116837	--	oil_tea_GLEAN_10288555	At5g14450	0.141788
MSTRG.47103	GNS1	MSTRG.55710	--	0.141636
oil_tea_GLEAN_10214077	IMK3	oil_tea_GLEAN_10305630	KIN14N	0.14156
oil_tea_GLEAN_10008711	HTR2	oil_tea_GLEAN_10164622	KIN14Q	0.141549
oil_tea_GLEAN_10149359	MAP65-3	oil_tea_GLEAN_10372258	--	0.141503
oil_tea_GLEAN_10140045	QKY	oil_tea_GLEAN_10401231	RUK	0.141361
oil_tea_GLEAN_10008711	HTR2	oil_tea_GLEAN_10207939	ASPM	0.141237
oil_tea_GLEAN_10127655	TPX2	oil_tea_GLEAN_10309647	TOP2	0.141219
oil_tea_GLEAN_10125524	HTR2	oil_tea_GLEAN_10154524	KIN12C	0.141136
oil_tea_GLEAN_10172271	CYCB2-3	oil_tea_GLEAN_10266714	GALM	0.141074
oil_tea_GLEAN_10244522	CYCB1-1	oil_tea_GLEAN_10385962	NACK1	0.141057
oil_tea_GLEAN_10309647	TOP2	oil_tea_GLEAN_10327643	At5g14450	0.140999
oil_tea_GLEAN_10038868	KIN12F	oil_tea_GLEAN_10119385	ZHD11	0.140803
oil_tea_GLEAN_10149124	TOP2	oil_tea_GLEAN_10297168	KIN14S	0.140794
oil_tea_GLEAN_10149124	TOP2	oil_tea_GLEAN_10153740	WDL4	0.140755
oil_tea_GLEAN_10164686	ICR4	oil_tea_GLEAN_10207939	ASPM	0.140676
MSTRG.94560	AGP23	oil_tea_GLEAN_10009604	GDPDL7	0.140624
oil_tea_GLEAN_10171859	KIN10A	oil_tea_GLEAN_10281674	TOP2	0.140562
oil_tea_GLEAN_10086267	TUBA	oil_tea_GLEAN_10214077	IMK3	0.140546
oil_tea_GLEAN_10133470	HTR2	oil_tea_GLEAN_10281674	TOP2	0.140539
oil_tea_GLEAN_10008711	HTR2	oil_tea_GLEAN_10149124	TOP2	0.140524
oil_tea_GLEAN_10133420	At1g30700	oil_tea_GLEAN_10143738	At1g30700	0.140477
oil_tea_GLEAN_10051910	CSLD5	oil_tea_GLEAN_10116883	PATL4	0.140459
oil_tea_GLEAN_10177966	SIZ1	oil_tea_GLEAN_10373023	KIN12F	0.140421
MSTRG.102721	--	oil_tea_GLEAN_10009739	ANX1	0.140251
oil_tea_GLEAN_10247441	--	oil_tea_GLEAN_10362131	TSO2	0.140204
oil_tea_GLEAN_10116883	PATL4	oil_tea_GLEAN_10305299	KIN12F	0.140182
oil_tea_GLEAN_10149124	TOP2	oil_tea_GLEAN_10172058	--	0.14017
oil_tea_GLEAN_10037213	SAT	oil_tea_GLEAN_10038868	KIN12F	0.140154
oil_tea_GLEAN_10154524	KIN12C	oil_tea_GLEAN_10228558	CYCB2-4	0.140131
oil_tea_GLEAN_10140045	QKY	oil_tea_GLEAN_10305630	KIN14N	0.140105
oil_tea_GLEAN_10373023	KIN12F	oil_tea_GLEAN_10386460	ncapg	0.140002
