# Supplementary material for: Gene coexpression analysis reveals key pathways and hub genes related to late-acting self-incompatibility in Camellia oleifera
Source: Front Plant Sci. 2023 Jan 24;13:1065872. doi: 10.3389/fpls.2022.1065872 (PMC9902722; doi:10.3389/fpls.2022.1065872)
Supplement: Supplementary file 15 [file Table_12.xlsx]

## Sheet: PINK
SUID	All.kTotal	All.kWithin	AverageShortestPathLength	BetweennessCentrality+E1:U51+E1:U35	ClosenessCentrality	ClusteringCoefficient	CPT1-1	CPT1-2	CPT1-3	CPT3-1	CPT3-2	CPT3-3	SPT1-1	SPT1-2	SPT1-3	SPT3-1	SPT3-2	SPT3-3	Degree	Description	Symbol	GO Component	GO Function	IsSingleNode	K_ID	KEGG_A_class	KEGG_B_class	module	module-MM	module-pvalue	name	NeighborhoodConnectivity	NPT1-1	NPT1-2	NPT1-3	NumberOfDirectedEdges	NumberOfUndirectedEdges	PartnerOfMultiEdgedNodePairs	Pathway	Radiality	selected	SelfLoops	shared name			Stress	TopologicalCoefficient
83	149.615	54.015	1.36697	0.0379398	0.731544	0.35175	6.88	5.85	14.01	4.51	4.42	4.6	14.17	13.91	15.6	18.11	9.1	11.02	215	PREDICTED: histone H3.2 [Musa acuminata subsp. malaccensis] [Musa acuminata]	TUBA	GO:0000785//chromatin;GO:0030529//intracellular ribonucleoprotein complex;GO:0043231//intracellular membrane-bounded organelle	GO:0003676//nucleic acid binding;GO:0046983//protein dimerization activity	FALSE	-	-	-	pink	0.959427	1.6e-08	oil_tea_GLEAN_10359447	81.6465	6.43	5.33	3.14	215	0	0	-	0.938838	TRUE	0	oil_tea_GLEAN_10359447			50050	0.274417
135	190.727	44.3269	1.39144	0.0296175	0.718681	0.385347	1.62	1.37	1.91	1.2	1.48	1.22	2.42	2.18	2.49	2.53	1.71	1.65	204	condensin complex subunit 3 [Camellia sinensis]	TOP2	GO:0005911//cell-cell junction	-	FALSE	-	-	-	pink	0.919071	1.29e-06	oil_tea_GLEAN_10386460	86.549	1.41	0.93	1.15	204	0	0	-	0.93476	TRUE	0	oil_tea_GLEAN_10386460			5816	0.373576
166	172.349	39.1234	1.40367	0.0783341	0.712418	0.328664	23.03	20.72	29.65	18.47	27.42	28.81	42.22	60.5	57.82	59.75	46.19	51.43	199	"glucan endo-1,3-beta-glucosidase, acidic-like isoform X1 [Camellia sinensis]"	KIN12F	GO:0044464//cell part	GO:0008422//beta-glucosidase activity	FALSE	-	-	-	pink	0.906096	3.29e-06	MSTRG.47103	81.1055	20.88	10.13	14.65	199	0	0	-	0.932722	TRUE	0	MSTRG.47103			69976	0.276639
162	269.447	33.5154	1.42508	0.0316347	0.701717	0.395233	8.22	8.39	11.62	7.99	7.87	8.22	10.74	11.3	11.54	10.62	9.89	9.23	192	PIN3 [Camellia sinensis]	TOP2	-	-	FALSE	-	-	-	pink	0.861033	3.75e-05	oil_tea_GLEAN_10162491	87.6198	7.37	7.59	6.94	192	0	0	-	0.929154	TRUE	0	oil_tea_GLEAN_10162491			15622	0.336292
151	381.685	28.7004	1.42813	0.0437258	0.700214	0.377349	7.44	8.19	14.19	6.34	7.95	8.1	14.16	16.31	13.15	14.24	8.55	8.7	191	ribonucleoside-diphosphate reductase small chain [Camellia sinensis]	CDC2C	GO:0031224//intrinsic component of membrane;GO:0043231//intracellular membrane-bounded organelle;GO:0044444//cytoplasmic part	"GO:0016728//oxidoreductase activity, acting on CH or CH2 groups, disulfide as acceptor;GO:0016757//transferase activity, transferring glycosyl groups;GO:0046872//metal ion binding"	FALSE	K10808;K10808;K10808;K10808	Metabolism;Metabolism;Metabolism;Metabolism	Global and overview maps;Metabolism of other amino acids;Nucleotide metabolism;Nucleotide metabolism	pink	0.818938	0.000188	oil_tea_GLEAN_10362131	85.4398	3.93	4.35	2.41	191	0	0	ko01100//Metabolic pathways;ko00480//Glutathione metabolism;ko00230//Purine metabolism;ko00240//Pyrimidine metabolism	0.928644	TRUE	0	oil_tea_GLEAN_10362131			5284	0.376823
200	168.038	41.5379	1.46177	0.0296394	0.6841	0.400278	1.15	1.23	1.77	1.24	1.11	0.71	3.56	3.38	2.86	2.69	1.85	1.84	190	high mobility group B protein 6-like isoform X1 [Camellia sinensis]	CDC2C	-	-	FALSE	-	-	-	pink	0.896127	6.18e-06	oil_tea_GLEAN_10029360	88.3421	0.98	0.96	0.65	190	0	0	-	0.923038	TRUE	0	oil_tea_GLEAN_10029360			5284	0.376823
72	103.216	52.7189	1.46483	0.0154764	0.682672	0.422687	15.23	6.82	23.7	15.65	7.43	8.86	28.51	25.02	27.08	34.4	16.29	18.11	188	tubulin alpha chain [Camellia sinensis]	KIN12F	GO:0005911//cell-cell junction;GO:0009532//plastid stroma;GO:0015630//microtubule cytoskeleton;GO:0030312//external encapsulating structure;GO:0031090//organelle membrane;GO:0043234//protein complex	GO:0005198//structural molecule activity;GO:0017111//nucleoside-triphosphatase activity;GO:0032550//purine ribonucleoside binding	FALSE	K07374	Cellular Processes	Transport and catabolism	pink	0.940193	1.9e-07	oil_tea_GLEAN_10086267	86.4415	13.18	14.19	8.23	188	0	0	ko04145//Phagosome	0.922528	TRUE	0	oil_tea_GLEAN_10086267			59252	0.275474
100	109.72	49.9343	1.48318	0.0162689	0.674227	0.424353	0.55	0.58	0.88	0.47	0.52	0.48	0.97	1.07	0.86	1.21	0.73	0.65	186	serine/threonine-protein kinase RUNKEL-like isoform X1 [Camellia sinensis]	ASPM	GO:0005911//cell-cell junction;GO:0043231//intracellular membrane-bounded organelle	GO:0004674//protein serine/threonine kinase activity;GO:0015631//tubulin binding;GO:0032550//purine ribonucleoside binding	FALSE	-	-	-	pink	0.927729	6.32e-07	oil_tea_GLEAN_10401231	86.0376	0.66	0.5	0.49	186	0	0	-	0.91947	TRUE	0	oil_tea_GLEAN_10401231			44676	0.289919
78	95.1771	53.2983	1.4526	0.0159591	0.688421	0.435781	0.28	0.26	1.28	0.51	0.51	0.56	1.61	1.4	1.46	2.31	1.12	0.93	185	kinesin-like protein KIN-12F isoform X1 [Camellia sinensis]	KIN12F	-	-	FALSE	-	-	-	pink	0.953211	3.98e-08	oil_tea_GLEAN_10305299	88.427	0.61	0.38	0.59	185	0	0	-	0.924567	TRUE	0	oil_tea_GLEAN_10305299			7384	0.366888
95	108.577	49.3994	1.48318	0.0179933	0.674227	0.437219	1.21	0.48	1.99	0.91	0.66	1.26	2.56	2.17	1.92	3.2	1.72	1.23	183	kinesin-like protein NACK1 [Camellia sinensis]	KIN12C	GO:0005875//microtubule associated complex;GO:0043231//intracellular membrane-bounded organelle;GO:0044444//cytoplasmic part	GO:0003774//motor activity;GO:0015631//tubulin binding;GO:0032550//purine ribonucleoside binding	FALSE	-	-	-	pink	0.928252	6.04e-07	oil_tea_GLEAN_10385962	87.4645	0.95	0.7	0.84	183	0	0	-	0.91947	TRUE	0	oil_tea_GLEAN_10385962			18310	0.321585
74	85.9792	53.0211	1.46483	0.0244482	0.682672	0.438485	0.32	0.23	0.92	0.36	0.36	0.24	1.06	1.07	1.02	1.71	1.03	0.83	180	kinesin-like protein KIN-12F [Camellia sinensis]	KIN14Q	-	-	FALSE	-	-	-	pink	0.960376	1.38e-08	oil_tea_GLEAN_10038868	89.0778	0.63	0.43	0.43	180	0	0	-	0.922528	TRUE	0	oil_tea_GLEAN_10038868			13400	0.335622
159	197.977	39.1723	1.4893	0.0266336	0.671458	0.442143	9.98	9.44	16.71	9.35	7.44	9.05	15.58	17.61	13.14	20.29	12.5	13.38	176	vinorine synthase-like [Camellia sinensis]	HTR2	-	"GO:0016747//transferase activity, transferring acyl groups other than amino-acyl groups"	FALSE	K13065;K13065;K13065;K13065;K13065	Metabolism;Metabolism;Metabolism;Metabolism;Metabolism	Global and overview maps;Global and overview maps;Biosynthesis of other secondary metabolites;Biosynthesis of other secondary metabolites;Biosynthesis of other secondary metabolites	pink	0.898655	5.3e-06	oil_tea_GLEAN_10037213	89.0625	6.16	4.79	7.59	176	0	0	"ko01100//Metabolic pathways;ko01110//Biosynthesis of secondary metabolites;ko00940//Phenylpropanoid biosynthesis;ko00941//Flavonoid biosynthesis;ko00945//Stilbenoid, diarylheptanoid and gingerol biosynthesis"	0.918451	TRUE	0	oil_tea_GLEAN_10037213			104400	0.255145
79	80.6661	49.9497	1.5107	0.0177152	0.661943	0.472793	0.78	0.29	1.23	0.67	0.42	0.5	1.27	1.24	1.35	1.63	1.11	0.94	174	abnormal spindle-like microcephaly-associated protein homolog isoform X3 [Camellia sinensis]	KIN14N	-	-	FALSE	-	-	-	pink	0.939217	2.11e-07	oil_tea_GLEAN_10207939	91.0345	0.79	0.82	0.65	174	0	0	-	0.914883	TRUE	0	oil_tea_GLEAN_10207939			29716	0.316384
92	83.7754	49.7558	1.5107	0.0109628	0.661943	0.474321	1.04	0.24	1.8	0.82	0.66	0.71	2.46	2.27	1.58	2.74	1.3	1.44	174	Myosin-10 like [Actinidia chinensis var. chinensis] [Actinidia chinensis]	CYCB1-4	-	-	FALSE	-	-	-	pink	0.930223	5.06e-07	oil_tea_GLEAN_10372258	91.0287	0.93	1.02	0.91	174	0	0	-	0.914883	TRUE	0	oil_tea_GLEAN_10372258			17134	0.324794
86	85.8155	47.9258	1.52599	0.00954584	0.655311	0.495844	5.53	4.03	7.38	5.24	5.01	4.4	9.24	9.62	11.93	13.27	7.53	6.46	169	cyclin-dependent kinase B2-2 [Camellia sinensis]	CDKB2-2	GO:0005875//microtubule associated complex;GO:0043231//intracellular membrane-bounded organelle	GO:0003774//motor activity;GO:0004674//protein serine/threonine kinase activity;GO:0015631//tubulin binding;GO:0032550//purine ribonucleoside binding	FALSE	-	-	-	pink	0.929538	5.38e-07	oil_tea_GLEAN_10268753	93.8343	5.15	6.13	4.6	169	0	0	-	0.912334	TRUE	0	oil_tea_GLEAN_10268753			35220	0.298835
91	94.5071	47.7662	1.53211	0.0111016	0.652695	0.481896	1.52	0.82	3.22	0.74	0.89	1.03	2.68	2.87	2.67	4.63	2.6	1.67	169	Histone H2A.Z-specific chaperone like [Actinidia chinensis var. chinensis] [Actinidia chinensis]	TOP2	-	-	FALSE	-	-	-	pink	0.919428	1.26e-06	oil_tea_GLEAN_10109958	91.3077	1.35	1.21	0.73	169	0	0	-	0.911315	TRUE	0	oil_tea_GLEAN_10109958			28172	0.307424
208	125.341	38.6701	1.50459	0.0163642	0.664634	0.480135	2.15	1.38	2.26	2.25	1.25	1.27	3.05	2.87	3.8	3.99	2.41	3.17	169	high mobility group B protein 6-like isoform X1 [Camellia sinensis]	--	-	-	FALSE	-	-	-	pink	0.913483	1.96e-06	oil_tea_GLEAN_10046944	96.8107	2.27	1.1	0.83	169	0	0	-	0.915902	TRUE	0	oil_tea_GLEAN_10046944			28508	0.305954
106	76.6212	44.4336	1.50765	0.0202236	0.663286	0.491128	0.22	0	1.17	0.26	0.23	0.37	1.75	2.21	1.3	2.95	1.94	1.14	166	syntaxin-related protein KNOLLE [Camellia sinensis]	--	-	-	FALSE	K08486	Genetic Information Processing	"Folding, sorting and degradation"	pink	0.928919	5.69e-07	oil_tea_GLEAN_10113436	95.0181	0.61	0.27	0.74	166	0	0	ko04130//SNARE interactions in vesicular transport	0.915392	TRUE	0	oil_tea_GLEAN_10113436			27204	0.196332
87	76.3131	44.7357	1.55963	0.00763066	0.641176	0.521851	0.8	0.45	1.73	0.94	0.63	1.01	1.48	1.91	2.07	2.52	1.11	1.47	163	DNA topoisomerase 2-like [Camellia sinensis]	GALM	-	-	FALSE	-	-	-	pink	0.912569	2.1e-06	oil_tea_GLEAN_10242647	94.9939	1.14	0.96	0.91	163	0	0	-	0.906728	TRUE	0	oil_tea_GLEAN_10242647			55812	0.196261
88	101.044	44.7348	1.55963	0.0106579	0.641176	0.510263	0.91	0.27	1.82	0.62	0.38	0.36	2.25	1.65	2.87	2.6	0.98	1.13	163	Centrosomal protein [Actinidia chinensis var. chinensis] [Actinidia chinensis]	--	-	-	FALSE	-	-	-	pink	0.901996	4.29e-06	oil_tea_GLEAN_10301922	94.5399	0.62	0.88	0.37	163	0	0	-	0.906728	TRUE	0	oil_tea_GLEAN_10301922			37370	0.292653
101	81.5869	45.955	1.53823	0.00809156	0.650099	0.531832	0.4	0.19	0.75	0.56	0.41	0.26	0.86	0.9	0.88	1.19	0.88	0.54	161	"Peptidyl-prolyl cis-trans isomerase FKBP4, N-terminally processed like [Actinidia chinensis var. chinensis] [Actinidia chinensis]"	--	-	-	FALSE	-	-	-	pink	0.928052	6.14e-07	oil_tea_GLEAN_10101401	96.7391	0.47	0.52	0.32	161	0	0	-	0.910296	TRUE	0	oil_tea_GLEAN_10101401			36860	0.2899
97	72.9545	44.3292	1.56575	0.00669838	0.638672	0.534512	1.59	0.86	2.8	2.04	0.68	1.27	3.68	3.61	2.9	4.06	2.51	2.49	159	G2/mitotic-specific cyclin S13-7-like [Camellia sinensis]	EDR2L	GO:0043231//intracellular membrane-bounded organelle	GO:0019887//protein kinase regulator activity;GO:0019900//kinase binding	FALSE	-	-	-	pink	0.911296	2.3e-06	oil_tea_GLEAN_10329112	96.4843	2.57	2.07	1.28	159	0	0	-	0.905708	TRUE	0	oil_tea_GLEAN_10329112			1346	0.316056
144	150.583	36.9801	1.57187	0.00712247	0.636187	0.530459	1.71	0.84	3.64	1.51	1.5	2.23	3.39	4.1	4.08	4.52	1.91	1.67	157	glutamic acid-rich protein [Camellia sinensis]	TOP2	-	GO:0003824//catalytic activity	FALSE	-	-	-	pink	0.857224	4.43e-05	oil_tea_GLEAN_10172058	95.7197	0.84	1.36	1.23	157	0	0	-	0.904689	TRUE	0	oil_tea_GLEAN_10172058			18262	0.325136
81	72.2153	43.372	1.5841	0.00357986	0.631274	0.575765	0.59	0.28	0.78	0.39	0.43	0.39	0.71	0.79	0.82	1.02	0.64	0.64	153	LOW QUALITY PROTEIN: kinesin-like protein KIN-12C [Camellia sinensis]	NACK1	GO:0005737//cytoplasm;GO:0015630//microtubule cytoskeleton;GO:0043234//protein complex;GO:0044430//cytoskeletal part	GO:0036094//small molecule binding;GO:0097159//organic cyclic compound binding;GO:1901363//heterocyclic compound binding	FALSE	-	-	-	pink	0.913378	1.98e-06	oil_tea_GLEAN_10154524	100.013	0.42	0.56	0.49	153	0	0	-	0.90265	TRUE	0	oil_tea_GLEAN_10154524			54546	0.278549
84	64.3382	39.9475	1.58716	0.0072562	0.630058	0.571704	1.56	0.87	2.46	1.53	0.89	1.39	2.73	2.1	2.08	4.02	2.36	2.15	148	LOW QUALITY PROTEIN: kinesin-like protein KIN-14N [Camellia sinensis]	--	-	-	FALSE	-	-	-	pink	0.883623	1.25e-05	oil_tea_GLEAN_10305630	99.3446	1.7	1.82	1.3	148	0	0	-	0.902141	TRUE	0	oil_tea_GLEAN_10305630			9940	0.212381
94	71.3816	42.4252	1.60856	0.0039804	0.621673	0.58007	1.12	0.57	2.72	1.25	1.21	1.45	3.74	3.35	4.02	4.04	1.87	2.23	148	DNA topoisomerase 2-like [Camellia sinensis]	CYCB1-2	-	-	FALSE	-	-	-	pink	0.89072	8.48e-06	oil_tea_GLEAN_10281674	100.142	2.43	2.16	1.28	148	0	0	-	0.898573	TRUE	0	oil_tea_GLEAN_10281674			25784	0.310239
85	67.0484	41.1024	1.60245	0.00310285	0.624046	0.597827	0.63	0.73	1.46	0.79	0.65	0	1.6	1.48	1.31	2.51	1.3	1	146	cyclin B [Camellia sinensis]	--	-	GO:0005488//binding	FALSE	-	-	-	pink	0.893287	7.31e-06	oil_tea_GLEAN_10340175	101.336	0.91	0.77	0.53	146	0	0	-	0.899592	TRUE	0	oil_tea_GLEAN_10340175			1800	0.414137
164	187.317	31.1751	1.61468	0.00571545	0.619318	0.568295	0.88	0.17	1.12	0.53	0.44	0.71	1.21	1.48	1.3	1.31	0.6	0.76	145	syntaxin-related protein KNOLLE [Camellia sinensis]	KIN10A	-	-	FALSE	K08486	Genetic Information Processing	"Folding, sorting and degradation"	pink	0.84082	8.62e-05	oil_tea_GLEAN_10204813	99.9724	0.32	0.56	0.07	145	0	0	ko04130//SNARE interactions in vesicular transport	0.897554	TRUE	0	oil_tea_GLEAN_10204813			3814	0.390921
167	161.724	32.5356	1.66055	0.00526833	0.60221	0.557498	16.36	9.09	17.73	10.5	8.36	8.79	18.56	23.18	25.49	22.91	11.15	10.94	144	histone H3.2-like [Solanum lycopersicum]	RUK	GO:0000785//chromatin;GO:0030529//intracellular ribonucleoprotein complex;GO:0043231//intracellular membrane-bounded organelle	GO:0003676//nucleic acid binding;GO:0046983//protein dimerization activity	FALSE	-	-	-	pink	0.832352	0.000118	oil_tea_GLEAN_10133470	98.4375	11.15	9.69	7.85	144	0	0	-	0.889908	TRUE	0	oil_tea_GLEAN_10133470			44806	0.276648
153	81.2047	38.5494	1.57492	0.0294076	0.634951	0.51502	0.61	0	1.21	0.62	0.64	0.3	1.05	1.36	1.03	2.12	1.28	1.53	143	subtilisin-like protease SBT1.1 [Camellia sinensis]	--	-	-	FALSE	-	-	-	pink	0.899457	5.04e-06	oil_tea_GLEAN_10150037	97.3217	0.86	0.33	0.45	143	0	0	-	0.904179	TRUE	0	oil_tea_GLEAN_10150037			32158	0.304211
108	68.1832	39.2964	1.60856	0.00301902	0.621673	0.622515	0.76	0.5	1.09	0.28	0.34	0.43	1.66	1.3	1.1	1.54	1.04	0.97	142	protein WVD2-like 4 isoform X1 [Camellia sinensis]	CDC20-1	-	-	FALSE	-	-	-	pink	0.902878	4.06e-06	oil_tea_GLEAN_10153740	105.711	0.62	0.87	0.6	142	0	0	-	0.898573	TRUE	0	oil_tea_GLEAN_10153740			3136	0.411994
116	82.6429	38.9448	1.62691	0.0021914	0.614662	0.63465	3.69	1.24	11.59	3.24	4.13	4.15	13.13	8.08	11.57	13.04	5.02	9.41	141	tubulin alpha chain [Camellia sinensis]	SCL28	GO:0005911//cell-cell junction;GO:0009532//plastid stroma;GO:0015630//microtubule cytoskeleton;GO:0030312//external encapsulating structure;GO:0031090//organelle membrane;GO:0043234//protein complex	GO:0005198//structural molecule activity;GO:0017111//nucleoside-triphosphatase activity;GO:0032550//purine ribonucleoside binding	FALSE	K07374	Cellular Processes	Transport and catabolism	pink	0.891808	7.96e-06	oil_tea_GLEAN_10266694	105.106	3.87	3.91	4.61	141	0	0	ko04145//Phagosome	0.895515	TRUE	0	oil_tea_GLEAN_10266694			15296	0.344701
129	110.489	36.0255	1.62997	0.00356117	0.613508	0.605876	5.16	4.05	12.38	5.71	2.43	5.48	8.2	10.25	12.96	14.68	5.28	7.44	141	PREDICTED: histone H3.2 [Musa acuminata subsp. malaccensis] [Musa acuminata]	MAP65-3	GO:0000785//chromatin;GO:0030529//intracellular ribonucleoprotein complex;GO:0043231//intracellular membrane-bounded organelle	GO:0003676//nucleic acid binding;GO:0046983//protein dimerization activity	FALSE	-	-	-	pink	0.855533	4.76e-05	oil_tea_GLEAN_10190762	101.972	6.22	4.13	2.7	141	0	0	-	0.895005	TRUE	0	oil_tea_GLEAN_10190762			6264	0.376553
148	132.568	36.0429	1.62691	0.00775161	0.614662	0.584904	3.18	1.89	4.22	2.7	1.69	2.75	3.79	3.59	4.12	6.5	3.07	2.95	141	patellin-4 [Camellia sinensis]	AGP23	GO:0016020//membrane;GO:0043231//intracellular membrane-bounded organelle;GO:0044444//cytoplasmic part	-	FALSE	-	-	-	pink	0.858749	4.15e-05	oil_tea_GLEAN_10116883	100.156	1.92	1.84	0.91	141	0	0	-	0.895515	TRUE	0	oil_tea_GLEAN_10116883			5266	0.283696
75	57.6149	39.2874	1.62997	0.0027176	0.613508	0.63073	0.98	0.76	2.34	0.95	1.13	1.09	2.96	2.27	2.63	4.26	2.09	1.76	140	DNA topoisomerase 2-like [Camellia sinensis]	KN	-	-	FALSE	-	-	-	pink	0.875031	1.95e-05	oil_tea_GLEAN_10309647	103.914	2.2	1.81	1.43	140	0	0	-	0.895005	TRUE	0	oil_tea_GLEAN_10309647			56314	0.295988
82	68.8096	41.7981	1.62691	0.00246974	0.614662	0.629085	0.69	0.3	1.33	1.09	0.39	0.21	1.41	1.28	1.86	2.3	1.28	1.08	140	kinesin-like protein KIN-14Q [Camellia sinensis]	HTR2	GO:0005875//microtubule associated complex	GO:0003774//motor activity;GO:0015631//tubulin binding;GO:0032550//purine ribonucleoside binding	FALSE	-	-	-	pink	0.906862	3.12e-06	oil_tea_GLEAN_10164622	104.043	0.76	0.67	0.78	140	0	0	-	0.895515	TRUE	0	oil_tea_GLEAN_10164622			3776	0.389681
214	172.411	30.256	1.60856	0.00824911	0.621673	0.523616	3.79	1.8	5.51	2.25	3.82	1.71	8.06	6.5	5.58	5.27	4.88	5.3	139	PREDICTED: histone H3.2 [Musa acuminata subsp. malaccensis] [Musa acuminata]	WDL4	GO:0000785//chromatin;GO:0030529//intracellular ribonucleoprotein complex;GO:0043231//intracellular membrane-bounded organelle	GO:0003676//nucleic acid binding;GO:0046983//protein dimerization activity	FALSE	-	-	-	pink	0.852774	5.35e-05	oil_tea_GLEAN_10329899	102.187	1.43	2.11	1.39	139	0	0	-	0.898573	TRUE	0	oil_tea_GLEAN_10329899			19436	0.33666
133	76.4246	38.3217	1.62385	0.00253669	0.615819	0.649635	0.91	0.37	1.12	1.12	0.87	0.36	1.98	1.63	1.42	2	1.34	1	137	LOW QUALITY PROTEIN: kinesin-like protein KIN-14S [Camellia sinensis]	MSRB5	GO:0015630//microtubule cytoskeleton;GO:0043234//protein complex;GO:0044430//cytoskeletal part	GO:0016787//hydrolase activity;GO:0036094//small molecule binding;GO:0097159//organic cyclic compound binding;GO:1901363//heterocyclic compound binding	FALSE	-	-	-	pink	0.888574	9.57e-06	oil_tea_GLEAN_10297168	106.569	1.11	0.5	0.75	137	0	0	-	0.896024	TRUE	0	oil_tea_GLEAN_10297168			6830	0.244465
146	106.767	35.987	1.6422	0.00979377	0.608939	0.585296	3.41	2.72	5.25	1.57	1.49	2.12	5.88	5.27	3.32	10.57	5.13	3.28	135	GDSL esterase/lipase At5g14450-like [Camellia sinensis]	At5g14450	GO:0005618//cell wall;GO:0005911//cell-cell junction	"GO:0016788//hydrolase activity, acting on ester bonds"	FALSE	-	-	-	pink	0.857175	4.44e-05	oil_tea_GLEAN_10327643	100.674	1.6	0.77	0.28	135	0	0	-	0.892966	TRUE	0	oil_tea_GLEAN_10327643			105720	0.205439
112	73.8398	37.0686	1.65138	0.00401281	0.605556	0.631242	4.08	2.81	5.86	2.47	3.4	4.56	8.44	6.64	5.61	11.59	4.35	4.78	134	vegetative cell wall protein gp1-like [Ziziphus jujuba]	GDPDL7	-	-	FALSE	-	-	-	pink	0.864902	3.15e-05	oil_tea_GLEAN_10305143	104.015	4.27	1.75	3.6	134	0	0	-	0.891437	TRUE	0	oil_tea_GLEAN_10305143			30198	0.227778
113	65.4303	36.0821	1.63914	0.00564846	0.610075	0.614157	3.27	1.04	6.48	2.38	1.61	1.95	6.77	6.97	3.48	8.74	6.97	5.87	132	Transmembrane protein [Parasponia andersonii]	--	GO:0009536//plastid	-	FALSE	-	-	-	pink	0.882154	1.36e-05	oil_tea_GLEAN_10335857	103.439	4.12	3.33	2.4	132	0	0	-	0.893476	TRUE	0	oil_tea_GLEAN_10335857			15984	0.337711
172	143.665	32.8141	1.64832	0.00292848	0.606679	0.64446	4.84	3.85	6.33	4.47	2.57	3.79	6.95	5.16	8.4	7.87	4.11	5.59	132	neurofilament heavy polypeptide-like [Camellia sinensis]	--	GO:0016020//membrane	-	FALSE	-	-	-	pink	0.855439	4.78e-05	oil_tea_GLEAN_10385369	106.962	3.69	3.29	2.32	132	0	0	-	0.891947	TRUE	0	oil_tea_GLEAN_10385369			21644	0.330477
126	89.5999	32.9559	1.66055	0.00191072	0.60221	0.66774	4.47	5.16	11.24	6.51	4.87	3.98	8.49	9.47	11.82	11.82	5.51	7.43	130	histone H3.2-like [Solanum lycopersicum]	QKY	GO:0000785//chromatin;GO:0030529//intracellular ribonucleoprotein complex;GO:0043231//intracellular membrane-bounded organelle	GO:0003676//nucleic acid binding;GO:0046983//protein dimerization activity	FALSE	-	-	-	pink	0.839937	8.91e-05	oil_tea_GLEAN_10008711	107.262	6.07	4.79	5.57	130	0	0	-	0.889908	TRUE	0	oil_tea_GLEAN_10008711			1346	0.4464
103	61.5383	36.9563	1.64832	0.003085	0.606679	0.671269	0.77	0.33	0.66	0.48	0.41	0.24	0.94	0.86	0.98	1.7	0.8	0.78	129	scarecrow-like protein 28 [Camellia sinensis]	MYB3R4	GO:0043231//intracellular membrane-bounded organelle	GO:0001071//nucleic acid binding transcription factor activity	FALSE	-	-	-	pink	0.8799	1.52e-05	oil_tea_GLEAN_10369440	107.891	0.78	0.48	0.27	129	0	0	-	0.891947	TRUE	0	oil_tea_GLEAN_10369440			3122	0.410485
110	117.65	36.0188	1.63609	0.0338873	0.611215	0.293484	85.78	63.65	80.81	72.62	74.4	77.43	12.09	16.59	10.23	18.65	15.43	9.31	129	GDSL esterase/lipase At5g14450-like [Camellia sinensis]	TUBA	-	-	FALSE	-	-	-	pink	-0.851393	5.66e-05	oil_tea_GLEAN_10288555	65.124	73.84	81.7	77.23	129	0	0	-	0.893986	TRUE	0	oil_tea_GLEAN_10288555			13126	0.34015
211	184.21	28.1105	1.66361	0.0044275	0.601103	0.609375	1.31	0.85	1.96	0.75	0.79	0.74	1.23	1.7	1.85	1.9	1.16	1.39	129	beta-glucosidase 2 [Camellia sinensis]	CYCB1-4	-	GO:0015926//glucosidase activity	FALSE	K05349;K05349;K05349;K05349;K05349	Metabolism;Metabolism;Metabolism;Metabolism;Metabolism	Global and overview maps;Global and overview maps;Biosynthesis of other secondary metabolites;Carbohydrate metabolism;Metabolism of other amino acids	pink	0.830709	0.000125	oil_tea_GLEAN_10244692	103.31	1.02	0.69	0.32	129	0	0	ko01100//Metabolic pathways;ko01110//Biosynthesis of secondary metabolites;ko00940//Phenylpropanoid biosynthesis;ko00500//Starch and sucrose metabolism;ko00460//Cyanoamino acid metabolism	0.889399	TRUE	0	oil_tea_GLEAN_10244692			3020	0.407407
119	79.1158	34.699	1.67278	0.00261121	0.597806	0.680241	0.65	0.05	2.14	0.64	0.46	0.86	2.31	1.38	1.02	3.08	1.28	0.67	128	Phosphatase and actin regulator like [Actinidia chinensis var. chinensis] [Actinidia chinensis]	ANX1	-	-	FALSE	-	-	-	pink	0.827665	0.00014	oil_tea_GLEAN_10272399	107.836	0.56	0.56	0.25	128	0	0	-	0.88787	TRUE	0	oil_tea_GLEAN_10272399			57624	0.207829
206	206.413	26.9107	1.68196	0.00278055	0.594545	0.638474	0.91	0.75	1.18	1.1	0.88	1.03	1.26	1.58	1.74	1.74	1.24	0.77	124	callose synthase 2-like isoform X1 [Camellia sinensis]	--	GO:0031224//intrinsic component of membrane;GO:0044459//plasma membrane part	GO:0035251//UDP-glucosyltransferase activity	FALSE	-	-	-	pink	0.819222	0.000186	oil_tea_GLEAN_10047015	106.669	0.65	0.57	0.5	124	0	0	-	0.88634	TRUE	0	oil_tea_GLEAN_10047015			12668	0.351257
80	51.5709	33.3184	1.70031	0.00107921	0.588129	0.732231	0.53	0.07	0.97	0.56	0.31	0.14	0.83	0.75	0.88	1.38	0.36	0.77	121	kinesin-like protein KIN-12F isoform X1 [Camellia sinensis]	CSLD5	-	-	FALSE	-	-	-	pink	0.829161	0.000132	oil_tea_GLEAN_10373023	111.901	0.67	0.46	0.41	121	0	0	-	0.883282	TRUE	0	oil_tea_GLEAN_10373023			470	0.461449
90	173.579	28.7617	1.66055	0.0174499	0.60221	0.295317	12.68	8.84	11.89	11.82	9.27	11.56	3.82	3.53	3.26	5.08	4.07	3.04	121	aldose 1-epimerase-like [Camellia sinensis]	--	GO:0044424//intracellular part	"GO:0016857//racemase and epimerase activity, acting on carbohydrates and derivatives"	FALSE	K01785;K01785;K01785;K01785	Metabolism;Metabolism;Metabolism;Metabolism	Global and overview maps;Global and overview maps;Carbohydrate metabolism;Carbohydrate metabolism	pink	-0.800955	0.000333	oil_tea_GLEAN_10266714	62.2149	10.46	13.55	15.82	121	0	0	ko01100//Metabolic pathways;ko01110//Biosynthesis of secondary metabolites;ko00010//Glycolysis / Gluconeogenesis;ko00052//Galactose metabolism	0.889908	TRUE	0	oil_tea_GLEAN_10266714			1458	0.4401
