# Supplementary material for: Gene coexpression analysis reveals key pathways and hub genes related to late-acting self-incompatibility in Camellia oleifera
Source: Front Plant Sci. 2023 Jan 24;13:1065872. doi: 10.3389/fpls.2022.1065872 (PMC9902722; doi:10.3389/fpls.2022.1065872)
Supplement: Supplementary file 16 [file Table_13.xlsx]

## Sheet: TFs
name	tf
oil_tea_GLEAN_10317704	ZF-HD
oil_tea_GLEAN_10379960	ZF-HD
oil_tea_GLEAN_10119385	ZF-HD
oil_tea_GLEAN_10291132	ZF-HD
oil_tea_GLEAN_10172517	ZF-HD
oil_tea_GLEAN_10258297	ZF-HD
oil_tea_GLEAN_10188119	ZF-HD
oil_tea_GLEAN_10317982	ZF-HD
oil_tea_GLEAN_10393232	ZF-HD
oil_tea_GLEAN_10116490	ZF-HD
oil_tea_GLEAN_10041881	YABBY
oil_tea_GLEAN_10102575	YABBY
oil_tea_GLEAN_10050157	YABBY
oil_tea_GLEAN_10016052	YABBY
oil_tea_GLEAN_10171270	WRKY
oil_tea_GLEAN_10341856	WRKY
oil_tea_GLEAN_10412797	WRKY
oil_tea_GLEAN_10308660	WRKY
oil_tea_GLEAN_10272510	WRKY
oil_tea_GLEAN_10268612	WRKY
oil_tea_GLEAN_10104857	WRKY
oil_tea_GLEAN_10384358	WRKY
oil_tea_GLEAN_10099968	WRKY
oil_tea_GLEAN_10132470	WRKY
oil_tea_GLEAN_10132472	WRKY
oil_tea_GLEAN_10314577	WRKY
oil_tea_GLEAN_10138516	WRKY
oil_tea_GLEAN_10292872	WRKY
oil_tea_GLEAN_10390017	WRKY
oil_tea_GLEAN_10191091	WRKY
oil_tea_GLEAN_10311013	WRKY
oil_tea_GLEAN_10346855	WRKY
oil_tea_GLEAN_10307165	WRKY
oil_tea_GLEAN_10212584	WRKY
oil_tea_GLEAN_10212741	WRKY
oil_tea_GLEAN_10083233	WRKY
oil_tea_GLEAN_10173560	WRKY
oil_tea_GLEAN_10197816	WRKY
oil_tea_GLEAN_10391421	WRKY
oil_tea_GLEAN_10136272	WRKY
oil_tea_GLEAN_10377730	WRKY
oil_tea_GLEAN_10167119	WRKY
oil_tea_GLEAN_10237733	WRKY
oil_tea_GLEAN_10015247	WRKY
oil_tea_GLEAN_10406594	WRKY
oil_tea_GLEAN_10176629	WRKY
oil_tea_GLEAN_10076506	WRKY
oil_tea_GLEAN_10245562	WRKY
oil_tea_GLEAN_10202364	WRKY
oil_tea_GLEAN_10139364	WRKY
oil_tea_GLEAN_10016635	WRKY
oil_tea_GLEAN_10312885	WRKY
oil_tea_GLEAN_10060372	WRKY
oil_tea_GLEAN_10395294	WRKY
oil_tea_GLEAN_10032034	WRKY
oil_tea_GLEAN_10315877	WRKY
oil_tea_GLEAN_10069837	WRKY
oil_tea_GLEAN_10120536	WRKY
oil_tea_GLEAN_10319277	WRKY
oil_tea_GLEAN_10163732	WRKY
oil_tea_GLEAN_10120110	WRKY
oil_tea_GLEAN_10016102	WRKY
oil_tea_GLEAN_10007961	WRKY
oil_tea_GLEAN_10035970	WRKY
oil_tea_GLEAN_10326902	WRKY
oil_tea_GLEAN_10323924	WOX
oil_tea_GLEAN_10143809	WOX
oil_tea_GLEAN_10246310	WOX
oil_tea_GLEAN_10292249	WOX
oil_tea_GLEAN_10233296	Trihelix
oil_tea_GLEAN_10362036	Trihelix
oil_tea_GLEAN_10359456	Trihelix
oil_tea_GLEAN_10128185	Trihelix
oil_tea_GLEAN_10319003	Trihelix
oil_tea_GLEAN_10316845	TCP
oil_tea_GLEAN_10367789	TCP
oil_tea_GLEAN_10402071	TCP
oil_tea_GLEAN_10268030	TCP
oil_tea_GLEAN_10055133	TCP
oil_tea_GLEAN_10385404	TCP
oil_tea_GLEAN_10380661	TCP
oil_tea_GLEAN_10276445	TCP
oil_tea_GLEAN_10312234	TCP
oil_tea_GLEAN_10009023	TCP
oil_tea_GLEAN_10018346	TCP
oil_tea_GLEAN_10251789	TCP
oil_tea_GLEAN_10405898	TALE
oil_tea_GLEAN_10374190	TALE
oil_tea_GLEAN_10120977	TALE
oil_tea_GLEAN_10097783	TALE
oil_tea_GLEAN_10191648	TALE
oil_tea_GLEAN_10399378	TALE
oil_tea_GLEAN_10109889	TALE
oil_tea_GLEAN_10355496	TALE
oil_tea_GLEAN_10333087	TALE
oil_tea_GLEAN_10214827	SRS
oil_tea_GLEAN_10411951	SBP
oil_tea_GLEAN_10192835	SBP
oil_tea_GLEAN_10025158	SBP
oil_tea_GLEAN_10188805	SBP
oil_tea_GLEAN_10385710	SBP
oil_tea_GLEAN_10061604	SBP
oil_tea_GLEAN_10388228	SBP
oil_tea_GLEAN_10093385	SBP
oil_tea_GLEAN_10267269	SBP
oil_tea_GLEAN_10381861	SBP
oil_tea_GLEAN_10203770	SBP
oil_tea_GLEAN_10315943	SBP
oil_tea_GLEAN_10018895	SBP
oil_tea_GLEAN_10405083	RAV
oil_tea_GLEAN_10321859	Nin-like
oil_tea_GLEAN_10154457	Nin-like
oil_tea_GLEAN_10366189	Nin-like
oil_tea_GLEAN_10138167	Nin-like
oil_tea_GLEAN_10282979	Nin-like
oil_tea_GLEAN_10283009	Nin-like
oil_tea_GLEAN_10283088	Nin-like
oil_tea_GLEAN_10358546	NF-YC
oil_tea_GLEAN_10344336	NF-YB
oil_tea_GLEAN_10085885	NF-YA
oil_tea_GLEAN_10094388	NF-YA
oil_tea_GLEAN_10282862	NF-YA
oil_tea_GLEAN_10126752	NF-YA
oil_tea_GLEAN_10402237	NAC
oil_tea_GLEAN_10162080	NAC
oil_tea_GLEAN_10230249	NAC
oil_tea_GLEAN_10265531	NAC
oil_tea_GLEAN_10258360	NAC
oil_tea_GLEAN_10385919	NAC
oil_tea_GLEAN_10234203	NAC
oil_tea_GLEAN_10304927	NAC
oil_tea_GLEAN_10229674	NAC
oil_tea_GLEAN_10347341	NAC
oil_tea_GLEAN_10027727	NAC
oil_tea_GLEAN_10202764	NAC
oil_tea_GLEAN_10155457	NAC
oil_tea_GLEAN_10335294	NAC
oil_tea_GLEAN_10050002	NAC
oil_tea_GLEAN_10170924	NAC
oil_tea_GLEAN_10116239	NAC
oil_tea_GLEAN_10026714	NAC
oil_tea_GLEAN_10066834	NAC
oil_tea_GLEAN_10315833	NAC
oil_tea_GLEAN_10253006	NAC
oil_tea_GLEAN_10074347	NAC
oil_tea_GLEAN_10053258	NAC
oil_tea_GLEAN_10024322	NAC
oil_tea_GLEAN_10109707	NAC
oil_tea_GLEAN_10148486	NAC
oil_tea_GLEAN_10371890	MYB_related
oil_tea_GLEAN_10295369	MYB_related
oil_tea_GLEAN_10323241	MYB_related
oil_tea_GLEAN_10386556	MYB_related
oil_tea_GLEAN_10380396	MYB_related
oil_tea_GLEAN_10347747	MYB_related
oil_tea_GLEAN_10152225	MYB_related
oil_tea_GLEAN_10173695	MYB_related
oil_tea_GLEAN_10392186	MYB_related
oil_tea_GLEAN_10080466	MYB_related
oil_tea_GLEAN_10052909	MYB_related
oil_tea_GLEAN_10167879	MYB_related
oil_tea_GLEAN_10164024	MYB_related
oil_tea_GLEAN_10045655	MYB_related
oil_tea_GLEAN_10256415	MYB_related
oil_tea_GLEAN_10016399	MYB_related
oil_tea_GLEAN_10022549	MYB_related
oil_tea_GLEAN_10404787	MYB
oil_tea_GLEAN_10317304	MYB
oil_tea_GLEAN_10373809	MYB
oil_tea_GLEAN_10374170	MYB
oil_tea_GLEAN_10372611	MYB
oil_tea_GLEAN_10402077	MYB
oil_tea_GLEAN_10402248	MYB
oil_tea_GLEAN_10039193	MYB
oil_tea_GLEAN_10182089	MYB
oil_tea_GLEAN_10182369	MYB
oil_tea_GLEAN_10380224	MYB
oil_tea_GLEAN_10287798	MYB
oil_tea_GLEAN_10119410	MYB
oil_tea_GLEAN_10309283	MYB
oil_tea_GLEAN_10272325	MYB
oil_tea_GLEAN_10127295	MYB
oil_tea_GLEAN_10029998	MYB
oil_tea_GLEAN_10075951	MYB
oil_tea_GLEAN_10157535	MYB
oil_tea_GLEAN_10233576	MYB
oil_tea_GLEAN_10176741	MYB
oil_tea_GLEAN_10176743	MYB
oil_tea_GLEAN_10188549	MYB
oil_tea_GLEAN_10089387	MYB
oil_tea_GLEAN_10113686	MYB
oil_tea_GLEAN_10369920	MYB
oil_tea_GLEAN_10370108	MYB
oil_tea_GLEAN_10385089	MYB
oil_tea_GLEAN_10360226	MYB
oil_tea_GLEAN_10157982	MYB
oil_tea_GLEAN_10227856	MYB
oil_tea_GLEAN_10375675	MYB
oil_tea_GLEAN_10266962	MYB
oil_tea_GLEAN_10276519	MYB
oil_tea_GLEAN_10298424	MYB
oil_tea_GLEAN_10318289	MYB
oil_tea_GLEAN_10225877	MYB
oil_tea_GLEAN_10340148	MYB
oil_tea_GLEAN_10199346	MYB
oil_tea_GLEAN_10283844	MYB
oil_tea_GLEAN_10087638	MYB
oil_tea_GLEAN_10392990	MYB
oil_tea_GLEAN_10152401	MYB
oil_tea_GLEAN_10171970	MYB
oil_tea_GLEAN_10311401	MYB
oil_tea_GLEAN_10248252	MYB
oil_tea_GLEAN_10321121	MYB
oil_tea_GLEAN_10194523	MYB
oil_tea_GLEAN_10151758	MYB
oil_tea_GLEAN_10062566	MYB
oil_tea_GLEAN_10278152	MYB
oil_tea_GLEAN_10091303	MYB
oil_tea_GLEAN_10355628	MYB
oil_tea_GLEAN_10052808	MYB
oil_tea_GLEAN_10117292	MYB
oil_tea_GLEAN_10091739	MYB
oil_tea_GLEAN_10238672	MYB
oil_tea_GLEAN_10331259	MYB
oil_tea_GLEAN_10306673	MYB
oil_tea_GLEAN_10202228	MYB
oil_tea_GLEAN_10226632	MYB
oil_tea_GLEAN_10099038	MYB
oil_tea_GLEAN_10078769	MYB
oil_tea_GLEAN_10395975	MYB
oil_tea_GLEAN_10057490	MYB
oil_tea_GLEAN_10187398	MYB
oil_tea_GLEAN_10209854	MYB
oil_tea_GLEAN_10341289	MYB
oil_tea_GLEAN_10019603	MYB
oil_tea_GLEAN_10044722	MYB
oil_tea_GLEAN_10169386	MYB
oil_tea_GLEAN_10033251	MYB
oil_tea_GLEAN_10085193	MYB
oil_tea_GLEAN_10039580	MYB
oil_tea_GLEAN_10048286	MYB
oil_tea_GLEAN_10060905	MYB
oil_tea_GLEAN_10020233	MYB
oil_tea_GLEAN_10111733	MYB
oil_tea_GLEAN_10163257	MYB
oil_tea_GLEAN_10015371	MYB
oil_tea_GLEAN_10018725	MYB
oil_tea_GLEAN_10021346	MYB
oil_tea_GLEAN_10150633	MYB
oil_tea_GLEAN_10249237	M-type
oil_tea_GLEAN_10160729	MIKC
oil_tea_GLEAN_10291267	MIKC
oil_tea_GLEAN_10330303	MIKC
oil_tea_GLEAN_10265767	MIKC
oil_tea_GLEAN_10230871	MIKC
oil_tea_GLEAN_10195960	MIKC
oil_tea_GLEAN_10294108	MIKC
oil_tea_GLEAN_10314157	MIKC
oil_tea_GLEAN_10121868	LSD
oil_tea_GLEAN_10331031	LSD
oil_tea_GLEAN_10362378	LFY
oil_tea_GLEAN_10321919	LBD
oil_tea_GLEAN_10288843	LBD
oil_tea_GLEAN_10214185	LBD
oil_tea_GLEAN_10119775	LBD
oil_tea_GLEAN_10241883	LBD
oil_tea_GLEAN_10356374	LBD
oil_tea_GLEAN_10097392	LBD
oil_tea_GLEAN_10090762	LBD
oil_tea_GLEAN_10349583	LBD
oil_tea_GLEAN_10214566	LBD
oil_tea_GLEAN_10174058	LBD
oil_tea_GLEAN_10153185	HSF
oil_tea_GLEAN_10301709	HSF
oil_tea_GLEAN_10106739	HSF
oil_tea_GLEAN_10291898	HSF
oil_tea_GLEAN_10323239	HRT-like
oil_tea_GLEAN_10317658	HD-ZIP
oil_tea_GLEAN_10182125	HD-ZIP
oil_tea_GLEAN_10371290	HD-ZIP
oil_tea_GLEAN_10094188	HD-ZIP
oil_tea_GLEAN_10157348	HD-ZIP
oil_tea_GLEAN_10157349	HD-ZIP
oil_tea_GLEAN_10266014	HD-ZIP
oil_tea_GLEAN_10235355	HD-ZIP
oil_tea_GLEAN_10258246	HD-ZIP
oil_tea_GLEAN_10369961	HD-ZIP
oil_tea_GLEAN_10047173	HD-ZIP
oil_tea_GLEAN_10187562	HD-ZIP
oil_tea_GLEAN_10213813	HD-ZIP
oil_tea_GLEAN_10387863	HD-ZIP
oil_tea_GLEAN_10155191	HD-ZIP
oil_tea_GLEAN_10174212	HD-ZIP
oil_tea_GLEAN_10190542	HD-ZIP
oil_tea_GLEAN_10156990	HD-ZIP
oil_tea_GLEAN_10013879	HD-ZIP
oil_tea_GLEAN_10322260	GRF
oil_tea_GLEAN_10374122	GRF
oil_tea_GLEAN_10290735	GRF
oil_tea_GLEAN_10371311	GRF
oil_tea_GLEAN_10371522	GRF
oil_tea_GLEAN_10237369	GRF
oil_tea_GLEAN_10233556	GRF
oil_tea_GLEAN_10085270	GRF
oil_tea_GLEAN_10075344	GRF
oil_tea_GLEAN_10315728	GRF
oil_tea_GLEAN_10313643	GRF
oil_tea_GLEAN_10117314	GRF
oil_tea_GLEAN_10306686	GRF
oil_tea_GLEAN_10129858	GRF
oil_tea_GLEAN_10150659	GRF
oil_tea_GLEAN_10322308	GRAS
oil_tea_GLEAN_10035720	GRAS
oil_tea_GLEAN_10364388	GRAS
oil_tea_GLEAN_10223704	GRAS
oil_tea_GLEAN_10103652	GRAS
oil_tea_GLEAN_10050909	GRAS
oil_tea_GLEAN_10266008	GRAS
oil_tea_GLEAN_10353640	GRAS
oil_tea_GLEAN_10369440	GRAS
oil_tea_GLEAN_10369830	GRAS
oil_tea_GLEAN_10121552	GRAS
oil_tea_GLEAN_10305665	GRAS
oil_tea_GLEAN_10299029	GRAS
oil_tea_GLEAN_10390840	GRAS
oil_tea_GLEAN_10138749	GRAS
oil_tea_GLEAN_10186537	GRAS
oil_tea_GLEAN_10013873	GRAS
oil_tea_GLEAN_10003197	GRAS
oil_tea_GLEAN_10222148	GeBP
oil_tea_GLEAN_10232644	GATA
oil_tea_GLEAN_10023681	GATA
oil_tea_GLEAN_10102379	GATA
oil_tea_GLEAN_10388185	GATA
oil_tea_GLEAN_10152267	GATA
oil_tea_GLEAN_10210907	GATA
oil_tea_GLEAN_10073617	GATA
oil_tea_GLEAN_10367869	G2-like
oil_tea_GLEAN_10223731	G2-like
oil_tea_GLEAN_10304280	G2-like
oil_tea_GLEAN_10097965	G2-like
oil_tea_GLEAN_10049519	G2-like
oil_tea_GLEAN_10326753	G2-like
oil_tea_GLEAN_10091458	FAR1
oil_tea_GLEAN_10039673	FAR1
oil_tea_GLEAN_10092875	ERF
oil_tea_GLEAN_10367899	ERF
oil_tea_GLEAN_10122556	ERF
oil_tea_GLEAN_10412283	ERF
oil_tea_GLEAN_10413222	ERF
oil_tea_GLEAN_10182172	ERF
oil_tea_GLEAN_10264615	ERF
oil_tea_GLEAN_10264621	ERF
oil_tea_GLEAN_10264638	ERF
oil_tea_GLEAN_10160860	ERF
oil_tea_GLEAN_10369016	ERF
oil_tea_GLEAN_10271820	ERF
oil_tea_GLEAN_10094159	ERF
oil_tea_GLEAN_10272964	ERF
oil_tea_GLEAN_10157587	ERF
oil_tea_GLEAN_10088437	ERF
oil_tea_GLEAN_10098702	ERF
oil_tea_GLEAN_10362356	ERF
oil_tea_GLEAN_10362362	ERF
oil_tea_GLEAN_10302470	ERF
oil_tea_GLEAN_10369464	ERF
oil_tea_GLEAN_10132596	ERF
oil_tea_GLEAN_10231301	ERF
oil_tea_GLEAN_10325694	ERF
oil_tea_GLEAN_10138468	ERF
oil_tea_GLEAN_10292743	ERF
oil_tea_GLEAN_10292998	ERF
oil_tea_GLEAN_10236995	ERF
oil_tea_GLEAN_10381269	ERF
oil_tea_GLEAN_10139852	ERF
oil_tea_GLEAN_10143715	ERF
oil_tea_GLEAN_10143725	ERF
oil_tea_GLEAN_10146741	ERF
oil_tea_GLEAN_10298368	ERF
oil_tea_GLEAN_10347544	ERF
oil_tea_GLEAN_10347617	ERF
oil_tea_GLEAN_10357669	ERF
oil_tea_GLEAN_10131230	ERF
oil_tea_GLEAN_10127694	ERF
oil_tea_GLEAN_10055727	ERF
oil_tea_GLEAN_10399392	ERF
oil_tea_GLEAN_10141532	ERF
oil_tea_GLEAN_10212622	ERF
oil_tea_GLEAN_10199345	ERF
oil_tea_GLEAN_10346049	ERF
oil_tea_GLEAN_10238037	ERF
oil_tea_GLEAN_10149639	ERF
oil_tea_GLEAN_10149641	ERF
oil_tea_GLEAN_10283254	ERF
oil_tea_GLEAN_10238790	ERF
oil_tea_GLEAN_10100272	ERF
oil_tea_GLEAN_10331177	ERF
oil_tea_GLEAN_10331255	ERF
oil_tea_GLEAN_10038051	ERF
oil_tea_GLEAN_10263280	ERF
oil_tea_GLEAN_10211837	ERF
oil_tea_GLEAN_10295716	ERF
oil_tea_GLEAN_10273653	ERF
oil_tea_GLEAN_10039578	ERF
oil_tea_GLEAN_10024255	ERF
oil_tea_GLEAN_10035120	ERF
oil_tea_GLEAN_10015115	ERF
oil_tea_GLEAN_10373436	Dof
oil_tea_GLEAN_10288862	Dof
oil_tea_GLEAN_10401745	Dof
oil_tea_GLEAN_10115754	Dof
oil_tea_GLEAN_10088423	Dof
oil_tea_GLEAN_10258583	Dof
oil_tea_GLEAN_10194033	Dof
oil_tea_GLEAN_10385468	Dof
oil_tea_GLEAN_10097853	Dof
oil_tea_GLEAN_10191539	Dof
oil_tea_GLEAN_10191578	Dof
oil_tea_GLEAN_10349572	Dof
oil_tea_GLEAN_10354357	Dof
oil_tea_GLEAN_10074031	Dof
oil_tea_GLEAN_10085019	Dof
oil_tea_GLEAN_10397748	Dof
oil_tea_GLEAN_10398450	Dof
oil_tea_GLEAN_10394494	DBB
oil_tea_GLEAN_10079558	DBB
oil_tea_GLEAN_10060682	DBB
oil_tea_GLEAN_10264191	DBB
oil_tea_GLEAN_10298755	DBB
oil_tea_GLEAN_10290210	DBB
oil_tea_GLEAN_10321831	CO-like
oil_tea_GLEAN_10119663	CO-like
oil_tea_GLEAN_10308369	CO-like
oil_tea_GLEAN_10245963	CO-like
oil_tea_GLEAN_10367907	C3H
oil_tea_GLEAN_10182091	C3H
oil_tea_GLEAN_10323221	C3H
oil_tea_GLEAN_10094311	C3H
oil_tea_GLEAN_10229645	C3H
oil_tea_GLEAN_10124582	C3H
oil_tea_GLEAN_10140454	C3H
oil_tea_GLEAN_10335329	C3H
oil_tea_GLEAN_10049923	C3H
oil_tea_GLEAN_10019094	C3H
oil_tea_GLEAN_10186192	C3H
oil_tea_GLEAN_10408158	C3H
oil_tea_GLEAN_10240679	C3H
oil_tea_GLEAN_10043476	C3H
oil_tea_GLEAN_10002505	C3H
oil_tea_GLEAN_10373345	C2H2
oil_tea_GLEAN_10374044	C2H2
oil_tea_GLEAN_10288785	C2H2
oil_tea_GLEAN_10402708	C2H2
oil_tea_GLEAN_10172637	C2H2
oil_tea_GLEAN_10175281	C2H2
oil_tea_GLEAN_10323568	C2H2
oil_tea_GLEAN_10228819	C2H2
oil_tea_GLEAN_10330624	C2H2
oil_tea_GLEAN_10061370	C2H2
oil_tea_GLEAN_10185881	C2H2
oil_tea_GLEAN_10222017	C2H2
oil_tea_GLEAN_10222159	C2H2
oil_tea_GLEAN_10192674	C2H2
oil_tea_GLEAN_10122159	C2H2
oil_tea_GLEAN_10207375	C2H2
oil_tea_GLEAN_10297066	C2H2
oil_tea_GLEAN_10095172	C2H2
oil_tea_GLEAN_10298415	C2H2
oil_tea_GLEAN_10392225	C2H2
oil_tea_GLEAN_10345264	C2H2
oil_tea_GLEAN_10125680	C2H2
oil_tea_GLEAN_10214564	C2H2
oil_tea_GLEAN_10051929	C2H2
oil_tea_GLEAN_10300470	C2H2
oil_tea_GLEAN_10211304	C2H2
oil_tea_GLEAN_10137134	C2H2
oil_tea_GLEAN_10292101	C2H2
oil_tea_GLEAN_10010885	C2H2
oil_tea_GLEAN_10011783	C2H2
oil_tea_GLEAN_10007775	C2H2
oil_tea_GLEAN_10367795	bZIP
oil_tea_GLEAN_10219622	bZIP
oil_tea_GLEAN_10060772	bZIP
oil_tea_GLEAN_10325634	bZIP
oil_tea_GLEAN_10112272	bZIP
oil_tea_GLEAN_10127808	bZIP
oil_tea_GLEAN_10244453	bZIP
oil_tea_GLEAN_10399146	bZIP
oil_tea_GLEAN_10181679	bZIP
oil_tea_GLEAN_10173501	bZIP
oil_tea_GLEAN_10387276	bZIP
oil_tea_GLEAN_10277909	bZIP
oil_tea_GLEAN_10128089	bZIP
oil_tea_GLEAN_10333115	bZIP
oil_tea_GLEAN_10168029	bZIP
oil_tea_GLEAN_10173926	bZIP
oil_tea_GLEAN_10025941	bZIP
oil_tea_GLEAN_10269356	bZIP
oil_tea_GLEAN_10006461	bZIP
oil_tea_GLEAN_10049809	bZIP
oil_tea_GLEAN_10006782	bZIP
oil_tea_GLEAN_10026901	bZIP
oil_tea_GLEAN_10000192	bZIP
oil_tea_GLEAN_10003448	bZIP
oil_tea_GLEAN_10000186	bZIP
oil_tea_GLEAN_10322154	bHLH
oil_tea_GLEAN_10404791	bHLH
oil_tea_GLEAN_10373741	bHLH
oil_tea_GLEAN_10374132	bHLH
oil_tea_GLEAN_10367989	bHLH
oil_tea_GLEAN_10401751	bHLH
oil_tea_GLEAN_10289327	bHLH
oil_tea_GLEAN_10253603	bHLH
oil_tea_GLEAN_10394288	bHLH
oil_tea_GLEAN_10115743	bHLH
oil_tea_GLEAN_10157291	bHLH
oil_tea_GLEAN_10279664	bHLH
oil_tea_GLEAN_10185823	bHLH
oil_tea_GLEAN_10192595	bHLH
oil_tea_GLEAN_10212836	bHLH
oil_tea_GLEAN_10122298	bHLH
oil_tea_GLEAN_10132346	bHLH
oil_tea_GLEAN_10385304	bHLH
oil_tea_GLEAN_10385763	bHLH
oil_tea_GLEAN_10098067	bHLH
oil_tea_GLEAN_10098095	bHLH
oil_tea_GLEAN_10280883	bHLH
oil_tea_GLEAN_10292366	bHLH
oil_tea_GLEAN_10204658	bHLH
oil_tea_GLEAN_10204774	bHLH
oil_tea_GLEAN_10264350	bHLH
oil_tea_GLEAN_10191401	bHLH
oil_tea_GLEAN_10141152	bHLH
oil_tea_GLEAN_10059701	bHLH
oil_tea_GLEAN_10125179	bHLH
oil_tea_GLEAN_10391863	bHLH
oil_tea_GLEAN_10201060	bHLH
oil_tea_GLEAN_10321199	bHLH
oil_tea_GLEAN_10186446	bHLH
oil_tea_GLEAN_10127880	bHLH
oil_tea_GLEAN_10167853	bHLH
oil_tea_GLEAN_10313721	bHLH
oil_tea_GLEAN_10245836	bHLH
oil_tea_GLEAN_10057843	bHLH
oil_tea_GLEAN_10395593	bHLH
oil_tea_GLEAN_10063461	bHLH
oil_tea_GLEAN_10046828	bHLH
oil_tea_GLEAN_10257013	bHLH
oil_tea_GLEAN_10050733	bHLH
oil_tea_GLEAN_10318971	bHLH
oil_tea_GLEAN_10109671	bHLH
oil_tea_GLEAN_10060109	bHLH
oil_tea_GLEAN_10121091	bHLH
oil_tea_GLEAN_10023140	bHLH
oil_tea_GLEAN_10001003	bHLH
oil_tea_GLEAN_10111634	bHLH
oil_tea_GLEAN_10108337	bHLH
oil_tea_GLEAN_10006076	bHLH
oil_tea_GLEAN_10157150	bHLH
oil_tea_GLEAN_10002064	bHLH
oil_tea_GLEAN_10161758	BES1
oil_tea_GLEAN_10112571	BES1
oil_tea_GLEAN_10304219	B3
oil_tea_GLEAN_10356032	B3
oil_tea_GLEAN_10300321	B3
oil_tea_GLEAN_10071501	ARR-B
oil_tea_GLEAN_10370251	ARR-B
oil_tea_GLEAN_10207388	ARR-B
oil_tea_GLEAN_10125588	ARR-B
oil_tea_GLEAN_10129065	ARR-B
oil_tea_GLEAN_10137056	ARR-B
oil_tea_GLEAN_10086080	ARF
oil_tea_GLEAN_10288807	ARF
oil_tea_GLEAN_10379940	ARF
oil_tea_GLEAN_10033453	ARF
oil_tea_GLEAN_10228847	ARF
oil_tea_GLEAN_10393243	ARF
oil_tea_GLEAN_10133463	ARF
oil_tea_GLEAN_10200292	ARF
oil_tea_GLEAN_10283060	ARF
oil_tea_GLEAN_10052799	ARF
oil_tea_GLEAN_10184998	ARF
oil_tea_GLEAN_10269199	ARF
oil_tea_GLEAN_10022344	ARF
oil_tea_GLEAN_10029141	ARF
oil_tea_GLEAN_10021321	ARF
oil_tea_GLEAN_10016502	ARF
oil_tea_GLEAN_10322256	AP2
oil_tea_GLEAN_10374126	AP2
oil_tea_GLEAN_10288936	AP2
oil_tea_GLEAN_10288011	AP2
oil_tea_GLEAN_10284368	AP2
oil_tea_GLEAN_10362485	AP2
oil_tea_GLEAN_10230835	AP2
oil_tea_GLEAN_10052339	AP2
oil_tea_GLEAN_10349512	AP2
oil_tea_GLEAN_10323183	AP2
