# Supplementary material for: Gene coexpression analysis reveals key pathways and hub genes related to late-acting self-incompatibility in Camellia oleifera
Source: Front Plant Sci. 2023 Jan 24;13:1065872. doi: 10.3389/fpls.2022.1065872 (PMC9902722; doi:10.3389/fpls.2022.1065872)
Supplement: Supplementary file 17 [file Table_14.xlsx]

## Sheet: BLUE_LINE
Var1	Var2	cor	p_value
oil_tea_GLEAN_10100272	oil_tea_GLEAN_10374146	0.916795	1.54e-06
oil_tea_GLEAN_10100272	oil_tea_GLEAN_10222965	0.939321	2.09e-07
oil_tea_GLEAN_10312885	oil_tea_GLEAN_10222965	0.913128	2.02e-06
oil_tea_GLEAN_10197816	oil_tea_GLEAN_10222965	0.913128	2.02e-06
oil_tea_GLEAN_10116239	oil_tea_GLEAN_10222965	0.920589	1.15e-06
oil_tea_GLEAN_10066834	oil_tea_GLEAN_10222965	0.920589	1.15e-06
oil_tea_GLEAN_10186446	oil_tea_GLEAN_10366021	0.919043	1.29e-06
oil_tea_GLEAN_10015247	oil_tea_GLEAN_10366021	0.918788	1.32e-06
oil_tea_GLEAN_10204774	oil_tea_GLEAN_10366021	0.92185	1.04e-06
oil_tea_GLEAN_10113686	oil_tea_GLEAN_10366021	0.906561	3.19e-06
oil_tea_GLEAN_10157982	oil_tea_GLEAN_10366021	0.904983	3.54e-06
oil_tea_GLEAN_10204774	oil_tea_GLEAN_10049506	0.911938	2.2e-06
oil_tea_GLEAN_10116239	oil_tea_GLEAN_10049506	0.914819	1.78e-06
oil_tea_GLEAN_10066834	oil_tea_GLEAN_10049506	0.914819	1.78e-06
oil_tea_GLEAN_10315877	oil_tea_GLEAN_10049506	0.907588	2.97e-06
oil_tea_GLEAN_10091458	oil_tea_GLEAN_10049506	0.921034	1.11e-06
oil_tea_GLEAN_10100272	oil_tea_GLEAN_10037585	0.94253	1.48e-07
oil_tea_GLEAN_10186446	oil_tea_GLEAN_10037585	0.91819	1.38e-06
oil_tea_GLEAN_10015247	oil_tea_GLEAN_10037585	0.925141	7.89e-07
oil_tea_GLEAN_10113686	oil_tea_GLEAN_10037585	0.91234	2.13e-06
oil_tea_GLEAN_10091458	oil_tea_GLEAN_10037585	0.911515	2.26e-06
oil_tea_GLEAN_10157982	oil_tea_GLEAN_10037585	0.944871	1.13e-07
oil_tea_GLEAN_10083233	oil_tea_GLEAN_10037585	0.905192	3.49e-06
oil_tea_GLEAN_10326902	oil_tea_GLEAN_10037585	0.9019	4.32e-06
oil_tea_GLEAN_10314577	oil_tea_GLEAN_10037585	0.925782	7.48e-07
oil_tea_GLEAN_10307165	oil_tea_GLEAN_10128548	0.914111	1.88e-06
oil_tea_GLEAN_10100272	oil_tea_GLEAN_10128548	0.920182	1.18e-06
oil_tea_GLEAN_10272510	oil_tea_GLEAN_10128548	0.936905	2.67e-07
oil_tea_GLEAN_10116239	oil_tea_GLEAN_10128548	0.934614	3.35e-07
oil_tea_GLEAN_10066834	oil_tea_GLEAN_10128548	0.934614	3.35e-07
oil_tea_GLEAN_10315877	oil_tea_GLEAN_10128548	0.916315	1.59e-06
oil_tea_GLEAN_10091458	oil_tea_GLEAN_10128548	0.949168	6.76e-08
oil_tea_GLEAN_10347617	oil_tea_GLEAN_10128548	0.902096	4.27e-06
oil_tea_GLEAN_10391421	oil_tea_GLEAN_10128548	0.923203	9.28e-07
oil_tea_GLEAN_10016635	oil_tea_GLEAN_10128548	0.914941	1.77e-06
oil_tea_GLEAN_10007961	oil_tea_GLEAN_10128548	0.922617	9.73e-07
oil_tea_GLEAN_10083233	oil_tea_GLEAN_10128548	0.91598	1.63e-06
oil_tea_GLEAN_10326902	oil_tea_GLEAN_10128548	0.913943	1.9e-06
oil_tea_GLEAN_10314577	oil_tea_GLEAN_10128548	0.913975	1.9e-06
oil_tea_GLEAN_10100272	oil_tea_GLEAN_10152565	0.918407	1.36e-06
oil_tea_GLEAN_10015247	oil_tea_GLEAN_10152565	0.907123	3.07e-06
oil_tea_GLEAN_10312885	oil_tea_GLEAN_10152565	0.912341	2.13e-06
oil_tea_GLEAN_10197816	oil_tea_GLEAN_10152565	0.912341	2.13e-06
oil_tea_GLEAN_10113686	oil_tea_GLEAN_10152565	0.925907	7.4e-07
oil_tea_GLEAN_10116239	oil_tea_GLEAN_10152565	0.908714	2.75e-06
oil_tea_GLEAN_10066834	oil_tea_GLEAN_10152565	0.908714	2.75e-06
oil_tea_GLEAN_10315877	oil_tea_GLEAN_10152565	0.925801	7.46e-07
oil_tea_GLEAN_10091458	oil_tea_GLEAN_10152565	0.938363	2.31e-07
oil_tea_GLEAN_10157982	oil_tea_GLEAN_10152565	0.94622	9.68e-08
oil_tea_GLEAN_10347617	oil_tea_GLEAN_10152565	0.909412	2.62e-06
oil_tea_GLEAN_10016635	oil_tea_GLEAN_10152565	0.920723	1.13e-06
oil_tea_GLEAN_10007961	oil_tea_GLEAN_10152565	0.930501	4.93e-07
oil_tea_GLEAN_10083233	oil_tea_GLEAN_10152565	0.932779	4e-07
oil_tea_GLEAN_10326902	oil_tea_GLEAN_10152565	0.929124	5.59e-07
oil_tea_GLEAN_10314577	oil_tea_GLEAN_10152565	0.939255	2.1e-07
oil_tea_GLEAN_10100272	oil_tea_GLEAN_10197960	0.946547	9.32e-08
oil_tea_GLEAN_10015247	oil_tea_GLEAN_10197960	0.907943	2.9e-06
oil_tea_GLEAN_10312885	oil_tea_GLEAN_10197960	0.907443	3e-06
oil_tea_GLEAN_10197816	oil_tea_GLEAN_10197960	0.907443	3e-06
oil_tea_GLEAN_10204774	oil_tea_GLEAN_10197960	0.922666	9.69e-07
oil_tea_GLEAN_10113686	oil_tea_GLEAN_10197960	0.920307	1.17e-06
oil_tea_GLEAN_10116239	oil_tea_GLEAN_10197960	0.93896	2.17e-07
oil_tea_GLEAN_10066834	oil_tea_GLEAN_10197960	0.93896	2.17e-07
oil_tea_GLEAN_10315877	oil_tea_GLEAN_10197960	0.930551	4.91e-07
oil_tea_GLEAN_10091458	oil_tea_GLEAN_10197960	0.962334	9.95e-09
oil_tea_GLEAN_10157982	oil_tea_GLEAN_10197960	0.911979	2.19e-06
oil_tea_GLEAN_10391421	oil_tea_GLEAN_10197960	0.916312	1.59e-06
oil_tea_GLEAN_10007961	oil_tea_GLEAN_10197960	0.921905	1.03e-06
oil_tea_GLEAN_10083233	oil_tea_GLEAN_10197960	0.925398	7.72e-07
oil_tea_GLEAN_10326902	oil_tea_GLEAN_10197960	0.920065	1.19e-06
oil_tea_GLEAN_10314577	oil_tea_GLEAN_10197960	0.925489	7.66e-07
oil_tea_GLEAN_10100272	oil_tea_GLEAN_10393790	0.927439	6.48e-07
oil_tea_GLEAN_10186446	oil_tea_GLEAN_10393790	0.954041	3.55e-08
oil_tea_GLEAN_10015247	oil_tea_GLEAN_10393790	0.951113	5.27e-08
oil_tea_GLEAN_10204774	oil_tea_GLEAN_10393790	0.933192	3.84e-07
oil_tea_GLEAN_10113686	oil_tea_GLEAN_10393790	0.935349	3.12e-07
oil_tea_GLEAN_10315877	oil_tea_GLEAN_10393790	0.929351	5.47e-07
oil_tea_GLEAN_10091458	oil_tea_GLEAN_10393790	0.942647	1.46e-07
oil_tea_GLEAN_10157982	oil_tea_GLEAN_10393790	0.943693	1.3e-07
oil_tea_GLEAN_10347617	oil_tea_GLEAN_10393790	0.900661	4.67e-06
oil_tea_GLEAN_10391421	oil_tea_GLEAN_10393790	0.901578	4.41e-06
oil_tea_GLEAN_10016635	oil_tea_GLEAN_10393790	0.921865	1.03e-06
oil_tea_GLEAN_10007961	oil_tea_GLEAN_10393790	0.921408	1.07e-06
oil_tea_GLEAN_10083233	oil_tea_GLEAN_10393790	0.921271	1.08e-06
oil_tea_GLEAN_10326902	oil_tea_GLEAN_10393790	0.936244	2.86e-07
oil_tea_GLEAN_10314577	oil_tea_GLEAN_10393790	0.945395	1.07e-07
oil_tea_GLEAN_10100272	oil_tea_GLEAN_10157226	0.938128	2.36e-07
oil_tea_GLEAN_10186446	oil_tea_GLEAN_10157226	0.912324	2.14e-06
oil_tea_GLEAN_10015247	oil_tea_GLEAN_10157226	0.920481	1.16e-06
oil_tea_GLEAN_10204774	oil_tea_GLEAN_10157226	0.919871	1.21e-06
oil_tea_GLEAN_10113686	oil_tea_GLEAN_10157226	0.935442	3.09e-07
oil_tea_GLEAN_10116239	oil_tea_GLEAN_10157226	0.953452	3.86e-08
oil_tea_GLEAN_10066834	oil_tea_GLEAN_10157226	0.953452	3.86e-08
oil_tea_GLEAN_10315877	oil_tea_GLEAN_10157226	0.927443	6.48e-07
oil_tea_GLEAN_10091458	oil_tea_GLEAN_10157226	0.936336	2.83e-07
oil_tea_GLEAN_10157982	oil_tea_GLEAN_10157226	0.942845	1.43e-07
oil_tea_GLEAN_10347617	oil_tea_GLEAN_10157226	0.911057	2.34e-06
oil_tea_GLEAN_10016635	oil_tea_GLEAN_10157226	0.906509	3.2e-06
oil_tea_GLEAN_10007961	oil_tea_GLEAN_10157226	0.92334	9.17e-07
oil_tea_GLEAN_10083233	oil_tea_GLEAN_10157226	0.939423	2.06e-07
oil_tea_GLEAN_10326902	oil_tea_GLEAN_10157226	0.950675	5.58e-08
oil_tea_GLEAN_10314577	oil_tea_GLEAN_10157226	0.949063	6.85e-08
oil_tea_GLEAN_10212584	oil_tea_GLEAN_10113157	0.943046	1.4e-07
oil_tea_GLEAN_10307165	oil_tea_GLEAN_10113157	0.925851	7.43e-07
oil_tea_GLEAN_10100272	oil_tea_GLEAN_10113157	0.939977	1.95e-07
oil_tea_GLEAN_10272510	oil_tea_GLEAN_10113157	0.923701	8.9e-07
oil_tea_GLEAN_10015247	oil_tea_GLEAN_10113157	0.902655	4.12e-06
oil_tea_GLEAN_10312885	oil_tea_GLEAN_10113157	0.923648	8.94e-07
oil_tea_GLEAN_10197816	oil_tea_GLEAN_10113157	0.923648	8.94e-07
oil_tea_GLEAN_10113686	oil_tea_GLEAN_10113157	0.92821	6.06e-07
oil_tea_GLEAN_10116239	oil_tea_GLEAN_10113157	0.925489	7.66e-07
oil_tea_GLEAN_10066834	oil_tea_GLEAN_10113157	0.925489	7.66e-07
oil_tea_GLEAN_10315877	oil_tea_GLEAN_10113157	0.919777	1.22e-06
oil_tea_GLEAN_10264615	oil_tea_GLEAN_10113157	0.924168	8.56e-07
oil_tea_GLEAN_10091458	oil_tea_GLEAN_10113157	0.944028	1.25e-07
oil_tea_GLEAN_10157982	oil_tea_GLEAN_10113157	0.960369	1.38e-08
oil_tea_GLEAN_10347617	oil_tea_GLEAN_10113157	0.935132	3.19e-07
oil_tea_GLEAN_10391421	oil_tea_GLEAN_10113157	0.928383	5.97e-07
oil_tea_GLEAN_10016635	oil_tea_GLEAN_10113157	0.947531	8.28e-08
oil_tea_GLEAN_10007961	oil_tea_GLEAN_10113157	0.9517	4.88e-08
oil_tea_GLEAN_10083233	oil_tea_GLEAN_10113157	0.953133	4.03e-08
oil_tea_GLEAN_10326902	oil_tea_GLEAN_10113157	0.938966	2.17e-07
oil_tea_GLEAN_10314577	oil_tea_GLEAN_10113157	0.951517	5e-08
oil_tea_GLEAN_10100272	oil_tea_GLEAN_10201557	0.968795	2.97e-09
oil_tea_GLEAN_10272510	oil_tea_GLEAN_10201557	0.902397	4.19e-06
oil_tea_GLEAN_10015247	oil_tea_GLEAN_10201557	0.911764	2.22e-06
oil_tea_GLEAN_10312885	oil_tea_GLEAN_10201557	0.944539	1.18e-07
oil_tea_GLEAN_10197816	oil_tea_GLEAN_10201557	0.944539	1.18e-07
oil_tea_GLEAN_10113686	oil_tea_GLEAN_10201557	0.947791	8.02e-08
oil_tea_GLEAN_10116239	oil_tea_GLEAN_10201557	0.952063	4.65e-08
oil_tea_GLEAN_10066834	oil_tea_GLEAN_10201557	0.952063	4.65e-08
oil_tea_GLEAN_10315877	oil_tea_GLEAN_10201557	0.94275	1.44e-07
oil_tea_GLEAN_10264615	oil_tea_GLEAN_10201557	0.919677	1.23e-06
oil_tea_GLEAN_10091458	oil_tea_GLEAN_10201557	0.961286	1.19e-08
oil_tea_GLEAN_10157982	oil_tea_GLEAN_10201557	0.951924	4.74e-08
oil_tea_GLEAN_10347617	oil_tea_GLEAN_10201557	0.918513	1.35e-06
oil_tea_GLEAN_10391421	oil_tea_GLEAN_10201557	0.91857	1.34e-06
oil_tea_GLEAN_10016635	oil_tea_GLEAN_10201557	0.935416	3.1e-07
oil_tea_GLEAN_10007961	oil_tea_GLEAN_10201557	0.950584	5.65e-08
oil_tea_GLEAN_10083233	oil_tea_GLEAN_10201557	0.955523	2.88e-08
oil_tea_GLEAN_10326902	oil_tea_GLEAN_10201557	0.94675	9.09e-08
oil_tea_GLEAN_10314577	oil_tea_GLEAN_10201557	0.952307	4.5e-08
oil_tea_GLEAN_10100272	oil_tea_GLEAN_10191662	0.968795	2.97e-09
oil_tea_GLEAN_10272510	oil_tea_GLEAN_10191662	0.902397	4.19e-06
oil_tea_GLEAN_10015247	oil_tea_GLEAN_10191662	0.911764	2.22e-06
oil_tea_GLEAN_10312885	oil_tea_GLEAN_10191662	0.944539	1.18e-07
oil_tea_GLEAN_10197816	oil_tea_GLEAN_10191662	0.944539	1.18e-07
oil_tea_GLEAN_10113686	oil_tea_GLEAN_10191662	0.947791	8.02e-08
oil_tea_GLEAN_10116239	oil_tea_GLEAN_10191662	0.952063	4.65e-08
oil_tea_GLEAN_10066834	oil_tea_GLEAN_10191662	0.952063	4.65e-08
oil_tea_GLEAN_10315877	oil_tea_GLEAN_10191662	0.94275	1.44e-07
oil_tea_GLEAN_10264615	oil_tea_GLEAN_10191662	0.919677	1.23e-06
oil_tea_GLEAN_10091458	oil_tea_GLEAN_10191662	0.961286	1.19e-08
oil_tea_GLEAN_10157982	oil_tea_GLEAN_10191662	0.951924	4.74e-08
oil_tea_GLEAN_10347617	oil_tea_GLEAN_10191662	0.918513	1.35e-06
oil_tea_GLEAN_10391421	oil_tea_GLEAN_10191662	0.91857	1.34e-06
oil_tea_GLEAN_10016635	oil_tea_GLEAN_10191662	0.935416	3.1e-07
oil_tea_GLEAN_10007961	oil_tea_GLEAN_10191662	0.950584	5.65e-08
oil_tea_GLEAN_10083233	oil_tea_GLEAN_10191662	0.955523	2.88e-08
oil_tea_GLEAN_10326902	oil_tea_GLEAN_10191662	0.94675	9.09e-08
oil_tea_GLEAN_10314577	oil_tea_GLEAN_10191662	0.952307	4.5e-08
oil_tea_GLEAN_10100272	oil_tea_GLEAN_10097796	0.968795	2.97e-09
oil_tea_GLEAN_10272510	oil_tea_GLEAN_10097796	0.902397	4.19e-06
oil_tea_GLEAN_10015247	oil_tea_GLEAN_10097796	0.911764	2.22e-06
oil_tea_GLEAN_10312885	oil_tea_GLEAN_10097796	0.944539	1.18e-07
oil_tea_GLEAN_10197816	oil_tea_GLEAN_10097796	0.944539	1.18e-07
oil_tea_GLEAN_10113686	oil_tea_GLEAN_10097796	0.947791	8.02e-08
oil_tea_GLEAN_10116239	oil_tea_GLEAN_10097796	0.952063	4.65e-08
oil_tea_GLEAN_10066834	oil_tea_GLEAN_10097796	0.952063	4.65e-08
oil_tea_GLEAN_10315877	oil_tea_GLEAN_10097796	0.94275	1.44e-07
oil_tea_GLEAN_10264615	oil_tea_GLEAN_10097796	0.919677	1.23e-06
oil_tea_GLEAN_10091458	oil_tea_GLEAN_10097796	0.961286	1.19e-08
oil_tea_GLEAN_10157982	oil_tea_GLEAN_10097796	0.951924	4.74e-08
oil_tea_GLEAN_10347617	oil_tea_GLEAN_10097796	0.918513	1.35e-06
oil_tea_GLEAN_10391421	oil_tea_GLEAN_10097796	0.91857	1.34e-06
oil_tea_GLEAN_10016635	oil_tea_GLEAN_10097796	0.935416	3.1e-07
oil_tea_GLEAN_10007961	oil_tea_GLEAN_10097796	0.950584	5.65e-08
oil_tea_GLEAN_10083233	oil_tea_GLEAN_10097796	0.955523	2.88e-08
oil_tea_GLEAN_10326902	oil_tea_GLEAN_10097796	0.94675	9.09e-08
oil_tea_GLEAN_10314577	oil_tea_GLEAN_10097796	0.952307	4.5e-08
oil_tea_GLEAN_10212584	oil_tea_GLEAN_10245993	0.949743	6.29e-08
oil_tea_GLEAN_10100272	oil_tea_GLEAN_10245993	0.96098	1.25e-08
oil_tea_GLEAN_10272510	oil_tea_GLEAN_10245993	0.949441	6.53e-08
oil_tea_GLEAN_10312885	oil_tea_GLEAN_10245993	0.92832	6e-07
oil_tea_GLEAN_10197816	oil_tea_GLEAN_10245993	0.92832	6e-07
oil_tea_GLEAN_10113686	oil_tea_GLEAN_10245993	0.920782	1.13e-06
oil_tea_GLEAN_10116239	oil_tea_GLEAN_10245993	0.944713	1.15e-07
oil_tea_GLEAN_10066834	oil_tea_GLEAN_10245993	0.944713	1.15e-07
oil_tea_GLEAN_10315877	oil_tea_GLEAN_10245993	0.927973	6.19e-07
oil_tea_GLEAN_10264615	oil_tea_GLEAN_10245993	0.929665	5.32e-07
oil_tea_GLEAN_10091458	oil_tea_GLEAN_10245993	0.947467	8.34e-08
oil_tea_GLEAN_10157982	oil_tea_GLEAN_10245993	0.952577	4.34e-08
oil_tea_GLEAN_10347617	oil_tea_GLEAN_10245993	0.955745	2.79e-08
oil_tea_GLEAN_10391421	oil_tea_GLEAN_10245993	0.919044	1.29e-06
oil_tea_GLEAN_10016635	oil_tea_GLEAN_10245993	0.942854	1.43e-07
oil_tea_GLEAN_10007961	oil_tea_GLEAN_10245993	0.963524	8.1e-09
oil_tea_GLEAN_10083233	oil_tea_GLEAN_10245993	0.962441	9.77e-09
oil_tea_GLEAN_10326902	oil_tea_GLEAN_10245993	0.95456	3.31e-08
oil_tea_GLEAN_10314577	oil_tea_GLEAN_10245993	0.959809	1.51e-08
oil_tea_GLEAN_10100272	oil_tea_GLEAN_10228534	0.941298	1.69e-07
oil_tea_GLEAN_10272510	oil_tea_GLEAN_10228534	0.910725	2.39e-06
oil_tea_GLEAN_10015247	oil_tea_GLEAN_10228534	0.920041	1.2e-06
oil_tea_GLEAN_10312885	oil_tea_GLEAN_10228534	0.953894	3.63e-08
oil_tea_GLEAN_10197816	oil_tea_GLEAN_10228534	0.953894	3.63e-08
oil_tea_GLEAN_10204774	oil_tea_GLEAN_10228534	0.907162	3.06e-06
oil_tea_GLEAN_10113686	oil_tea_GLEAN_10228534	0.953036	4.08e-08
oil_tea_GLEAN_10116239	oil_tea_GLEAN_10228534	0.939475	2.05e-07
oil_tea_GLEAN_10066834	oil_tea_GLEAN_10228534	0.939475	2.05e-07
oil_tea_GLEAN_10315877	oil_tea_GLEAN_10228534	0.93345	3.75e-07
oil_tea_GLEAN_10264615	oil_tea_GLEAN_10228534	0.915105	1.74e-06
oil_tea_GLEAN_10091458	oil_tea_GLEAN_10228534	0.965261	5.92e-09
oil_tea_GLEAN_10157982	oil_tea_GLEAN_10228534	0.975363	6.5e-10
oil_tea_GLEAN_10347617	oil_tea_GLEAN_10228534	0.933834	3.61e-07
oil_tea_GLEAN_10391421	oil_tea_GLEAN_10228534	0.917869	1.42e-06
oil_tea_GLEAN_10016635	oil_tea_GLEAN_10228534	0.932025	4.29e-07
oil_tea_GLEAN_10007961	oil_tea_GLEAN_10228534	0.946507	9.36e-08
oil_tea_GLEAN_10083233	oil_tea_GLEAN_10228534	0.96227	1.01e-08
oil_tea_GLEAN_10326902	oil_tea_GLEAN_10228534	0.945456	1.06e-07
oil_tea_GLEAN_10314577	oil_tea_GLEAN_10228534	0.961439	1.16e-08
oil_tea_GLEAN_10100272	oil_tea_GLEAN_10054677	0.900825	4.63e-06
oil_tea_GLEAN_10272510	oil_tea_GLEAN_10054677	0.917031	1.51e-06
oil_tea_GLEAN_10312885	oil_tea_GLEAN_10054677	0.946211	9.69e-08
oil_tea_GLEAN_10197816	oil_tea_GLEAN_10054677	0.946211	9.69e-08
oil_tea_GLEAN_10204774	oil_tea_GLEAN_10054677	0.90287	4.06e-06
oil_tea_GLEAN_10113686	oil_tea_GLEAN_10054677	0.963551	8.06e-09
oil_tea_GLEAN_10116239	oil_tea_GLEAN_10054677	0.947393	8.41e-08
oil_tea_GLEAN_10066834	oil_tea_GLEAN_10054677	0.947393	8.41e-08
oil_tea_GLEAN_10315877	oil_tea_GLEAN_10054677	0.922824	9.57e-07
oil_tea_GLEAN_10264615	oil_tea_GLEAN_10054677	0.920306	1.17e-06
oil_tea_GLEAN_10091458	oil_tea_GLEAN_10054677	0.944924	1.13e-07
oil_tea_GLEAN_10157982	oil_tea_GLEAN_10054677	0.960171	1.42e-08
oil_tea_GLEAN_10347617	oil_tea_GLEAN_10054677	0.926813	6.84e-07
oil_tea_GLEAN_10016635	oil_tea_GLEAN_10054677	0.930821	4.79e-07
oil_tea_GLEAN_10007961	oil_tea_GLEAN_10054677	0.936017	2.92e-07
oil_tea_GLEAN_10083233	oil_tea_GLEAN_10054677	0.956105	2.65e-08
oil_tea_GLEAN_10326902	oil_tea_GLEAN_10054677	0.948521	7.33e-08
oil_tea_GLEAN_10314577	oil_tea_GLEAN_10054677	0.952034	4.67e-08
oil_tea_GLEAN_10100272	oil_tea_GLEAN_10188535	0.947575	8.23e-08
oil_tea_GLEAN_10272510	oil_tea_GLEAN_10188535	0.904426	3.67e-06
oil_tea_GLEAN_10186446	oil_tea_GLEAN_10188535	0.907715	2.95e-06
oil_tea_GLEAN_10015247	oil_tea_GLEAN_10188535	0.931395	4.55e-07
oil_tea_GLEAN_10312885	oil_tea_GLEAN_10188535	0.951114	5.27e-08
oil_tea_GLEAN_10197816	oil_tea_GLEAN_10188535	0.951114	5.27e-08
oil_tea_GLEAN_10204774	oil_tea_GLEAN_10188535	0.926014	7.33e-07
oil_tea_GLEAN_10113686	oil_tea_GLEAN_10188535	0.963452	8.2e-09
oil_tea_GLEAN_10116239	oil_tea_GLEAN_10188535	0.960895	1.26e-08
oil_tea_GLEAN_10066834	oil_tea_GLEAN_10188535	0.960895	1.26e-08
oil_tea_GLEAN_10315877	oil_tea_GLEAN_10188535	0.933328	3.79e-07
oil_tea_GLEAN_10264615	oil_tea_GLEAN_10188535	0.922871	9.53e-07
oil_tea_GLEAN_10091458	oil_tea_GLEAN_10188535	0.965509	5.66e-09
oil_tea_GLEAN_10157982	oil_tea_GLEAN_10188535	0.974685	7.74e-10
oil_tea_GLEAN_10347617	oil_tea_GLEAN_10188535	0.935672	3.02e-07
oil_tea_GLEAN_10391421	oil_tea_GLEAN_10188535	0.920572	1.15e-06
oil_tea_GLEAN_10016635	oil_tea_GLEAN_10188535	0.935024	3.22e-07
oil_tea_GLEAN_10007961	oil_tea_GLEAN_10188535	0.95583	2.76e-08
oil_tea_GLEAN_10083233	oil_tea_GLEAN_10188535	0.969862	2.38e-09
oil_tea_GLEAN_10326902	oil_tea_GLEAN_10188535	0.963202	8.57e-09
oil_tea_GLEAN_10314577	oil_tea_GLEAN_10188535	0.969119	2.78e-09
oil_tea_GLEAN_10212584	MSTRG.38401	0.91809	1.39e-06
oil_tea_GLEAN_10100272	MSTRG.38401	0.959285	1.64e-08
oil_tea_GLEAN_10272510	MSTRG.38401	0.925707	7.52e-07
oil_tea_GLEAN_10015247	MSTRG.38401	0.909684	2.57e-06
oil_tea_GLEAN_10312885	MSTRG.38401	0.958421	1.87e-08
oil_tea_GLEAN_10197816	MSTRG.38401	0.958421	1.87e-08
oil_tea_GLEAN_10204774	MSTRG.38401	0.903489	3.9e-06
oil_tea_GLEAN_10113686	MSTRG.38401	0.955224	3.01e-08
oil_tea_GLEAN_10116239	MSTRG.38401	0.954139	3.51e-08
oil_tea_GLEAN_10066834	MSTRG.38401	0.954139	3.51e-08
oil_tea_GLEAN_10315877	MSTRG.38401	0.946528	9.34e-08
oil_tea_GLEAN_10264615	MSTRG.38401	0.926681	6.92e-07
oil_tea_GLEAN_10091458	MSTRG.38401	0.968199	3.36e-09
oil_tea_GLEAN_10157982	MSTRG.38401	0.971601	1.62e-09
oil_tea_GLEAN_10347617	MSTRG.38401	0.93709	2.62e-07
oil_tea_GLEAN_10391421	MSTRG.38401	0.932559	4.08e-07
oil_tea_GLEAN_10016635	MSTRG.38401	0.940229	1.9e-07
oil_tea_GLEAN_10007961	MSTRG.38401	0.960214	1.41e-08
oil_tea_GLEAN_10083233	MSTRG.38401	0.972997	1.17e-09
oil_tea_GLEAN_10326902	MSTRG.38401	0.958174	1.95e-08
oil_tea_GLEAN_10314577	MSTRG.38401	0.969882	2.37e-09
oil_tea_GLEAN_10100272	oil_tea_GLEAN_10143999	0.919049	1.29e-06
oil_tea_GLEAN_10272510	oil_tea_GLEAN_10143999	0.904653	3.62e-06
oil_tea_GLEAN_10186446	oil_tea_GLEAN_10143999	0.960798	1.29e-08
oil_tea_GLEAN_10015247	oil_tea_GLEAN_10143999	0.943141	1.38e-07
oil_tea_GLEAN_10312885	oil_tea_GLEAN_10143999	0.929562	5.37e-07
oil_tea_GLEAN_10197816	oil_tea_GLEAN_10143999	0.929562	5.37e-07
oil_tea_GLEAN_10204774	oil_tea_GLEAN_10143999	0.97376	9.76e-10
oil_tea_GLEAN_10113686	oil_tea_GLEAN_10143999	0.963413	8.26e-09
oil_tea_GLEAN_10116239	oil_tea_GLEAN_10143999	0.944953	1.12e-07
oil_tea_GLEAN_10066834	oil_tea_GLEAN_10143999	0.944953	1.12e-07
oil_tea_GLEAN_10315877	oil_tea_GLEAN_10143999	0.95787	2.04e-08
oil_tea_GLEAN_10264615	oil_tea_GLEAN_10143999	0.908317	2.83e-06
oil_tea_GLEAN_10091458	oil_tea_GLEAN_10143999	0.983284	5.33e-11
oil_tea_GLEAN_10157982	oil_tea_GLEAN_10143999	0.968685	3.04e-09
oil_tea_GLEAN_10347617	oil_tea_GLEAN_10143999	0.915037	1.75e-06
oil_tea_GLEAN_10391421	oil_tea_GLEAN_10143999	0.934757	3.31e-07
oil_tea_GLEAN_10016635	oil_tea_GLEAN_10143999	0.942505	1.48e-07
oil_tea_GLEAN_10007961	oil_tea_GLEAN_10143999	0.952125	4.61e-08
oil_tea_GLEAN_10083233	oil_tea_GLEAN_10143999	0.960195	1.42e-08
oil_tea_GLEAN_10326902	oil_tea_GLEAN_10143999	0.958668	1.8e-08
oil_tea_GLEAN_10314577	oil_tea_GLEAN_10143999	0.968892	2.91e-09
oil_tea_GLEAN_10100272	oil_tea_GLEAN_10008163	0.939678	2.01e-07
oil_tea_GLEAN_10272510	oil_tea_GLEAN_10008163	0.933992	3.56e-07
oil_tea_GLEAN_10186446	oil_tea_GLEAN_10008163	0.941462	1.66e-07
oil_tea_GLEAN_10015247	oil_tea_GLEAN_10008163	0.939026	2.15e-07
oil_tea_GLEAN_10312885	oil_tea_GLEAN_10008163	0.963296	8.43e-09
oil_tea_GLEAN_10197816	oil_tea_GLEAN_10008163	0.963296	8.43e-09
oil_tea_GLEAN_10204774	oil_tea_GLEAN_10008163	0.952601	4.33e-08
oil_tea_GLEAN_10113686	oil_tea_GLEAN_10008163	0.976114	5.33e-10
oil_tea_GLEAN_10116239	oil_tea_GLEAN_10008163	0.972074	1.46e-09
oil_tea_GLEAN_10066834	oil_tea_GLEAN_10008163	0.972074	1.46e-09
oil_tea_GLEAN_10315877	oil_tea_GLEAN_10008163	0.963468	8.18e-09
oil_tea_GLEAN_10264615	oil_tea_GLEAN_10008163	0.936909	2.67e-07
oil_tea_GLEAN_10091458	oil_tea_GLEAN_10008163	0.987019	1.04e-11
oil_tea_GLEAN_10157982	oil_tea_GLEAN_10008163	0.985904	1.77e-11
oil_tea_GLEAN_10347617	oil_tea_GLEAN_10008163	0.946566	9.29e-08
oil_tea_GLEAN_10391421	oil_tea_GLEAN_10008163	0.957299	2.22e-08
oil_tea_GLEAN_10016635	oil_tea_GLEAN_10008163	0.960715	1.3e-08
oil_tea_GLEAN_10007961	oil_tea_GLEAN_10008163	0.971243	1.76e-09
oil_tea_GLEAN_10083233	oil_tea_GLEAN_10008163	0.985639	2e-11
oil_tea_GLEAN_10326902	oil_tea_GLEAN_10008163	0.975974	5.53e-10
oil_tea_GLEAN_10314577	oil_tea_GLEAN_10008163	0.985597	2.03e-11
oil_tea_GLEAN_10100272	oil_tea_GLEAN_10091547	0.918695	1.33e-06
oil_tea_GLEAN_10272510	oil_tea_GLEAN_10091547	0.936662	2.74e-07
oil_tea_GLEAN_10186446	oil_tea_GLEAN_10091547	0.942966	1.41e-07
oil_tea_GLEAN_10015247	oil_tea_GLEAN_10091547	0.935144	3.18e-07
oil_tea_GLEAN_10312885	oil_tea_GLEAN_10091547	0.956434	2.53e-08
oil_tea_GLEAN_10197816	oil_tea_GLEAN_10091547	0.956434	2.53e-08
oil_tea_GLEAN_10204774	oil_tea_GLEAN_10091547	0.970745	1.96e-09
oil_tea_GLEAN_10113686	oil_tea_GLEAN_10091547	0.96854	3.13e-09
oil_tea_GLEAN_10116239	oil_tea_GLEAN_10091547	0.972048	1.47e-09
oil_tea_GLEAN_10066834	oil_tea_GLEAN_10091547	0.972048	1.47e-09
oil_tea_GLEAN_10315877	oil_tea_GLEAN_10091547	0.969222	2.72e-09
oil_tea_GLEAN_10264615	oil_tea_GLEAN_10091547	0.932455	4.12e-07
oil_tea_GLEAN_10091458	oil_tea_GLEAN_10091547	0.99082	1.1e-12
oil_tea_GLEAN_10157982	oil_tea_GLEAN_10091547	0.97235	1.37e-09
oil_tea_GLEAN_10347617	oil_tea_GLEAN_10091547	0.940791	1.79e-07
oil_tea_GLEAN_10391421	oil_tea_GLEAN_10091547	0.964089	7.33e-09
oil_tea_GLEAN_10016635	oil_tea_GLEAN_10091547	0.962857	9.09e-09
oil_tea_GLEAN_10007961	oil_tea_GLEAN_10091547	0.971389	1.7e-09
oil_tea_GLEAN_10083233	oil_tea_GLEAN_10091547	0.981597	9.91e-11
oil_tea_GLEAN_10326902	oil_tea_GLEAN_10091547	0.974159	8.84e-10
oil_tea_GLEAN_10314577	oil_tea_GLEAN_10091547	0.980947	1.24e-10
oil_tea_GLEAN_10212584	oil_tea_GLEAN_10028496	0.907312	3.03e-06
oil_tea_GLEAN_10307165	oil_tea_GLEAN_10028496	0.909305	2.64e-06
oil_tea_GLEAN_10100272	oil_tea_GLEAN_10028496	0.936375	2.82e-07
oil_tea_GLEAN_10272510	oil_tea_GLEAN_10028496	0.949749	6.28e-08
oil_tea_GLEAN_10186446	oil_tea_GLEAN_10028496	0.932918	3.94e-07
oil_tea_GLEAN_10015247	oil_tea_GLEAN_10028496	0.93859	2.25e-07
oil_tea_GLEAN_10312885	oil_tea_GLEAN_10028496	0.948602	7.26e-08
oil_tea_GLEAN_10197816	oil_tea_GLEAN_10028496	0.948602	7.26e-08
oil_tea_GLEAN_10204774	oil_tea_GLEAN_10028496	0.942898	1.42e-07
oil_tea_GLEAN_10113686	oil_tea_GLEAN_10028496	0.962601	9.5e-09
oil_tea_GLEAN_10116239	oil_tea_GLEAN_10028496	0.976293	5.07e-10
oil_tea_GLEAN_10066834	oil_tea_GLEAN_10028496	0.976293	5.07e-10
oil_tea_GLEAN_10315877	oil_tea_GLEAN_10028496	0.964057	7.37e-09
oil_tea_GLEAN_10264615	oil_tea_GLEAN_10028496	0.962666	9.4e-09
oil_tea_GLEAN_10091458	oil_tea_GLEAN_10028496	0.981718	9.49e-11
oil_tea_GLEAN_10157982	oil_tea_GLEAN_10028496	0.975862	5.7e-10
oil_tea_GLEAN_10347617	oil_tea_GLEAN_10028496	0.971296	1.74e-09
oil_tea_GLEAN_10391421	oil_tea_GLEAN_10028496	0.963129	8.68e-09
oil_tea_GLEAN_10016635	oil_tea_GLEAN_10028496	0.981494	1.03e-10
oil_tea_GLEAN_10007961	oil_tea_GLEAN_10028496	0.991189	8.45e-13
oil_tea_GLEAN_10083233	oil_tea_GLEAN_10028496	0.98983	2.14e-12
oil_tea_GLEAN_10326902	oil_tea_GLEAN_10028496	0.990482	1.39e-12
oil_tea_GLEAN_10314577	oil_tea_GLEAN_10028496	0.988785	4.03e-12
oil_tea_GLEAN_10307165	oil_tea_GLEAN_10052399	0.903736	3.84e-06
oil_tea_GLEAN_10100272	oil_tea_GLEAN_10052399	0.934544	3.38e-07
oil_tea_GLEAN_10272510	oil_tea_GLEAN_10052399	0.932535	4.09e-07
oil_tea_GLEAN_10186446	oil_tea_GLEAN_10052399	0.943641	1.3e-07
oil_tea_GLEAN_10015247	oil_tea_GLEAN_10052399	0.955028	3.09e-08
oil_tea_GLEAN_10312885	oil_tea_GLEAN_10052399	0.940677	1.81e-07
oil_tea_GLEAN_10197816	oil_tea_GLEAN_10052399	0.940677	1.81e-07
oil_tea_GLEAN_10204774	oil_tea_GLEAN_10052399	0.95958	1.56e-08
oil_tea_GLEAN_10113686	oil_tea_GLEAN_10052399	0.977847	3.28e-10
oil_tea_GLEAN_10116239	oil_tea_GLEAN_10052399	0.949446	6.53e-08
oil_tea_GLEAN_10066834	oil_tea_GLEAN_10052399	0.949446	6.53e-08
oil_tea_GLEAN_10315877	oil_tea_GLEAN_10052399	0.961303	1.18e-08
oil_tea_GLEAN_10264615	oil_tea_GLEAN_10052399	0.958387	1.88e-08
oil_tea_GLEAN_10091458	oil_tea_GLEAN_10052399	0.98228	7.76e-11
oil_tea_GLEAN_10157982	oil_tea_GLEAN_10052399	0.987875	6.68e-12
oil_tea_GLEAN_10347617	oil_tea_GLEAN_10052399	0.967868	3.59e-09
oil_tea_GLEAN_10391421	oil_tea_GLEAN_10052399	0.957299	2.22e-08
oil_tea_GLEAN_10016635	oil_tea_GLEAN_10052399	0.977142	4.01e-10
oil_tea_GLEAN_10007961	oil_tea_GLEAN_10052399	0.98447	3.31e-11
oil_tea_GLEAN_10083233	oil_tea_GLEAN_10052399	0.986532	1.32e-11
oil_tea_GLEAN_10326902	oil_tea_GLEAN_10052399	0.989648	2.4e-12
oil_tea_GLEAN_10314577	oil_tea_GLEAN_10052399	0.99428	5.14e-14
oil_tea_GLEAN_10100272	oil_tea_GLEAN_10192505	0.918553	1.34e-06
oil_tea_GLEAN_10272510	oil_tea_GLEAN_10192505	0.959694	1.54e-08
oil_tea_GLEAN_10186446	oil_tea_GLEAN_10192505	0.907615	2.97e-06
oil_tea_GLEAN_10015247	oil_tea_GLEAN_10192505	0.91498	1.76e-06
oil_tea_GLEAN_10312885	oil_tea_GLEAN_10192505	0.968484	3.17e-09
oil_tea_GLEAN_10197816	oil_tea_GLEAN_10192505	0.968484	3.17e-09
oil_tea_GLEAN_10204774	oil_tea_GLEAN_10192505	0.941515	1.65e-07
oil_tea_GLEAN_10113686	oil_tea_GLEAN_10192505	0.968018	3.48e-09
oil_tea_GLEAN_10116239	oil_tea_GLEAN_10192505	0.971317	1.73e-09
oil_tea_GLEAN_10066834	oil_tea_GLEAN_10192505	0.971317	1.73e-09
oil_tea_GLEAN_10315877	oil_tea_GLEAN_10192505	0.96175	1.1e-08
oil_tea_GLEAN_10264615	oil_tea_GLEAN_10192505	0.949763	6.27e-08
oil_tea_GLEAN_10091458	oil_tea_GLEAN_10192505	0.979236	2.16e-10
oil_tea_GLEAN_10157982	oil_tea_GLEAN_10192505	0.981797	9.23e-11
oil_tea_GLEAN_10347617	oil_tea_GLEAN_10192505	0.965815	5.34e-09
oil_tea_GLEAN_10391421	oil_tea_GLEAN_10192505	0.959535	1.57e-08
oil_tea_GLEAN_10016635	oil_tea_GLEAN_10192505	0.967792	3.64e-09
oil_tea_GLEAN_10007961	oil_tea_GLEAN_10192505	0.97871	2.54e-10
oil_tea_GLEAN_10083233	oil_tea_GLEAN_10192505	0.99275	2.39e-13
oil_tea_GLEAN_10326902	oil_tea_GLEAN_10192505	0.981087	1.18e-10
oil_tea_GLEAN_10314577	oil_tea_GLEAN_10192505	0.988564	4.57e-12
oil_tea_GLEAN_10100272	oil_tea_GLEAN_10344438	0.902123	4.26e-06
oil_tea_GLEAN_10272510	oil_tea_GLEAN_10344438	0.942805	1.43e-07
oil_tea_GLEAN_10186446	oil_tea_GLEAN_10344438	0.92187	1.03e-06
oil_tea_GLEAN_10015247	oil_tea_GLEAN_10344438	0.915613	1.68e-06
oil_tea_GLEAN_10312885	oil_tea_GLEAN_10344438	0.966106	5.06e-09
oil_tea_GLEAN_10197816	oil_tea_GLEAN_10344438	0.966106	5.06e-09
oil_tea_GLEAN_10204774	oil_tea_GLEAN_10344438	0.961229	1.2e-08
oil_tea_GLEAN_10113686	oil_tea_GLEAN_10344438	0.974413	8.3e-10
oil_tea_GLEAN_10116239	oil_tea_GLEAN_10344438	0.964891	6.34e-09
oil_tea_GLEAN_10066834	oil_tea_GLEAN_10344438	0.964891	6.34e-09
oil_tea_GLEAN_10315877	oil_tea_GLEAN_10344438	0.971627	1.61e-09
oil_tea_GLEAN_10264615	oil_tea_GLEAN_10344438	0.950552	5.67e-08
oil_tea_GLEAN_10091458	oil_tea_GLEAN_10344438	0.984079	3.89e-11
oil_tea_GLEAN_10157982	oil_tea_GLEAN_10344438	0.975475	6.31e-10
oil_tea_GLEAN_10347617	oil_tea_GLEAN_10344438	0.955634	2.84e-08
oil_tea_GLEAN_10391421	oil_tea_GLEAN_10344438	0.965253	5.93e-09
oil_tea_GLEAN_10016635	oil_tea_GLEAN_10344438	0.969717	2.45e-09
oil_tea_GLEAN_10007961	oil_tea_GLEAN_10344438	0.972619	1.28e-09
oil_tea_GLEAN_10083233	oil_tea_GLEAN_10344438	0.987679	7.41e-12
oil_tea_GLEAN_10326902	oil_tea_GLEAN_10344438	0.978167	2.98e-10
oil_tea_GLEAN_10314577	oil_tea_GLEAN_10344438	0.984316	3.53e-11
oil_tea_GLEAN_10100272	oil_tea_GLEAN_10104137	0.919111	1.29e-06
oil_tea_GLEAN_10272510	oil_tea_GLEAN_10104137	0.955396	2.94e-08
oil_tea_GLEAN_10186446	oil_tea_GLEAN_10104137	0.91147	2.27e-06
oil_tea_GLEAN_10015247	oil_tea_GLEAN_10104137	0.914677	1.8e-06
oil_tea_GLEAN_10312885	oil_tea_GLEAN_10104137	0.96346	8.19e-09
oil_tea_GLEAN_10197816	oil_tea_GLEAN_10104137	0.96346	8.19e-09
oil_tea_GLEAN_10204774	oil_tea_GLEAN_10104137	0.944062	1.24e-07
oil_tea_GLEAN_10113686	oil_tea_GLEAN_10104137	0.960386	1.37e-08
oil_tea_GLEAN_10116239	oil_tea_GLEAN_10104137	0.983766	4.41e-11
oil_tea_GLEAN_10066834	oil_tea_GLEAN_10104137	0.983766	4.41e-11
oil_tea_GLEAN_10315877	oil_tea_GLEAN_10104137	0.973969	9.27e-10
oil_tea_GLEAN_10264615	oil_tea_GLEAN_10104137	0.960058	1.45e-08
oil_tea_GLEAN_10091458	oil_tea_GLEAN_10104137	0.979585	1.94e-10
oil_tea_GLEAN_10157982	oil_tea_GLEAN_10104137	0.967213	4.09e-09
oil_tea_GLEAN_10347617	oil_tea_GLEAN_10104137	0.968298	3.29e-09
oil_tea_GLEAN_10391421	oil_tea_GLEAN_10104137	0.967024	4.24e-09
oil_tea_GLEAN_10016635	oil_tea_GLEAN_10104137	0.975568	6.16e-10
oil_tea_GLEAN_10007961	oil_tea_GLEAN_10104137	0.98378	4.38e-11
oil_tea_GLEAN_10083233	oil_tea_GLEAN_10104137	0.992027	4.42e-13
oil_tea_GLEAN_10326902	oil_tea_GLEAN_10104137	0.986923	1.09e-11
oil_tea_GLEAN_10314577	oil_tea_GLEAN_10104137	0.985641	1.99e-11
oil_tea_GLEAN_10307165	oil_tea_GLEAN_10364405	0.903814	3.82e-06
oil_tea_GLEAN_10100272	oil_tea_GLEAN_10364405	0.919377	1.26e-06
oil_tea_GLEAN_10272510	oil_tea_GLEAN_10364405	0.923305	9.2e-07
oil_tea_GLEAN_10186446	oil_tea_GLEAN_10364405	0.965842	5.31e-09
oil_tea_GLEAN_10015247	oil_tea_GLEAN_10364405	0.96251	9.65e-09
oil_tea_GLEAN_10312885	oil_tea_GLEAN_10364405	0.938021	2.39e-07
oil_tea_GLEAN_10197816	oil_tea_GLEAN_10364405	0.938021	2.39e-07
oil_tea_GLEAN_10204774	oil_tea_GLEAN_10364405	0.969606	2.51e-09
oil_tea_GLEAN_10113686	oil_tea_GLEAN_10364405	0.972031	1.47e-09
oil_tea_GLEAN_10116239	oil_tea_GLEAN_10364405	0.954869	3.16e-08
oil_tea_GLEAN_10066834	oil_tea_GLEAN_10364405	0.954869	3.16e-08
oil_tea_GLEAN_10315877	oil_tea_GLEAN_10364405	0.963491	8.14e-09
oil_tea_GLEAN_10264615	oil_tea_GLEAN_10364405	0.949956	6.12e-08
oil_tea_GLEAN_10091458	oil_tea_GLEAN_10364405	0.982044	8.45e-11
oil_tea_GLEAN_10157982	oil_tea_GLEAN_10364405	0.985419	2.2e-11
oil_tea_GLEAN_10347617	oil_tea_GLEAN_10364405	0.959283	1.64e-08
oil_tea_GLEAN_10391421	oil_tea_GLEAN_10364405	0.961645	1.12e-08
oil_tea_GLEAN_10016635	oil_tea_GLEAN_10364405	0.974852	7.42e-10
oil_tea_GLEAN_10007961	oil_tea_GLEAN_10364405	0.979147	2.22e-10
oil_tea_GLEAN_10083233	oil_tea_GLEAN_10364405	0.98313	5.65e-11
oil_tea_GLEAN_10326902	oil_tea_GLEAN_10364405	0.98581	1.85e-11
oil_tea_GLEAN_10314577	oil_tea_GLEAN_10364405	0.991076	9.18e-13
oil_tea_GLEAN_10100272	oil_tea_GLEAN_10308384	0.932647	4.05e-07
oil_tea_GLEAN_10272510	oil_tea_GLEAN_10308384	0.945706	1.03e-07
oil_tea_GLEAN_10186446	oil_tea_GLEAN_10308384	0.946837	9e-08
oil_tea_GLEAN_10015247	oil_tea_GLEAN_10308384	0.942523	1.48e-07
oil_tea_GLEAN_10312885	oil_tea_GLEAN_10308384	0.959906	1.48e-08
oil_tea_GLEAN_10197816	oil_tea_GLEAN_10308384	0.959906	1.48e-08
oil_tea_GLEAN_10204774	oil_tea_GLEAN_10308384	0.958748	1.78e-08
oil_tea_GLEAN_10113686	oil_tea_GLEAN_10308384	0.964059	7.37e-09
oil_tea_GLEAN_10116239	oil_tea_GLEAN_10308384	0.978044	3.09e-10
oil_tea_GLEAN_10066834	oil_tea_GLEAN_10308384	0.978044	3.09e-10
oil_tea_GLEAN_10315877	oil_tea_GLEAN_10308384	0.980865	1.27e-10
oil_tea_GLEAN_10264615	oil_tea_GLEAN_10308384	0.946237	9.66e-08
oil_tea_GLEAN_10091458	oil_tea_GLEAN_10308384	0.992098	4.17e-13
oil_tea_GLEAN_10157982	oil_tea_GLEAN_10308384	0.976684	4.56e-10
oil_tea_GLEAN_10347617	oil_tea_GLEAN_10308384	0.958463	1.86e-08
oil_tea_GLEAN_10391421	oil_tea_GLEAN_10308384	0.969626	2.5e-09
oil_tea_GLEAN_10016635	oil_tea_GLEAN_10308384	0.971891	1.52e-09
oil_tea_GLEAN_10007961	oil_tea_GLEAN_10308384	0.979548	1.96e-10
oil_tea_GLEAN_10083233	oil_tea_GLEAN_10308384	0.988	6.24e-12
oil_tea_GLEAN_10326902	oil_tea_GLEAN_10308384	0.981908	8.88e-11
oil_tea_GLEAN_10314577	oil_tea_GLEAN_10308384	0.988138	5.79e-12
oil_tea_GLEAN_10100272	oil_tea_GLEAN_10385530	0.919651	1.23e-06
oil_tea_GLEAN_10272510	oil_tea_GLEAN_10385530	0.949629	6.38e-08
oil_tea_GLEAN_10186446	oil_tea_GLEAN_10385530	0.939727	2e-07
oil_tea_GLEAN_10015247	oil_tea_GLEAN_10385530	0.94213	1.54e-07
oil_tea_GLEAN_10312885	oil_tea_GLEAN_10385530	0.94474	1.15e-07
oil_tea_GLEAN_10197816	oil_tea_GLEAN_10385530	0.94474	1.15e-07
oil_tea_GLEAN_10204774	oil_tea_GLEAN_10385530	0.958606	1.82e-08
oil_tea_GLEAN_10113686	oil_tea_GLEAN_10385530	0.969283	2.69e-09
oil_tea_GLEAN_10116239	oil_tea_GLEAN_10385530	0.963975	7.48e-09
oil_tea_GLEAN_10066834	oil_tea_GLEAN_10385530	0.963975	7.48e-09
oil_tea_GLEAN_10315877	oil_tea_GLEAN_10385530	0.957931	2.02e-08
oil_tea_GLEAN_10264615	oil_tea_GLEAN_10385530	0.944503	1.18e-07
oil_tea_GLEAN_10091458	oil_tea_GLEAN_10385530	0.976729	4.5e-10
oil_tea_GLEAN_10157982	oil_tea_GLEAN_10385530	0.987883	6.65e-12
oil_tea_GLEAN_10347617	oil_tea_GLEAN_10385530	0.965592	5.57e-09
oil_tea_GLEAN_10391421	oil_tea_GLEAN_10385530	0.955517	2.89e-08
oil_tea_GLEAN_10016635	oil_tea_GLEAN_10385530	0.969559	2.54e-09
oil_tea_GLEAN_10007961	oil_tea_GLEAN_10385530	0.977455	3.67e-10
oil_tea_GLEAN_10083233	oil_tea_GLEAN_10385530	0.987957	6.39e-12
oil_tea_GLEAN_10326902	oil_tea_GLEAN_10385530	0.986313	1.46e-11
oil_tea_GLEAN_10314577	oil_tea_GLEAN_10385530	0.992932	2.03e-13
oil_tea_GLEAN_10100272	oil_tea_GLEAN_10303833	0.918081	1.39e-06
oil_tea_GLEAN_10272510	oil_tea_GLEAN_10303833	0.927906	6.22e-07
oil_tea_GLEAN_10186446	oil_tea_GLEAN_10303833	0.953018	4.09e-08
oil_tea_GLEAN_10015247	oil_tea_GLEAN_10303833	0.946796	9.04e-08
oil_tea_GLEAN_10312885	oil_tea_GLEAN_10303833	0.957031	2.31e-08
oil_tea_GLEAN_10197816	oil_tea_GLEAN_10303833	0.957031	2.31e-08
oil_tea_GLEAN_10204774	oil_tea_GLEAN_10303833	0.967665	3.74e-09
oil_tea_GLEAN_10113686	oil_tea_GLEAN_10303833	0.967846	3.6e-09
oil_tea_GLEAN_10116239	oil_tea_GLEAN_10303833	0.965789	5.37e-09
oil_tea_GLEAN_10066834	oil_tea_GLEAN_10303833	0.965789	5.37e-09
oil_tea_GLEAN_10315877	oil_tea_GLEAN_10303833	0.979085	2.26e-10
oil_tea_GLEAN_10264615	oil_tea_GLEAN_10303833	0.951848	4.79e-08
oil_tea_GLEAN_10091458	oil_tea_GLEAN_10303833	0.988261	5.42e-12
oil_tea_GLEAN_10157982	oil_tea_GLEAN_10303833	0.979927	1.74e-10
oil_tea_GLEAN_10347617	oil_tea_GLEAN_10303833	0.957466	2.17e-08
oil_tea_GLEAN_10391421	oil_tea_GLEAN_10303833	0.968157	3.39e-09
oil_tea_GLEAN_10016635	oil_tea_GLEAN_10303833	0.973161	1.13e-09
oil_tea_GLEAN_10007961	oil_tea_GLEAN_10303833	0.980128	1.63e-10
oil_tea_GLEAN_10083233	oil_tea_GLEAN_10303833	0.987876	6.68e-12
oil_tea_GLEAN_10326902	oil_tea_GLEAN_10303833	0.983873	4.22e-11
oil_tea_GLEAN_10314577	oil_tea_GLEAN_10303833	0.990065	1.84e-12
oil_tea_GLEAN_10212584	oil_tea_GLEAN_10072317	0.90001	4.87e-06
oil_tea_GLEAN_10307165	oil_tea_GLEAN_10072317	0.903689	3.85e-06
oil_tea_GLEAN_10100272	oil_tea_GLEAN_10072317	0.935428	3.1e-07
oil_tea_GLEAN_10272510	oil_tea_GLEAN_10072317	0.945813	1.02e-07
oil_tea_GLEAN_10186446	oil_tea_GLEAN_10072317	0.938695	2.23e-07
oil_tea_GLEAN_10015247	oil_tea_GLEAN_10072317	0.952103	4.63e-08
oil_tea_GLEAN_10312885	oil_tea_GLEAN_10072317	0.949924	6.15e-08
oil_tea_GLEAN_10197816	oil_tea_GLEAN_10072317	0.949924	6.15e-08
oil_tea_GLEAN_10204774	oil_tea_GLEAN_10072317	0.944356	1.2e-07
oil_tea_GLEAN_10113686	oil_tea_GLEAN_10072317	0.967602	3.78e-09
oil_tea_GLEAN_10116239	oil_tea_GLEAN_10072317	0.962692	9.36e-09
oil_tea_GLEAN_10066834	oil_tea_GLEAN_10072317	0.962692	9.36e-09
oil_tea_GLEAN_10315877	oil_tea_GLEAN_10072317	0.96618	4.99e-09
oil_tea_GLEAN_10264615	oil_tea_GLEAN_10072317	0.969245	2.71e-09
oil_tea_GLEAN_10091458	oil_tea_GLEAN_10072317	0.981974	8.67e-11
oil_tea_GLEAN_10157982	oil_tea_GLEAN_10072317	0.985499	2.13e-11
oil_tea_GLEAN_10347617	oil_tea_GLEAN_10072317	0.980635	1.38e-10
oil_tea_GLEAN_10391421	oil_tea_GLEAN_10072317	0.966746	4.47e-09
oil_tea_GLEAN_10016635	oil_tea_GLEAN_10072317	0.986421	1.39e-11
oil_tea_GLEAN_10007961	oil_tea_GLEAN_10072317	0.993904	7.76e-14
oil_tea_GLEAN_10083233	oil_tea_GLEAN_10072317	0.9929	2.09e-13
oil_tea_GLEAN_10326902	oil_tea_GLEAN_10072317	0.993104	1.73e-13
oil_tea_GLEAN_10314577	oil_tea_GLEAN_10072317	0.995788	7.05e-15
oil_tea_GLEAN_10307165	oil_tea_GLEAN_10155345	0.906391	3.22e-06
oil_tea_GLEAN_10100272	oil_tea_GLEAN_10155345	0.945856	1.01e-07
oil_tea_GLEAN_10272510	oil_tea_GLEAN_10155345	0.934324	3.45e-07
oil_tea_GLEAN_10186446	oil_tea_GLEAN_10155345	0.946226	9.68e-08
oil_tea_GLEAN_10015247	oil_tea_GLEAN_10155345	0.957351	2.2e-08
oil_tea_GLEAN_10312885	oil_tea_GLEAN_10155345	0.946245	9.66e-08
oil_tea_GLEAN_10197816	oil_tea_GLEAN_10155345	0.946245	9.66e-08
oil_tea_GLEAN_10204774	oil_tea_GLEAN_10155345	0.953775	3.69e-08
oil_tea_GLEAN_10113686	oil_tea_GLEAN_10155345	0.968839	2.95e-09
oil_tea_GLEAN_10116239	oil_tea_GLEAN_10155345	0.970137	2.24e-09
oil_tea_GLEAN_10066834	oil_tea_GLEAN_10155345	0.970137	2.24e-09
oil_tea_GLEAN_10315877	oil_tea_GLEAN_10155345	0.969905	2.36e-09
oil_tea_GLEAN_10264615	oil_tea_GLEAN_10155345	0.964223	7.15e-09
oil_tea_GLEAN_10091458	oil_tea_GLEAN_10155345	0.982447	7.3e-11
oil_tea_GLEAN_10157982	oil_tea_GLEAN_10155345	0.980946	1.24e-10
oil_tea_GLEAN_10347617	oil_tea_GLEAN_10155345	0.969695	2.46e-09
oil_tea_GLEAN_10391421	oil_tea_GLEAN_10155345	0.972263	1.39e-09
oil_tea_GLEAN_10016635	oil_tea_GLEAN_10155345	0.984939	2.71e-11
oil_tea_GLEAN_10007961	oil_tea_GLEAN_10155345	0.992728	2.44e-13
oil_tea_GLEAN_10083233	oil_tea_GLEAN_10155345	0.991869	5.02e-13
oil_tea_GLEAN_10326902	oil_tea_GLEAN_10155345	0.994418	4.38e-14
oil_tea_GLEAN_10314577	oil_tea_GLEAN_10155345	0.994544	3.78e-14
oil_tea_GLEAN_10100272	oil_tea_GLEAN_10139170	0.925416	7.71e-07
oil_tea_GLEAN_10272510	oil_tea_GLEAN_10139170	0.956848	2.38e-08
oil_tea_GLEAN_10186446	oil_tea_GLEAN_10139170	0.922044	1.02e-06
oil_tea_GLEAN_10015247	oil_tea_GLEAN_10139170	0.926101	7.27e-07
oil_tea_GLEAN_10312885	oil_tea_GLEAN_10139170	0.954918	3.14e-08
oil_tea_GLEAN_10197816	oil_tea_GLEAN_10139170	0.954918	3.14e-08
oil_tea_GLEAN_10204774	oil_tea_GLEAN_10139170	0.9494	6.57e-08
oil_tea_GLEAN_10113686	oil_tea_GLEAN_10139170	0.966283	4.89e-09
oil_tea_GLEAN_10116239	oil_tea_GLEAN_10139170	0.978519	2.69e-10
oil_tea_GLEAN_10066834	oil_tea_GLEAN_10139170	0.978519	2.69e-10
oil_tea_GLEAN_10315877	oil_tea_GLEAN_10139170	0.970353	2.14e-09
oil_tea_GLEAN_10264615	oil_tea_GLEAN_10139170	0.961916	1.07e-08
oil_tea_GLEAN_10091458	oil_tea_GLEAN_10139170	0.981592	9.92e-11
oil_tea_GLEAN_10157982	oil_tea_GLEAN_10139170	0.972377	1.36e-09
oil_tea_GLEAN_10347617	oil_tea_GLEAN_10139170	0.970143	2.24e-09
oil_tea_GLEAN_10391421	oil_tea_GLEAN_10139170	0.964305	7.05e-09
oil_tea_GLEAN_10016635	oil_tea_GLEAN_10139170	0.979925	1.74e-10
oil_tea_GLEAN_10007961	oil_tea_GLEAN_10139170	0.988925	3.72e-12
oil_tea_GLEAN_10083233	oil_tea_GLEAN_10139170	0.992094	4.19e-13
oil_tea_GLEAN_10326902	oil_tea_GLEAN_10139170	0.99166	5.92e-13
oil_tea_GLEAN_10314577	oil_tea_GLEAN_10139170	0.989819	2.16e-12
oil_tea_GLEAN_10272510	oil_tea_GLEAN_10248663	0.950049	6.05e-08
oil_tea_GLEAN_10186446	oil_tea_GLEAN_10248663	0.944347	1.2e-07
oil_tea_GLEAN_10015247	oil_tea_GLEAN_10248663	0.936147	2.88e-07
oil_tea_GLEAN_10312885	oil_tea_GLEAN_10248663	0.93781	2.44e-07
oil_tea_GLEAN_10197816	oil_tea_GLEAN_10248663	0.93781	2.44e-07
oil_tea_GLEAN_10204774	oil_tea_GLEAN_10248663	0.949324	6.63e-08
oil_tea_GLEAN_10113686	oil_tea_GLEAN_10248663	0.950341	5.83e-08
oil_tea_GLEAN_10116239	oil_tea_GLEAN_10248663	0.94831	7.52e-08
oil_tea_GLEAN_10066834	oil_tea_GLEAN_10248663	0.94831	7.52e-08
oil_tea_GLEAN_10315877	oil_tea_GLEAN_10248663	0.955964	2.7e-08
oil_tea_GLEAN_10264615	oil_tea_GLEAN_10248663	0.938212	2.34e-07
oil_tea_GLEAN_10091458	oil_tea_GLEAN_10248663	0.973224	1.11e-09
oil_tea_GLEAN_10157982	oil_tea_GLEAN_10248663	0.978893	2.4e-10
oil_tea_GLEAN_10347617	oil_tea_GLEAN_10248663	0.960227	1.41e-08
oil_tea_GLEAN_10391421	oil_tea_GLEAN_10248663	0.969906	2.36e-09
oil_tea_GLEAN_10016635	oil_tea_GLEAN_10248663	0.969928	2.34e-09
oil_tea_GLEAN_10007961	oil_tea_GLEAN_10248663	0.973395	1.07e-09
oil_tea_GLEAN_10083233	oil_tea_GLEAN_10248663	0.981404	1.06e-10
oil_tea_GLEAN_10326902	oil_tea_GLEAN_10248663	0.97315	1.13e-09
oil_tea_GLEAN_10314577	oil_tea_GLEAN_10248663	0.985613	2.02e-11
oil_tea_GLEAN_10100272	MSTRG.18866	0.910177	2.49e-06
oil_tea_GLEAN_10272510	MSTRG.18866	0.928173	6.08e-07
oil_tea_GLEAN_10186446	MSTRG.18866	0.949696	6.33e-08
oil_tea_GLEAN_10015247	MSTRG.18866	0.940138	1.91e-07
oil_tea_GLEAN_10312885	MSTRG.18866	0.954059	3.55e-08
oil_tea_GLEAN_10197816	MSTRG.18866	0.954059	3.55e-08
oil_tea_GLEAN_10204774	MSTRG.18866	0.94566	1.03e-07
oil_tea_GLEAN_10113686	MSTRG.18866	0.958449	1.87e-08
oil_tea_GLEAN_10116239	MSTRG.18866	0.963111	8.7e-09
oil_tea_GLEAN_10066834	MSTRG.18866	0.963111	8.7e-09
oil_tea_GLEAN_10315877	MSTRG.18866	0.976674	4.57e-10
oil_tea_GLEAN_10264615	MSTRG.18866	0.959674	1.54e-08
oil_tea_GLEAN_10091458	MSTRG.18866	0.969477	2.58e-09
oil_tea_GLEAN_10157982	MSTRG.18866	0.983546	4.81e-11
oil_tea_GLEAN_10347617	MSTRG.18866	0.968107	3.42e-09
oil_tea_GLEAN_10391421	MSTRG.18866	0.968011	3.49e-09
oil_tea_GLEAN_10016635	MSTRG.18866	0.978373	2.81e-10
oil_tea_GLEAN_10007961	MSTRG.18866	0.978257	2.91e-10
oil_tea_GLEAN_10083233	MSTRG.18866	0.989864	2.09e-12
oil_tea_GLEAN_10326902	MSTRG.18866	0.984986	2.66e-11
oil_tea_GLEAN_10314577	MSTRG.18866	0.991613	6.14e-13
oil_tea_GLEAN_10100272	oil_tea_GLEAN_10229769	0.915958	1.64e-06
oil_tea_GLEAN_10272510	oil_tea_GLEAN_10229769	0.930562	4.91e-07
oil_tea_GLEAN_10186446	oil_tea_GLEAN_10229769	0.928946	5.68e-07
oil_tea_GLEAN_10015247	oil_tea_GLEAN_10229769	0.943586	1.31e-07
oil_tea_GLEAN_10312885	oil_tea_GLEAN_10229769	0.955597	2.85e-08
oil_tea_GLEAN_10197816	oil_tea_GLEAN_10229769	0.955597	2.85e-08
oil_tea_GLEAN_10204774	oil_tea_GLEAN_10229769	0.945387	1.07e-07
oil_tea_GLEAN_10113686	oil_tea_GLEAN_10229769	0.970855	1.92e-09
oil_tea_GLEAN_10116239	oil_tea_GLEAN_10229769	0.958086	1.97e-08
oil_tea_GLEAN_10066834	oil_tea_GLEAN_10229769	0.958086	1.97e-08
oil_tea_GLEAN_10315877	oil_tea_GLEAN_10229769	0.948409	7.43e-08
oil_tea_GLEAN_10264615	oil_tea_GLEAN_10229769	0.951169	5.23e-08
oil_tea_GLEAN_10091458	oil_tea_GLEAN_10229769	0.970518	2.06e-09
oil_tea_GLEAN_10157982	oil_tea_GLEAN_10229769	0.98694	1.08e-11
oil_tea_GLEAN_10347617	oil_tea_GLEAN_10229769	0.964287	7.07e-09
oil_tea_GLEAN_10391421	oil_tea_GLEAN_10229769	0.963986	7.46e-09
oil_tea_GLEAN_10016635	oil_tea_GLEAN_10229769	0.96777	3.66e-09
oil_tea_GLEAN_10007961	oil_tea_GLEAN_10229769	0.978524	2.68e-10
oil_tea_GLEAN_10083233	oil_tea_GLEAN_10229769	0.990262	1.62e-12
oil_tea_GLEAN_10326902	oil_tea_GLEAN_10229769	0.983383	5.13e-11
oil_tea_GLEAN_10314577	oil_tea_GLEAN_10229769	0.991268	7.97e-13
oil_tea_GLEAN_10100272	oil_tea_GLEAN_10373930	0.93262	4.06e-07
oil_tea_GLEAN_10272510	oil_tea_GLEAN_10373930	0.937958	2.4e-07
oil_tea_GLEAN_10186446	oil_tea_GLEAN_10373930	0.935398	3.11e-07
oil_tea_GLEAN_10015247	oil_tea_GLEAN_10373930	0.950657	5.59e-08
oil_tea_GLEAN_10312885	oil_tea_GLEAN_10373930	0.956208	2.61e-08
oil_tea_GLEAN_10197816	oil_tea_GLEAN_10373930	0.956208	2.61e-08
oil_tea_GLEAN_10204774	oil_tea_GLEAN_10373930	0.954672	3.25e-08
oil_tea_GLEAN_10113686	oil_tea_GLEAN_10373930	0.975892	5.65e-10
oil_tea_GLEAN_10116239	oil_tea_GLEAN_10373930	0.960584	1.33e-08
oil_tea_GLEAN_10066834	oil_tea_GLEAN_10373930	0.960584	1.33e-08
oil_tea_GLEAN_10315877	oil_tea_GLEAN_10373930	0.966942	4.31e-09
oil_tea_GLEAN_10264615	oil_tea_GLEAN_10373930	0.964931	6.29e-09
oil_tea_GLEAN_10091458	oil_tea_GLEAN_10373930	0.982608	6.88e-11
oil_tea_GLEAN_10157982	oil_tea_GLEAN_10373930	0.989378	2.83e-12
oil_tea_GLEAN_10347617	oil_tea_GLEAN_10373930	0.975112	6.94e-10
oil_tea_GLEAN_10391421	oil_tea_GLEAN_10373930	0.969986	2.32e-09
oil_tea_GLEAN_10016635	oil_tea_GLEAN_10373930	0.980904	1.26e-10
oil_tea_GLEAN_10007961	oil_tea_GLEAN_10373930	0.988584	4.52e-12
oil_tea_GLEAN_10083233	oil_tea_GLEAN_10373930	0.994968	2.24e-14
oil_tea_GLEAN_10326902	oil_tea_GLEAN_10373930	0.992355	3.37e-13
oil_tea_GLEAN_10314577	oil_tea_GLEAN_10373930	0.997747	1.21e-16
oil_tea_GLEAN_10100272	oil_tea_GLEAN_10247941	0.918843	1.31e-06
oil_tea_GLEAN_10272510	oil_tea_GLEAN_10247941	0.95332	3.93e-08
oil_tea_GLEAN_10186446	oil_tea_GLEAN_10247941	0.937301	2.57e-07
oil_tea_GLEAN_10015247	oil_tea_GLEAN_10247941	0.93072	4.84e-07
oil_tea_GLEAN_10312885	oil_tea_GLEAN_10247941	0.958346	1.89e-08
oil_tea_GLEAN_10197816	oil_tea_GLEAN_10247941	0.958346	1.89e-08
oil_tea_GLEAN_10204774	oil_tea_GLEAN_10247941	0.956491	2.5e-08
oil_tea_GLEAN_10113686	oil_tea_GLEAN_10247941	0.970631	2.01e-09
oil_tea_GLEAN_10116239	oil_tea_GLEAN_10247941	0.97099	1.86e-09
oil_tea_GLEAN_10066834	oil_tea_GLEAN_10247941	0.97099	1.86e-09
oil_tea_GLEAN_10315877	oil_tea_GLEAN_10247941	0.971003	1.86e-09
oil_tea_GLEAN_10264615	oil_tea_GLEAN_10247941	0.955081	3.07e-08
oil_tea_GLEAN_10091458	oil_tea_GLEAN_10247941	0.985215	2.41e-11
oil_tea_GLEAN_10157982	oil_tea_GLEAN_10247941	0.982959	6.03e-11
oil_tea_GLEAN_10347617	oil_tea_GLEAN_10247941	0.965107	6.09e-09
oil_tea_GLEAN_10391421	oil_tea_GLEAN_10247941	0.969595	2.52e-09
oil_tea_GLEAN_10016635	oil_tea_GLEAN_10247941	0.977321	3.81e-10
oil_tea_GLEAN_10007961	oil_tea_GLEAN_10247941	0.983607	4.7e-11
oil_tea_GLEAN_10083233	oil_tea_GLEAN_10247941	0.992691	2.52e-13
oil_tea_GLEAN_10326902	oil_tea_GLEAN_10247941	0.986774	1.17e-11
oil_tea_GLEAN_10314577	oil_tea_GLEAN_10247941	0.992335	3.42e-13
oil_tea_GLEAN_10100272	oil_tea_GLEAN_10101332	0.900267	4.79e-06
oil_tea_GLEAN_10272510	oil_tea_GLEAN_10101332	0.926878	6.81e-07
oil_tea_GLEAN_10186446	oil_tea_GLEAN_10101332	0.953492	3.83e-08
oil_tea_GLEAN_10015247	oil_tea_GLEAN_10101332	0.949338	6.62e-08
oil_tea_GLEAN_10312885	oil_tea_GLEAN_10101332	0.939673	2.01e-07
oil_tea_GLEAN_10197816	oil_tea_GLEAN_10101332	0.939673	2.01e-07
oil_tea_GLEAN_10204774	oil_tea_GLEAN_10101332	0.975794	5.8e-10
oil_tea_GLEAN_10113686	oil_tea_GLEAN_10101332	0.968289	3.3e-09
oil_tea_GLEAN_10116239	oil_tea_GLEAN_10101332	0.960336	1.39e-08
oil_tea_GLEAN_10066834	oil_tea_GLEAN_10101332	0.960336	1.39e-08
oil_tea_GLEAN_10315877	oil_tea_GLEAN_10101332	0.966589	4.61e-09
oil_tea_GLEAN_10264615	oil_tea_GLEAN_10101332	0.948827	7.06e-08
oil_tea_GLEAN_10091458	oil_tea_GLEAN_10101332	0.979315	2.11e-10
oil_tea_GLEAN_10157982	oil_tea_GLEAN_10101332	0.974392	8.34e-10
oil_tea_GLEAN_10347617	oil_tea_GLEAN_10101332	0.958687	1.8e-08
oil_tea_GLEAN_10391421	oil_tea_GLEAN_10101332	0.962492	9.68e-09
oil_tea_GLEAN_10016635	oil_tea_GLEAN_10101332	0.971692	1.59e-09
oil_tea_GLEAN_10007961	oil_tea_GLEAN_10101332	0.974996	7.15e-10
oil_tea_GLEAN_10083233	oil_tea_GLEAN_10101332	0.982067	8.38e-11
oil_tea_GLEAN_10326902	oil_tea_GLEAN_10101332	0.985524	2.1e-11
oil_tea_GLEAN_10314577	oil_tea_GLEAN_10101332	0.987408	8.53e-12
oil_tea_GLEAN_10100272	oil_tea_GLEAN_10181373	0.91506	1.75e-06
oil_tea_GLEAN_10272510	oil_tea_GLEAN_10181373	0.937688	2.47e-07
oil_tea_GLEAN_10186446	oil_tea_GLEAN_10181373	0.929901	5.21e-07
oil_tea_GLEAN_10015247	oil_tea_GLEAN_10181373	0.93793	2.41e-07
oil_tea_GLEAN_10312885	oil_tea_GLEAN_10181373	0.946357	9.53e-08
oil_tea_GLEAN_10197816	oil_tea_GLEAN_10181373	0.946357	9.53e-08
oil_tea_GLEAN_10204774	oil_tea_GLEAN_10181373	0.951489	5.02e-08
oil_tea_GLEAN_10113686	oil_tea_GLEAN_10181373	0.971027	1.85e-09
oil_tea_GLEAN_10116239	oil_tea_GLEAN_10181373	0.960068	1.45e-08
oil_tea_GLEAN_10066834	oil_tea_GLEAN_10181373	0.960068	1.45e-08
oil_tea_GLEAN_10315877	oil_tea_GLEAN_10181373	0.96729	4.02e-09
oil_tea_GLEAN_10264615	oil_tea_GLEAN_10181373	0.970332	2.15e-09
oil_tea_GLEAN_10091458	oil_tea_GLEAN_10181373	0.969884	2.37e-09
oil_tea_GLEAN_10157982	oil_tea_GLEAN_10181373	0.981639	9.76e-11
oil_tea_GLEAN_10347617	oil_tea_GLEAN_10181373	0.978836	2.44e-10
oil_tea_GLEAN_10391421	oil_tea_GLEAN_10181373	0.962634	9.45e-09
oil_tea_GLEAN_10016635	oil_tea_GLEAN_10181373	0.98223	7.9e-11
oil_tea_GLEAN_10007961	oil_tea_GLEAN_10181373	0.984938	2.72e-11
oil_tea_GLEAN_10083233	oil_tea_GLEAN_10181373	0.992069	4.27e-13
oil_tea_GLEAN_10326902	oil_tea_GLEAN_10181373	0.995501	1.08e-14
oil_tea_GLEAN_10314577	oil_tea_GLEAN_10181373	0.995314	1.41e-14
oil_tea_GLEAN_10100272	oil_tea_GLEAN_10123318	0.925237	7.83e-07
oil_tea_GLEAN_10272510	oil_tea_GLEAN_10123318	0.942354	1.51e-07
oil_tea_GLEAN_10186446	oil_tea_GLEAN_10123318	0.939476	2.05e-07
oil_tea_GLEAN_10015247	oil_tea_GLEAN_10123318	0.939969	1.95e-07
oil_tea_GLEAN_10312885	oil_tea_GLEAN_10123318	0.961168	1.21e-08
oil_tea_GLEAN_10197816	oil_tea_GLEAN_10123318	0.961168	1.21e-08
oil_tea_GLEAN_10204774	oil_tea_GLEAN_10123318	0.96213	1.03e-08
oil_tea_GLEAN_10113686	oil_tea_GLEAN_10123318	0.972651	1.27e-09
oil_tea_GLEAN_10116239	oil_tea_GLEAN_10123318	0.97023	2.2e-09
oil_tea_GLEAN_10066834	oil_tea_GLEAN_10123318	0.97023	2.2e-09
oil_tea_GLEAN_10315877	oil_tea_GLEAN_10123318	0.9779	3.23e-10
oil_tea_GLEAN_10264615	oil_tea_GLEAN_10123318	0.959854	1.5e-08
oil_tea_GLEAN_10091458	oil_tea_GLEAN_10123318	0.989543	2.56e-12
oil_tea_GLEAN_10157982	oil_tea_GLEAN_10123318	0.980125	1.63e-10
oil_tea_GLEAN_10347617	oil_tea_GLEAN_10123318	0.965107	6.09e-09
oil_tea_GLEAN_10391421	oil_tea_GLEAN_10123318	0.976255	5.13e-10
oil_tea_GLEAN_10016635	oil_tea_GLEAN_10123318	0.980567	1.41e-10
oil_tea_GLEAN_10007961	oil_tea_GLEAN_10123318	0.986138	1.59e-11
oil_tea_GLEAN_10083233	oil_tea_GLEAN_10123318	0.993168	1.63e-13
oil_tea_GLEAN_10326902	oil_tea_GLEAN_10123318	0.988176	5.68e-12
oil_tea_GLEAN_10314577	oil_tea_GLEAN_10123318	0.992641	2.63e-13
oil_tea_GLEAN_10100272	oil_tea_GLEAN_10341766	0.928652	5.83e-07
oil_tea_GLEAN_10272510	oil_tea_GLEAN_10341766	0.925438	7.7e-07
oil_tea_GLEAN_10186446	oil_tea_GLEAN_10341766	0.962128	1.03e-08
oil_tea_GLEAN_10015247	oil_tea_GLEAN_10341766	0.95947	1.59e-08
oil_tea_GLEAN_10312885	oil_tea_GLEAN_10341766	0.950681	5.58e-08
oil_tea_GLEAN_10197816	oil_tea_GLEAN_10341766	0.950681	5.58e-08
oil_tea_GLEAN_10204774	oil_tea_GLEAN_10341766	0.966246	4.92e-09
oil_tea_GLEAN_10113686	oil_tea_GLEAN_10341766	0.973216	1.11e-09
oil_tea_GLEAN_10116239	oil_tea_GLEAN_10341766	0.966299	4.87e-09
oil_tea_GLEAN_10066834	oil_tea_GLEAN_10341766	0.966299	4.87e-09
oil_tea_GLEAN_10315877	oil_tea_GLEAN_10341766	0.97515	6.87e-10
oil_tea_GLEAN_10264615	oil_tea_GLEAN_10341766	0.957218	2.25e-08
oil_tea_GLEAN_10091458	oil_tea_GLEAN_10341766	0.987913	6.54e-12
oil_tea_GLEAN_10157982	oil_tea_GLEAN_10341766	0.981268	1.11e-10
oil_tea_GLEAN_10347617	oil_tea_GLEAN_10341766	0.960697	1.31e-08
oil_tea_GLEAN_10391421	oil_tea_GLEAN_10341766	0.975215	6.76e-10
oil_tea_GLEAN_10016635	oil_tea_GLEAN_10341766	0.979517	1.98e-10
oil_tea_GLEAN_10007961	oil_tea_GLEAN_10341766	0.983719	4.49e-11
oil_tea_GLEAN_10083233	oil_tea_GLEAN_10341766	0.988478	4.8e-12
oil_tea_GLEAN_10326902	oil_tea_GLEAN_10341766	0.988173	5.69e-12
oil_tea_GLEAN_10314577	oil_tea_GLEAN_10341766	0.992195	3.85e-13
oil_tea_GLEAN_10100272	oil_tea_GLEAN_10291104	0.938818	2.2e-07
oil_tea_GLEAN_10272510	oil_tea_GLEAN_10291104	0.923365	9.15e-07
oil_tea_GLEAN_10186446	oil_tea_GLEAN_10291104	0.940749	1.79e-07
oil_tea_GLEAN_10015247	oil_tea_GLEAN_10291104	0.953538	3.81e-08
oil_tea_GLEAN_10312885	oil_tea_GLEAN_10291104	0.957114	2.28e-08
oil_tea_GLEAN_10197816	oil_tea_GLEAN_10291104	0.957114	2.28e-08
oil_tea_GLEAN_10204774	oil_tea_GLEAN_10291104	0.942681	1.45e-07
oil_tea_GLEAN_10113686	oil_tea_GLEAN_10291104	0.962727	9.3e-09
oil_tea_GLEAN_10116239	oil_tea_GLEAN_10291104	0.971804	1.55e-09
oil_tea_GLEAN_10066834	oil_tea_GLEAN_10291104	0.971804	1.55e-09
oil_tea_GLEAN_10315877	oil_tea_GLEAN_10291104	0.975296	6.62e-10
oil_tea_GLEAN_10264615	oil_tea_GLEAN_10291104	0.96562	5.54e-09
oil_tea_GLEAN_10091458	oil_tea_GLEAN_10291104	0.97537	6.49e-10
oil_tea_GLEAN_10157982	oil_tea_GLEAN_10291104	0.976706	4.53e-10
oil_tea_GLEAN_10347617	oil_tea_GLEAN_10291104	0.968237	3.33e-09
oil_tea_GLEAN_10391421	oil_tea_GLEAN_10291104	0.975616	6.08e-10
oil_tea_GLEAN_10016635	oil_tea_GLEAN_10291104	0.982331	7.62e-11
oil_tea_GLEAN_10007961	oil_tea_GLEAN_10291104	0.989	3.56e-12
oil_tea_GLEAN_10083233	oil_tea_GLEAN_10291104	0.992524	2.91e-13
oil_tea_GLEAN_10326902	oil_tea_GLEAN_10291104	0.990621	1.27e-12
oil_tea_GLEAN_10314577	oil_tea_GLEAN_10291104	0.992198	3.84e-13
oil_tea_GLEAN_10100272	oil_tea_GLEAN_10094249	0.907679	2.95e-06
oil_tea_GLEAN_10272510	oil_tea_GLEAN_10094249	0.925406	7.72e-07
oil_tea_GLEAN_10186446	oil_tea_GLEAN_10094249	0.927927	6.21e-07
oil_tea_GLEAN_10015247	oil_tea_GLEAN_10094249	0.94074	1.8e-07
oil_tea_GLEAN_10312885	oil_tea_GLEAN_10094249	0.961954	1.06e-08
oil_tea_GLEAN_10197816	oil_tea_GLEAN_10094249	0.961954	1.06e-08
oil_tea_GLEAN_10204774	oil_tea_GLEAN_10094249	0.955137	3.05e-08
oil_tea_GLEAN_10113686	oil_tea_GLEAN_10094249	0.970094	2.26e-09
oil_tea_GLEAN_10116239	oil_tea_GLEAN_10094249	0.962417	9.81e-09
oil_tea_GLEAN_10066834	oil_tea_GLEAN_10094249	0.962417	9.81e-09
oil_tea_GLEAN_10315877	oil_tea_GLEAN_10094249	0.962563	9.57e-09
oil_tea_GLEAN_10264615	oil_tea_GLEAN_10094249	0.955331	2.96e-08
oil_tea_GLEAN_10091458	oil_tea_GLEAN_10094249	0.973694	9.91e-10
oil_tea_GLEAN_10157982	oil_tea_GLEAN_10094249	0.979392	2.06e-10
oil_tea_GLEAN_10347617	oil_tea_GLEAN_10094249	0.963215	8.55e-09
oil_tea_GLEAN_10391421	oil_tea_GLEAN_10094249	0.968269	3.31e-09
oil_tea_GLEAN_10016635	oil_tea_GLEAN_10094249	0.971784	1.56e-09
oil_tea_GLEAN_10007961	oil_tea_GLEAN_10094249	0.978471	2.73e-10
oil_tea_GLEAN_10083233	oil_tea_GLEAN_10094249	0.990403	1.47e-12
oil_tea_GLEAN_10326902	oil_tea_GLEAN_10094249	0.983977	4.05e-11
oil_tea_GLEAN_10314577	oil_tea_GLEAN_10094249	0.989359	2.87e-12
oil_tea_GLEAN_10100272	oil_tea_GLEAN_10213210	0.920802	1.13e-06
oil_tea_GLEAN_10272510	oil_tea_GLEAN_10213210	0.936817	2.7e-07
oil_tea_GLEAN_10186446	oil_tea_GLEAN_10213210	0.941414	1.67e-07
oil_tea_GLEAN_10015247	oil_tea_GLEAN_10213210	0.941356	1.68e-07
oil_tea_GLEAN_10312885	oil_tea_GLEAN_10213210	0.950979	5.37e-08
oil_tea_GLEAN_10197816	oil_tea_GLEAN_10213210	0.950979	5.37e-08
oil_tea_GLEAN_10204774	oil_tea_GLEAN_10213210	0.942818	1.43e-07
oil_tea_GLEAN_10113686	oil_tea_GLEAN_10213210	0.957521	2.15e-08
oil_tea_GLEAN_10116239	oil_tea_GLEAN_10213210	0.976157	5.26e-10
oil_tea_GLEAN_10066834	oil_tea_GLEAN_10213210	0.976157	5.26e-10
oil_tea_GLEAN_10315877	oil_tea_GLEAN_10213210	0.973338	1.08e-09
oil_tea_GLEAN_10264615	oil_tea_GLEAN_10213210	0.967289	4.02e-09
oil_tea_GLEAN_10091458	oil_tea_GLEAN_10213210	0.974785	7.55e-10
oil_tea_GLEAN_10157982	oil_tea_GLEAN_10213210	0.969331	2.66e-09
oil_tea_GLEAN_10347617	oil_tea_GLEAN_10213210	0.970017	2.3e-09
oil_tea_GLEAN_10391421	oil_tea_GLEAN_10213210	0.975764	5.85e-10
oil_tea_GLEAN_10016635	oil_tea_GLEAN_10213210	0.984521	3.24e-11
oil_tea_GLEAN_10007961	oil_tea_GLEAN_10213210	0.989874	2.08e-12
oil_tea_GLEAN_10083233	oil_tea_GLEAN_10213210	0.990801	1.12e-12
oil_tea_GLEAN_10326902	oil_tea_GLEAN_10213210	0.991252	8.06e-13
oil_tea_GLEAN_10314577	oil_tea_GLEAN_10213210	0.989217	3.13e-12
oil_tea_GLEAN_10100272	oil_tea_GLEAN_10037752	0.921597	1.06e-06
oil_tea_GLEAN_10272510	oil_tea_GLEAN_10037752	0.929292	5.5e-07
oil_tea_GLEAN_10186446	oil_tea_GLEAN_10037752	0.942091	1.55e-07
oil_tea_GLEAN_10015247	oil_tea_GLEAN_10037752	0.947383	8.43e-08
oil_tea_GLEAN_10312885	oil_tea_GLEAN_10037752	0.956947	2.34e-08
oil_tea_GLEAN_10197816	oil_tea_GLEAN_10037752	0.956947	2.34e-08
oil_tea_GLEAN_10204774	oil_tea_GLEAN_10037752	0.950291	5.86e-08
oil_tea_GLEAN_10113686	oil_tea_GLEAN_10037752	0.970695	1.99e-09
oil_tea_GLEAN_10116239	oil_tea_GLEAN_10037752	0.97305	1.16e-09
oil_tea_GLEAN_10066834	oil_tea_GLEAN_10037752	0.97305	1.16e-09
oil_tea_GLEAN_10315877	oil_tea_GLEAN_10037752	0.971123	1.81e-09
oil_tea_GLEAN_10264615	oil_tea_GLEAN_10037752	0.970357	2.14e-09
oil_tea_GLEAN_10091458	oil_tea_GLEAN_10037752	0.977443	3.68e-10
oil_tea_GLEAN_10157982	oil_tea_GLEAN_10037752	0.976214	5.18e-10
oil_tea_GLEAN_10347617	oil_tea_GLEAN_10037752	0.971264	1.75e-09
oil_tea_GLEAN_10391421	oil_tea_GLEAN_10037752	0.977955	3.18e-10
oil_tea_GLEAN_10016635	oil_tea_GLEAN_10037752	0.985376	2.24e-11
oil_tea_GLEAN_10007961	oil_tea_GLEAN_10037752	0.987604	7.7e-12
oil_tea_GLEAN_10083233	oil_tea_GLEAN_10037752	0.992849	2.18e-13
oil_tea_GLEAN_10326902	oil_tea_GLEAN_10037752	0.992319	3.47e-13
oil_tea_GLEAN_10314577	oil_tea_GLEAN_10037752	0.991424	7.09e-13
oil_tea_GLEAN_10307165	oil_tea_GLEAN_10366228	0.973373	1.07e-09
oil_tea_GLEAN_10186446	oil_tea_GLEAN_10366228	0.927873	6.24e-07
oil_tea_GLEAN_10015247	oil_tea_GLEAN_10366228	0.918868	1.31e-06
oil_tea_GLEAN_10204774	oil_tea_GLEAN_10366228	0.906402	3.22e-06
oil_tea_GLEAN_10113686	oil_tea_GLEAN_10366228	0.904366	3.68e-06
oil_tea_GLEAN_10315877	oil_tea_GLEAN_10366228	0.904378	3.68e-06
oil_tea_GLEAN_10264615	oil_tea_GLEAN_10366228	0.919746	1.22e-06
oil_tea_GLEAN_10091458	oil_tea_GLEAN_10366228	0.937602	2.49e-07
oil_tea_GLEAN_10157982	oil_tea_GLEAN_10366228	0.941359	1.68e-07
oil_tea_GLEAN_10347617	oil_tea_GLEAN_10366228	0.93271	4.02e-07
oil_tea_GLEAN_10391421	oil_tea_GLEAN_10366228	0.953136	4.03e-08
oil_tea_GLEAN_10016635	oil_tea_GLEAN_10366228	0.951695	4.88e-08
oil_tea_GLEAN_10007961	oil_tea_GLEAN_10366228	0.944241	1.22e-07
oil_tea_GLEAN_10083233	oil_tea_GLEAN_10366228	0.936635	2.75e-07
oil_tea_GLEAN_10326902	oil_tea_GLEAN_10366228	0.933547	3.71e-07
oil_tea_GLEAN_10314577	oil_tea_GLEAN_10366228	0.942194	1.53e-07
oil_tea_GLEAN_10212584	oil_tea_GLEAN_10053758	0.916174	1.61e-06
oil_tea_GLEAN_10100272	oil_tea_GLEAN_10053758	0.91947	1.25e-06
oil_tea_GLEAN_10015247	oil_tea_GLEAN_10053758	0.926318	7.14e-07
oil_tea_GLEAN_10113686	oil_tea_GLEAN_10053758	0.905654	3.38e-06
oil_tea_GLEAN_10264615	oil_tea_GLEAN_10053758	0.955576	2.86e-08
oil_tea_GLEAN_10157982	oil_tea_GLEAN_10053758	0.938542	2.26e-07
oil_tea_GLEAN_10347617	oil_tea_GLEAN_10053758	0.964673	6.59e-09
oil_tea_GLEAN_10391421	oil_tea_GLEAN_10053758	0.915031	1.75e-06
oil_tea_GLEAN_10016635	oil_tea_GLEAN_10053758	0.949209	6.73e-08
oil_tea_GLEAN_10007961	oil_tea_GLEAN_10053758	0.953846	3.65e-08
oil_tea_GLEAN_10083233	oil_tea_GLEAN_10053758	0.940561	1.83e-07
oil_tea_GLEAN_10326902	oil_tea_GLEAN_10053758	0.953304	3.93e-08
oil_tea_GLEAN_10314577	oil_tea_GLEAN_10053758	0.951917	4.74e-08
oil_tea_GLEAN_10100272	oil_tea_GLEAN_10221887	0.933938	3.58e-07
oil_tea_GLEAN_10272510	oil_tea_GLEAN_10221887	0.942327	1.51e-07
oil_tea_GLEAN_10186446	oil_tea_GLEAN_10221887	0.902325	4.21e-06
oil_tea_GLEAN_10015247	oil_tea_GLEAN_10221887	0.90792	2.91e-06
oil_tea_GLEAN_10312885	oil_tea_GLEAN_10221887	0.926088	7.28e-07
oil_tea_GLEAN_10197816	oil_tea_GLEAN_10221887	0.926088	7.28e-07
oil_tea_GLEAN_10204774	oil_tea_GLEAN_10221887	0.935436	3.09e-07
oil_tea_GLEAN_10113686	oil_tea_GLEAN_10221887	0.928828	5.74e-07
oil_tea_GLEAN_10116239	oil_tea_GLEAN_10221887	0.952427	4.43e-08
oil_tea_GLEAN_10066834	oil_tea_GLEAN_10221887	0.952427	4.43e-08
oil_tea_GLEAN_10315877	oil_tea_GLEAN_10221887	0.942111	1.55e-07
oil_tea_GLEAN_10091458	oil_tea_GLEAN_10221887	0.980445	1.47e-10
oil_tea_GLEAN_10157982	oil_tea_GLEAN_10221887	0.935798	2.99e-07
oil_tea_GLEAN_10347617	oil_tea_GLEAN_10221887	0.904759	3.59e-06
oil_tea_GLEAN_10391421	oil_tea_GLEAN_10221887	0.940936	1.76e-07
oil_tea_GLEAN_10016635	oil_tea_GLEAN_10221887	0.933272	3.81e-07
oil_tea_GLEAN_10007961	oil_tea_GLEAN_10221887	0.951308	5.14e-08
oil_tea_GLEAN_10083233	oil_tea_GLEAN_10221887	0.950065	6.04e-08
oil_tea_GLEAN_10326902	oil_tea_GLEAN_10221887	0.938	2.39e-07
oil_tea_GLEAN_10314577	oil_tea_GLEAN_10221887	0.947821	7.99e-08
oil_tea_GLEAN_10312885	oil_tea_GLEAN_10372210	0.932553	4.08e-07
oil_tea_GLEAN_10197816	oil_tea_GLEAN_10372210	0.932553	4.08e-07
oil_tea_GLEAN_10113686	oil_tea_GLEAN_10372210	0.914095	1.88e-06
oil_tea_GLEAN_10116239	oil_tea_GLEAN_10372210	0.920424	1.16e-06
oil_tea_GLEAN_10066834	oil_tea_GLEAN_10372210	0.920424	1.16e-06
oil_tea_GLEAN_10315877	oil_tea_GLEAN_10372210	0.919336	1.26e-06
oil_tea_GLEAN_10264615	oil_tea_GLEAN_10372210	0.955873	2.74e-08
oil_tea_GLEAN_10091458	oil_tea_GLEAN_10372210	0.933937	3.58e-07
oil_tea_GLEAN_10157982	oil_tea_GLEAN_10372210	0.914244	1.86e-06
oil_tea_GLEAN_10347617	oil_tea_GLEAN_10372210	0.929966	5.18e-07
oil_tea_GLEAN_10391421	oil_tea_GLEAN_10372210	0.92928	5.51e-07
oil_tea_GLEAN_10016635	oil_tea_GLEAN_10372210	0.946838	9e-08
oil_tea_GLEAN_10007961	oil_tea_GLEAN_10372210	0.955258	2.99e-08
oil_tea_GLEAN_10083233	oil_tea_GLEAN_10372210	0.942961	1.41e-07
oil_tea_GLEAN_10326902	oil_tea_GLEAN_10372210	0.935786	2.99e-07
oil_tea_GLEAN_10314577	oil_tea_GLEAN_10372210	0.930912	4.75e-07
oil_tea_GLEAN_10186446	oil_tea_GLEAN_10051255	0.97705	4.12e-10
oil_tea_GLEAN_10015247	oil_tea_GLEAN_10051255	0.959623	1.55e-08
oil_tea_GLEAN_10204774	oil_tea_GLEAN_10051255	0.963233	8.52e-09
oil_tea_GLEAN_10113686	oil_tea_GLEAN_10051255	0.940464	1.85e-07
oil_tea_GLEAN_10315877	oil_tea_GLEAN_10051255	0.936597	2.76e-07
oil_tea_GLEAN_10091458	oil_tea_GLEAN_10051255	0.952845	4.19e-08
oil_tea_GLEAN_10157982	oil_tea_GLEAN_10051255	0.959523	1.58e-08
oil_tea_GLEAN_10347617	oil_tea_GLEAN_10051255	0.905945	3.32e-06
oil_tea_GLEAN_10391421	oil_tea_GLEAN_10051255	0.92323	9.25e-07
oil_tea_GLEAN_10016635	oil_tea_GLEAN_10051255	0.930161	5.09e-07
oil_tea_GLEAN_10007961	oil_tea_GLEAN_10051255	0.926939	6.77e-07
oil_tea_GLEAN_10083233	oil_tea_GLEAN_10051255	0.933829	3.62e-07
oil_tea_GLEAN_10326902	oil_tea_GLEAN_10051255	0.939698	2.01e-07
oil_tea_GLEAN_10314577	oil_tea_GLEAN_10051255	0.955929	2.72e-08
oil_tea_GLEAN_10100272	oil_tea_GLEAN_10144105	0.922838	9.56e-07
oil_tea_GLEAN_10272510	oil_tea_GLEAN_10144105	0.903744	3.84e-06
oil_tea_GLEAN_10186446	oil_tea_GLEAN_10144105	0.949215	6.72e-08
oil_tea_GLEAN_10015247	oil_tea_GLEAN_10144105	0.947136	8.68e-08
oil_tea_GLEAN_10204774	oil_tea_GLEAN_10144105	0.940316	1.88e-07
oil_tea_GLEAN_10113686	oil_tea_GLEAN_10144105	0.945884	1.01e-07
oil_tea_GLEAN_10116239	oil_tea_GLEAN_10144105	0.917316	1.48e-06
oil_tea_GLEAN_10066834	oil_tea_GLEAN_10144105	0.917316	1.48e-06
oil_tea_GLEAN_10315877	oil_tea_GLEAN_10144105	0.933496	3.73e-07
oil_tea_GLEAN_10264615	oil_tea_GLEAN_10144105	0.910066	2.51e-06
oil_tea_GLEAN_10091458	oil_tea_GLEAN_10144105	0.948661	7.2e-08
oil_tea_GLEAN_10157982	oil_tea_GLEAN_10144105	0.960789	1.29e-08
oil_tea_GLEAN_10347617	oil_tea_GLEAN_10144105	0.931505	4.5e-07
oil_tea_GLEAN_10391421	oil_tea_GLEAN_10144105	0.911301	2.3e-06
oil_tea_GLEAN_10016635	oil_tea_GLEAN_10144105	0.941444	1.66e-07
oil_tea_GLEAN_10007961	oil_tea_GLEAN_10144105	0.941458	1.66e-07
oil_tea_GLEAN_10083233	oil_tea_GLEAN_10144105	0.94386	1.27e-07
oil_tea_GLEAN_10326902	oil_tea_GLEAN_10144105	0.958516	1.85e-08
oil_tea_GLEAN_10314577	oil_tea_GLEAN_10144105	0.963201	8.57e-09
oil_tea_GLEAN_10100272	oil_tea_GLEAN_10308672	0.906991	3.09e-06
oil_tea_GLEAN_10272510	oil_tea_GLEAN_10308672	0.96264	9.44e-09
oil_tea_GLEAN_10312885	oil_tea_GLEAN_10308672	0.946379	9.5e-08
oil_tea_GLEAN_10197816	oil_tea_GLEAN_10308672	0.946379	9.5e-08
oil_tea_GLEAN_10113686	oil_tea_GLEAN_10308672	0.917482	1.46e-06
oil_tea_GLEAN_10116239	oil_tea_GLEAN_10308672	0.968112	3.42e-09
oil_tea_GLEAN_10066834	oil_tea_GLEAN_10308672	0.968112	3.42e-09
oil_tea_GLEAN_10315877	oil_tea_GLEAN_10308672	0.933307	3.8e-07
oil_tea_GLEAN_10264615	oil_tea_GLEAN_10308672	0.919988	1.2e-06
oil_tea_GLEAN_10091458	oil_tea_GLEAN_10308672	0.950011	6.08e-08
oil_tea_GLEAN_10157982	oil_tea_GLEAN_10308672	0.931461	4.52e-07
oil_tea_GLEAN_10347617	oil_tea_GLEAN_10308672	0.939101	2.14e-07
oil_tea_GLEAN_10391421	oil_tea_GLEAN_10308672	0.944347	1.2e-07
oil_tea_GLEAN_10016635	oil_tea_GLEAN_10308672	0.938384	2.3e-07
oil_tea_GLEAN_10007961	oil_tea_GLEAN_10308672	0.955032	3.09e-08
oil_tea_GLEAN_10083233	oil_tea_GLEAN_10308672	0.966159	5e-09
oil_tea_GLEAN_10326902	oil_tea_GLEAN_10308672	0.948499	7.35e-08
oil_tea_GLEAN_10314577	oil_tea_GLEAN_10308672	0.950285	5.87e-08
oil_tea_GLEAN_10307165	oil_tea_GLEAN_10055457	0.917744	1.43e-06
oil_tea_GLEAN_10272510	oil_tea_GLEAN_10055457	0.93412	3.52e-07
oil_tea_GLEAN_10186446	oil_tea_GLEAN_10055457	0.907235	3.04e-06
oil_tea_GLEAN_10015247	oil_tea_GLEAN_10055457	0.902334	4.2e-06
oil_tea_GLEAN_10312885	oil_tea_GLEAN_10055457	0.940786	1.79e-07
oil_tea_GLEAN_10197816	oil_tea_GLEAN_10055457	0.940786	1.79e-07
oil_tea_GLEAN_10204774	oil_tea_GLEAN_10055457	0.923462	9.08e-07
oil_tea_GLEAN_10113686	oil_tea_GLEAN_10055457	0.934917	3.26e-07
oil_tea_GLEAN_10116239	oil_tea_GLEAN_10055457	0.968182	3.37e-09
oil_tea_GLEAN_10066834	oil_tea_GLEAN_10055457	0.968182	3.37e-09
oil_tea_GLEAN_10315877	oil_tea_GLEAN_10055457	0.95284	4.19e-08
oil_tea_GLEAN_10264615	oil_tea_GLEAN_10055457	0.952855	4.18e-08
oil_tea_GLEAN_10091458	oil_tea_GLEAN_10055457	0.972338	1.37e-09
oil_tea_GLEAN_10157982	oil_tea_GLEAN_10055457	0.943163	1.38e-07
oil_tea_GLEAN_10347617	oil_tea_GLEAN_10055457	0.95865	1.81e-08
oil_tea_GLEAN_10391421	oil_tea_GLEAN_10055457	0.973792	9.68e-10
oil_tea_GLEAN_10016635	oil_tea_GLEAN_10055457	0.96266	9.41e-09
oil_tea_GLEAN_10007961	oil_tea_GLEAN_10055457	0.965047	6.16e-09
oil_tea_GLEAN_10083233	oil_tea_GLEAN_10055457	0.971269	1.75e-09
oil_tea_GLEAN_10326902	oil_tea_GLEAN_10055457	0.964176	7.21e-09
oil_tea_GLEAN_10314577	oil_tea_GLEAN_10055457	0.960963	1.25e-08
oil_tea_GLEAN_10212584	oil_tea_GLEAN_10101971	0.910266	2.47e-06
oil_tea_GLEAN_10307165	oil_tea_GLEAN_10101971	0.910348	2.46e-06
oil_tea_GLEAN_10100272	oil_tea_GLEAN_10101971	0.930743	4.83e-07
oil_tea_GLEAN_10272510	oil_tea_GLEAN_10101971	0.935679	3.02e-07
oil_tea_GLEAN_10186446	oil_tea_GLEAN_10101971	0.909768	2.56e-06
oil_tea_GLEAN_10015247	oil_tea_GLEAN_10101971	0.924501	8.33e-07
oil_tea_GLEAN_10312885	oil_tea_GLEAN_10101971	0.941319	1.69e-07
oil_tea_GLEAN_10197816	oil_tea_GLEAN_10101971	0.941319	1.69e-07
oil_tea_GLEAN_10204774	oil_tea_GLEAN_10101971	0.92027	1.17e-06
oil_tea_GLEAN_10113686	oil_tea_GLEAN_10101971	0.972601	1.29e-09
oil_tea_GLEAN_10116239	oil_tea_GLEAN_10101971	0.944658	1.16e-07
oil_tea_GLEAN_10066834	oil_tea_GLEAN_10101971	0.944658	1.16e-07
oil_tea_GLEAN_10315877	oil_tea_GLEAN_10101971	0.937442	2.53e-07
oil_tea_GLEAN_10264615	oil_tea_GLEAN_10101971	0.958735	1.78e-08
oil_tea_GLEAN_10091458	oil_tea_GLEAN_10101971	0.965619	5.54e-09
oil_tea_GLEAN_10157982	oil_tea_GLEAN_10101971	0.98281	6.38e-11
oil_tea_GLEAN_10347617	oil_tea_GLEAN_10101971	0.967344	3.98e-09
oil_tea_GLEAN_10391421	oil_tea_GLEAN_10101971	0.931702	4.42e-07
oil_tea_GLEAN_10016635	oil_tea_GLEAN_10101971	0.964693	6.57e-09
oil_tea_GLEAN_10007961	oil_tea_GLEAN_10101971	0.97695	4.23e-10
oil_tea_GLEAN_10083233	oil_tea_GLEAN_10101971	0.980144	1.62e-10
oil_tea_GLEAN_10326902	oil_tea_GLEAN_10101971	0.980928	1.25e-10
oil_tea_GLEAN_10314577	oil_tea_GLEAN_10101971	0.983331	5.23e-11
oil_tea_GLEAN_10100272	MSTRG.33473	0.960991	1.25e-08
oil_tea_GLEAN_10272510	MSTRG.33473	0.904466	3.66e-06
oil_tea_GLEAN_10015247	MSTRG.33473	0.930062	5.14e-07
oil_tea_GLEAN_10312885	MSTRG.33473	0.963389	8.29e-09
oil_tea_GLEAN_10197816	MSTRG.33473	0.963389	8.29e-09
oil_tea_GLEAN_10204774	MSTRG.33473	0.900657	4.68e-06
oil_tea_GLEAN_10113686	MSTRG.33473	0.960619	1.32e-08
oil_tea_GLEAN_10116239	MSTRG.33473	0.960204	1.41e-08
oil_tea_GLEAN_10066834	MSTRG.33473	0.960204	1.41e-08
oil_tea_GLEAN_10315877	MSTRG.33473	0.953882	3.63e-08
oil_tea_GLEAN_10264615	MSTRG.33473	0.952346	4.48e-08
oil_tea_GLEAN_10091458	MSTRG.33473	0.953983	3.58e-08
oil_tea_GLEAN_10157982	MSTRG.33473	0.970303	2.16e-09
oil_tea_GLEAN_10347617	MSTRG.33473	0.955577	2.86e-08
oil_tea_GLEAN_10391421	MSTRG.33473	0.953534	3.81e-08
oil_tea_GLEAN_10016635	MSTRG.33473	0.959517	1.58e-08
oil_tea_GLEAN_10007961	MSTRG.33473	0.967507	3.86e-09
oil_tea_GLEAN_10083233	MSTRG.33473	0.981863	9.02e-11
oil_tea_GLEAN_10326902	MSTRG.33473	0.97208	1.45e-09
oil_tea_GLEAN_10314577	MSTRG.33473	0.976779	4.44e-10
oil_tea_GLEAN_10100272	oil_tea_GLEAN_10264718	0.905704	3.37e-06
oil_tea_GLEAN_10272510	oil_tea_GLEAN_10264718	0.929758	5.28e-07
oil_tea_GLEAN_10186446	oil_tea_GLEAN_10264718	0.910709	2.4e-06
oil_tea_GLEAN_10312885	oil_tea_GLEAN_10264718	0.946929	8.9e-08
oil_tea_GLEAN_10197816	oil_tea_GLEAN_10264718	0.946929	8.9e-08
oil_tea_GLEAN_10204774	oil_tea_GLEAN_10264718	0.921706	1.05e-06
oil_tea_GLEAN_10113686	oil_tea_GLEAN_10264718	0.962157	1.03e-08
oil_tea_GLEAN_10116239	oil_tea_GLEAN_10264718	0.969946	2.34e-09
oil_tea_GLEAN_10066834	oil_tea_GLEAN_10264718	0.969946	2.34e-09
oil_tea_GLEAN_10315877	oil_tea_GLEAN_10264718	0.941787	1.6e-07
oil_tea_GLEAN_10264615	oil_tea_GLEAN_10264718	0.940413	1.86e-07
oil_tea_GLEAN_10091458	oil_tea_GLEAN_10264718	0.968538	3.13e-09
oil_tea_GLEAN_10157982	oil_tea_GLEAN_10264718	0.94598	9.96e-08
oil_tea_GLEAN_10347617	oil_tea_GLEAN_10264718	0.93317	3.85e-07
oil_tea_GLEAN_10391421	oil_tea_GLEAN_10264718	0.930349	5e-07
oil_tea_GLEAN_10016635	oil_tea_GLEAN_10264718	0.952659	4.29e-08
oil_tea_GLEAN_10007961	oil_tea_GLEAN_10264718	0.964498	6.81e-09
oil_tea_GLEAN_10083233	oil_tea_GLEAN_10264718	0.965619	5.54e-09
oil_tea_GLEAN_10326902	oil_tea_GLEAN_10264718	0.965456	5.71e-09
oil_tea_GLEAN_10314577	oil_tea_GLEAN_10264718	0.959196	1.66e-08
oil_tea_GLEAN_10100272	oil_tea_GLEAN_10406062	0.932066	4.27e-07
oil_tea_GLEAN_10186446	oil_tea_GLEAN_10406062	0.925022	7.97e-07
oil_tea_GLEAN_10015247	oil_tea_GLEAN_10406062	0.955119	3.05e-08
oil_tea_GLEAN_10312885	oil_tea_GLEAN_10406062	0.922944	9.47e-07
oil_tea_GLEAN_10197816	oil_tea_GLEAN_10406062	0.922944	9.47e-07
oil_tea_GLEAN_10204774	oil_tea_GLEAN_10406062	0.926809	6.85e-07
oil_tea_GLEAN_10113686	oil_tea_GLEAN_10406062	0.949006	6.9e-08
oil_tea_GLEAN_10116239	oil_tea_GLEAN_10406062	0.946543	9.32e-08
oil_tea_GLEAN_10066834	oil_tea_GLEAN_10406062	0.946543	9.32e-08
oil_tea_GLEAN_10315877	oil_tea_GLEAN_10406062	0.938889	2.18e-07
oil_tea_GLEAN_10264615	oil_tea_GLEAN_10406062	0.943677	1.3e-07
oil_tea_GLEAN_10091458	oil_tea_GLEAN_10406062	0.948854	7.03e-08
oil_tea_GLEAN_10157982	oil_tea_GLEAN_10406062	0.947785	8.02e-08
oil_tea_GLEAN_10347617	oil_tea_GLEAN_10406062	0.938438	2.29e-07
oil_tea_GLEAN_10391421	oil_tea_GLEAN_10406062	0.963935	7.53e-09
oil_tea_GLEAN_10016635	oil_tea_GLEAN_10406062	0.96238	9.87e-09
oil_tea_GLEAN_10007961	oil_tea_GLEAN_10406062	0.962731	9.29e-09
oil_tea_GLEAN_10083233	oil_tea_GLEAN_10406062	0.963413	8.26e-09
oil_tea_GLEAN_10326902	oil_tea_GLEAN_10406062	0.966932	4.32e-09
oil_tea_GLEAN_10314577	oil_tea_GLEAN_10406062	0.963256	8.49e-09
oil_tea_GLEAN_10212584	oil_tea_GLEAN_10211951	0.901947	4.31e-06
oil_tea_GLEAN_10307165	oil_tea_GLEAN_10211951	0.905727	3.37e-06
oil_tea_GLEAN_10272510	oil_tea_GLEAN_10211951	0.948225	7.6e-08
oil_tea_GLEAN_10186446	oil_tea_GLEAN_10211951	0.901977	4.3e-06
oil_tea_GLEAN_10015247	oil_tea_GLEAN_10211951	0.908833	2.73e-06
oil_tea_GLEAN_10312885	oil_tea_GLEAN_10211951	0.928151	6.09e-07
oil_tea_GLEAN_10197816	oil_tea_GLEAN_10211951	0.928151	6.09e-07
oil_tea_GLEAN_10204774	oil_tea_GLEAN_10211951	0.90668	3.16e-06
oil_tea_GLEAN_10113686	oil_tea_GLEAN_10211951	0.930673	4.86e-07
oil_tea_GLEAN_10116239	oil_tea_GLEAN_10211951	0.948882	7.01e-08
oil_tea_GLEAN_10066834	oil_tea_GLEAN_10211951	0.948882	7.01e-08
oil_tea_GLEAN_10315877	oil_tea_GLEAN_10211951	0.935969	2.94e-07
oil_tea_GLEAN_10264615	oil_tea_GLEAN_10211951	0.966836	4.4e-09
oil_tea_GLEAN_10091458	oil_tea_GLEAN_10211951	0.957945	2.01e-08
oil_tea_GLEAN_10157982	oil_tea_GLEAN_10211951	0.952504	4.38e-08
oil_tea_GLEAN_10347617	oil_tea_GLEAN_10211951	0.980789	1.31e-10
oil_tea_GLEAN_10391421	oil_tea_GLEAN_10211951	0.947731	8.08e-08
oil_tea_GLEAN_10016635	oil_tea_GLEAN_10211951	0.97172	1.58e-09
oil_tea_GLEAN_10007961	oil_tea_GLEAN_10211951	0.980471	1.45e-10
oil_tea_GLEAN_10083233	oil_tea_GLEAN_10211951	0.973074	1.15e-09
oil_tea_GLEAN_10326902	oil_tea_GLEAN_10211951	0.974365	8.39e-10
oil_tea_GLEAN_10314577	oil_tea_GLEAN_10211951	0.969529	2.55e-09
oil_tea_GLEAN_10100272	oil_tea_GLEAN_10238192	0.926757	6.88e-07
oil_tea_GLEAN_10272510	oil_tea_GLEAN_10238192	0.942913	1.42e-07
oil_tea_GLEAN_10312885	oil_tea_GLEAN_10238192	0.951086	5.29e-08
oil_tea_GLEAN_10197816	oil_tea_GLEAN_10238192	0.951086	5.29e-08
oil_tea_GLEAN_10113686	oil_tea_GLEAN_10238192	0.936136	2.89e-07
oil_tea_GLEAN_10116239	oil_tea_GLEAN_10238192	0.977971	3.16e-10
oil_tea_GLEAN_10066834	oil_tea_GLEAN_10238192	0.977971	3.16e-10
oil_tea_GLEAN_10315877	oil_tea_GLEAN_10238192	0.953918	3.62e-08
oil_tea_GLEAN_10264615	oil_tea_GLEAN_10238192	0.945829	1.01e-07
oil_tea_GLEAN_10091458	oil_tea_GLEAN_10238192	0.948334	7.5e-08
oil_tea_GLEAN_10157982	oil_tea_GLEAN_10238192	0.952231	4.55e-08
oil_tea_GLEAN_10347617	oil_tea_GLEAN_10238192	0.958398	1.88e-08
oil_tea_GLEAN_10391421	oil_tea_GLEAN_10238192	0.955342	2.96e-08
oil_tea_GLEAN_10016635	oil_tea_GLEAN_10238192	0.957722	2.08e-08
oil_tea_GLEAN_10007961	oil_tea_GLEAN_10238192	0.967714	3.7e-09
oil_tea_GLEAN_10083233	oil_tea_GLEAN_10238192	0.98004	1.67e-10
oil_tea_GLEAN_10326902	oil_tea_GLEAN_10238192	0.972359	1.36e-09
oil_tea_GLEAN_10314577	oil_tea_GLEAN_10238192	0.97176	1.57e-09
oil_tea_GLEAN_10100272	oil_tea_GLEAN_10288898	0.925128	7.9e-07
oil_tea_GLEAN_10272510	oil_tea_GLEAN_10288898	0.916988	1.51e-06
oil_tea_GLEAN_10186446	oil_tea_GLEAN_10288898	0.942003	1.57e-07
oil_tea_GLEAN_10015247	oil_tea_GLEAN_10288898	0.938167	2.35e-07
oil_tea_GLEAN_10312885	oil_tea_GLEAN_10288898	0.918377	1.36e-06
oil_tea_GLEAN_10197816	oil_tea_GLEAN_10288898	0.918377	1.36e-06
oil_tea_GLEAN_10204774	oil_tea_GLEAN_10288898	0.945259	1.08e-07
oil_tea_GLEAN_10113686	oil_tea_GLEAN_10288898	0.948614	7.25e-08
oil_tea_GLEAN_10116239	oil_tea_GLEAN_10288898	0.938774	2.21e-07
oil_tea_GLEAN_10066834	oil_tea_GLEAN_10288898	0.938774	2.21e-07
oil_tea_GLEAN_10315877	oil_tea_GLEAN_10288898	0.975185	6.81e-10
oil_tea_GLEAN_10264615	oil_tea_GLEAN_10288898	0.954617	3.28e-08
oil_tea_GLEAN_10091458	oil_tea_GLEAN_10288898	0.964365	6.97e-09
oil_tea_GLEAN_10157982	oil_tea_GLEAN_10288898	0.962517	9.64e-09
oil_tea_GLEAN_10347617	oil_tea_GLEAN_10288898	0.955888	2.73e-08
oil_tea_GLEAN_10391421	oil_tea_GLEAN_10288898	0.966209	4.96e-09
oil_tea_GLEAN_10016635	oil_tea_GLEAN_10288898	0.977295	3.84e-10
oil_tea_GLEAN_10007961	oil_tea_GLEAN_10288898	0.974256	8.63e-10
oil_tea_GLEAN_10083233	oil_tea_GLEAN_10288898	0.973835	9.58e-10
oil_tea_GLEAN_10326902	oil_tea_GLEAN_10288898	0.979696	1.87e-10
oil_tea_GLEAN_10314577	oil_tea_GLEAN_10288898	0.98168	9.62e-11
oil_tea_GLEAN_10272510	oil_tea_GLEAN_10349521	0.907791	2.93e-06
oil_tea_GLEAN_10186446	oil_tea_GLEAN_10349521	0.932633	4.05e-07
oil_tea_GLEAN_10015247	oil_tea_GLEAN_10349521	0.944742	1.15e-07
oil_tea_GLEAN_10312885	oil_tea_GLEAN_10349521	0.927427	6.49e-07
oil_tea_GLEAN_10197816	oil_tea_GLEAN_10349521	0.927427	6.49e-07
oil_tea_GLEAN_10204774	oil_tea_GLEAN_10349521	0.945001	1.12e-07
oil_tea_GLEAN_10113686	oil_tea_GLEAN_10349521	0.955651	2.83e-08
oil_tea_GLEAN_10116239	oil_tea_GLEAN_10349521	0.947518	8.29e-08
oil_tea_GLEAN_10066834	oil_tea_GLEAN_10349521	0.947518	8.29e-08
oil_tea_GLEAN_10315877	oil_tea_GLEAN_10349521	0.948255	7.57e-08
oil_tea_GLEAN_10264615	oil_tea_GLEAN_10349521	0.975253	6.69e-10
oil_tea_GLEAN_10091458	oil_tea_GLEAN_10349521	0.962009	1.05e-08
oil_tea_GLEAN_10157982	oil_tea_GLEAN_10349521	0.955002	3.1e-08
oil_tea_GLEAN_10347617	oil_tea_GLEAN_10349521	0.96678	4.44e-09
oil_tea_GLEAN_10391421	oil_tea_GLEAN_10349521	0.966598	4.6e-09
oil_tea_GLEAN_10016635	oil_tea_GLEAN_10349521	0.987276	9.13e-12
oil_tea_GLEAN_10007961	oil_tea_GLEAN_10349521	0.988549	4.61e-12
oil_tea_GLEAN_10083233	oil_tea_GLEAN_10349521	0.977104	4.05e-10
oil_tea_GLEAN_10326902	oil_tea_GLEAN_10349521	0.986508	1.33e-11
oil_tea_GLEAN_10314577	oil_tea_GLEAN_10349521	0.97699	4.19e-10
oil_tea_GLEAN_10272510	oil_tea_GLEAN_10297502	0.90367	3.86e-06
oil_tea_GLEAN_10186446	oil_tea_GLEAN_10297502	0.949416	6.55e-08
oil_tea_GLEAN_10015247	oil_tea_GLEAN_10297502	0.948368	7.47e-08
oil_tea_GLEAN_10312885	oil_tea_GLEAN_10297502	0.93612	2.89e-07
oil_tea_GLEAN_10197816	oil_tea_GLEAN_10297502	0.93612	2.89e-07
oil_tea_GLEAN_10204774	oil_tea_GLEAN_10297502	0.960838	1.28e-08
oil_tea_GLEAN_10113686	oil_tea_GLEAN_10297502	0.952199	4.57e-08
oil_tea_GLEAN_10116239	oil_tea_GLEAN_10297502	0.94895	6.95e-08
oil_tea_GLEAN_10066834	oil_tea_GLEAN_10297502	0.94895	6.95e-08
oil_tea_GLEAN_10315877	oil_tea_GLEAN_10297502	0.962889	9.04e-09
oil_tea_GLEAN_10264615	oil_tea_GLEAN_10297502	0.958365	1.89e-08
oil_tea_GLEAN_10091458	oil_tea_GLEAN_10297502	0.962659	9.41e-09
oil_tea_GLEAN_10157982	oil_tea_GLEAN_10297502	0.967731	3.69e-09
oil_tea_GLEAN_10347617	oil_tea_GLEAN_10297502	0.963413	8.26e-09
oil_tea_GLEAN_10391421	oil_tea_GLEAN_10297502	0.956146	2.63e-08
oil_tea_GLEAN_10016635	oil_tea_GLEAN_10297502	0.971864	1.53e-09
oil_tea_GLEAN_10007961	oil_tea_GLEAN_10297502	0.97497	7.2e-10
oil_tea_GLEAN_10083233	oil_tea_GLEAN_10297502	0.97849	2.71e-10
oil_tea_GLEAN_10326902	oil_tea_GLEAN_10297502	0.983341	5.21e-11
oil_tea_GLEAN_10314577	oil_tea_GLEAN_10297502	0.983039	5.85e-11
