# Supplementary material for: Gene coexpression analysis reveals key pathways and hub genes related to late-acting self-incompatibility in Camellia oleifera
Source: Front Plant Sci. 2023 Jan 24;13:1065872. doi: 10.3389/fpls.2022.1065872 (PMC9902722; doi:10.3389/fpls.2022.1065872)
Supplement: Supplementary file 18 [file Table_15.xlsx]

## Sheet: PINK_ LINE
Var1	Var2	cor	p_value
oil_tea_GLEAN_10057843	oil_tea_GLEAN_10340675	-0.785697	0.000516704
oil_tea_GLEAN_10115743	oil_tea_GLEAN_10340675	-0.770907	0.000767115
oil_tea_GLEAN_10369440	oil_tea_GLEAN_10272961	0.768344	0.000819137
oil_tea_GLEAN_10013879	oil_tea_GLEAN_10265530	-0.742855	0.00150957
oil_tea_GLEAN_10119385	oil_tea_GLEAN_10265530	-0.734351	0.00182343
oil_tea_GLEAN_10164024	oil_tea_GLEAN_10265530	-0.704784	0.00334523
oil_tea_GLEAN_10174212	oil_tea_GLEAN_10265530	-0.752982	0.00119417
oil_tea_GLEAN_10402708	oil_tea_GLEAN_10265530	0.714616	0.00275606
oil_tea_GLEAN_10404791	oil_tea_GLEAN_10265530	0.736452	0.00174139
oil_tea_GLEAN_10125680	MSTRG.97305	-0.7615	0.00097218
oil_tea_GLEAN_10137134	MSTRG.97305	-0.7615	0.00097218
oil_tea_GLEAN_10346049	MSTRG.97305	-0.753902	0.00116837
oil_tea_GLEAN_10125680	MSTRG.345	-0.708044	0.00313972
oil_tea_GLEAN_10137134	MSTRG.345	-0.708044	0.00313972
oil_tea_GLEAN_10164024	MSTRG.345	0.827043	0.000142718
oil_tea_GLEAN_10174212	MSTRG.345	0.71463	0.00275526
oil_tea_GLEAN_10404791	MSTRG.345	-0.856741	4.52e-05
oil_tea_GLEAN_10231301	oil_tea_GLEAN_10264319	-0.786021	0.000512083
oil_tea_GLEAN_10160860	oil_tea_GLEAN_10264319	-0.739059	0.0016438
oil_tea_GLEAN_10346049	oil_tea_GLEAN_10264319	0.772665	0.000733021
oil_tea_GLEAN_10106739	oil_tea_GLEAN_10371449	0.707809	0.00315418
oil_tea_GLEAN_10194033	oil_tea_GLEAN_10371449	0.702792	0.00347597
oil_tea_GLEAN_10317304	oil_tea_GLEAN_10371449	-0.740664	0.00158592
oil_tea_GLEAN_10174212	MSTRG.55710	0.708778	0.00309484
oil_tea_GLEAN_10245963	MSTRG.55710	-0.764482	0.000902869
oil_tea_GLEAN_10404791	MSTRG.55710	-0.753983	0.00116613
oil_tea_GLEAN_10013879	MSTRG.114451	0.774639	0.000696217
oil_tea_GLEAN_10164024	MSTRG.114451	0.730085	0.00199956
oil_tea_GLEAN_10174212	MSTRG.114451	0.766736	0.000853197
oil_tea_GLEAN_10245963	MSTRG.114451	-0.729431	0.00202771
oil_tea_GLEAN_10404791	MSTRG.114451	-0.741465	0.00155764
oil_tea_GLEAN_10106739	oil_tea_GLEAN_10018393	0.730979	0.00196156
oil_tea_GLEAN_10125680	oil_tea_GLEAN_10018393	0.702228	0.00351375
oil_tea_GLEAN_10137134	oil_tea_GLEAN_10018393	0.702228	0.00351375
oil_tea_GLEAN_10160860	oil_tea_GLEAN_10018393	-0.716326	0.00266265
oil_tea_GLEAN_10194033	oil_tea_GLEAN_10018393	0.730577	0.00197856
oil_tea_GLEAN_10013879	oil_tea_GLEAN_10408760	0.727343	0.00211976
oil_tea_GLEAN_10164024	oil_tea_GLEAN_10408760	0.801515	0.000327041
oil_tea_GLEAN_10174212	oil_tea_GLEAN_10408760	0.709625	0.00304377
oil_tea_GLEAN_10245963	oil_tea_GLEAN_10408760	-0.727566	0.00210979
oil_tea_GLEAN_10404791	oil_tea_GLEAN_10408760	-0.826129	0.000147345
oil_tea_GLEAN_10125680	oil_tea_GLEAN_10266714	-0.71533	0.00271671
oil_tea_GLEAN_10137134	oil_tea_GLEAN_10266714	-0.71533	0.00271671
oil_tea_GLEAN_10164024	oil_tea_GLEAN_10266714	0.717265	0.00261245
oil_tea_GLEAN_10245963	oil_tea_GLEAN_10266714	-0.814587	0.000217228
oil_tea_GLEAN_10404791	oil_tea_GLEAN_10266714	-0.789162	0.00046896
oil_tea_GLEAN_10231301	oil_tea_GLEAN_10362131	-0.819969	0.000181871
oil_tea_GLEAN_10160860	oil_tea_GLEAN_10362131	-0.799777	0.000344557
oil_tea_GLEAN_10194033	oil_tea_GLEAN_10362131	0.754072	0.00116365
oil_tea_GLEAN_10125680	oil_tea_GLEAN_10047015	0.716162	0.00267146
oil_tea_GLEAN_10137134	oil_tea_GLEAN_10047015	0.716162	0.00267146
oil_tea_GLEAN_10369440	oil_tea_GLEAN_10047015	0.710781	0.00297507
oil_tea_GLEAN_10160860	oil_tea_GLEAN_10272399	-0.722782	0.00233252
oil_tea_GLEAN_10194033	oil_tea_GLEAN_10272399	0.722147	0.00236348
oil_tea_GLEAN_10369440	oil_tea_GLEAN_10272399	0.784318	0.00053677
oil_tea_GLEAN_10013879	oil_tea_GLEAN_10373023	-0.747278	0.00136446
oil_tea_GLEAN_10050733	oil_tea_GLEAN_10373023	-0.723765	0.00228528
oil_tea_GLEAN_10115743	oil_tea_GLEAN_10373023	-0.801462	0.000327571
oil_tea_GLEAN_10182369	oil_tea_GLEAN_10373023	0.802597	0.000316509
oil_tea_GLEAN_10369440	oil_tea_GLEAN_10373023	0.866463	2.94e-05
oil_tea_GLEAN_10050733	oil_tea_GLEAN_10244692	-0.740282	0.00159953
oil_tea_GLEAN_10057843	oil_tea_GLEAN_10244692	-0.785416	0.000520743
oil_tea_GLEAN_10369440	oil_tea_GLEAN_10244692	0.765629	0.000877312
oil_tea_GLEAN_10106739	oil_tea_GLEAN_10133470	0.791696	0.000436384
oil_tea_GLEAN_10124582	oil_tea_GLEAN_10133470	0.708729	0.00309781
oil_tea_GLEAN_10182369	oil_tea_GLEAN_10133470	0.776962	0.000654824
oil_tea_GLEAN_10317304	oil_tea_GLEAN_10133470	-0.721018	0.00241927
oil_tea_GLEAN_10369440	oil_tea_GLEAN_10133470	0.772834	0.00072981
oil_tea_GLEAN_10050733	oil_tea_GLEAN_10008711	-0.765506	0.000880016
oil_tea_GLEAN_10057843	oil_tea_GLEAN_10008711	-0.747944	0.00134362
oil_tea_GLEAN_10369440	oil_tea_GLEAN_10008711	0.722727	0.0023352
oil_tea_GLEAN_10182369	oil_tea_GLEAN_10204813	0.817486	0.000197547
oil_tea_GLEAN_10194033	oil_tea_GLEAN_10204813	0.711956	0.00290655
oil_tea_GLEAN_10369440	oil_tea_GLEAN_10204813	0.702235	0.00351324
oil_tea_GLEAN_10013879	oil_tea_GLEAN_10288555	0.710499	0.00299169
oil_tea_GLEAN_10164024	oil_tea_GLEAN_10288555	0.815996	0.000207471
oil_tea_GLEAN_10174212	oil_tea_GLEAN_10288555	0.719018	0.00252076
oil_tea_GLEAN_10245963	oil_tea_GLEAN_10288555	-0.819618	0.000184024
oil_tea_GLEAN_10404791	oil_tea_GLEAN_10288555	-0.834455	0.000109409
oil_tea_GLEAN_10231301	oil_tea_GLEAN_10329899	-0.7059	0.00327372
oil_tea_GLEAN_10194033	oil_tea_GLEAN_10329899	0.878124	1.67e-05
oil_tea_GLEAN_10050733	oil_tea_GLEAN_10385369	-0.721289	0.00240581
oil_tea_GLEAN_10057843	oil_tea_GLEAN_10385369	-0.784707	0.000531053
oil_tea_GLEAN_10245963	oil_tea_GLEAN_10385369	0.719651	0.00248828
oil_tea_GLEAN_10369440	oil_tea_GLEAN_10385369	0.784418	0.000535291
oil_tea_GLEAN_10050733	oil_tea_GLEAN_10190762	-0.741708	0.00154914
oil_tea_GLEAN_10057843	oil_tea_GLEAN_10190762	-0.766146	0.000865992
oil_tea_GLEAN_10182369	oil_tea_GLEAN_10190762	0.738176	0.00167635
oil_tea_GLEAN_10369440	oil_tea_GLEAN_10190762	0.788766	0.000474226
oil_tea_GLEAN_10231301	oil_tea_GLEAN_10327643	-0.713987	0.00279107
oil_tea_GLEAN_10125680	oil_tea_GLEAN_10327643	0.740311	0.00159849
oil_tea_GLEAN_10137134	oil_tea_GLEAN_10327643	0.740311	0.00159849
oil_tea_GLEAN_10160860	oil_tea_GLEAN_10327643	-0.774624	0.000696492
oil_tea_GLEAN_10369440	oil_tea_GLEAN_10327643	0.864341	3.24e-05
oil_tea_GLEAN_10182369	oil_tea_GLEAN_10172058	0.756547	0.00109674
oil_tea_GLEAN_10194033	oil_tea_GLEAN_10172058	0.724875	0.00223288
oil_tea_GLEAN_10369440	oil_tea_GLEAN_10172058	0.700109	0.00365849
oil_tea_GLEAN_10050733	oil_tea_GLEAN_10116883	-0.744527	0.00145333
oil_tea_GLEAN_10057843	oil_tea_GLEAN_10116883	-0.771989	0.00074599
oil_tea_GLEAN_10182369	oil_tea_GLEAN_10116883	0.741374	0.00156085
oil_tea_GLEAN_10369440	oil_tea_GLEAN_10116883	0.867491	2.8e-05
oil_tea_GLEAN_10231301	oil_tea_GLEAN_10162491	-0.822989	0.000164202
oil_tea_GLEAN_10057843	oil_tea_GLEAN_10162491	-0.764266	0.000907748
oil_tea_GLEAN_10160860	oil_tea_GLEAN_10162491	-0.788643	0.000475881
oil_tea_GLEAN_10125680	oil_tea_GLEAN_10305143	0.709858	0.00302978
oil_tea_GLEAN_10137134	oil_tea_GLEAN_10305143	0.709858	0.00302978
oil_tea_GLEAN_10369440	oil_tea_GLEAN_10305143	0.849485	6.12e-05
oil_tea_GLEAN_10013879	oil_tea_GLEAN_10309647	-0.797604	0.000367535
oil_tea_GLEAN_10119385	oil_tea_GLEAN_10309647	-0.793711	0.000411802
oil_tea_GLEAN_10182369	oil_tea_GLEAN_10309647	0.758113	0.00105604
oil_tea_GLEAN_10369440	oil_tea_GLEAN_10309647	0.886076	1.1e-05
oil_tea_GLEAN_10013879	oil_tea_GLEAN_10335857	-0.826204	0.000146965
oil_tea_GLEAN_10174212	oil_tea_GLEAN_10335857	-0.751003	0.00125116
oil_tea_GLEAN_10182369	oil_tea_GLEAN_10335857	0.716004	0.00268005
oil_tea_GLEAN_10369440	oil_tea_GLEAN_10335857	0.804474	0.000298896
oil_tea_GLEAN_10013879	oil_tea_GLEAN_10305630	-0.787988	0.000484719
oil_tea_GLEAN_10115743	oil_tea_GLEAN_10305630	-0.703025	0.00346049
oil_tea_GLEAN_10119385	oil_tea_GLEAN_10305630	-0.716952	0.00262906
oil_tea_GLEAN_10174212	oil_tea_GLEAN_10305630	-0.718141	0.00256629
oil_tea_GLEAN_10182369	oil_tea_GLEAN_10305630	0.767901	0.000828417
oil_tea_GLEAN_10369440	oil_tea_GLEAN_10305630	0.895214	6.52e-06
oil_tea_GLEAN_10013879	oil_tea_GLEAN_10297168	-0.813659	0.000223863
oil_tea_GLEAN_10160860	oil_tea_GLEAN_10297168	-0.708124	0.00313479
oil_tea_GLEAN_10182369	oil_tea_GLEAN_10297168	0.721321	0.00240422
oil_tea_GLEAN_10194033	oil_tea_GLEAN_10297168	0.801921	0.000323061
oil_tea_GLEAN_10369440	oil_tea_GLEAN_10297168	0.846384	6.94e-05
oil_tea_GLEAN_10013879	oil_tea_GLEAN_10281674	-0.790205	0.00045532
oil_tea_GLEAN_10106739	oil_tea_GLEAN_10281674	0.742251	0.0015303
oil_tea_GLEAN_10119385	oil_tea_GLEAN_10281674	-0.711813	0.00291482
oil_tea_GLEAN_10182369	oil_tea_GLEAN_10281674	0.822554	0.000166657
oil_tea_GLEAN_10317304	oil_tea_GLEAN_10281674	-0.715559	0.00270424
oil_tea_GLEAN_10369440	oil_tea_GLEAN_10281674	0.794567	0.000401713
oil_tea_GLEAN_10057843	oil_tea_GLEAN_10266694	-0.789644	0.000462614
oil_tea_GLEAN_10194033	oil_tea_GLEAN_10266694	0.756506	0.00109783
oil_tea_GLEAN_10369440	oil_tea_GLEAN_10266694	0.728568	0.00206538
oil_tea_GLEAN_10013879	oil_tea_GLEAN_10340175	-0.712521	0.00287404
oil_tea_GLEAN_10050733	oil_tea_GLEAN_10340175	-0.750404	0.00126886
oil_tea_GLEAN_10115743	oil_tea_GLEAN_10340175	-0.730555	0.00197951
oil_tea_GLEAN_10125680	oil_tea_GLEAN_10340175	0.737248	0.00171114
oil_tea_GLEAN_10137134	oil_tea_GLEAN_10340175	0.737248	0.00171114
oil_tea_GLEAN_10160860	oil_tea_GLEAN_10340175	-0.770724	0.000770754
oil_tea_GLEAN_10182369	oil_tea_GLEAN_10340175	0.728424	0.00207168
oil_tea_GLEAN_10369440	oil_tea_GLEAN_10340175	0.902754	4.09e-06
oil_tea_GLEAN_10231301	oil_tea_GLEAN_10029360	-0.763303	0.000929775
oil_tea_GLEAN_10106739	oil_tea_GLEAN_10029360	0.782615	0.000562418
oil_tea_GLEAN_10125680	oil_tea_GLEAN_10029360	0.70325	0.00344553
oil_tea_GLEAN_10137134	oil_tea_GLEAN_10029360	0.70325	0.00344553
oil_tea_GLEAN_10160860	oil_tea_GLEAN_10029360	-0.793042	0.000419831
oil_tea_GLEAN_10182369	oil_tea_GLEAN_10029360	0.713493	0.00281878
oil_tea_GLEAN_10194033	oil_tea_GLEAN_10029360	0.80894	0.000260198
oil_tea_GLEAN_10245963	oil_tea_GLEAN_10029360	0.736556	0.00173743
oil_tea_GLEAN_10369440	oil_tea_GLEAN_10029360	0.701513	0.00356205
oil_tea_GLEAN_10231301	oil_tea_GLEAN_10037213	-0.819107	0.000187196
oil_tea_GLEAN_10057843	oil_tea_GLEAN_10037213	-0.711882	0.00291083
oil_tea_GLEAN_10160860	oil_tea_GLEAN_10037213	-0.812943	0.000229092
oil_tea_GLEAN_10194033	oil_tea_GLEAN_10037213	0.732954	0.00187966
oil_tea_GLEAN_10369440	oil_tea_GLEAN_10037213	0.743236	0.00149661
oil_tea_GLEAN_10013879	oil_tea_GLEAN_10150037	-0.850338	5.91e-05
oil_tea_GLEAN_10050733	oil_tea_GLEAN_10150037	-0.812922	0.000229247
oil_tea_GLEAN_10115743	oil_tea_GLEAN_10150037	-0.725746	0.00219242
oil_tea_GLEAN_10115754	oil_tea_GLEAN_10150037	-0.707332	0.00318369
oil_tea_GLEAN_10174212	oil_tea_GLEAN_10150037	-0.780481	0.000595969
oil_tea_GLEAN_10182369	oil_tea_GLEAN_10150037	0.785609	0.00051796
oil_tea_GLEAN_10369440	oil_tea_GLEAN_10150037	0.867087	2.85e-05
oil_tea_GLEAN_10057843	oil_tea_GLEAN_10301922	-0.729126	0.00204097
oil_tea_GLEAN_10106739	oil_tea_GLEAN_10301922	0.794187	0.000406168
oil_tea_GLEAN_10119385	oil_tea_GLEAN_10301922	-0.716061	0.00267693
oil_tea_GLEAN_10182369	oil_tea_GLEAN_10301922	0.778302	0.000631876
oil_tea_GLEAN_10317304	oil_tea_GLEAN_10301922	-0.734485	0.00181812
oil_tea_GLEAN_10369440	oil_tea_GLEAN_10301922	0.812521	0.000232221
oil_tea_GLEAN_10106739	oil_tea_GLEAN_10153740	0.733443	0.00185983
oil_tea_GLEAN_10160860	oil_tea_GLEAN_10153740	-0.715765	0.00269298
oil_tea_GLEAN_10182369	oil_tea_GLEAN_10153740	0.735008	0.00179747
oil_tea_GLEAN_10194033	oil_tea_GLEAN_10153740	0.720028	0.00246908
oil_tea_GLEAN_10369440	oil_tea_GLEAN_10153740	0.787464	0.000491893
oil_tea_GLEAN_10050733	MSTRG.47103	-0.712992	0.00284718
oil_tea_GLEAN_10125680	MSTRG.47103	0.78206	0.000570992
oil_tea_GLEAN_10137134	MSTRG.47103	0.78206	0.000570992
oil_tea_GLEAN_10164024	MSTRG.47103	-0.766557	0.00085707
oil_tea_GLEAN_10174212	MSTRG.47103	-0.727683	0.00210454
oil_tea_GLEAN_10182369	MSTRG.47103	0.744427	0.00145663
oil_tea_GLEAN_10245963	MSTRG.47103	0.804642	0.000297364
oil_tea_GLEAN_10369440	MSTRG.47103	0.735975	0.00175978
oil_tea_GLEAN_10404791	MSTRG.47103	0.811177	0.000242416
oil_tea_GLEAN_10013879	oil_tea_GLEAN_10164622	-0.743437	0.0014898
oil_tea_GLEAN_10050733	oil_tea_GLEAN_10164622	-0.811991	0.000236194
oil_tea_GLEAN_10115743	oil_tea_GLEAN_10164622	-0.70692	0.0032094
oil_tea_GLEAN_10119385	oil_tea_GLEAN_10164622	-0.744267	0.00146194
oil_tea_GLEAN_10182369	oil_tea_GLEAN_10164622	0.7794	0.000613573
oil_tea_GLEAN_10369440	oil_tea_GLEAN_10164622	0.876219	1.84e-05
oil_tea_GLEAN_10231301	oil_tea_GLEAN_10329112	-0.71542	0.00271178
oil_tea_GLEAN_10013879	oil_tea_GLEAN_10329112	-0.874336	2.02e-05
oil_tea_GLEAN_10160860	oil_tea_GLEAN_10329112	-0.712892	0.00285284
oil_tea_GLEAN_10174212	oil_tea_GLEAN_10329112	-0.789081	0.000470039
oil_tea_GLEAN_10182369	oil_tea_GLEAN_10329112	0.818718	0.00018964
oil_tea_GLEAN_10369440	oil_tea_GLEAN_10329112	0.840641	8.68e-05
oil_tea_GLEAN_10013879	oil_tea_GLEAN_10242647	-0.754635	0.00114816
oil_tea_GLEAN_10050733	oil_tea_GLEAN_10242647	-0.73052	0.001981
oil_tea_GLEAN_10119385	oil_tea_GLEAN_10242647	-0.730908	0.00196455
oil_tea_GLEAN_10174212	oil_tea_GLEAN_10242647	-0.708153	0.00313303
oil_tea_GLEAN_10182369	oil_tea_GLEAN_10242647	0.855814	4.71e-05
oil_tea_GLEAN_10369440	oil_tea_GLEAN_10242647	0.829214	0.000132199
oil_tea_GLEAN_10050733	oil_tea_GLEAN_10154524	-0.719476	0.00249722
oil_tea_GLEAN_10057843	oil_tea_GLEAN_10154524	-0.719805	0.00248044
oil_tea_GLEAN_10115743	oil_tea_GLEAN_10154524	-0.729203	0.00203762
oil_tea_GLEAN_10119385	oil_tea_GLEAN_10154524	-0.740525	0.00159086
oil_tea_GLEAN_10182369	oil_tea_GLEAN_10154524	0.860021	3.92e-05
oil_tea_GLEAN_10369440	oil_tea_GLEAN_10154524	0.850815	5.8e-05
oil_tea_GLEAN_10013879	oil_tea_GLEAN_10046944	-0.764088	0.000911784
oil_tea_GLEAN_10050733	oil_tea_GLEAN_10046944	-0.781397	0.000581383
oil_tea_GLEAN_10119385	oil_tea_GLEAN_10046944	-0.703343	0.0034394
oil_tea_GLEAN_10174212	oil_tea_GLEAN_10046944	-0.752515	0.00120741
oil_tea_GLEAN_10182369	oil_tea_GLEAN_10046944	0.777664	0.000642718
oil_tea_GLEAN_10245963	oil_tea_GLEAN_10046944	0.71712	0.00262016
oil_tea_GLEAN_10369440	oil_tea_GLEAN_10046944	0.886235	1.09e-05
oil_tea_GLEAN_10106739	oil_tea_GLEAN_10386460	0.74662	0.0013853
oil_tea_GLEAN_10125680	oil_tea_GLEAN_10386460	0.741065	0.00157171
oil_tea_GLEAN_10137134	oil_tea_GLEAN_10386460	0.741065	0.00157171
oil_tea_GLEAN_10160860	oil_tea_GLEAN_10386460	-0.738671	0.00165804
oil_tea_GLEAN_10194033	oil_tea_GLEAN_10386460	0.766135	0.000866217
oil_tea_GLEAN_10369440	oil_tea_GLEAN_10386460	0.819019	0.000187746
oil_tea_GLEAN_10050733	oil_tea_GLEAN_10109958	-0.730423	0.00198513
oil_tea_GLEAN_10057843	oil_tea_GLEAN_10109958	-0.712897	0.00285256
oil_tea_GLEAN_10119385	oil_tea_GLEAN_10109958	-0.752447	0.00120935
oil_tea_GLEAN_10125680	oil_tea_GLEAN_10109958	0.718354	0.00255516
oil_tea_GLEAN_10137134	oil_tea_GLEAN_10109958	0.718354	0.00255516
oil_tea_GLEAN_10160860	oil_tea_GLEAN_10109958	-0.733039	0.0018762
oil_tea_GLEAN_10182369	oil_tea_GLEAN_10109958	0.747163	0.00136808
oil_tea_GLEAN_10369440	oil_tea_GLEAN_10109958	0.880069	1.51e-05
oil_tea_GLEAN_10231301	oil_tea_GLEAN_10401231	-0.77356	0.000716139
oil_tea_GLEAN_10125680	oil_tea_GLEAN_10401231	0.824519	0.0001558
oil_tea_GLEAN_10137134	oil_tea_GLEAN_10401231	0.824519	0.0001558
oil_tea_GLEAN_10160860	oil_tea_GLEAN_10401231	-0.827837	0.000138797
oil_tea_GLEAN_10182369	oil_tea_GLEAN_10401231	0.746621	0.00138525
oil_tea_GLEAN_10369440	oil_tea_GLEAN_10401231	0.849333	6.16e-05
oil_tea_GLEAN_10013879	oil_tea_GLEAN_10101401	-0.793744	0.000411415
oil_tea_GLEAN_10050733	oil_tea_GLEAN_10101401	-0.739328	0.00163397
oil_tea_GLEAN_10119385	oil_tea_GLEAN_10101401	-0.70984	0.00303089
oil_tea_GLEAN_10182369	oil_tea_GLEAN_10101401	0.817223	0.000199268
oil_tea_GLEAN_10369440	oil_tea_GLEAN_10101401	0.865739	3.04e-05
oil_tea_GLEAN_10231301	oil_tea_GLEAN_10385962	-0.700066	0.00366145
oil_tea_GLEAN_10013879	oil_tea_GLEAN_10385962	-0.709244	0.00306663
oil_tea_GLEAN_10160860	oil_tea_GLEAN_10385962	-0.744246	0.00146265
oil_tea_GLEAN_10182369	oil_tea_GLEAN_10385962	0.743685	0.00148143
oil_tea_GLEAN_10194033	oil_tea_GLEAN_10385962	0.745348	0.00142632
oil_tea_GLEAN_10369440	oil_tea_GLEAN_10385962	0.84477	7.39e-05
oil_tea_GLEAN_10013879	oil_tea_GLEAN_10113436	-0.796266	0.000382284
oil_tea_GLEAN_10119385	oil_tea_GLEAN_10113436	-0.711115	0.00295546
oil_tea_GLEAN_10125680	oil_tea_GLEAN_10113436	0.78171	0.000576463
oil_tea_GLEAN_10137134	oil_tea_GLEAN_10113436	0.78171	0.000576463
oil_tea_GLEAN_10160860	oil_tea_GLEAN_10113436	-0.701647	0.00355299
oil_tea_GLEAN_10164024	oil_tea_GLEAN_10113436	-0.72343	0.00230132
oil_tea_GLEAN_10174212	oil_tea_GLEAN_10113436	-0.745933	0.00140735
oil_tea_GLEAN_10182369	oil_tea_GLEAN_10113436	0.752765	0.00120029
oil_tea_GLEAN_10369440	oil_tea_GLEAN_10113436	0.826215	0.000146905
oil_tea_GLEAN_10050733	oil_tea_GLEAN_10268753	-0.735677	0.0017713
oil_tea_GLEAN_10106739	oil_tea_GLEAN_10268753	0.745508	0.00142111
oil_tea_GLEAN_10119385	oil_tea_GLEAN_10268753	-0.786397	0.000506745
oil_tea_GLEAN_10125680	oil_tea_GLEAN_10268753	0.731332	0.0019467
oil_tea_GLEAN_10137134	oil_tea_GLEAN_10268753	0.731332	0.0019467
oil_tea_GLEAN_10182369	oil_tea_GLEAN_10268753	0.858211	4.25e-05
oil_tea_GLEAN_10369440	oil_tea_GLEAN_10268753	0.882799	1.31e-05
oil_tea_GLEAN_10013879	oil_tea_GLEAN_10372258	-0.781131	0.000585587
oil_tea_GLEAN_10182369	oil_tea_GLEAN_10372258	0.829622	0.000130299
oil_tea_GLEAN_10194033	oil_tea_GLEAN_10372258	0.795884	0.000386582
oil_tea_GLEAN_10369440	oil_tea_GLEAN_10372258	0.829147	0.000132516
oil_tea_GLEAN_10013879	oil_tea_GLEAN_10207939	-0.78619	0.000509673
oil_tea_GLEAN_10106739	oil_tea_GLEAN_10207939	0.719767	0.00248234
oil_tea_GLEAN_10119385	oil_tea_GLEAN_10207939	-0.759473	0.00102169
oil_tea_GLEAN_10182369	oil_tea_GLEAN_10207939	0.831041	0.000123849
oil_tea_GLEAN_10369440	oil_tea_GLEAN_10207939	0.869055	2.6e-05
oil_tea_GLEAN_10013879	oil_tea_GLEAN_10086267	-0.74386	0.00147555
oil_tea_GLEAN_10057843	oil_tea_GLEAN_10086267	-0.700368	0.00364054
oil_tea_GLEAN_10160860	oil_tea_GLEAN_10086267	-0.706234	0.00325252
oil_tea_GLEAN_10182369	oil_tea_GLEAN_10086267	0.844359	7.51e-05
oil_tea_GLEAN_10194033	oil_tea_GLEAN_10086267	0.723233	0.00231075
oil_tea_GLEAN_10369440	oil_tea_GLEAN_10086267	0.879437	1.56e-05
oil_tea_GLEAN_10013879	oil_tea_GLEAN_10305299	-0.765367	0.000883092
oil_tea_GLEAN_10050733	oil_tea_GLEAN_10305299	-0.735235	0.00178856
oil_tea_GLEAN_10119385	oil_tea_GLEAN_10305299	-0.725186	0.00221836
oil_tea_GLEAN_10125680	oil_tea_GLEAN_10305299	0.733251	0.00186759
oil_tea_GLEAN_10137134	oil_tea_GLEAN_10305299	0.733251	0.00186759
oil_tea_GLEAN_10160860	oil_tea_GLEAN_10305299	-0.723544	0.00229583
oil_tea_GLEAN_10182369	oil_tea_GLEAN_10305299	0.755136	0.0011345
oil_tea_GLEAN_10194033	oil_tea_GLEAN_10305299	0.712215	0.0028916
oil_tea_GLEAN_10369440	oil_tea_GLEAN_10305299	0.850312	5.92e-05
oil_tea_GLEAN_10231301	oil_tea_GLEAN_10359447	-0.750498	0.00126608
oil_tea_GLEAN_10050733	oil_tea_GLEAN_10359447	-0.745627	0.00141725
oil_tea_GLEAN_10057843	oil_tea_GLEAN_10359447	-0.749409	0.00129869
oil_tea_GLEAN_10106739	oil_tea_GLEAN_10359447	0.701015	0.00359604
oil_tea_GLEAN_10160860	oil_tea_GLEAN_10359447	-0.751481	0.00123719
oil_tea_GLEAN_10182369	oil_tea_GLEAN_10359447	0.771054	0.000764223
oil_tea_GLEAN_10369440	oil_tea_GLEAN_10359447	0.847765	6.56e-05
oil_tea_GLEAN_10013879	oil_tea_GLEAN_10038868	-0.823	0.000164142
oil_tea_GLEAN_10050733	oil_tea_GLEAN_10038868	-0.770136	0.000782486
oil_tea_GLEAN_10119385	oil_tea_GLEAN_10038868	-0.784555	0.000533283
oil_tea_GLEAN_10125680	oil_tea_GLEAN_10038868	0.749037	0.00130996
oil_tea_GLEAN_10137134	oil_tea_GLEAN_10038868	0.749037	0.00130996
oil_tea_GLEAN_10174212	oil_tea_GLEAN_10038868	-0.716157	0.00267177
oil_tea_GLEAN_10182369	oil_tea_GLEAN_10038868	0.786751	0.000501777
oil_tea_GLEAN_10369440	oil_tea_GLEAN_10038868	0.904518	3.65e-06
